# Supplementary material for: Multi-Omics Profiling Identifies Microglial Annexin A2 as a Key Mediator of NF-κB Pro-inflammatory Signaling in Ischemic Reperfusion Injury
Source: Mol Cell Proteomics. 2024 Jan 20;23(2):100723. doi: 10.1016/j.mcpro.2024.100723 (PMC10879806; doi:10.1016/j.mcpro.2024.100723)
Supplement: Supplemental table S3 [file mmc3.xlsx]

## Sheet: up_DEPs BP
ID	Biological process	generatio	pvalue	count	gene name
GO:0042730	fibrinolysis	7/86	1.5142e-10	7	Fga/Fgg/Fgb/F12/Apoh/Plg/Anxa2
GO:0030193	regulation of blood coagulation	9/86	2.13493e-10	9	Serpina1e/Serpina1b/Serpina3k/Ahsg/Kng1/Apoa1/Serpina3n/Itih4/Serpina1d/Pzp/Mug1/Apoa2/Apoc1/Anxa1/Itih1
GO:0006953	acute-phase response	8/86	2.13493e-10	8	Serpina1b/Ahsg/Serpina3n/Itih4/Fn1/Hp/Orm1/Saa1
GO:0051346	negative regulation of hydrolase activity	15/86	2.13493e-10	15	S100a9/Kng1/Fga/Fgg/Fgb/F12/Apoh/Plg/Anxa2
GO:1900046	regulation of hemostasis	9/86	2.25287e-10	9	S100a9/Kng1/Fga/Fgg/Fgb/F12/Apoh/Plg/Anxa2
GO:0050818	regulation of coagulation	9/86	2.45525e-10	9	S100a9/Kng1/Fga/Fgg/Fgb/F12/Apoh/Plg/Anxa2
GO:0030195	positive regulation of blood coagulation	8/86	3.63324e-10	8	Serpina1b/Ahsg/Serpina3n/F12/Itih4/C3/Fn1/Hp/Orm1/Saa1
GO:0002526	acute inflammatory response	10/86	3.63324e-10	10	Kng1/Fga/Fgg/Fgb/F12/Apoh/Plg/Anxa2
GO:1900047	negative regulation of hemostasis	8/86	3.85041e-10	8	Kng1/Fga/Fgg/Fgb/F12/Apoh/Plg/Anxa2
GO:0050819	positive regulation of coagulation	8/86	4.11551e-10	8	Kng1/Fga/Fgg/Fgb/F12/Apoh/Plg/Anxa2
GO:0007596	blood coagulation	11/86	7.05797e-10	11	S100a9/Kng1/Fga/Fgg/Fgb/F12/C3/Fn1/Apoh/Plg/Anxa2
GO:0007599	hemostasis	11/86	7.21265e-10	11	S100a9/Kng1/Fga/Fgg/Fgb/F12/C3/Fn1/Apoh/Plg/Anxa2
GO:0050817	coagulation	11/86	7.21265e-10	11	S100a9/Kng1/Fga/Fgg/Fgb/F12/C3/Fn1/Apoh/Plg/Anxa2
GO:0061041	regulation of wound healing	10/86	1.10108e-09	10	S100a9/Kng1/Fga/Fgg/Fgb/F12/Apoh/Anxa1/Plg/Anxa2
GO:0061045	negative regulation of wound healing	8/86	6.12351e-09	8	Kng1/Fga/Fgg/Fgb/F12/Apoh/Plg/Anxa2
GO:0045861	negative regulation of proteolysis	13/86	6.12351e-09	13	Serpina1e/Serpina1b/Serpina3k/Ahsg/Kng1/Serpina3n/Itih4/Serpina1d/Pzp/Mug1/Itih1/Fhit/Ctsz
GO:0072376	protein activation cascade	6/86	8.44802e-09	6	Fga/Fgg/Fgb/F12/Fn1/Apoh
GO:0042060	wound healing	13/86	9.34017e-09	13	S100a9/Kng1/Fga/Fgg/Fgb/F12/C3/Fn1/Apoh/Anxa1/Plg/Anxa2/Vangl2
GO:1903034	regulation of response to wounding	10/86	1.17352e-08	10	S100a9/Kng1/Fga/Fgg/Fgb/F12/Apoh/Anxa1/Plg/Anxa2
GO:0031639	plasminogen activation	6/86	1.56799e-08	6	Fga/Fgg/Fgb/F12/Apoh/Ctsz
GO:1903035	negative regulation of response to wounding	8/86	3.07066e-08	8	Kng1/Fga/Fgg/Fgb/F12/Apoh/Plg/Anxa2
GO:0010466	negative regulation of peptidase activity	11/86	3.26467e-08	11	Serpina1e/Serpina1b/Serpina3k/Ahsg/Kng1/Serpina3n/Itih4/Serpina1d/Pzp/Mug1/Itih1
GO:0072378	blood coagulation, fibrin clot formation	5/86	1.43137e-07	5	Fga/Fgg/Fgb/Fn1/Apoh
GO:0052547	regulation of peptidase activity	12/86	6.45707e-07	12	S100a9/Serpina1e/Serpina1b/Serpina3k/Ahsg/Kng1/Serpina3n/Itih4/Serpina1d/Pzp/Mug1/Itih1
GO:0050878	regulation of body fluid levels	11/86	1.14251e-06	11	S100a9/Kng1/Fga/Fgg/Fgb/F12/C3/Fn1/Apoh/Plg/Anxa2
GO:0031638	zymogen activation	7/86	1.5231e-06	7	Fga/Fgg/Fgb/F12/Hp/Apoh/Ctsz
GO:1905952	regulation of lipid localization	8/86	2.58201e-06	8	Spp1/Apoa1/Apoa4/Ces1c/C3/Apoa2/Apoc1/Anxa2
GO:0032371	regulation of sterol transport	5/86	2.58201e-06	5	Apoa1/Apoa4/Apoa2/Apoc1/Anxa2
GO:0032374	regulation of cholesterol transport	5/86	2.58201e-06	5	Apoa1/Apoa4/Apoa2/Apoc1/Anxa2
GO:0030301	cholesterol transport	6/86	5.94642e-06	6	Apoa1/Apoa4/Apoa2/Apoc1
GO:0033700	phospholipid efflux	4/86	5.94642e-06	4	Spp1/Apoa1/Apoa4/Ces1c/C3/Apoa2/Apoc1/Apoh/Anxa1/Apod/Anxa2
GO:0010876	lipid localization	11/86	5.94642e-06	11	Apoa1/Apoa4/Ces1c/Apoa2/Apoc1/Anxa2
GO:0015918	sterol transport	6/86	9.16193e-06	6	Apoa1/Apoa4/Ces1c/Apoa2/Apoc1/Anxa2
GO:0060191	regulation of lipase activity	6/86	1.10584e-05	6	Apoa1/Apoa4/Apoa2/Apoc1/Apoh/Anxa1
GO:0051004	regulation of lipoprotein lipase activity	4/86	1.1149e-05	4	Apoa1/Apoa4/Igfbp7/Ces1c/C3/Apoa2/Apoc1/Apoh/Anxa1/Apod
GO:0060192	negative regulation of lipase activity	4/86	1.1149e-05	4	Apoa1/Apoa4/Apoc1/Apoh
GO:0019216	regulation of lipid metabolic process	10/86	1.1149e-05	10	Apoa1/Apoa2/Apoc1/Anxa1
GO:0010038	response to metal ion	9/86	1.25028e-05	9	Serpina1e/Serpina1b/Fga/Fgg/Fgb/Cp/Serpina1d/Fn1/Mt2
GO:0006869	lipid transport	10/86	1.2598e-05	10	Spp1/Apoa1/Apoa4/Ces1c/Apoa2/Apoc1/Apoh/Anxa1/Apod/Anxa2
GO:0043691	reverse cholesterol transport	4/86	1.30332e-05	4	Apoa1/Apoa4/Ces1c/Apoa2
GO:0032102	negative regulation of response to external stimulus	10/86	1.61814e-05	10	Kng1/Apoa1/Fga/Fgg/Fgb/F12/Apoh/Plg/Anxa2/Htra1
GO:0008202	steroid metabolic process	9/86	3.52535e-05	9	Spp1/Apoa1/Apoa4/Igfbp7/Gc/Ces1c/Apoa2/Apoc1/Saa1
GO:0034114	regulation of heterotypic cell-cell adhesion	4/86	3.90316e-05	4	Apoa1/Fga/Fgg/Fgb
GO:0015850	organic hydroxy compound transport	8/86	4.21885e-05	8	Spp1/Apoa1/Apoa4/Ces1c/Apoa2/Apoc1/Anxa2/Chga
GO:0034368	protein-lipid complex remodeling	4/86	5.03891e-05	4	Apoa1/Apoa4/Apoa2/Apoc1
GO:0034369	plasma lipoprotein particle remodeling	4/86	5.03891e-05	4	Apoa1/Apoa4/Apoa2/Apoc1
GO:0033344	cholesterol efflux	5/86	5.59649e-05	5	Apoa1/Apoa4/Ces1c/Apoa2/Apoc1
GO:0010951	negative regulation of endopeptidase activity	7/86	5.92357e-05	7	Serpina1e/Serpina1b/Serpina3k/Ahsg/Kng1/Serpina3n/Serpina1d
GO:0034367	protein-containing complex remodeling	4/86	6.37274e-05	4	Apoa1/Apoa4/Apoa2/Apoc1
GO:0016485	protein processing	8/86	6.75929e-05	8	Fga/Fgg/Fgb/F12/Hp/Apoh/Ctss/Ctsz
GO:0032368	regulation of lipid transport	6/86	6.75929e-05	6	Apoa1/Apoa4/Apoa2/Apoc1/Apoh
GO:0050994	regulation of lipid catabolic process	5/86	6.75929e-05	5	Apoa1/Apoa4/Apoa2/Apoc1/Anxa2
GO:0097006	regulation of plasma lipoprotein particle levels	5/86	6.75929e-05	5	Spp1/Apoa1/Apoa4/Apoa2/Apoc1/Anxa2
GO:0046503	glycerolipid catabolic process	5/86	7.62435e-05	5	Apoa1/Apoa4/Apoa2/Apoc1/Apoh
GO:0042273	ribosomal large subunit biogenesis	5/86	8.03401e-05	5	Rpl14/Rpl24/Rpl6/Rpl7/Rpl7a
GO:0046890	regulation of lipid biosynthetic process	7/86	8.75961e-05	7	Apoa1/Apoa4/Igfbp7/Ces1c/C3/Apoc1/Anxa1
GO:0050996	positive regulation of lipid catabolic process	4/86	9.35293e-05	4	Apoa1/Apoa4/Apoa2/Apoh
GO:0010873	positive regulation of cholesterol esterification	3/86	9.51716e-05	3	Apoa1/Apoa4/Apoa2
GO:0034372	very-low-density lipoprotein particle remodeling	3/86	9.51716e-05	3	Apoa1/Apoa4/Apoa2
GO:0034380	high-density lipoprotein particle assembly	3/86	9.51716e-05	3	Apoa1/Apoa4/Apoa2
GO:0030300	regulation of intestinal cholesterol absorption	3/86	0.00012436	3	Apoa1/Apoa4/Apoa2
GO:0034370	triglyceride-rich lipoprotein particle remodeling	3/86	0.00012436	3	Apoa1/Apoa4/Apoa2
GO:0051006	positive regulation of lipoprotein lipase activity	3/86	0.00012436	3	Apoa1/Apoa4/Apoh
GO:0008203	cholesterol metabolic process	6/86	0.000145322	6	Apoa1/Apoa4/Ces1c/Apoa2/Apoc1/Saa1
GO:0006639	acylglycerol metabolic process	6/86	0.000154831	6	Apoa1/Apoa4/C3/Apoa2/Apoc1/Apoh
GO:0010898	positive regulation of triglyceride catabolic process	3/86	0.000155578	3	Apoa1/Apoa4/Apoh
GO:0061365	positive regulation of triglyceride lipase activity	3/86	0.000155578	3	Apoa1/Apoa4/Apoh
GO:0006638	neutral lipid metabolic process	6/86	0.000159964	6	Apoa1/Apoa4/C3/Apoa2/Apoc1/Apoh
GO:0016125	sterol metabolic process	6/86	0.000185227	6	Apoa1/Apoa4/Apoa2/Apoc1
GO:0071827	plasma lipoprotein particle organization	4/86	0.000185227	4	Apoa1/Apoa4/Ces1c/Apoa2/Apoc1/Saa1
GO:0010288	response to lead ion	3/86	0.000185227	3	Serpina1e/Serpina1b/Serpina1d
GO:0010872	regulation of cholesterol esterification	3/86	0.000185227	3	Apoa1/Apoa4/Apoa2
GO:1904729	regulation of intestinal lipid absorption	3/86	0.000185227	3	Apoa1/Apoa4/Apoa2
GO:1902652	secondary alcohol metabolic process	6/86	0.000205773	6	Apoa1/Apoa4/Ces1c/Apoa2/Apoc1/Saa1
GO:0051604	protein maturation	8/86	0.000218956	8	Fga/Fgg/Fgb/F12/Hp/Apoh/Ctss/Ctsz
GO:2001234	positive regulation of apoptotic signaling pathway	7/86	0.000218956	7	Fga/Fgg/Fgb
GO:0046461	neutral lipid catabolic process	4/86	0.000218956	4	Apoa1/Apoa4/Apoa2/Apoh
GO:0046464	acylglycerol catabolic process	4/86	0.000218956	4	Apoa1/Apoa4/Apoa2/Apoh
GO:0034116	positive regulation of heterotypic cell-cell adhesion	3/86	0.000218956	3	Hspa1a/Fga/Fgg/Fgb/Hspb1/Psmd10/Clu
GO:0031331	positive regulation of cellular catabolic process	9/86	0.000230352	9	Apoa1/Hspa1a/Apoa4/Apoh/Psmd10/Clu/Bag3/Nnt/Msn
GO:0045940	positive regulation of steroid metabolic process	4/86	0.000230352	4	Apoa1/Apoa4/Ces1c/Apoa2
GO:0071825	protein-lipid complex subunit organization	4/86	0.000230352	4	Apoa1/Apoa4/Apoa2/Apoc1
GO:0052548	regulation of endopeptidase activity	8/86	0.000271964	8	S100a9/Serpina1e/Serpina1b/Serpina3k/Ahsg/Kng1/Serpina3n/Serpina1d
GO:0042304	regulation of fatty acid biosynthetic process	4/86	0.00029167	4	Apoa1/Apoa4/Apoc1/Anxa1
GO:0030299	intestinal cholesterol absorption	3/86	0.000298919	3	Apoa1/Apoa4/Apoa2
GO:0034433	steroid esterification	3/86	0.000298919	3	Apoa1/Apoa4/Apoa2
GO:0034434	sterol esterification	3/86	0.000298919	3	Apoa1/Apoa4/Apoa2
GO:0034435	cholesterol esterification	3/86	0.000298919	3	Apoa1/Apoa4/Apoa2
GO:0090207	regulation of triglyceride metabolic process	4/86	0.000351146	4	Apoa1/Apoa4/C3/Apoh
GO:0010896	regulation of triglyceride catabolic process	3/86	0.000354141	3	Apoa1/Apoa4/Apoh
GO:0045907	positive regulation of vasoconstriction	4/86	0.000400595	4	Fga/Fgg/Fgb/Chga
GO:0045834	positive regulation of lipid metabolic process	6/86	0.000405721	6	Apoa1/Apoa4/Ces1c/Apoa2/Apoh/Anxa1
GO:0070527	platelet aggregation	4/86	0.000422377	4	Fga/Fgg/Fgb/Fn1
GO:0006641	triglyceride metabolic process	5/86	0.000440082	5	Apoa1/Apoa4/C3/Apoc1/Apoh
GO:0034113	heterotypic cell-cell adhesion	4/86	0.000444903	4	Apoa1/Fga/Fgg/Fgb
GO:0044241	lipid digestion	3/86	0.000466215	3	Apoa1/Apoa4/Apoa2
GO:1904478	regulation of intestinal absorption	3/86	0.000466215	3	Apoa1/Apoa4/Apoa2
GO:0019218	regulation of steroid metabolic process	5/86	0.00052108	5	Apoa1/Apoa4/Igfbp7/Ces1c/Apoa2
GO:0090303	positive regulation of wound healing	4/86	0.000527488	4	S100a9/F12/Apoh/Anxa1
GO:0098856	intestinal lipid absorption	3/86	0.000530886	3	Apoa1/Apoa4/Apoa2
GO:2001233	regulation of apoptotic signaling pathway	8/86	0.000549898	8	S100a9/Hspa1a/Fga/Fgg/Fgb/Hspb1/Psmd10/Clu
GO:0030194	positive regulation of blood coagulation	3/86	0.000600031	3	S100a9/F12/Apoh
GO:1900048	positive regulation of hemostasis	3/86	0.000600031	3	S100a9/F12/Apoh
GO:0046470	phosphatidylcholine metabolic process	4/86	0.000613427	4	Apoa1/Apoa4/Apoa2/Apoc1
GO:0006959	humoral immune response	8/86	0.000650038	8	S100a9/Kng1/Fga/Fgb/Hpx/Cfb/C3/Igkc
GO:0034377	plasma lipoprotein particle assembly	3/86	0.000673654	3	Apoa1/Apoa4/Apoa2
GO:0015833	peptide transport	7/86	0.000865235	7	S100a9/Abcb9/Fga/Fgg/Fgb/Anxa1/Chga
GO:0050820	positive regulation of coagulation	3/86	0.000865235	3	S100a9/F12/Apoh
GO:0042157	lipoprotein metabolic process	5/86	0.000929534	5	Apoa1/Apoa4/Apoa2/Apoc1/Apod
GO:0016042	lipid catabolic process	7/86	0.00100825	7	Spp1/Apoa1/Apoa4/Ces1c/Apoa2/Apoc1/Apoh
GO:0035966	response to topologically incorrect protein	5/86	0.00107536	5	Apoa1/Apoa4/Apoa2
GO:0065005	protein-lipid complex assembly	3/86	0.00107536	3	Hspa1a/F12/Hspb1/Clu/Bag3
GO:0031100	animal organ regeneration	3/86	0.00117695	3	Apoa1/Apoa2/Apoh
GO:0045723	positive regulation of fatty acid biosynthetic process	3/86	0.00117695	3	Apoa1/Apoa4/Anxa1
GO:0006066	alcohol metabolic process	7/86	0.00129805	7	Apoa1/Apoa4/Ttr/Ces1c/Apoa2/Apoc1/Saa1
GO:1903036	positive regulation of response to wounding	4/86	0.00130684	4	S100a9/F12/Apoh/Anxa1
GO:0050727	regulation of inflammatory response	7/86	0.0014205	7	S100a9/Ahsg/Apoa1/F12/C3/Anxa1/Ctss
GO:0045453	bone resorption	4/86	0.00142186	4	Spp1/Ahsg/Ccdc154/Ctss
GO:0042886	amide transport	7/86	0.00144685	7	S100a9/Abcb9/Fga/Fgg/Fgb/Anxa1/Chga
GO:0010565	regulation of cellular ketone metabolic process	5/86	0.00152732	5	Apoa1/Apoa4/Ces1c/Apoc1/Anxa1
GO:0090208	positive regulation of triglyceride metabolic process	3/86	0.00152921	3	Apoa1/Apoa4/Apoh
GO:0043434	response to peptide hormone	7/86	0.00156693	7	Serpina1e/Serpina1b/Serpina3k/Ahsg/Serpina3n/Serpina1d/Anxa1
GO:1903362	regulation of cellular protein catabolic process	6/86	0.00161838	6	Hspa1a/Fhit/Psmd10/Clu/Anxa2/Msn
GO:0031099	regeneration	5/86	0.00161947	5	Apoa1/Apoa2/Apoh/Anxa1/Plg
GO:2000352	negative regulation of endothelial cell apoptotic process	3/86	0.00163535	3	Fga/Fgg/Fgb
GO:0008625	extrinsic apoptotic signaling pathway via death domain receptors	4/86	0.0016961	4	Fga/Fgg/Fgb/Bag3
GO:0034109	homotypic cell-cell adhesion	4/86	0.0017448	4	Fga/Fgg/Fgb/Fn1
GO:0019433	triglyceride catabolic process	3/86	0.0017448	3	Apoa1/Apoa4/Apoh
GO:1902042	positive regulation of extrinsic apoptotic signaling pathway via death domain receptors	3/86	0.0017448	3	Fga/Fgg/Fgb
GO:0031589	cell-substrate adhesion	7/86	0.00186287	7	Spp1/Apoa1/Fga/Fgg/Fgb/Fn1/Apod
GO:0019229	regulation of vasoconstriction	4/86	0.00187243	4	Fga/Fgg/Fgb/Chga
GO:0009914	hormone transport	7/86	0.00202641	7	Ahsg/Apoa1/C3/Apoa2
GO:0050900	leukocyte migration	7/86	0.00202641	7	Spp1/Fga/Fgg/Ttr/Fgb/Anxa1/Chga
GO:0050766	positive regulation of phagocytosis	4/86	0.00202641	4	S100a9/Spp1/Anxa1/Apod/Plg/Msn/Chga
GO:0015914	phospholipid transport	4/86	0.00226101	4	Apoa1/Apoa4/Apoa2/Apoc1
GO:0035296	regulation of tube diameter	5/86	0.00237828	5	Kng1/Fga/Fgg/Fgb/Chga
GO:0097746	blood vessel diameter maintenance	5/86	0.00237828	5	Kng1/Fga/Fgg/Fgb/Chga
GO:0030168	platelet activation	4/86	0.0024054	4	Fga/Fgg/Fgb/Fn1
GO:0035150	regulation of tube size	5/86	0.00240779	5	Kng1/Fga/Fgg/Fgb/Chga
GO:0034381	plasma lipoprotein particle clearance	3/86	0.00269928	3	Apoa2/Apoc1/Anxa2
GO:0042632	cholesterol homeostasis	4/86	0.00287983	4	Apoa1/Apoa4/Ces1c/Apoa2
GO:0055092	sterol homeostasis	4/86	0.00295242	4	Apoa1/Apoa4/Ces1c/Apoa2
GO:1905954	positive regulation of lipid localization	4/86	0.00295242	4	Spp1/Apoa1/C3/Anxa2
GO:0002181	cytoplasmic translation	4/86	0.00316565	4	Rpl24/Rpl18/Rpl6/Rpl8
GO:0019217	regulation of fatty acid metabolic process	4/86	0.00326473	4	Apoa1/Apoa4/Apoc1/Anxa1
GO:1901652	response to peptide	7/86	0.00342378	7	Serpina1e/Serpina1b/Serpina3k/Ahsg/Serpina3n/Serpina1d/Anxa1
GO:0046849	bone remodeling	4/86	0.0034687	4	Spp1/Ahsg/Ccdc154/Ctss
GO:0002790	peptide secretion	6/86	0.00347751	6	S100a9/Fga/Fgg/Fgb/Anxa1/Chga
GO:2001237	negative regulation of extrinsic apoptotic signaling pathway	4/86	0.00354963	4	Hspa1a/Fga/Fgg/Fgb
GO:0050892	intestinal absorption	3/86	0.00364604	3	Apoa1/Apoa4/Apoa2
GO:0050821	protein stabilization	5/86	0.00375474	5	Apoa1/Hspa1a/Apoa2/Clu/Bag3
GO:0046883	regulation of hormone secretion	6/86	0.00396843	6	Spp1/Fga/Fgg/Fgb/Anxa1/Chga
GO:0042310	vasoconstriction	4/86	0.00398681	4	Fga/Fgg/Fgb/Chga
GO:0007162	negative regulation of cell adhesion	6/86	0.00434134	6	Kng1/Apoa1/Fgg/Hspb1/Anxa1/Apod
GO:0048771	tissue remodeling	5/86	0.00439884	5	Spp1/Ahsg/Ccdc154/Plg/Ctss
GO:0072330	monocarboxylic acid biosynthetic process	5/86	0.00485375	5	Apoa1/Apoa4/Anxa1
GO:0045923	positive regulation of fatty acid metabolic process	3/86	0.00485375	3	Apoa1/Apoa4/Ces1c/Apoc1/Anxa1
GO:0032103	positive regulation of response to external stimulus	7/86	0.00531978	7	S100a9/Hpx/C3/Fn1/Hspb1/Apoh/Ctss
GO:0060249	anatomical structure homeostasis	6/86	0.0053525	6	Ahsg/Apoa1/C3/Apoa2
GO:0050764	regulation of phagocytosis	4/86	0.0053525	4	Spp1/Ahsg/Ccdc154/Plg/Bag3/Ctss
GO:0001558	regulation of cell growth	7/86	0.00542739	7	Ahsg/Hspa1a/Igfbp7/Fn1/Psmd10/Clstn3/Rpl4
GO:0018206	peptidyl-methionine modification	2/86	0.00552834	2	Apoa1/Apoa2
GO:0022407	regulation of cell-cell adhesion	7/86	0.00582185	7	Apoa1/Fga/Fgg/Fgb/Hspb1/Pcdh8/Anxa1
GO:1902041	regulation of extrinsic apoptotic signaling pathway via death domain receptors	3/86	0.00582185	3	Fga/Fgg/Fgb
GO:1905953	negative regulation of lipid localization	3/86	0.00582185	3	Ces1c/Apoa2/Apoc1
GO:0015748	organophosphate ester transport	4/86	0.00598973	4	Apoa1/Apoa4/Apoa2/Apoc1
GO:1904036	negative regulation of epithelial cell apoptotic process	3/86	0.00604794	3	Fga/Fgg/Fgb
GO:2000351	regulation of endothelial cell apoptotic process	3/86	0.00604794	3	Fga/Fgg/Fgb
GO:0048259	regulation of receptor-mediated endocytosis	4/86	0.00624885	4	C3/Apoc1/Clu/Anxa2
GO:0044242	cellular lipid catabolic process	5/86	0.00627266	5	Apoa1/Apoa4/Apoa2/Apoc1/Apoh
GO:0061684	chaperone-mediated autophagy	2/86	0.00627266	2	Clu/Bag3
GO:0002793	positive regulation of peptide secretion	4/86	0.00651452	4	S100a9/Fga/Fgg/Fgb
GO:0045785	positive regulation of cell adhesion	7/86	0.00657475	7	Spp1/Apoa1/Fga/Fgg/Fgb/Fn1/Anxa1
GO:0072577	endothelial cell apoptotic process	3/86	0.00686533	3	Fga/Fgg/Fgb
GO:0006695	cholesterol biosynthetic process	3/86	0.00699	3	Apoa1/Apoa4/Ces1c
GO:0044058	regulation of digestive system process	3/86	0.00699	3	Apoa1/Apoa4/Apoa2
GO:0098754	detoxification	3/86	0.00699	3	Apoa4/Mt2/Nnt
GO:1902653	secondary alcohol biosynthetic process	3/86	0.00699	3	Apoa1/Apoa4/Ces1c
GO:0018158	protein oxidation	2/86	0.00699	2	Apoa1/Apoa2
GO:0034375	high-density lipoprotein particle remodeling	2/86	0.00699	2	Apoa1/Apoa2
GO:0070508	cholesterol import	2/86	0.00699	2	Apoa1/Apoa2
GO:0007160	cell-matrix adhesion	5/86	0.00714121	5	Fga/Fgg/Fgb/Fn1/Apod
GO:0003018	vascular process in circulatory system	5/86	0.00723975	5	Kng1/Fga/Fgg/Fgb/Chga
GO:0042180	cellular ketone metabolic process	5/86	0.00733918	5	Apoa1/Apoa4/Ces1c/Apoc1/Anxa1
GO:0032434	regulation of proteasomal ubiquitin-dependent protein catabolic process	4/86	0.00760194	4	Hspa1a/Fhit/Psmd10/Clu
GO:0002791	regulation of peptide secretion	5/86	0.00768404	5	S100a9/Fga/Fgg/Fgb/Chga
GO:0006825	copper ion transport	2/86	0.00787803	2	Cp/Mmgt2
GO:0090087	regulation of peptide transport	5/86	0.00799706	5	S100a9/Fga/Fgg/Fgb/Chga
GO:0097191	extrinsic apoptotic signaling pathway	5/86	0.00799706	5	Hspa1a/Fga/Fgg/Fgb/Bag3
GO:0051224	negative regulation of protein transport	4/86	0.00846937	4	Anxa1/Apod/Bag3/Chga
GO:0046879	hormone secretion	6/86	0.00864723	6	Spp1/Fga/Fgg/Fgb/Anxa1/Chga
GO:0016126	sterol biosynthetic process	3/86	0.00870021	3	Apoa1/Apoa4/Ces1c
GO:0048260	positive regulation of receptor-mediated endocytosis	3/86	0.00870021	3	C3/Clu/Anxa2
GO:0006957	complement activation, alternative pathway	2/86	0.00870021	2	Cfb/C3
GO:0010755	regulation of plasminogen activation	2/86	0.00870021	2	F12/Ctsz
GO:0060193	positive regulation of lipase activity	3/86	0.00895876	3	Apoa1/Apoa4/Apoh
GO:0061077	chaperone-mediated protein folding	3/86	0.00895876	3	Hspa1a/Hspb1/Clu
GO:1904950	negative regulation of establishment of protein localization	4/86	0.00925159	4	Anxa1/Apod/Bag3/Chga
GO:0046486	glycerolipid metabolic process	6/86	0.00938725	6	Apoa1/Apoa4/C3/Apoa2/Apoc1/Apoh
GO:1903364	positive regulation of cellular protein catabolic process	4/86	0.00939405	4	Hspa1a/Psmd10/Clu/Msn
GO:0006909	phagocytosis	6/86	0.00993727	6	Ahsg/Apoa1/C3/Igkc/Apoa2/Anxa1
GO:0006633	fatty acid biosynthetic process	4/86	0.0107859	4	Apoa1/Apoa4/Apoc1/Anxa1
GO:0042176	regulation of protein catabolic process	6/86	0.0107877	6	Hspa1a/Fhit/Psmd10/Clu/Anxa2/Msn
GO:0033574	response to testosterone	2/86	0.0119891	2	Spp1/Msn
GO:0070486	leukocyte aggregation	2/86	0.0119891	2	S100a9/Msn
GO:0007566	embryo implantation	3/86	0.0125447	3	Pzp/Mug1/Arhgdib
GO:0090083	regulation of inclusion body assembly	2/86	0.0132444	2	Hspa1a/Clu
GO:2000058	regulation of ubiquitin-dependent protein catabolic process	4/86	0.0138299	4	Hspa1a/Fhit/Psmd10/Clu
GO:0032370	positive regulation of lipid transport	3/86	0.0138861	3	Spp1/Apoa1/Anxa2
GO:0046887	positive regulation of hormone secretion	4/86	0.0145631	4	Spp1/Fga/Fgg/Fgb
GO:0062013	positive regulation of small molecule metabolic process	4/86	0.0145631	4	Apoa1/Apoa4/Ces1c/Anxa1
GO:0006694	steroid biosynthetic process	4/86	0.0147428	4	Hspa1a/Apoa2/Anxa1
GO:0032677	regulation of interleukin-8 production	3/86	0.0147428	3	Apoa1/Apoa4/Igfbp7/Ces1c
GO:0009266	response to temperature stimulus	4/86	0.0149239	4	Hspa1a/Hspb1/Rbm3/Bag3
GO:2001236	regulation of extrinsic apoptotic signaling pathway	4/86	0.0149239	4	Hspa1a/Fga/Fgg/Fgb
GO:0032637	interleukin-8 production	3/86	0.0150171	3	Hspa1a/Apoa2/Anxa1
GO:0019730	antimicrobial humoral response	4/86	0.0151065	4	S100a9/Kng1/Fga/Fgb
GO:0030072	peptide hormone secretion	5/86	0.0152944	5	Hpx/C3
GO:0002922	positive regulation of humoral immune response	2/86	0.0152944	2	Hspa1a/Hspb1
GO:0042026	protein refolding	2/86	0.0152944	2	Fga/Fgg/Fgb/Anxa1/Chga
GO:0046394	carboxylic acid biosynthetic process	5/86	0.0163648	5	Apoa1/Apoa4/Ces1c/Apoc1/Anxa1
GO:0001818	negative regulation of cytokine production	5/86	0.0163648	5	Apoa1/Apoa4/Ces1c/Apoa2
GO:0016053	organic acid biosynthetic process	5/86	0.0163648	5	Apoa1/Fn1/Apoa2/Anxa1/Apod
GO:0055088	lipid homeostasis	4/86	0.0163648	4	Apoa1/Apoa4/Ces1c/Apoc1/Anxa1
GO:0006656	phosphatidylcholine biosynthetic process	2/86	0.0163648	2	Apoa1/Apoa2
GO:0042254	ribosome biogenesis	5/86	0.0170065	5	Rpl14/Rpl24/Rpl6/Rpl7/Rpl7a
GO:0010984	regulation of lipoprotein particle clearance	2/86	0.0176533	2	Apoc1/Anxa2
GO:0046716	muscle cell cellular homeostasis	2/86	0.0176533	2	Plg/Bag3
GO:0006631	fatty acid metabolic process	6/86	0.0180328	6	Fga/Fgg/Fgb/Anxa1/Chga
GO:0050708	regulation of protein secretion	5/86	0.0180328	5	Apoa1/Apoa4/Ces1c/C3/Apoc1/Anxa1
GO:0071674	mononuclear cell migration	4/86	0.0181598	4	Anxa1/Apod/Plg/Msn
GO:0061136	regulation of proteasomal protein catabolic process	4/86	0.0184417	4	Hspa1a/Fhit/Psmd10/Clu
GO:0051788	response to misfolded protein	2/86	0.018728	2	F12/Clu
GO:0098869	cellular oxidant detoxification	2/86	0.018728	2	Apoa4/Nnt
GO:0001667	ameboidal-type cell migration	6/86	0.0188627	6	Apoa1/Fn1/Hspb1/Apoh/Anxa1/Arhgdib
GO:0031647	regulation of protein stability	5/86	0.0198499	5	Apoa1/Hspa1a/Apoa2/Clu/Bag3
GO:0019915	lipid storage	3/86	0.0198591	3	Apoa1/Ces1c/C3
GO:0060326	cell chemotaxis	5/86	0.0198921	5	S100a9/Spp1/Hspb1/Anxa1/Chga
GO:0002719	positive regulation of cytokine production involved in immune response	2/86	0.0198921	2	Apoa1/Apoa2
GO:0032436	positive regulation of proteasomal ubiquitin-dependent protein catabolic process	3/86	0.0202361	3	Hspa1a/Psmd10/Clu
GO:0045780	positive regulation of bone resorption	2/86	0.0213297	2	Spp1/Ahsg
GO:1904035	regulation of epithelial cell apoptotic process	3/86	0.0213453	3	Fga/Fgg/Fgb
GO:0000027	ribosomal large subunit assembly	2/86	0.0227088	2	Rpl24/Rpl6
GO:0070841	inclusion body assembly	2/86	0.0227088	2	Hspa1a/Clu
GO:0070372	regulation of ERK1 and ERK2 cascade	5/86	0.0227703	5	Fga/Fgg/Fgb/C3/Fn1
GO:0046688	response to copper ion	2/86	0.0241119	2	Cp/Mt2
GO:0050995	negative regulation of lipid catabolic process	2/86	0.0241119	2	Apoa2/Apoc1
GO:0009408	response to heat	3/86	0.024855	3	Hspa1a/Hspb1/Bag3
GO:0000470	maturation of LSU-rRNA	2/86	0.0256403	2	Rpl7/Rpl7a
GO:1903829	positive regulation of protein localization	6/86	0.0265426	6	Apoa1/Fgg/Hspb1/Anxa1
GO:0022408	negative regulation of cell-cell adhesion	4/86	0.0265426	4	Fga/Fgg/Fgb/Clstn3/Bag3/Msn
GO:0051235	maintenance of location	5/86	0.0269346	5	Apoa2/Apoc1
GO:0032369	negative regulation of lipid transport	2/86	0.0269346	2	Apoa4/Nnt
GO:0042744	hydrogen peroxide catabolic process	2/86	0.0269346	2	Alb/Apoa1/Ces1c/C3/Psmd10
GO:0045921	positive regulation of exocytosis	3/86	0.0277665	3	Fga/Fgg/Fgb
GO:2000060	positive regulation of ubiquitin-dependent protein catabolic process	3/86	0.0284108	3	Hspa1a/Psmd10/Clu
GO:0070371	ERK1 and ERK2 cascade	5/86	0.0289497	5	Fga/Fgg/Fgb/C3/Fn1
GO:0045833	negative regulation of lipid metabolic process	3/86	0.0289497	3	Apoa2/Apoc1/Apod
GO:0042063	gliogenesis	5/86	0.0291287	5	S100a9/Fn1/Anxa1/Clu/Dner
GO:0030258	lipid modification	4/86	0.0292247	4	Apoa1/Apoa4/Apoa2/Apod
GO:1903050	regulation of proteolysis involved in cellular protein catabolic process	4/86	0.0293735	4	Apoa1/Apoa4/Anxa1
GO:0046889	positive regulation of lipid biosynthetic process	3/86	0.0293735	3	Hspa1a/Fhit/Psmd10/Clu
GO:0010875	positive regulation of cholesterol efflux	2/86	0.0293735	2	Apoa1/Ces1c
GO:0030212	hyaluronan metabolic process	2/86	0.0293735	2	Itih4/Itih1
GO:0000041	transition metal ion transport	3/86	0.0304748	3	Hpx/Cp/Mmgt2
GO:0045862	positive regulation of proteolysis	5/86	0.0307424	5	S100a9/Hspa1a/F12/Psmd10/Clu
GO:0033032	regulation of myeloid cell apoptotic process	2/86	0.0307424	2	Apoh/Anxa1
GO:0045745	positive regulation of G protein-coupled receptor signaling pathway	2/86	0.0307424	2	C3/Chga
GO:1901800	positive regulation of proteasomal protein catabolic process	3/86	0.0307976	3	Hspa1a/Psmd10/Clu
GO:1903828	negative regulation of protein localization	4/86	0.0310055	4	Anxa1/Apod/Bag3/Chga
GO:0045732	positive regulation of protein catabolic process	4/86	0.0323882	4	Hspa1a/Psmd10/Clu/Msn
GO:0010810	regulation of cell-substrate adhesion	4/86	0.0331682	4	Spp1/Apoa1/Fn1/Apod
GO:0070374	positive regulation of ERK1 and ERK2 cascade	4/86	0.0331682	4	Fga/Fgg/Fgb/C3
GO:0030595	leukocyte chemotaxis	4/86	0.0333187	4	S100a9/Anxa1/Arhgdib
GO:0043542	endothelial cell migration	4/86	0.0333187	4	S100a9/Spp1/Anxa1/Chga
GO:0031532	actin cytoskeleton reorganization	3/86	0.0333187	3	Apoa1/Hspb1/Apoh/Anxa1
GO:0090162	establishment of epithelial cell polarity	2/86	0.0333885	2	Vangl2/Msn
GO:0097529	myeloid leukocyte migration	4/86	0.0341097	4	S100a9/Spp1/Anxa1/Chga
GO:0062012	regulation of small molecule metabolic process	5/86	0.0341631	5	Apoa1/Hspb1/Anxa1
GO:0097305	response to alcohol	4/86	0.0341631	4	Apoa1/Hspb1/Anxa1
GO:0032652	regulation of interleukin-1 production	3/86	0.0341631	3	Serpina1e/Serpina1b/Serpina1d/Ces1c
GO:0043534	blood vessel endothelial cell migration	3/86	0.0341631	3	Apoa1/Apoa4/Ces1c/Apoc1/Anxa1
GO:0097242	amyloid-beta clearance	2/86	0.0345363	2	C3/Clu
GO:0090276	regulation of peptide hormone secretion	4/86	0.0353453	4	Hspa1a/Hspb1/Bag3
GO:0006986	response to unfolded protein	3/86	0.0353453	3	Fga/Fgg/Fgb/Chga
GO:0022600	digestive system process	3/86	0.0359315	3	Apoa1/Apoa4/Apoa2
GO:0060441	epithelial tube branching involved in lung morphogenesis	2/86	0.0359315	2	Vangl2/Ctsz
GO:0030100	regulation of endocytosis	4/86	0.036515	4	C3/Apoc1/Clu/Anxa2
GO:0014812	muscle cell migration	3/86	0.036515	3	Fga/Anxa1/S100a11
GO:1904019	epithelial cell apoptotic process	3/86	0.0370793	3	Fga/Fgg/Fgb
GO:0002701	negative regulation of production of molecular mediator of immune response	2/86	0.0370793	2	Apoa1/Apoa2
GO:0055090	acylglycerol homeostasis	2/86	0.0370793	2	Apoa1/Apoa4
GO:0070328	triglyceride homeostasis	2/86	0.0370793	2	Apoa1/Apoa4
GO:0007159	leukocyte cell-cell adhesion	5/86	0.0373201	5	S100a9/Apoa4/Hspb1/Anxa1/Msn
GO:0009636	response to toxic substance	3/86	0.0373201	3	Apoa4/Mt2/Nnt
GO:0032612	interleukin-1 production	3/86	0.0373201	3	Apoa1/Hspb1/Anxa1
GO:0033028	myeloid cell apoptotic process	2/86	0.0383537	2	Apoh/Anxa1
GO:0051180	vitamin transport	2/86	0.0383537	2	Apoa1/Gc
GO:0090277	positive regulation of peptide hormone secretion	3/86	0.0386431	3	Fga/Fgg/Fgb
GO:1903052	positive regulation of proteolysis involved in cellular protein catabolic process	3/86	0.0402519	3	Hspa1a/Psmd10/Clu
GO:0017157	regulation of exocytosis	4/86	0.0404091	4	Fga/Fgg/Fgb/Anxa1
GO:0030282	bone mineralization	3/86	0.0413466	3	C3/Vangl2
GO:0045807	positive regulation of endocytosis	3/86	0.0413466	3	Spp1/Ahsg/Ccdc154
GO:0071621	granulocyte chemotaxis	3/86	0.0413466	3	C3/Clu/Anxa2
GO:0035886	vascular associated smooth muscle cell differentiation	2/86	0.0413466	2	S100a9/Spp1/Anxa1
GO:0009306	protein secretion	5/86	0.0424556	5	Fga/Fgg/Fgb/Anxa1/Chga
GO:0035592	establishment of protein localization to extracellular region	5/86	0.0424556	5	Fga/Fgg/Fgb/Anxa1/Chga
GO:0002698	negative regulation of immune effector process	3/86	0.0424556	3	Apoa1/Apoa2/Anxa1
GO:0010803	regulation of tumor necrosis factor-mediated signaling pathway	2/86	0.0424556	2	Apoa1/Hspa1a
GO:0018149	peptide cross-linking	2/86	0.0424556	2	Fn1/Anxa1
GO:1990748	cellular detoxification	2/86	0.0424556	2	Apoa4/Nnt
GO:0051592	response to calcium ion	3/86	0.0430755	3	Fga/Fgg/Fgb
GO:0010874	regulation of cholesterol efflux	2/86	0.0441569	2	Apoa1/Ces1c
GO:0022613	ribonucleoprotein complex biogenesis	5/86	0.0443855	5	Rpl14/Rpl24/Rpl6/Rpl7/Rpl7a
GO:0071692	protein localization to extracellular region	5/86	0.0443855	5	Fga/Fgg/Fgb/Anxa1/Chga
GO:0007586	digestion	3/86	0.0471247	3	Apoa1/Apoa4/Apoa2
GO:0006887	exocytosis	5/86	0.047761	5	Fga/Fgg/Fgb/Anxa1/Chga
GO:0001959	regulation of cytokine-mediated signaling pathway	3/86	0.047775	3	Apoa1/Hspa1a/Hpx
GO:0007266	Rho protein signal transduction	3/86	0.0484283	3	Apoa1/Arhgdib/Vangl2
GO:0055076	transition metal ion homeostasis	3/86	0.0484283	3	Hpx/Cp/Mt2
GO:0051047	positive regulation of secretion	5/86	0.0485718	5	S100a9/Spp1/Fga/Fgg/Fgb
GO:0006898	receptor-mediated endocytosis	4/86	0.0486275	4	C3/Apoc1/Clu/Anxa2
GO:1903522	regulation of blood circulation	4/86	0.0486275	4	Fga/Fgg/Fgb/Chga
GO:0002274	myeloid leukocyte activation	4/86	0.0494387	4	Fn1/Anxa1/Clu/Chga
GO:0010811	positive regulation of cell-substrate adhesion	3/86	0.0494387	3	Spp1/Apoa1/Fn1
GO:0035270	endocrine system development	3/86	0.0494387	3	Apoa1/Anxa1/Clu

## Sheet: up_DEPs KEGG
ID	KEGG pathway	generatio	pvalue	Count	gene name
mmu04610	Complement and coagulation cascades	12/49	5.26604e-14	12	Clu/Fgg/Fga/Fgb/C3/Cfb/Plg/Kng1/Serpina1e/F12/Serpina1d/Serpina1b
mmu05171	Coronavirus disease - COVID-19	14/49	2.74796e-11	14	Fga/Fgb/Rpl14/Rpl34/Rpl8/Rpl7a/Fgg/C3/Cfb/Rpl24/Rpl6/Rpl4/Rpl18/Rpl7
mmu03010	Ribosome	9/49	3.46357e-07	9	Rpl7a/Rpl14/Rpl34/Rpl8/Rpl24/Rpl6/Rpl4/Rpl18/Rpl7
mmu04979	Cholesterol metabolism	5/49	6.71711e-06	5	Apoc1/Apoh/Apoa2/Apoa1/Apoa4
mmu05150	Staphylococcus aureus infection	4/49	0.00497878	4	Fgg/Cfb/C3/Plg
mmu04977	Vitamin digestion and absorption	2/49	0.00737148	2	Apoa1/Apoa4
mmu05143	African trypanosomiasis	2/49	0.0187958	2	Kng1/Apoa1
mmu04975	Fat digestion and absorption	2/49	0.0225932	2	Apoa1/Apoa4
mmu03320	PPAR signaling pathway	2/49	0.0238163	2	Apoa1/Apoa2
mmu04613	Neutrophil extracellular trap formation	4/49	0.0258106	4	Fga/Fgg/Fgb/C3
mmu04611	Platelet activation	3/49	0.0300291	3	Fga/Fgg/Fgb
mmu04145	Phagosome	3/49	0.0355627	3	C3/Sec61b/Ctss
mmu04142	Lysosome	3/49	0.0365063	3	Abcb9/Ctss/Ctsz
mmu05134	Legionellosis	2/49	0.043059	2	Hspa1a/C3

## Sheet: down_DEPs BP
ID	Biological process	generatio	pvalue	count	gene name
GO:0035640	exploration behavior	4/47	0.000378609	4	Shank2/Shank3/Jph3/Penk
GO:0007613	memory	5/47	0.00311716	5	Shank2/Shank3/Jph3/Crtc1/Camk2n1
GO:0099173	postsynapse organization	5/47	0.00527416	5	Lzts3/Cttn/Shank2/Shank3/Arf1
GO:0097061	dendritic spine organization	4/47	0.00527416	4	Lzts3/Cttn/Shank3/Arf1
GO:0106027	neuron projection organization	4/47	0.00527416	4	Lzts3/Cttn/Shank3/Arf1
GO:0060292	long-term synaptic depression	3/47	0.00527416	3	Shank2/Shank3/Arf1
GO:1902903	regulation of supramolecular fiber organization	6/47	0.00529847	6	Cttn/Shank3/Arf1/Map2/Pecam1/Tmsb4x
GO:0032970	regulation of actin filament-based process	6/47	0.00664406	6	Cttn/Shank3/Abracl/Arf1/Pecam1/Tmsb4x
GO:0007626	locomotory behavior	5/47	0.00756066	5	Shank2/Shank3/Abca2/Adcy5/Penk
GO:0110053	regulation of actin filament organization	5/47	0.00824103	5	Cttn/Shank3/Arf1/Pecam1/Tmsb4x
GO:1903364	positive regulation of cellular protein catabolic process	4/47	0.00853456	4	Sumo3/Csnk1e/Abca2/Sumo2
GO:0016358	dendrite development	5/47	0.0104191	5	Lzts3/Shank3/Crtc1/Arf1/Map2
GO:0007611	learning or memory	5/47	0.0104191	5	Myh11/Fbln5
GO:0051494	negative regulation of cytoskeleton organization	4/47	0.0104191	4	Shank3/Penk
GO:1902904	negative regulation of supramolecular fiber organization	4/47	0.0104191	4	Shank2/Shank3/Jph3/Crtc1/Camk2n1
GO:0050885	neuromuscular process controlling balance	3/47	0.0104191	3	Shank3/Map2/Pecam1/Tmsb4x
GO:0048251	elastic fiber assembly	2/47	0.0104191	2	Shank3/Penk
GO:2000822	regulation of behavioral fear response	2/47	0.0104191	2	Shank3/Map2/Pecam1/Tmsb4x
GO:1903365	regulation of fear response	2/47	0.0104191	2	Shank3/Jph3/Adcy5
GO:0050890	cognition	5/47	0.0138968	5	Shank2/Shank3/Jph3/Crtc1/Camk2n1
GO:0032956	regulation of actin cytoskeleton organization	5/47	0.0138968	5	Shank3/Jph3/Adcy5/Penk
GO:0050905	neuromuscular process	4/47	0.0138968	4	Cttn/Shank3/Arf1/Pecam1/Tmsb4x
GO:0048167	regulation of synaptic plasticity	5/47	0.014429	5	Map2/Pecam1/Tmsb4x
GO:0032271	regulation of protein polymerization	4/47	0.014429	4	Shank2/Shank3/Jph3/Crtc1/Arf1
GO:0032272	negative regulation of protein polymerization	3/47	0.014429	3	Cttn/Map2/Pecam1/Tmsb4x
GO:0032535	regulation of cellular component size	5/47	0.0151128	5	Shank2/Shank3/Arf1
GO:0050805	negative regulation of synaptic transmission	3/47	0.0151128	3	Shank3/Penk
GO:0035641	locomotory exploration behavior	2/47	0.0151128	2	Cttn/Shank3/Map2/Pecam1/Tmsb4x
GO:0045732	positive regulation of protein catabolic process	4/47	0.016427	4	Sumo3/Csnk1e/Abca2/Sumo2
GO:0071625	vocalization behavior	2/47	0.0188532	2	Shank2/Shank3
GO:2000060	positive regulation of ubiquitin-dependent protein catabolic process	3/47	0.0210126	3	Sumo3/Csnk1e/Sumo2
GO:1903362	regulation of cellular protein catabolic process	4/47	0.0220853	4	Sumo3/Csnk1e/Abca2/Sumo2
GO:0010563	negative regulation of phosphorus metabolic process	5/47	0.0241086	5	Dbndd2/Pkia/Abca2/Pecam1/Camk2n1
GO:0045936	negative regulation of phosphate metabolic process	5/47	0.0241086	5	Dbndd2/Pkia/Abca2/Pecam1/Camk2n1
GO:0007015	actin filament organization	5/47	0.0241086	5	Cttn/Shank3/Arf1/Pecam1/Tmsb4x
GO:0051258	protein polymerization	4/47	0.0283406	4	Cttn/Map2/Pecam1/Tmsb4x
GO:1903052	positive regulation of proteolysis involved in cellular protein catabolic process	3/47	0.0296827	3	Sumo3/Csnk1e/Sumo2
GO:1900273	positive regulation of long-term synaptic potentiation	2/47	0.0296827	2	Shank3/Crtc1
GO:0050808	synapse organization	5/47	0.030206	5	Lzts3/Cttn/Shank2/Shank3/Arf1
GO:0060996	dendritic spine development	3/47	0.030206	3	Lzts3/Shank3/Arf1
GO:0030833	regulation of actin filament polymerization	3/47	0.0403072	3	Cttn/Pecam1/Tmsb4x
GO:0097106	postsynaptic density organization	2/47	0.0403072	2	Shank2/Shank3
GO:0031333	negative regulation of protein-containing complex assembly	3/47	0.0439522	3	Map2/Pecam1/Tmsb4x
GO:0051968	positive regulation of synaptic transmission, glutamatergic	2/47	0.044739	2	Shank2/Shank3
GO:0032386	regulation of intracellular transport	4/47	0.0450763	4	Abca2/Arf1
GO:0018105	peptidyl-serine phosphorylation	4/47	0.0450763	4	Pkia/Abca2/Arf1/Map2
GO:1903725	regulation of phospholipid metabolic process	2/47	0.0450763	2	Myh11/Fbln5
GO:0085029	extracellular matrix assembly	2/47	0.0450763	2	Csnk1e/Rps6ka5/Lmtk2/Pnck
GO:0016925	protein sumoylation	2/47	0.0452788	2	Sumo3/Sumo2
GO:0099084	postsynaptic specialization organization	2/47	0.0452788	2	Shank2/Shank3
GO:0008064	regulation of actin polymerization or depolymerization	3/47	0.0458807	3	Cttn/Pecam1/Tmsb4x
GO:2000058	regulation of ubiquitin-dependent protein catabolic process	3/47	0.0458807	3	Sumo3/Csnk1e/Sumo2
GO:0001933	negative regulation of protein phosphorylation	4/47	0.0460532	4	Dbndd2/Pkia/Pecam1/Camk2n1
GO:0030832	regulation of actin filament length	3/47	0.0460532	3	Cttn/Pecam1/Tmsb4x
GO:0030041	actin filament polymerization	3/47	0.0460532	3	Cttn/Pecam1/Tmsb4x
GO:0048489	synaptic vesicle transport	2/47	0.0460532	2	Arf1/Map2
GO:0018209	peptidyl-serine modification	4/47	0.0490444	4	Csnk1e/Rps6ka5/Lmtk2/Pnck

## Sheet: down_DEPs KEGG
ID	KEGG pathway	generatio	pvalue	count	gene name
mmu04724	Glutamatergic synapse	3/19	0.00159564	3	Shank2/Shank3/Adcy5
mmu05418	Fluid shear stress and atherosclerosis	3/19	0.00337853	3	Sumo3/Pecam1/Sumo2
mmu04713	Circadian entrainment	2/19	0.0176655	2	Rps6ka5/Adcy5
mmu03013	Nucleocytoplasmic transport	2/19	0.0246318	2	Sumo3/Sumo2
mmu04270	Vascular smooth muscle contraction	2/19	0.0361391	2	Myh11/Adcy5
mmu04072	Phospholipase D signaling pathway	2/19	0.038462	2	Arf1/Adcy5
mmu04392	Hippo signaling pathway - multiple species	1/19	0.0453373	1	Rps6ka5/Adcy5
mmu04530	Tight junction	2/19	0.0472843	2	Cttn/Myh11
mmu00563	Glycosylphosphatidylinositol (GPI)-anchor biosynthesis	1/19	0.0484834	1	Pigt
