# Supplementary material for: Multi-Omics Profiling Identifies Microglial Annexin A2 as a Key Mediator of NF-κB Pro-inflammatory Signaling in Ischemic Reperfusion Injury
Source: Mol Cell Proteomics. 2024 Jan 20;23(2):100723. doi: 10.1016/j.mcpro.2024.100723 (PMC10879806; doi:10.1016/j.mcpro.2024.100723)
Supplement: Supplemental table S4 [file mmc4.xlsx]

## Sheet: up_DEPs BP
ID	Biological process	generatio	pvalue	count	gene name
GO:1903555	regulation of tumor necrosis factor superfamily cytokine production	4/124	0.0496196	4	Ptpn11/Stat3/Syt11/Hspb1
GO:0006099	tricarboxylic acid cycle	2/124	0.0492863	2	Mdh1/Pdha1
GO:0009187	cyclic nucleotide metabolic process	2/124	0.0492863	2	Cnp/Pde2a
GO:0044030	regulation of DNA methylation	2/124	0.0492863	2	Mecp2/Gsk3b
GO:0050999	regulation of nitric-oxide synthase activity	2/124	0.0492863	2	Ptk2b/Gsk3b
GO:0032388	positive regulation of intracellular transport	4/124	0.0492639	4	Ptpn11/Ptk2b/Ptpra
GO:0007229	integrin-mediated signaling pathway	3/124	0.0492639	3	Hpca/Mlc1/Mecp2/Gsk3b
GO:0033500	carbohydrate homeostasis	5/124	0.0491063	5	Ogt/Ptpn11/Stat3/Nucks1/Ppp3cb
GO:0042593	glucose homeostasis	5/124	0.0485366	5	Ogt/Ptpn11/Stat3/Nucks1/Ppp3cb
GO:0010660	regulation of muscle cell apoptotic process	3/124	0.0482418	3	Camk2a/Ptk2b/Gsk3b
GO:0007051	spindle organization	4/124	0.0480159	4	Gnai1/Mecp2/Map4/Tppp
GO:0032680	regulation of tumor necrosis factor production	4/124	0.0480159	4	Ptpn11/Stat3/Syt11/Hspb1
GO:0023058	adaptation of signaling pathway	2/124	0.0475819	2	Dnm1/Grm5
GO:0061136	regulation of proteasomal protein catabolic process	4/124	0.0474512	4	Ogt/Prkcg/Rnf14/Gsk3b
GO:0016050	vesicle organization	5/124	0.0466771	5	Dnm1/Snx3/Synj1/Syt11/Cadps
GO:0045766	positive regulation of angiogenesis	4/124	0.0466771	4	Ptk2b/Stat3/Hspb1/Add1
GO:1904018	positive regulation of vasculature development	4/124	0.0466771	4	Ptk2b/Stat3/Hspb1/Add1
GO:0071897	DNA biosynthetic process	4/124	0.0461199	4	Ptk2b/Ptges3/Gja1/Gsk3b
GO:0032958	inositol phosphate biosynthetic process	2/124	0.0453472	2	Itpka/Ptk2b
GO:0099622	cardiac muscle cell membrane repolarization	2/124	0.0453472	2	Gja1/Ank2
GO:1900273	positive regulation of long-term synaptic potentiation	2/124	0.0453472	2	Shank3/Kalrn
GO:1903579	negative regulation of ATP metabolic process	2/124	0.0453472	2	Stat3/Pde2a
GO:0043523	regulation of neuron apoptotic process	5/124	0.0447337	5	Prkcg/Agap2/Ptk2b/Mecp2/Gsk3b
GO:0048814	regulation of dendrite morphogenesis	3/124	0.0443818	3	Itpka/Kalrn/Gsk3b
GO:0000375	RNA splicing, via transesterification reactions	5/124	0.0436579	5	Srsf2/Srsf7/Prpf4b/Srrm1/Son
GO:0000377	RNA splicing, via transesterification reactions with bulged adenosine as nucleophile	5/124	0.0436579	5	Srsf2/Srsf7/Prpf4b/Srrm1/Son
GO:0000398	mRNA splicing, via spliceosome	5/124	0.0436579	5	Srsf2/Srsf7/Prpf4b/Srrm1/Son
GO:0002029	desensitization of G protein-coupled receptor signaling pathway	2/124	0.0434351	2	Dnm1/Grm5
GO:0022401	negative adaptation of signaling pathway	2/124	0.0434351	2	Dnm1/Grm5
GO:0045724	positive regulation of cilium assembly	2/124	0.0434351	2	Mark4/Gsk3b
GO:0046339	diacylglycerol metabolic process	2/124	0.0434351	2	Dgkg/Dagla
GO:1900078	positive regulation of cellular response to insulin stimulus	2/124	0.0434351	2	Ptpn11/Nucks1
GO:0006475	internal protein amino acid acetylation	4/124	0.0433824	4	Ogt/Atat1/Mecp2/Glyr1
GO:0018393	internal peptidyl-lysine acetylation	4/124	0.0433824	4	Ogt/Atat1/Mecp2/Glyr1
GO:1901214	regulation of neuron death	6/124	0.0424909	6	Prkcg/Agap2/Ptk2b/Stat3/Mecp2/Gsk3b
GO:0072522	purine-containing compound biosynthetic process	4/124	0.042008	4	Hpca/Stat3/Pdha1/Aldoa
GO:0061003	positive regulation of dendritic spine morphogenesis	2/124	0.0415264	2	Itpka/Kalrn
GO:1903531	negative regulation of secretion by cell	4/124	0.0405604	4	Srcin1/Ptpn11/Kalrn/Syt11
GO:0098884	postsynaptic neurotransmitter receptor internalization	2/124	0.038957	2	Hpca/Synj1
GO:0140239	postsynaptic endocytosis	2/124	0.038957	2	Hpca/Synj1
GO:0150077	regulation of neuroinflammatory response	2/124	0.038957	2	Syt11/Dagla
GO:2000737	negative regulation of stem cell differentiation	2/124	0.038957	2	Stat3/Gsk3b
GO:0046486	glycerolipid metabolic process	6/124	0.0378815	6	Itpka/Ptpn11/Synj1/Mecp2/Dgkg/Dagla
GO:0006164	purine nucleotide biosynthetic process	4/124	0.0371606	4	Hpca/Stat3/Pdha1/Aldoa
GO:0032528	microvillus organization	2/124	0.0368055	2	Ptpn11/Rap1gap
GO:2000310	regulation of NMDA receptor activity	2/124	0.0368055	2	Ptk2b/Grin2a
GO:0050730	regulation of peptidyl-tyrosine phosphorylation	5/124	0.0367104	5	Srcin1/Ptpn11/Ptk2b/Grm5/Cadm4
GO:0072384	organelle transport along microtubule	3/124	0.0366669	3	Mecp2/Uchl1/Nefh
GO:0019693	ribose phosphate metabolic process	6/124	0.0361086	6	Ptk2b/Vim/Larp1/Eif4g1
GO:0034250	positive regulation of cellular amide metabolic process	4/124	0.0361086	4	Ogt/Stat3/Pde2a/Slc4a4/Pdha1/Aldoa
GO:2000300	regulation of synaptic vesicle exocytosis	3/124	0.0357457	3	Prkcg/Gsk3b/Cspg5
GO:2000058	regulation of ubiquitin-dependent protein catabolic process	4/124	0.0355856	4	Ogt/Ptk2b/Rnf14/Gsk3b
GO:0043543	protein acylation	5/124	0.0355458	5	Ogt/Atat1/Mecp2/Glyr1/Gsk3b
GO:0046034	ATP metabolic process	5/124	0.0355458	5	Ogt/Stat3/Pde2a/Slc4a4/Aldoa
GO:0007205	protein kinase C-activating G protein-coupled receptor signaling pathway	2/124	0.0350271	2	Dgkg/Grm5
GO:0016082	synaptic vesicle priming	2/124	0.0350271	2	Synj1/Cadps
GO:0071467	cellular response to pH	2/124	0.0350271	2	Gja1/Slc38a3
GO:0099623	regulation of cardiac muscle cell membrane repolarization	2/124	0.0350271	2	Gja1/Ank2
GO:0043484	regulation of RNA splicing	4/124	0.0346998	4	Srsf2/Srsf7/Srrm1/Son
GO:0010977	negative regulation of neuron projection development	4/124	0.0340451	4	Vim/Gsk3b/Gfap/Gdi1
GO:0016482	cytosolic transport	4/124	0.0333977	4	Snx3/Mecp2/Snx12/Eps15
GO:0043279	response to alkaloid	3/124	0.0332095	3	Prkcg/Mecp2/Kalrn
GO:0090150	establishment of protein localization to membrane	5/124	0.0331131	5	Prkcg/Kalrn
GO:0007635	chemosensory behavior	2/124	0.0331131	2	Ptpn11/Nucks1
GO:0046628	positive regulation of insulin receptor signaling pathway	2/124	0.0331131	2	Snx3/Syt11
GO:0050765	negative regulation of phagocytosis	2/124	0.0331131	2	Itpka/Cttn
GO:0097062	dendritic spine maintenance	2/124	0.0331131	2	Hpca/Ogt/Nsf/Gdi1/Arhgap44
GO:2000573	positive regulation of DNA biosynthetic process	3/124	0.0325751	3	Ptk2b/Ptges3/Gsk3b
GO:0009259	ribonucleotide metabolic process	6/124	0.032536	6	Ogt/Stat3/Pde2a/Slc4a4/Pdha1/Aldoa
GO:0090407	organophosphate biosynthetic process	7/124	0.0321934	7	Hpca/Itpka/Ptk2b/Stat3/Dgkg/Pdha1/Aldoa
GO:1903532	positive regulation of secretion by cell	6/124	0.0321934	6	Spp1/Ptpn11/Gja1/Pex5l/Ppp3cb/Cadps
GO:0007009	plasma membrane organization	4/124	0.0321561	4	Ndrg1/Syt11/Sgip1/Ank2
GO:0046626	regulation of insulin receptor signaling pathway	3/124	0.0318618	3	Ogt/Ptpn11/Nucks1
GO:0071277	cellular response to calcium ion	3/124	0.0318618	3	Hpca/Syt11/Add1
GO:0008090	retrograde axonal transport	2/124	0.0314837	2	Mecp2/Bsn
GO:0034405	response to fluid shear stress	2/124	0.0314837	2	Spp1/Ptk2b
GO:0035855	megakaryocyte development	2/124	0.0314837	2	Ptpn11/Rabgap1l
GO:0045980	negative regulation of nucleotide metabolic process	2/124	0.0314837	2	Hpca/Stat3
GO:0099625	ventricular cardiac muscle cell membrane repolarization	2/124	0.0314837	2	Gja1/Ank2
GO:1903362	regulation of cellular protein catabolic process	5/124	0.0308344	5	Ogt/Prkcg/Ptk2b/Rnf14/Gsk3b
GO:0031330	negative regulation of cellular catabolic process	5/124	0.0304009	5	Ogt/Prkcg/Stat3/Larp1/Eif4g1
GO:0002090	regulation of receptor internalization	3/124	0.0303705	3	Hpca/Nsf/Synj1
GO:0007632	visual behavior	3/124	0.0303705	3	Mecp2/Synpo/Grin2a
GO:0042886	amide transport	6/124	0.0296414	6	Ogt/Ptpn11/Nucks1/Gsk3b/Ptpra
GO:0032868	response to insulin	5/124	0.0296414	5	Ptpn11/Gja1/Pex5l/Kalrn/Pclo/Ppp3cb
GO:0006839	mitochondrial transport	4/124	0.0296414	4	Snx3/Snx12/Arhgap44
GO:0032456	endocytic recycling	3/124	0.0296414	3	Camk2a/Stat3/Cnp/Gsk3b
GO:0020027	hemoglobin metabolic process	2/124	0.0296414	2	Snx3/Add1
GO:0099149	regulation of postsynaptic neurotransmitter receptor internalization	2/124	0.0296414	2	Hpca/Synj1
GO:0099170	postsynaptic modulation of chemical synaptic transmission	2/124	0.0296414	2	Grm5/Synpo
GO:1900543	negative regulation of purine nucleotide metabolic process	2/124	0.0296414	2	Hpca/Stat3
GO:1904666	regulation of ubiquitin protein ligase activity	2/124	0.0296414	2	Pclo/Bsn
GO:0050684	regulation of mRNA processing	4/124	0.0283087	4	Srsf2/Srsf7/Srrm1/Son
GO:0045109	intermediate filament organization	3/124	0.0280667	3	Vim/Gfap/Nefh
GO:0090087	regulation of peptide transport	5/124	0.0280067	5	Ptpn11/Mecp2/Dgkg/Dagla
GO:0006638	neutral lipid metabolic process	4/124	0.0280067	4	Ptges3/Mecp2/Uchl1/Grin2a
GO:0019233	sensory perception of pain	4/124	0.0280067	4	Ptpn11/Kalrn
GO:0030252	growth hormone secretion	2/124	0.0280067	2	Vim/Gfap
GO:0060252	positive regulation of glial cell proliferation	2/124	0.0280067	2	Gja1/Ank2
GO:0060307	regulation of ventricular cardiac muscle cell membrane repolarization	2/124	0.0280067	2	Shank3/Shank2
GO:0071625	vocalization behavior	2/124	0.0280067	2	Ptpn11/Gja1/Pex5l/Kalrn/Ppp3cb
GO:0001558	regulation of cell growth	7/124	0.0276768	7	Ogt/Stat3/Pde2a/Slc4a4/Pdha1/Aldoa
GO:0009150	purine ribonucleotide metabolic process	6/124	0.0276768	6	Ptk2b/Gja1/Mecp2/Gsk3b/Cttn/Gdi1/Eif4g1
GO:1902850	microtubule cytoskeleton organization involved in mitosis	4/124	0.0276768	4	Mecp2/Synpo/Grin2a
GO:0008542	visual learning	3/124	0.0276768	3	S100a13/Stat3/Hspb1
GO:0032732	positive regulation of interleukin-1 production	3/124	0.0276768	3	Itpka/Shank2/Cttn
GO:0043954	cellular component maintenance	3/124	0.0276768	3	Gnai1/Mecp2/Map4/Ubxn2b
GO:0002791	regulation of peptide secretion	5/124	0.0275603	5	Ptpn11/Mecp2/Dgkg/Dagla
GO:0071241	cellular response to inorganic substance	5/124	0.0275603	5	Dlgap4/Ptk2b/Shank3/Grin2a
GO:0006639	acylglycerol metabolic process	4/124	0.0275603	4	Ogt/Stat3/Pde2a/Slc4a4
GO:0010469	regulation of signaling receptor activity	4/124	0.0275603	4	Ptpn11/Gja1/Pex5l/Kalrn/Ppp3cb
GO:0043467	regulation of generation of precursor metabolites and energy	4/124	0.0275603	4	Hpca/Mecp2/Syt11/Grin2a/Add1
GO:0007265	Ras protein signal transduction	6/124	0.0271732	6	Ogt/Kalrn/Psd3/Cdc42ep4/Arhgap44/Cadm4
GO:0017156	calcium-ion regulated exocytosis	3/124	0.0264392	3	Syt11/Ppp3cb/Cadps
GO:0098876	vesicle-mediated transport to the plasma membrane	4/124	0.0260598	4	Nsf/Snx3/Snx12/Arhgap44
GO:0090276	regulation of peptide hormone secretion	5/124	0.0257888	5	Ptpn11/Gja1/Pex5l/Kalrn/Ppp3cb
GO:0031023	microtubule organizing center organization	4/124	0.0256258	4	Brsk1/Mark4/Mpdz/Ubxn2b
GO:1902017	regulation of cilium assembly	3/124	0.0256258	3	Mark4/Map4/Gsk3b
GO:0044843	cell cycle G1/S phase transition	5/124	0.0255488	5	Camk2a/Cdk17/Cdk18/Cdk14/Eif4g1
GO:0051056	regulation of small GTPase mediated signal transduction	5/124	0.0255488	5	Ogt/Psd3/Arhgap44/Rap1gap/Cadm4
GO:0150116	regulation of cell-substrate junction organization	3/124	0.0249281	3	Ptpn11/Ptpra/Limch1
GO:0006349	regulation of gene expression by genomic imprinting	2/124	0.0249281	2	Mecp2/Gsk3b
GO:1902074	response to salt	2/124	0.0249281	2	Hpca/Nefh
GO:0016052	carbohydrate catabolic process	4/124	0.0242007	4	Ogt/Stat3/Slc4a4/Aldoa
GO:0019933	cAMP-mediated signaling	3/124	0.0241784	3	Gnai1/Pex5l/Pde2a
GO:0071214	cellular response to abiotic stimulus	6/124	0.023786	6	Ptpn11/Gja1/Nucks1/Slc38a3/Gsk3b/Pde2a
GO:0104004	cellular response to environmental stimulus	6/124	0.023786	6	Ptpn11/Gja1/Nucks1/Slc38a3/Gsk3b/Pde2a
GO:0016197	endosomal transport	5/124	0.023786	5	Agap2/Snx3/Snx12/Arhgap44/Eps15
GO:0045727	positive regulation of translation	4/124	0.0233346	4	Ptk2b/Vim/Larp1/Eif4g1
GO:0006816	calcium ion transport	7/124	0.0232248	7	Hpca/Camk2a/Gnao1/Ptk2b/Gja1/Grin2a/Ank2
GO:0014072	response to isoquinoline alkaloid	2/124	0.0231908	2	Prkcg/Mecp2
GO:0060123	regulation of growth hormone secretion	2/124	0.0231908	2	Ptpn11/Kalrn
GO:0045732	positive regulation of protein catabolic process	5/124	0.0230143	5	Nsf/Ptk2b/Gja1/Rnf14/Gsk3b
GO:0031623	receptor internalization	4/124	0.0230143	4	Hpca/Nsf/Dnm1/Synj1
GO:0050773	regulation of dendrite development	4/124	0.0230143	4	Itpka/Dgkg/Kalrn/Gsk3b
GO:0008277	regulation of G protein-coupled receptor signaling pathway	4/124	0.0226261	4	Camk2a/Dnm1/Grm5/Kctd16
GO:0035264	multicellular organism growth	5/124	0.022378	5	Ptpn11/Stat3/Sik3/Sgip1/Add1
GO:0001954	positive regulation of cell-matrix adhesion	3/124	0.022141	3	Ptpn11/Ptk2b/Gsk3b
GO:0071260	cellular response to mechanical stimulus	3/124	0.022141	3	Ptpn11/Gsk3b/Pde2a
GO:0045927	positive regulation of growth	6/124	0.0219557	6	Ptk2b/Mecp2/Gsk3b/Gdi1/Sgip1/Eif4g1
GO:0006473	protein acetylation	5/124	0.0218023	5	Ogt/Atat1/Mecp2/Glyr1/Gsk3b
GO:0015833	peptide transport	6/124	0.021537	6	Ptpn11/Gja1/Pex5l/Kalrn/Pclo/Ppp3cb
GO:0051893	regulation of focal adhesion assembly	3/124	0.021537	3	Ptpn11/Ptpra/Limch1
GO:0090109	regulation of cell-substrate junction assembly	3/124	0.021537	3	Ptpn11/Ptpra/Limch1
GO:0048268	clathrin coat assembly	2/124	0.021537	2	Sgip1/Eps15
GO:0097091	synaptic vesicle clustering	2/124	0.021537	2	Syn1/Pclo
GO:1905244	regulation of modification of synaptic structure	2/124	0.021537	2	Kalrn/Gsk3b
GO:2000369	regulation of clathrin-dependent endocytosis	2/124	0.021537	2	Aak1/Syt11
GO:2000641	regulation of early endosome to late endosome transport	2/124	0.021537	2	Snx3/Snx12
GO:0022411	cellular component disassembly	7/124	0.0209619	7	Nsf/Sptan1/Synj1/Gsk3b/Cttn/Mical3/Add1
GO:0007018	microtubule-based movement	7/124	0.0208149	7	Hpca/Syt11/Gdi1/Add1
GO:1903050	regulation of proteolysis involved in cellular protein catabolic process	5/124	0.0208149	5	Klc2/Mecp2/Map4/Bsn/Uchl1/Hspb1/Nefh
GO:0051592	response to calcium ion	4/124	0.0208149	4	Ogt/Prkcg/Ptk2b/Rnf14/Gsk3b
GO:0009132	nucleoside diphosphate metabolic process	4/124	0.020372	4	Ogt/Stat3/Slc4a4/Aldoa
GO:0071498	cellular response to fluid shear stress	2/124	0.0200271	2	Spp1/Ptk2b
GO:2000278	regulation of DNA biosynthetic process	4/124	0.0199423	4	Ptk2b/Ptges3/Gja1/Gsk3b
GO:0099172	presynapse organization	3/124	0.0196458	3	Pclo/Bsn/Eif4g1
GO:0044772	mitotic cell cycle phase transition	7/124	0.0196331	7	Brsk1/Camk2a/Cdk17/Cdk18/Mecp2/Cdk14/Eif4g1
GO:0045807	positive regulation of endocytosis	4/124	0.0195834	4	Dnm1/Synj1/Sgip1/Add1
GO:1903311	regulation of mRNA metabolic process	6/124	0.018928	6	Srsf2/Srsf7/Srrm1/Son/Vim/Larp1
GO:0014009	glial cell proliferation	3/124	0.018928	3	Shank3/Vim/Gfap
GO:0030042	actin filament depolymerization	3/124	0.018928	3	Sptan1/Mical3/Add1
GO:0044380	protein localization to cytoskeleton	3/124	0.018928	3	Mark4/Ubxn2b/Gsk3b
GO:0046883	regulation of hormone secretion	6/124	0.0187537	6	Spp1/Ptpn11/Gja1/Pex5l/Kalrn/Ppp3cb
GO:0030307	positive regulation of cell growth	5/124	0.0185448	5	Ptk2b/Mecp2/Gsk3b/Gdi1/Eif4g1
GO:0032869	cellular response to insulin stimulus	5/124	0.0184008	5	Ogt/Ptpn11/Nucks1/Gsk3b/Ptpra
GO:0051261	protein depolymerization	4/124	0.0184008	4	Grm5/Dagla
GO:0007216	G protein-coupled glutamate receptor signaling pathway	2/124	0.0184008	2	Ptk2b/Pde2a
GO:0010752	regulation of cGMP-mediated signaling	2/124	0.0184008	2	Mecp2/Ppp3cb
GO:0031987	locomotion involved in locomotory behavior	2/124	0.0184008	2	Kalrn/Cttn
GO:0098885	modification of postsynaptic actin cytoskeleton	2/124	0.0184008	2	Sptan1/Synj1/Mical3/Add1
GO:0000082	G1/S transition of mitotic cell cycle	5/124	0.0178998	5	Camk2a/Cdk17/Cdk18/Cdk14/Eif4g1
GO:0043470	regulation of carbohydrate catabolic process	3/124	0.0178998	3	Ogt/Stat3/Slc4a4
GO:0071496	cellular response to external stimulus	6/124	0.0175947	6	Brsk1/Ptpn11/Slc38a3/Gsk3b/Pde2a/Eif4g1
GO:0046928	regulation of neurotransmitter secretion	4/124	0.0173817	4	Camk2a/Prkcg/Gsk3b/Cspg5
GO:0009991	response to extracellular stimulus	7/124	0.0172808	7	Itpka/Ptk2b/Synj1
GO:0043647	inositol phosphate metabolic process	3/124	0.0172808	3	Shank3/Kalrn/Gsk3b
GO:1900271	regulation of long-term synaptic potentiation	3/124	0.0172808	3	Hpca/Ogt/Gdi1
GO:1903533	regulation of protein targeting	3/124	0.0172808	3	Brsk1/Prkcg/Spp1/Slc38a3/Larp1/Sgip1/Eif4g1
GO:0002790	peptide secretion	6/124	0.0170967	6	Ptpn11/Gja1/Pex5l/Kalrn/Pclo/Ppp3cb
GO:0099550	trans-synaptic signaling, modulating synaptic transmission	2/124	0.0170195	2	Grm5/Cspg5
GO:0048638	regulation of developmental growth	7/124	0.0167719	7	Gja1/Stat3/Mecp2/Gsk3b/Cttn/Gdi1/Sgip1
GO:0007032	endosome organization	3/124	0.0167719	3	Dnm1/Snx3/Synj1
GO:0072698	protein localization to microtubule cytoskeleton	3/124	0.0167719	3	Mark4/Ubxn2b/Gsk3b
GO:0050764	regulation of phagocytosis	4/124	0.0164558	4	Prkcg/Snx3/Syt11/Rap1gap
GO:0030838	positive regulation of actin filament polymerization	3/124	0.016159	3	Ptk2b/Cdc42ep4/Cttn
GO:2001222	regulation of neuron migration	3/124	0.016159	3	Camk2a/Stat3/Gsk3b
GO:0051098	regulation of binding	7/124	0.0159091	7	Shank3/Mecp2/Uchl1/Grin2a/Synm
GO:0050905	neuromuscular process	5/124	0.0159091	5	Mark2/Mecp2/Nucks1/Gsk3b/Rap1gap/Add1/Eif4g1
GO:0030072	peptide hormone secretion	6/124	0.0155558	6	Itpka/Ptk2b/Synj1/Mecp2
GO:0019722	calcium-mediated signaling	5/124	0.0155558	5	Ptk2b/Grm5/Gsk3b/Ppp3cb/Ank2
GO:0019751	polyol metabolic process	4/124	0.0155558	4	Ptpn11/Gja1/Pex5l/Kalrn/Pclo/Ppp3cb
GO:0035088	establishment or maintenance of apical/basal cell polarity	3/124	0.0155558	3	Lrrc7/Mark2/Prickle2
GO:0042755	eating behavior	3/124	0.0155558	3	Stat3/Uchl1/Sgip1
GO:0061245	establishment or maintenance of bipolar cell polarity	3/124	0.0155558	3	Lrrc7/Mark2/Prickle2
GO:0099054	presynapse assembly	3/124	0.0155558	3	Pclo/Bsn/Eif4g1
GO:0072521	purine-containing compound metabolic process	7/124	0.0153208	7	Hpca/Ogt/Stat3/Pde2a/Slc4a4/Pdha1/Aldoa
GO:0051924	regulation of calcium ion transport	6/124	0.0151321	6	Hpca/Camk2a/Gnao1/Ptk2b/Gja1/Ank2
GO:0009185	ribonucleoside diphosphate metabolic process	4/124	0.0148238	4	Ogt/Stat3/Slc4a4/Aldoa
GO:0010506	regulation of autophagy	6/124	0.0142038	6	Stat3/Larp1/Gsk3b/Gfap/Cttn/Eif4g1
GO:0048024	regulation of mRNA splicing, via spliceosome	4/124	0.0139975	4	Srsf2/Srsf7/Srrm1/Son
GO:0099159	regulation of modification of postsynaptic structure	2/124	0.0137656	2	Kalrn/Gsk3b
GO:1903365	regulation of fear response	2/124	0.0137656	2	Gja1/Shank3
GO:1905214	regulation of RNA binding	2/124	0.0137656	2	Nucks1/Eif4g1
GO:2001223	negative regulation of neuron migration	2/124	0.0137656	2	Stat3/Gsk3b
GO:0009914	hormone transport	7/124	0.0132951	7	Spp1/Ptpn11/Gja1/Pex5l/Kalrn/Pclo/Ppp3cb
GO:0050770	regulation of axonogenesis	5/124	0.0126974	5	Brsk1/Mark2/Vim/Gsk3b/Gdi1
GO:1903305	regulation of regulated secretory pathway	5/124	0.0126974	5	Prkcg/Syt11/Gsk3b/Cspg5/Cadps
GO:0016601	Rac protein signal transduction	3/124	0.0126395	3	Ogt/Arhgap44/Cadm4
GO:0032412	regulation of ion transmembrane transporter activity	6/124	0.0125395	6	Hpca/Ptk2b/Shank3/Grm5/Grin2a/Ank2
GO:0007006	mitochondrial membrane organization	4/124	0.0123065	4	Camk2a/Stat3/Cnp/Gsk3b
GO:0046939	nucleotide phosphorylation	4/124	0.0123065	4	Ogt/Stat3/Slc4a4/Aldoa
GO:0031667	response to nutrient levels	7/124	0.0122951	7	Brsk1/Prkcg/Spp1/Slc38a3/Larp1/Sgip1/Eif4g1
GO:0046879	hormone secretion	7/124	0.0122599	7	Hpca/Ptk2b/Shank3/Grin2a/Ank2
GO:2001257	regulation of cation channel activity	5/124	0.0122599	5	Gnai1/Pex5l/Pde2a
GO:0043949	regulation of cAMP-mediated signaling	3/124	0.0122599	3	Lrrc7/Mark2/Prickle2
GO:0045197	establishment or maintenance of epithelial cell apical/basal polarity	3/124	0.0122599	3	Ptk2b/Hspb1/Cadm4
GO:0048010	vascular endothelial growth factor receptor signaling pathway	3/124	0.0122599	3	Spp1/Ptpn11/Gja1/Pex5l/Kalrn/Pclo/Ppp3cb
GO:0006020	inositol metabolic process	2/124	0.0122599	2	Itpka/Mecp2
GO:0072697	protein localization to cell cortex	2/124	0.0122599	2	Gnai1/Epb41l2
GO:0098693	regulation of synaptic vesicle cycle	2/124	0.0122599	2	Syn1/Bsn
GO:2000822	regulation of behavioral fear response	2/124	0.0122599	2	Gja1/Shank3
GO:0006163	purine nucleotide metabolic process	7/124	0.0120516	7	Hpca/Ogt/Stat3/Pde2a/Slc4a4/Pdha1/Aldoa
GO:0006110	regulation of glycolytic process	3/124	0.0119176	3	Ogt/Stat3/Slc4a4
GO:0071300	cellular response to retinoic acid	3/124	0.0119176	3	Ptk2b/Gsk3b/Add1
GO:0006165	nucleoside diphosphate phosphorylation	4/124	0.0117964	4	Ogt/Stat3/Slc4a4/Aldoa
GO:0046849	bone remodeling	4/124	0.0117964	4	Spp1/Ptk2b/Gja1/Gsk3b
GO:0009612	response to mechanical stimulus	5/124	0.0116849	5	Ptpn11/Shank3/Kalrn/Gsk3b/Pde2a
GO:0018209	peptidyl-serine modification	7/124	0.0115306	7	Ogt/Brsk1/Camk2a/Prkcg/Mark2/Gsk3b/Eif4g1
GO:0009135	purine nucleoside diphosphate metabolic process	4/124	0.0115306	4	Ogt/Stat3/Slc4a4/Aldoa
GO:0009179	purine ribonucleoside diphosphate metabolic process	4/124	0.0115306	4	Ogt/Stat3/Slc4a4/Aldoa
GO:0061572	actin filament bundle organization	5/124	0.0113096	5	Ptk2b/Shank3/Synpo/Add1/Limch1
GO:0031053	primary miRNA processing	2/124	0.0111184	2	Stat3/Mecp2
GO:1902513	regulation of organelle transport along microtubule	2/124	0.0111184	2	Mecp2/Nefh
GO:0072583	clathrin-dependent endocytosis	3/124	0.0110171	3	Aak1/Syt11/Sgip1
GO:0097009	energy homeostasis	3/124	0.0110171	3	Stat3/Sgip1/Eif4g1
GO:0043434	response to peptide hormone	7/124	0.0109775	7	Ogt/Camk2a/Ptpn11/Stat3/Nucks1/Gsk3b/Ptpra
GO:1901215	negative regulation of neuron death	6/124	0.0109775	6	Prkcg/Agap2/Ptk2b/Stat3/Mecp2/Gsk3b
GO:0051017	actin filament bundle assembly	5/124	0.0108119	5	Ptk2b/Shank3/Synpo/Add1/Limch1
GO:0006914	autophagy	8/124	0.0107268	8	Stat3/Syt11/Ubxn2b/Larp1/Gsk3b/Gfap/Cttn/Eif4g1
GO:0061919	process utilizing autophagic mechanism	8/124	0.0107268	8	Stat3/Syt11/Ubxn2b/Larp1/Gsk3b/Gfap/Cttn/Eif4g1
GO:0051650	establishment of vesicle localization	5/124	0.0106829	5	Dnm1/Synj1/Mecp2/Pclo/Syt11
GO:0019935	cyclic-nucleotide-mediated signaling	4/124	0.0106017	4	Ptk2b/Gnai1/Pex5l/Pde2a
GO:0046031	ADP metabolic process	4/124	0.0106017	4	Ogt/Stat3/Slc4a4/Aldoa
GO:0043547	positive regulation of GTPase activity	6/124	0.0103111	6	Gnao1/Ptk2b/Rabgap1l/Kalrn/Gsk3b/Rap1gap
GO:0001933	negative regulation of protein phosphorylation	7/124	0.0101755	7	Ogt/Srcin1/Gsk3b/Uchl1/Hspb1/Cadm4/Eif4g1
GO:0030041	actin filament polymerization	5/124	0.0101095	5	Ptk2b/Sptan1/Cdc42ep4/Cttn/Add1
GO:0071248	cellular response to metal ion	5/124	0.0101095	5	Hpca/Mecp2/Syt11/Grin2a/Add1
GO:0090559	regulation of membrane permeability	4/124	0.0101075	4	Camk2a/Stat3/Cnp/Gsk3b
GO:0006753	nucleoside phosphate metabolic process	8/124	0.00998719	8	Grm5/Dagla
GO:0030832	regulation of actin filament length	5/124	0.00998719	5	Grm5/Dagla
GO:0046887	positive regulation of hormone secretion	5/124	0.00998719	5	Hpca/Ogt/Stat3/Cnp/Pde2a/Slc4a4/Pdha1/Aldoa
GO:0099541	trans-synaptic signaling by lipid	2/124	0.00998719	2	Ptk2b/Sptan1/Cdc42ep4/Cttn/Add1
GO:0099542	trans-synaptic signaling by endocannabinoid	2/124	0.00998719	2	Spp1/Ptpn11/Gja1/Pex5l/Ppp3cb
GO:0043087	regulation of GTPase activity	7/124	0.0094554	7	Ptk2b/Sptan1/Cdc42ep4/Cttn/Add1
GO:0008064	regulation of actin polymerization or depolymerization	5/124	0.0094554	5	Gnao1/Ptk2b/Rabgap1l/Kalrn/Gsk3b/Arhgap44/Rap1gap
GO:0045103	intermediate filament-based process	4/124	0.00934564	4	Vim/Gfap/Synm/Nefh
GO:0009117	nucleotide metabolic process	8/124	0.00919999	8	Hpca/Ogt/Stat3/Cnp/Pde2a/Slc4a4/Pdha1/Aldoa
GO:0045104	intermediate filament cytoskeleton organization	4/124	0.0090687	4	Vim/Gfap/Synm/Nefh
GO:0140029	exocytic process	4/124	0.0090687	4	Camk2a/Synj1/Pclo/Cadps
GO:0018105	peptidyl-serine phosphorylation	7/124	0.00879436	7	Ogt/Brsk1/Camk2a/Prkcg/Mark2/Gsk3b/Eif4g1
GO:0046777	protein autophosphorylation	6/124	0.00855492	6	Camk2a/Prkcg/Ptk2b/Aak1/Mark2/Gsk3b
GO:0006757	ATP generation from ADP	4/124	0.00852954	4	Ogt/Stat3/Slc4a4/Aldoa
GO:0032526	response to retinoic acid	4/124	0.00852954	4	Ptk2b/Synj1/Gsk3b/Add1
GO:1903578	regulation of ATP metabolic process	4/124	0.00852954	4	Ogt/Stat3/Pde2a/Slc4a4
GO:1904645	response to amyloid-beta	3/124	0.00840979	3	Gja1/Grm5/Gsk3b
GO:0006096	glycolytic process	4/124	0.00835477	4	Ogt/Stat3/Slc4a4/Aldoa
GO:0032984	protein-containing complex disassembly	6/124	0.00809453	6	Ptk2b/Gnai1/Shank3/Shank2
GO:0050805	negative regulation of synaptic transmission	4/124	0.00809453	4	Nsf/Sptan1/Synj1/Gsk3b/Mical3/Add1
GO:0060292	long-term synaptic depression	3/124	0.00795472	3	Ptk2b/Shank3/Shank2
GO:0007264	small GTPase mediated signal transduction	8/124	0.00776795	8	Ogt/Kalrn/Psd3/Cdc42ep4/Gdi1/Arhgap44/Rap1gap/Cadm4
GO:0007160	cell-matrix adhesion	6/124	0.00742961	6	Ptpn11/Ptk2b/Gsk3b/Cttn/Ptpra/Limch1
GO:0090313	regulation of protein targeting to membrane	3/124	0.00742961	3	Hpca/Ogt/Gdi1
GO:1905508	protein localization to microtubule organizing center	3/124	0.00742961	3	Mark4/Ubxn2b/Gsk3b
GO:0060998	regulation of dendritic spine development	4/124	0.00702832	4	Itpka/Shank3/Mecp2/Kalrn
GO:0120033	negative regulation of plasma membrane bounded cell projection assembly	3/124	0.00700084	3	Map4/Arhgap44/Rap1gap
GO:0071539	protein localization to centrosome	3/124	0.00647356	3	Mark4/Ubxn2b/Gsk3b
GO:0006140	regulation of nucleotide metabolic process	4/124	0.00623512	4	Hpca/Ogt/Stat3/Slc4a4
GO:0014015	positive regulation of gliogenesis	4/124	0.00623512	4	Synj1/Vim/Gfap/Ptpra
GO:0030833	regulation of actin filament polymerization	5/124	0.00618889	5	Ptk2b/Sptan1/Cdc42ep4/Cttn/Add1
GO:1900542	regulation of purine nucleotide metabolic process	4/124	0.00605263	4	Hpca/Ogt/Stat3/Slc4a4
GO:1901888	regulation of cell junction assembly	6/124	0.00565269	6	Ptpn11/Gja1/Gsk3b/Ptpra/Limch1/Eif4g1
GO:1904646	cellular response to amyloid-beta	3/124	0.00561875	3	Gja1/Grm5/Gsk3b
GO:0010811	positive regulation of cell-substrate adhesion	5/124	0.00522472	5	Spp1/Ptpn11/Ptk2b/Gsk3b/Cspg5
GO:0042326	negative regulation of phosphorylation	8/124	0.00513806	8	Ogt/Srcin1/Stat3/Gsk3b/Uchl1/Hspb1/Cadm4/Eif4g1
GO:0051588	regulation of neurotransmitter transport	5/124	0.00511482	5	Camk2a/Prkcg/Gsk3b/Gfap/Cspg5
GO:0008361	regulation of cell size	6/124	0.00502445	6	Ogt/Shank3/Gsk3b/Cttn/Gdi1/Add1
GO:0032409	regulation of transporter activity	7/124	0.00479686	7	Hpca/Ptk2b/Gja1/Shank3/Grm5/Grin2a/Ank2
GO:0099633	protein localization to postsynaptic specialization membrane	3/124	0.00479686	3	Camk2a/Kalrn/Gsk3b
GO:0099645	neurotransmitter receptor localization to postsynaptic specialization membrane	3/124	0.00479686	3	Camk2a/Kalrn/Gsk3b
GO:0010038	response to metal ion	7/124	0.0045434	7	Klc2/Mecp2/Bsn/Uchl1/Hspb1/Nefh
GO:0099111	microtubule-based transport	6/124	0.0045434	6	Hpca/Mecp2/Syt11/Gsk3b/Gdi1/Grin2a/Add1
GO:1903829	positive regulation of protein localization	9/124	0.00437139	9	Hpca/Ogt/Gnai1/Gja1/Mark4/Syt11/Gsk3b/Ppp3cb/Epb41l2
GO:0051495	positive regulation of cytoskeleton organization	6/124	0.0041663	6	Ptk2b/Mecp2/Cdc42ep4/Cttn/Synpo/Limch1
GO:0120032	regulation of plasma membrane bounded cell projection assembly	6/124	0.0041663	6	Mark4/Map4/Cdc42ep4/Gsk3b/Arhgap44/Rap1gap
GO:1903649	regulation of cytoplasmic transport	3/124	0.00412014	3	Snx3/Mecp2/Snx12
GO:0001952	regulation of cell-matrix adhesion	5/124	0.00387357	5	Ptpn11/Ptk2b/Gsk3b/Ptpra/Limch1
GO:0014013	regulation of gliogenesis	5/124	0.00387357	5	Synj1/Mecp2/Vim/Gfap/Ptpra
GO:0048488	synaptic vesicle endocytosis	4/124	0.00385596	4	Dnm1/Synj1/Syt11/Ppp3cb
GO:0140238	presynaptic endocytosis	4/124	0.00385596	4	Dnm1/Synj1/Syt11/Ppp3cb
GO:0022898	regulation of transmembrane transporter activity	7/124	0.00384277	7	Ogt/Camk2a/Gsk3b/Cadm4/Eif4g1
GO:0018210	peptidyl-threonine modification	5/124	0.00384277	5	Hpca/Ptk2b/Gja1/Shank3/Grm5/Grin2a/Ank2
GO:0008286	insulin receptor signaling pathway	5/124	0.00374379	5	Dlgap4/Ptk2b/Shank3/Grin2a
GO:0099601	regulation of neurotransmitter receptor activity	4/124	0.00374379	4	Ogt/Ptpn11/Nucks1/Gsk3b/Ptpra
GO:0008154	actin polymerization or depolymerization	6/124	0.00370853	6	Ptk2b/Sptan1/Cdc42ep4/Cttn/Mical3/Add1
GO:0030705	cytoskeleton-dependent intracellular transport	6/124	0.00370853	6	Klc2/Mecp2/Bsn/Uchl1/Hspb1/Nefh
GO:0001764	neuron migration	6/124	0.00355813	6	Camk2a/Tubb2a/Gja1/Mark2/Stat3/Gsk3b
GO:0032387	negative regulation of intracellular transport	4/124	0.00345357	4	Ogt/Snx3/Snx12/Gdi1
GO:0051258	protein polymerization	7/124	0.00340495	7	Ptk2b/Sptan1/Mecp2/Cdc42ep4/Tppp/Cttn/Add1
GO:0021782	glial cell development	5/124	0.00325399	5	Ogt/Arhgap44/Cadm4
GO:0035020	regulation of Rac protein signal transduction	3/124	0.00325399	3	Ndrg1/Vim/Tppp/Gfap/Cspg5
GO:0051648	vesicle localization	6/124	0.00320177	6	Dnm1/Synj1/Mecp2/Syn1/Pclo/Syt11
GO:0051703	biological process involved in intraspecies interaction between organisms	4/124	0.00317824	4	Shank3/Mecp2/Kalrn/Shank2
GO:0060999	positive regulation of dendritic spine development	4/124	0.00317824	4	Itpka/Shank3/Mecp2/Kalrn
GO:0098930	axonal transport	4/124	0.00317824	4	Mecp2/Bsn/Uchl1/Hspb1
GO:0018107	peptidyl-threonine phosphorylation	5/124	0.0031413	5	Ogt/Camk2a/Gsk3b/Cadm4/Eif4g1
GO:0071375	cellular response to peptide hormone stimulus	7/124	0.00307732	7	Ogt/Camk2a/Ptpn11/Stat3/Nucks1/Gsk3b/Ptpra
GO:0006090	pyruvate metabolic process	5/124	0.0030645	5	Ogt/Stat3/Slc4a4/Pdha1/Aldoa
GO:0010563	negative regulation of phosphorus metabolic process	9/124	0.00306251	9	Hpca/Ogt/Srcin1/Stat3/Gsk3b/Uchl1/Hspb1/Cadm4/Eif4g1
GO:0045936	negative regulation of phosphate metabolic process	9/124	0.00306251	9	Hpca/Ogt/Srcin1/Stat3/Gsk3b/Uchl1/Hspb1/Cadm4/Eif4g1
GO:0035176	social behavior	4/124	0.00280161	4	Shank3/Mecp2/Kalrn/Shank2
GO:1902905	positive regulation of supramolecular fiber organization	6/124	0.00272738	6	Ptk2b/Mecp2/Cdc42ep4/Cttn/Synpo/Limch1
GO:0097479	synaptic vesicle localization	4/124	0.00250237	4	Dnm1/Synj1/Syn1/Pclo
GO:0046902	regulation of mitochondrial membrane permeability	4/124	0.00236105	4	Camk2a/Stat3/Cnp/Gsk3b
GO:0099175	regulation of postsynapse organization	5/124	0.00232825	5	Itpka/Srcin1/Shank3/Kalrn/Arhgap44
GO:0006091	generation of precursor metabolites and energy	9/124	0.00226983	9	Ogt/Ptges3/Mdh1/Stat3/Gsk3b/Pde2a/Slc4a4/Pdha1/Aldoa
GO:1900242	regulation of synaptic vesicle endocytosis	3/124	0.00220164	3	Dnm1/Syt11/Ppp3cb
GO:0051656	establishment of organelle localization	9/124	0.00197363	9	Dnm1/Synj1/Mecp2/Map4/Pclo/Syt11/Ubxn2b/Uchl1/Nefh
GO:0017157	regulation of exocytosis	7/124	0.00197363	7	Prkcg/Nsf/Pclo/Syt11/Gsk3b/Cspg5/Cadps
GO:0010970	transport along microtubule	6/124	0.00175723	6	Klc2/Mecp2/Bsn/Uchl1/Hspb1/Nefh
GO:0150115	cell-substrate junction organization	5/124	0.00163532	5	Ptpn11/Ptk2b/Cttn/Ptpra/Limch1
GO:0050795	regulation of behavior	5/124	0.00157307	5	Gja1/Shank3/Stat3/Mecp2/Sgip1
GO:0070507	regulation of microtubule cytoskeleton organization	6/124	0.00147082	6	Ogt/Cadm4/Eif4g1
GO:0010801	negative regulation of peptidyl-threonine phosphorylation	3/124	0.00147082	3	Gnai1/Mark2/Mecp2/Mpdz/Gsk3b/Tppp
GO:0008360	regulation of cell shape	6/124	0.00130057	6	Ptk2b/S100a13/Mark2/Cdc42ep4/Epb41l2/Aldoa
GO:0019932	second-messenger-mediated signaling	8/124	0.00127604	8	Ptk2b/Gnai1/Pex5l/Grm5/Gsk3b/Pde2a/Ppp3cb/Ank2
GO:0007044	cell-substrate junction assembly	5/124	0.00127604	5	Cdk17/Cdk18/Cdk14
GO:0000083	regulation of transcription involved in G1/S transition of mitotic cell cycle	3/124	0.00127604	3	Ptpn11/Ptk2b/Cttn/Ptpra/Limch1
GO:0010810	regulation of cell-substrate adhesion	7/124	0.00127345	7	Spp1/Ptpn11/Ptk2b/Gsk3b/Cspg5/Ptpra/Limch1
GO:0033157	regulation of intracellular protein transport	7/124	0.00127345	7	Hpca/Ogt/Ptpn11/Snx3/Gsk3b/Gdi1/Arhgap44
GO:0010976	positive regulation of neuron projection development	7/124	0.00122539	7	Itpka/Ptk2b/Lrrc7/Mark2/Snx3/Kalrn/Hspb1
GO:0032273	positive regulation of protein polymerization	5/124	0.00121453	5	Ogt/Gsk3b/Cadm4/Eif4g1
GO:0010799	regulation of peptidyl-threonine phosphorylation	4/124	0.00121453	4	Ptk2b/Mecp2/Cdc42ep4/Tppp/Cttn
GO:0035235	ionotropic glutamate receptor signaling pathway	3/124	0.00113746	3	Camk2a/Kalrn/Grin2a
GO:1990806	ligand-gated ion channel signaling pathway	3/124	0.00113746	3	Camk2a/Kalrn/Grin2a
GO:1902903	regulation of supramolecular fiber organization	9/124	0.00110378	9	Ptk2b/Sptan1/Shank3/Mecp2/Cdc42ep4/Cttn/Synpo/Add1/Limch1
GO:0044262	cellular carbohydrate metabolic process	8/124	0.000970008	8	Ogt/Itpka/Ptk2b/Ptges3/Stat3/Synj1/Mecp2/Gsk3b
GO:0031345	negative regulation of cell projection organization	7/124	0.000970008	7	Ogt/Srcin1/Ptpn11/Snx3/Snx12/Gdi1
GO:1904950	negative regulation of establishment of protein localization	6/124	0.000970008	6	Camk2a/Kalrn/Gsk3b
GO:0098696	regulation of neurotransmitter receptor localization to postsynaptic specialization membrane	3/124	0.000970008	3	Dnm1/Synj1/Pclo
GO:1903423	positive regulation of synaptic vesicle recycling	3/124	0.000970008	3	Map4/Vim/Gsk3b/Gfap/Gdi1/Arhgap44/Rap1gap
GO:0042391	regulation of membrane potential	10/124	0.000896662	10	Ptk2b/Gja1/Shank3/Mecp2/Pex5l/Pclo/Gsk3b/Slc4a4/Grin2a/Ank2
GO:0031589	cell-substrate adhesion	9/124	0.00087657	9	Srcin1/Spp1/Ptpn11/Ptk2b/Gsk3b/Cttn/Cspg5/Ptpra/Limch1
GO:0048041	focal adhesion assembly	5/124	0.00087657	5	Ptpn11/Ptk2b/Cttn/Ptpra/Limch1
GO:0032271	regulation of protein polymerization	7/124	0.000874604	7	Ptk2b/Sptan1/Mecp2/Cdc42ep4/Tppp/Cttn/Add1
GO:1990778	protein localization to cell periphery	9/124	0.000863538	9	Camk2a/Nsf/Gnai1/Kalrn/Gsk3b/Grin2a/Arhgap44/Ank2/Epb41l2
GO:0060491	regulation of cell projection assembly	7/124	0.000863538	7	Mark4/Map4/Cdc42ep4/Gsk3b/Cttn/Arhgap44/Rap1gap
GO:0051224	negative regulation of protein transport	6/124	0.000863538	6	Ogt/Srcin1/Ptpn11/Snx3/Snx12/Gdi1
GO:1904375	regulation of protein localization to cell periphery	6/124	0.000863538	6	Camk2a/Gnai1/Kalrn/Gsk3b/Arhgap44/Epb41l2
GO:0008088	axo-dendritic transport	5/124	0.000839437	5	Klc2/Mecp2/Bsn/Uchl1/Hspb1
GO:0048708	astrocyte differentiation	5/124	0.000839437	5	Ptpn11/Stat3/Mecp2/Vim/Gfap
GO:0032956	regulation of actin cytoskeleton organization	9/124	0.000821865	9	Ptk2b/Sptan1/Shank3/Cdc42ep4/Cttn/Synpo/Arhgap44/Add1/Limch1
GO:0007015	actin filament organization	10/124	0.000820894	10	Hpca/Camk2a/Lrrc7/Synj1/Kalrn/Gsk3b/Arhgap44
GO:0031503	protein-containing complex localization	7/124	0.000820894	7	Ptk2b/Sptan1/Shank3/Cdc42ep4/Elmo2/Cttn/Synpo/Mical3/Add1/Limch1
GO:0051968	positive regulation of synaptic transmission, glutamatergic	4/124	0.000808994	4	Ptk2b/Shank3/Shank2/Grin2a
GO:2000463	positive regulation of excitatory postsynaptic potential	4/124	0.000808994	4	Ptk2b/Shank3/Gsk3b/Grin2a
GO:0110053	regulation of actin filament organization	8/124	0.000764191	8	Dnm1/Synj1/Pclo/Syt11/Ppp3cb
GO:0036465	synaptic vesicle recycling	5/124	0.000764191	5	Ptk2b/Sptan1/Shank3/Cdc42ep4/Cttn/Synpo/Add1/Limch1
GO:0032886	regulation of microtubule-based process	8/124	0.000633779	8	Dlgap4/Ptk2b/Shank3/Pclo/Gsk3b/Tppp/Grin2a
GO:0031644	regulation of nervous system process	7/124	0.000633779	7	Gnai1/Mark2/Mark4/Mecp2/Mpdz/Gsk3b/Tppp/Nefh
GO:0007416	synapse assembly	7/124	0.000624436	7	Shank3/Mecp2/Pclo/Bsn/Gsk3b/Shank2/Eif4g1
GO:0030534	adult behavior	7/124	0.000553154	7	Hpca/Nsf/Aak1/Synj1/Syt11/Sgip1
GO:0048259	regulation of receptor-mediated endocytosis	6/124	0.000553154	6	Dnm1/Shank3/Mecp2/Cnp/Kalrn/Shank2/Uchl1
GO:0097120	receptor localization to synapse	5/124	0.000553154	5	Camk2a/Lrrc7/Kalrn/Gsk3b/Arhgap44
GO:0048813	dendrite morphogenesis	7/124	0.000537518	7	Camk2a/Itpka/Srcin1/Shank3/Kalrn/Gsk3b/Arhgap44
GO:0048169	regulation of long-term neuronal synaptic plasticity	4/124	0.000537518	4	Shank3/Grm5/Synpo/Grin2a
GO:0060997	dendritic spine morphogenesis	5/124	0.000515386	5	Itpka/Srcin1/Shank3/Kalrn/Arhgap44
GO:0050806	positive regulation of synaptic transmission	9/124	0.000494535	9	Prkcg/Ptk2b/Shank3/Mecp2/Kalrn/Gsk3b/Shank2/Gfap/Grin2a
GO:0042177	negative regulation of protein catabolic process	6/124	0.000494405	6	Ogt/Prkcg/Agap2/Snx3/Snx12/Grin2a
GO:1901652	response to peptide	10/124	0.000480058	10	Ogt/Camk2a/Ptpn11/Gja1/Stat3/Nucks1/Grm5/Vim/Gsk3b/Ptpra
GO:0032970	regulation of actin filament-based process	10/124	0.000429789	10	Ptk2b/Sptan1/Shank3/Cdc42ep4/Cttn/Synpo/Arhgap44/Ank2/Add1/Limch1
GO:0060078	regulation of postsynaptic membrane potential	6/124	0.000425699	6	Ptk2b/Shank3/Mecp2/Pclo/Gsk3b/Grin2a
GO:0060020	Bergmann glial cell differentiation	3/124	0.000425699	3	Ptpn11/Vim/Gfap
GO:1904779	regulation of protein localization to centrosome	3/124	0.000425699	3	Mark4/Ubxn2b/Gsk3b
GO:0009895	negative regulation of catabolic process	9/124	0.000333109	9	Ogt/Prkcg/Agap2/Snx3/Stat3/Larp1/Snx12/Grin2a/Eif4g1
GO:0008344	adult locomotory behavior	6/124	0.000316597	6	Dnm1/Mecp2/Cnp/Kalrn/Shank2/Uchl1
GO:0032535	regulation of cellular component size	10/124	0.000297626	10	Ogt/Ptk2b/Sptan1/Shank3/Pclo/Cdc42ep4/Gsk3b/Cttn/Gdi1/Add1
GO:0033555	multicellular organismal response to stress	6/124	0.000278339	6	Prkcg/Gja1/Shank3/Mecp2/Kalrn/Eif4g1
GO:0042596	fear response	5/124	0.000250814	5	Gja1/Shank3/Mecp2/Kalrn/Eif4g1
GO:0007613	memory	7/124	0.000247652	7	Shank3/Mecp2/Kalrn/Syt11/Shank2/Rin1/Grin2a
GO:0098815	modulation of excitatory postsynaptic potential	5/124	0.000238157	5	Ptk2b/Shank3/Pclo/Gsk3b/Grin2a
GO:0099565	chemical synaptic transmission, postsynaptic	6/124	0.000224881	6	Ptk2b/Shank3/Mecp2/Pclo/Gsk3b/Grin2a
GO:1903828	negative regulation of protein localization	8/124	0.000223666	8	Ogt/Srcin1/Ptpn11/Snx3/Ubxn2b/Gsk3b/Snx12/Gdi1
GO:0062237	protein localization to postsynapse	5/124	0.000193402	5	Camk2a/Kalrn/Gsk3b/Grin2a/Arhgap44
GO:0050767	regulation of neurogenesis	11/124	0.000189992	11	Camk2a/Kalrn/Gsk3b/Arhgap44
GO:1902473	regulation of protein localization to synapse	4/124	0.000189992	4	Itpka/Shank3/Synj1/Mecp2/Kalrn/Grm5/Vim/Gsk3b/Gfap/Gdi1/Ptpra
GO:0002209	behavioral defense response	5/124	0.000186046	5	Gja1/Shank3/Mecp2/Kalrn/Eif4g1
GO:0061001	regulation of dendritic spine morphogenesis	5/124	0.000186046	5	Itpka/Srcin1/Shank3/Kalrn/Arhgap44
GO:1903539	protein localization to postsynaptic membrane	5/124	0.000186046	5	Camk2a/Kalrn/Gsk3b/Grin2a/Arhgap44
GO:0001662	behavioral fear response	5/124	0.000179126	5	Gja1/Shank3/Mecp2/Kalrn/Eif4g1
GO:1902683	regulation of receptor localization to synapse	4/124	0.000176341	4	Camk2a/Kalrn/Gsk3b/Arhgap44
GO:0031346	positive regulation of cell projection organization	11/124	0.000169615	11	Itpka/Ptk2b/Lrrc7/Mark2/Mark4/Snx3/Kalrn/Cdc42ep4/Gsk3b/Gdi1/Hspb1
GO:0031334	positive regulation of protein-containing complex assembly	8/124	0.000156144	8	Ptk2b/Atat1/Mecp2/Cdc42ep4/Gsk3b/Tppp/Cttn/Eif4g1
GO:0099072	regulation of postsynaptic membrane neurotransmitter receptor levels	6/124	0.000155804	6	Hpca/Camk2a/Synj1/Kalrn/Gsk3b/Arhgap44
GO:0060079	excitatory postsynaptic potential	6/124	0.000149189	6	Ptk2b/Shank3/Mecp2/Pclo/Gsk3b/Grin2a
GO:0043254	regulation of protein-containing complex assembly	11/124	0.000134984	11	Hpca/Ogt/Camk2a/Shank3/Kalrn/Gsk3b/Gdi1/Arhgap44
GO:1905475	regulation of protein localization to membrane	8/124	0.000134984	8	Ptpn11/Ptk2b/Sptan1/Atat1/Mecp2/Cdc42ep4/Gsk3b/Tppp/Cttn/Add1/Eif4g1
GO:0006898	receptor-mediated endocytosis	9/124	0.000128226	9	Hpca/Nsf/Aak1/Dnm1/Synj1/Syt11/Cttn/Sgip1/Eps15
GO:0016079	synaptic vesicle exocytosis	7/124	0.000122074	7	Camk2a/Prkcg/Synj1/Pclo/Gsk3b/Cspg5/Cadps
GO:0022604	regulation of cell morphogenesis	10/124	0.00012088	10	Itpka/Ptk2b/S100a13/Mark2/Mecp2/Kalrn/Cdc42ep4/Cspg5/Epb41l2/Aldoa
GO:0060291	long-term synaptic potentiation	9/124	9.68543e-05	9	Prkcg/Ptk2b/Shank3/Mecp2/Kalrn/Gsk3b/Shank2/Gfap/Grin2a
GO:0060996	dendritic spine development	7/124	9.19496e-05	7	Camk2a/Itpka/Srcin1/Shank3/Mecp2/Kalrn/Arhgap44
GO:0016358	dendrite development	10/124	7.28945e-05	10	Camk2a/Itpka/Srcin1/Shank3/Mecp2/Mpdz/Dgkg/Kalrn/Gsk3b/Arhgap44
GO:1901653	cellular response to peptide	10/124	6.65987e-05	10	Ogt/Camk2a/Ptpn11/Gja1/Stat3/Nucks1/Grm5/Vim/Gsk3b/Ptpra
GO:0008306	associative learning	7/124	5.76735e-05	7	Brsk1/Shank3/Mecp2/Shank2/Rin1/Synpo/Grin2a
GO:0035249	synaptic transmission, glutamatergic	7/124	4.9843e-05	7	Ptk2b/Shank3/Kalrn/Grm5/Shank2/Grin2a/Plppr4
GO:0007163	establishment or maintenance of cell polarity	9/124	4.60732e-05	9	Brsk1/Ptk2b/Lrrc7/Gja1/Mark2/Map4/Ubxn2b/Gsk3b/Prickle2
GO:0045055	regulated exocytosis	10/124	3.45327e-05	10	Camk2a/Prkcg/Synj1/Pex5l/Pclo/Syt11/Gsk3b/Cspg5/Ppp3cb/Cadps
GO:0050890	cognition	11/124	3.34231e-05	11	Brsk1/Shank3/Synj1/Mecp2/Kalrn/Grm5/Syt11/Shank2/Rin1/Synpo/Grin2a
GO:0030010	establishment of cell polarity	8/124	2.54624e-05	8	Kalrn/Gsk3b/Cttn/Synpo/Arhgap44
GO:0099563	modification of synaptic structure	5/124	2.54624e-05	5	Brsk1/Ptk2b/Gja1/Mark2/Map4/Ubxn2b/Gsk3b/Prickle2
GO:0050803	regulation of synapse structure or activity	10/124	2.29712e-05	10	Itpka/Srcin1/Shank3/Kalrn/Cttn/Grin2a/Arhgap44
GO:0097061	dendritic spine organization	7/124	2.29712e-05	7	Itpka/Srcin1/Shank3/Mecp2/Kalrn/Gsk3b/Shank2/Arhgap44/Sparcl1/Eif4g1
GO:0032386	regulation of intracellular transport	11/124	2.08412e-05	11	Hpca/Ogt/Ptpn11/Mlc1/Snx3/Mecp2/Gsk3b/Snx12/Gdi1/Arhgap44/Nefh
GO:0007409	axonogenesis	13/124	1.95108e-05	13	Dnm1/Synj1/Pclo/Syt11/Ppp3cb
GO:0050807	regulation of synapse organization	10/124	1.95108e-05	10	Itpka/Srcin1/Shank3/Mecp2/Kalrn/Gsk3b/Shank2/Arhgap44/Sparcl1/Eif4g1
GO:1903421	regulation of synaptic vesicle recycling	5/124	1.95108e-05	5	Brsk1/Ptpn11/Mark2/Cnp/Kalrn/Vim/Gsk3b/Atl1/Uchl1/Cttn/Gdi1/Plppr4/Nefh
GO:0010001	glial cell differentiation	10/124	1.86219e-05	10	Ptpn11/Ndrg1/Stat3/Mecp2/Cnp/Vim/Tppp/Gfap/Cspg5/Ptpra
GO:0042176	regulation of protein catabolic process	12/124	1.4842e-05	12	Ogt/Prkcg/Nsf/Agap2/Ptk2b/Gja1/Rnf14/Snx3/Gsk3b/Snx12/Gfap/Grin2a
GO:0007269	neurotransmitter secretion	9/124	1.25589e-05	9	Brsk1/Camk2a/Prkcg/Synj1/Syn1/Pclo/Gsk3b/Cspg5/Cadps
GO:0099643	signal release from synapse	9/124	1.25589e-05	9	Brsk1/Camk2a/Prkcg/Synj1/Syn1/Pclo/Gsk3b/Cspg5/Cadps
GO:0006836	neurotransmitter transport	10/124	1.22773e-05	10	Brsk1/Camk2a/Prkcg/Synj1/Syn1/Pclo/Gsk3b/Gfap/Cspg5/Cadps
GO:0010720	positive regulation of cell development	12/124	1.1706e-05	12	Itpka/Shank3/Synj1/Kalrn/Grm5/Vim/Gsk3b/Gfap/Cspg5/Gdi1/Ptpra/Add1
GO:0030100	regulation of endocytosis	10/124	1.14075e-05	10	Kalrn/Gsk3b/Cttn/Synpo/Arhgap44
GO:0051966	regulation of synaptic transmission, glutamatergic	7/124	1.14075e-05	7	Hpca/Nsf/Aak1/Dnm1/Synj1/Syt11/Snx12/Sgip1/Ppp3cb/Add1
GO:0099010	modification of postsynaptic structure	5/124	1.14075e-05	5	Ptk2b/Shank3/Kalrn/Grm5/Shank2/Grin2a/Plppr4
GO:1902414	protein localization to cell junction	8/124	8.82903e-06	8	Camk2a/Kalrn/Pclo/Bsn/Gsk3b/Grin2a/Arhgap44/Hspb1
GO:0007215	glutamate receptor signaling pathway	6/124	8.76864e-06	6	Camk2a/Shank3/Kalrn/Grm5/Grin2a/Dagla
GO:0042063	gliogenesis	12/124	7.24253e-06	12	Ptpn11/Ndrg1/Shank3/Stat3/Synj1/Mecp2/Cnp/Vim/Tppp/Gfap/Cspg5/Ptpra
GO:0006887	exocytosis	13/124	5.79438e-06	13	Camk2a/Prkcg/Nsf/Srcin1/Synj1/Pex5l/Pclo/Syt11/Gsk3b/Cspg5/Ppp3cb/Cadps/Mical3
GO:0007626	locomotory behavior	11/124	5.1888e-06	11	Gnao1/Dnm1/Shank3/Mecp2/Cnp/Kalrn/Grm5/Shank2/Uchl1/Grin2a/Ppp3cb
GO:0099173	postsynapse organization	10/124	5.1888e-06	10	Itpka/Srcin1/Arhgap39/Ndrg1/Shank3/Kalrn/Shank2/Cttn/Grin2a/Arhgap44
GO:0106027	neuron projection organization	8/124	5.1888e-06	8	Itpka/Srcin1/Shank3/Kalrn/Gsk3b/Cttn/Grin2a/Arhgap44
GO:0001505	regulation of neurotransmitter levels	11/124	3.95678e-06	11	Brsk1/Camk2a/Prkcg/Synj1/Syn1/Pclo/Gsk3b/Gfap/Cspg5/Dagla/Cadps
GO:0034329	cell junction assembly	14/124	2.33565e-06	14	Ptpn11/Ptk2b/Gja1/Shank3/Mecp2/Mpdz/Pclo/Bsn/Gsk3b/Shank2/Cttn/Ptpra/Limch1/Eif4g1
GO:0035418	protein localization to synapse	8/124	1.4803e-06	8	Camk2a/Kalrn/Pclo/Bsn/Gsk3b/Grin2a/Arhgap44/Hspb1
GO:0048168	regulation of neuronal synaptic plasticity	8/124	3.73273e-07	8	Camk2a/Shank3/Syn1/Kalrn/Grm5/Gsk3b/Synpo/Grin2a
GO:0099504	synaptic vesicle cycle	13/124	1.27383e-08	13	Brsk1/Camk2a/Prkcg/Dnm1/Synj1/Syn1/Pclo/Syt11/Bsn/Gsk3b/Cspg5/Ppp3cb/Cadps
GO:0048167	regulation of synaptic plasticity	16/124	7.06705e-09	16	Brsk1/Camk2a/Prkcg/Itpka/Ptk2b/Shank3/Mecp2/Syn1/Kalrn/Grm5/Gsk3b/Shank2/Gfap/Rin1/Synpo/Grin2a
GO:0099003	vesicle-mediated transport in synapse	14/124	6.91229e-09	14	Hpca/Brsk1/Camk2a/Prkcg/Dnm1/Synj1/Syn1/Pclo/Syt11/Bsn/Gsk3b/Cspg5/Ppp3cb/Cadps
GO:0050808	synapse organization	19/124	1.09247e-09	19	Itpka/Srcin1/Arhgap39/Ndrg1/Shank3/Mecp2/Syn1/Kalrn/Pclo/Grm5/Bsn/Gsk3b/Shank2/Cttn/Synpo/Grin2a/Arhgap44/Sparcl1/Eif4g1

## Sheet: up_DEPs KEGG
ID	KEGG pathway	generatio	pvalue	count	gene name
mmu04724	Glutamatergic synapse	9/63	7.32e-08	9	Prkcg/Gnao1/Gnai1/Shank3/Slc38a3/Grm5/Shank2/Grin2a/Ppp3cb
mmu04540	Gap junction	6/63	2.75e-05	6	Prkcg/Tubb4b/Tubb2a/Gnai1/Gja1/Grm5
mmu04728	Dopaminergic synapse	7/63	3.92e-05	7	Camk2a/Prkcg/Gnao1/Gnai1/Gsk3b/Grin2a/Ppp3cb
mmu04720	Long-term potentiation	5/63	9.72e-05	5	Camk2a/Prkcg/Grm5/Grin2a/Ppp3cb
mmu05022	Pathways of neurodegeneration	11/63	0.000360355	11	Camk2a/Prkcg/Tubb4b/Tubb2a/Klc2/Grm5/Gsk3b/Uchl1/Grin2a/Ppp3cb/Nefh
mmu04727	GABAergic synapse	5/63	0.000371531	5	Prkcg/Nsf/Gnao1/Gnai1/Slc38a3
mmu04964	Proximal tubule bicarbonate reclamation	3/63	0.000452856	3	Mdh1/Slc38a3/Slc4a4
mmu04713	Circadian entrainment	5/63	0.000579368	5	Camk2a/Prkcg/Gnao1/Gnai1/Grin2a
mmu04916	Melanogenesis	5/63	0.000635487	5	Camk2a/Prkcg/Gnao1/Gnai1/Gsk3b
mmu04066	HIF-1 signaling pathway	5/63	0.00115006	5	Camk2a/Prkcg/Stat3/Pdha1/Aldoa
mmu05031	Amphetamine addiction	4/63	0.00132264	4	Camk2a/Prkcg/Grin2a/Ppp3cb
mmu04020	Calcium signaling pathway	7/63	0.00133344	7	Camk2a/Prkcg/Itpka/Ptk2b/Grm5/Grin2a/Ppp3cb
mmu05163	Human cytomegalovirus infection	7/63	0.00193106	7	Prkcg/Gnao1/Ptk2b/Gnai1/Stat3/Gsk3b/Ppp3cb
mmu05205	Proteoglycans in cancer	6/63	0.00294008	6	Camk2a/Prkcg/Ptpn11/Stat3/Cttn/Ank2
mmu04723	Retrograde endocannabinoid signaling	5/63	0.00361363	5	Prkcg/Gnao1/Gnai1/Grm5/Dagla
mmu05032	Morphine addiction	4/63	0.00364819	4	Prkcg/Gnao1/Gnai1/Pde2a
mmu04072	Phospholipase D signaling pathway	5/63	0.00371931	5	Ptpn11/Ptk2b/Dnm1/Dgkg/Grm5
mmu04921	Oxytocin signaling pathway	5/63	0.00416433	5	Camk2a/Prkcg/Gnao1/Gnai1/Ppp3cb
mmu04070	Phosphatidylinositol signaling system	4/63	0.00441866	4	Prkcg/Itpka/Synj1/Dgkg
mmu04925	Aldosterone synthesis and secretion	4/63	0.00547988	4	Camk2a/Prkcg/Pde2a/Dagla
mmu04310	Wnt signaling pathway	5/63	0.0066476	5	Camk2a/Prkcg/Gsk3b/Ppp3cb/Prickle2
mmu04931	Insulin resistance	4/63	0.00714331	4	Ogt/Ptpn11/Stat3/Gsk3b
mmu04370	VEGF signaling pathway	3/63	0.00759292	3	Prkcg/Ppp3cb/Hspb1
mmu04725	Cholinergic synapse	4/63	0.00760592	4	Camk2a/Prkcg/Gnao1/Gnai1
mmu04730	Long-term depression	3/63	0.00833821	3	Prkcg/Gnao1/Gnai1
mmu04360	Axon guidance	5/63	0.00840448	5	Camk2a/Ptpn11/Gnai1/Gsk3b/Ppp3cb
mmu04935	Growth hormone synthesis, secretion and action	4/63	0.00884791	4	Prkcg/Gnai1/Stat3/Gsk3b
mmu04670	Leukocyte transendothelial migration	4/63	0.00911128	4	Prkcg/Ptpn11/Ptk2b/Gnai1
mmu05012	Parkinson disease	6/63	0.00992627	6	Camk2a/Tubb4b/Tubb2a/Gnai1/Klc2/Uchl1
mmu04650	Natural killer cell mediated cytotoxicity	4/63	0.00993205	4	Prkcg/Ptpn11/Ptk2b/Ppp3cb
mmu05020	Prion disease	6/63	0.0106418	6	Tubb4b/Tubb2a/Klc2/Gsk3b/Grin2a/Ppp3cb
mmu04144	Endocytosis	6/63	0.0113934	6	Agap2/Dnm1/Snx3/Psd3/Snx12/Eps15
mmu04920	Adipocytokine signaling pathway	3/63	0.0131938	3	Ptpn11/Acsbg1/Stat3
mmu05014	Amyotrophic lateral sclerosis	7/63	0.0138643	7	Tubb4b/Srsf7/Tubb2a/Klc2/Grin2a/Ppp3cb/Nefh
mmu04971	Gastric acid secretion	3/63	0.0152849	3	Camk2a/Prkcg/Gnai1
mmu05100	Bacterial invasion of epithelial cells	3/63	0.0158352	3	Dnm1/Elmo2/Cttn
mmu04015	Rap1 signaling pathway	5/63	0.0164528	5	Prkcg/Gnao1/Gnai1/Grin2a/Rap1gap
mmu05010	Alzheimer disease	7/63	0.0167139	7	Tubb4b/Tubb2a/Klc2/Grm5/Gsk3b/Grin2a/Ppp3cb
mmu01521	EGFR tyrosine kinase inhibitor resistance	3/63	0.0175529	3	Prkcg/Stat3/Gsk3b
mmu04012	ErbB signaling pathway	3/63	0.0206389	3	Camk2a/Prkcg/Gsk3b
mmu00020	Citrate cycle (TCA cycle)	2/63	0.0207551	2	Mdh1/Pdha1
mmu04911	Insulin secretion	3/63	0.0219516	3	Camk2a/Prkcg/Pclo
mmu05235	PD-L1 expression and PD-1 checkpoint pathway in cancer	3/63	0.0233093	3	Ptpn11/Stat3/Ppp3cb
mmu05170	Human immunodeficiency virus 1 infection	5/63	0.0255864	5	Prkcg/Gnao1/Ptk2b/Gnai1/Ppp3cb
mmu00051	Fructose and mannose metabolism	2/63	0.025898	2	Aldoa/Pmm1
mmu04922	Glucagon signaling pathway	3/63	0.0357811	3	Camk2a/Pdha1/Ppp3cb
mmu00620	Pyruvate metabolism	2/63	0.0375345	2	Mdh1/Pdha1
mmu05145	Toxoplasmosis	3/63	0.0411885	3	Gnao1/Gnai1/Stat3
mmu05030	Cocaine addiction	2/63	0.0439723	2	Gnai1/Grin2a
mmu04062	Chemokine signaling pathway	4/63	0.0446053	4	Ptk2b/Gnai1/Stat3/Gsk3b

## Sheet: down_DEPs BP
ID	Biological process	generatio	pvalue	count	gene name
GO:0050808	synapse organization	66/466	6.39479e-37	66	Grm5/Unc13a/Syngap1/Sparcl1/Ppfia3/Cfl1/Snap91/Erc2/Dbn1/Cnksr2/Lrfn4/Fyn/Slc25a46/Add2/Dbnl/Bsn/Shank2/Pgrmc1/Sipa1l1/Atp2b2/Cacna1a/Marcks/Pclo/Palm/Farp1/Gpm6a/Abi2/Afdn/Cacng2/Grin2a/Dlgap3/Adgrl3/Gap43/Iqsec3/Ppfia2/Dlg4/Rab3a/Cacnb1/Arhgef7/Eif4g1/Ephb2/Syn1/Ndrg2/Cacnb4/Cacnb2/Gphn/Arhgap44/Itsn1/Kalrn/Shank3/Ctnnb1/Hnrnpk/Mapt/Taok2/Ctnnd2/Dgkb/Shisa6/Magi2/Adgrb2/Srcin1/Ctnna2/Myh10/Nlgn…
GO:0016358	dendrite development	47/466	9.41535e-28	47	Map1b/Syngap1/Camk2a/Git1/Cfl1/Map1a/Dbn1/Fyn/Slc25a46/Map2/Dbnl/Nedd4l/Iqsec1/Sipa1l1/Rapgef2/Abi1/Cacna1a/Mink1/Marcks/Palm/Farp1/Camsap2/Abi2/Afdn/Spire1/Cit/Ppfia2/Dlg4/Ephb2/Stk11/Arhgap44/Itsn1/Kalrn/Shank3/Nsmf/Ppp1r9b/Pacsin1/Hnrnpk/Akap5/Taok2/Ctnnd2/Ppp3ca/Srcin1/Ctnna2/Nlgn3/Ngef/Ptprz1
GO:0099003	vesicle-mediated transport in synapse	41/466	1.42132e-25	41	Unc13a/Camk2a/Prkce/Rims1/Ppfia3/Git1/Stxbp5/Snap91/Erc2/Apba1/Canx/Syn2/Prkcg/Sv2a/Bsn/Vamp2/Iqsec1/Stxbp5l/Actg1/Cacna1a/Pclo/Syn3/Ap3d1/Stx1a/Rab8a/Ppfia2/Rab3a/Amph/Syn1/Cacnb4/Itsn1/Prrt2/Stxbp1/Adra2a/Ctnnb1/Pacsin1/Ppp3cb/Akap5/Magi2/Nlgn3/Cltc
GO:0099504	synaptic vesicle cycle	38/466	2.84297e-24	38	Unc13a/Camk2a/Prkce/Rims1/Ppfia3/Git1/Stxbp5/Snap91/Erc2/Apba1/Canx/Syn2/Prkcg/Sv2a/Bsn/Vamp2/Stxbp5l/Actg1/Cacna1a/Pclo/Syn3/Ap3d1/Stx1a/Ppfia2/Rab3a/Amph/Syn1/Cacnb4/Itsn1/Prrt2/Stxbp1/Adra2a/Ctnnb1/Pacsin1/Ppp3cb/Magi2/Nlgn3/Cltc
GO:1990778	protein localization to cell periphery	45/466	3.93104e-23	45	Camk2a/Ttc7b/Adam22/Git1/Ank2/Atp2b4/Gpr158/Cacng3/Pacs1/Vamp2/Pgrmc1/Ehd3/Stx7/Rapgef2/Epb41l3/Efr3b/Palm/Iqsec2/Sptbn1/Afdn/Dlg2/Cacng2/Grin2a/Slc9a3r2/Appl1/Rab8a/Dlg4/Rab3a/Slc9a3r1/Lrp1/Ephb2/Cacnb2/Gphn/Arhgap44/Kalrn/Stxbp1/Ppp1r9b/Dlg1/Pacsin1/Akap5/Macf1/Magi2/Prkg2/Cltc/Fam126b
GO:1902414	protein localization to cell junction	29/466	5.93397e-23	29	Camk2a/Adam22/Git1/Map1a/Cacng3/Bsn/Vamp2/Actg1/Pclo/Kif5c/Iqsec2/Dlgap1/Afdn/Dlg2/Cacng2/Grin2a/Tjp2/Rab8a/Kif3a/Dlg4/Kif5a/Klc1/Gphn/Arhgap44/Kalrn/Dlg1/Mapt/Magi2/Nlgn3
GO:0048813	dendrite morphogenesis	33/466	7.46904e-22	33	Camk2a/Cfl1/Dbn1/Fyn/Dbnl/Nedd4l/Sipa1l1/Rapgef2/Abi1/Cacna1a/Mink1/Marcks/Farp1/Abi2/Afdn/Cit/Ppfia2/Dlg4/Ephb2/Stk11/Arhgap44/Kalrn/Shank3/Nsmf/Akap5/Taok2/Ctnnd2/Ppp3ca/Srcin1/Ctnna2/Nlgn3/Ngef/Ptprz1
GO:0035418	protein localization to synapse	25/466	7.46904e-22	25	Camk2a/Adam22/Git1/Map1a/Cacng3/Bsn/Vamp2/Pclo/Kif5c/Iqsec2/Dlgap1/Dlg2/Cacng2/Grin2a/Rab8a/Dlg4/Kif5a/Klc1/Gphn/Arhgap44/Kalrn/Dlg1/Mapt/Magi2/Nlgn3
GO:0048167	regulation of synaptic plasticity	43/466	4.24099e-21	43	Grm5/Unc13a/Syngap1/Camk2a/Rims1/Ppfia3/Cfl1/Erc2/Map1a/Dbn1/Prkcg/Vamp2/Shank2/Sipa1l1/Atp2b2/Rapgef2/Nf1/Iqsec2/Slc4a10/Grin2a/Rab8a/Dlg4/Rab3a/Ephb2/Rgs14/Syn1/Htt/Gria1/Zzef1/Kalrn/Prrt2/Stxbp1/Shank3/Nsmf/Hnrnpk/Mapt/Akap5/Ctnnd2/Shisa6/Rasgrf2/Mpp2/Nos1/Nlgn3
GO:0007409	axonogenesis	48/466	7.91781e-21	48	Map1b/Syngap1/Stxbp5/Snap91/Ncam1/Map1a/Dbn1/Dpysl2/Slc25a46/Map2/Arhgap35/Dbnl/Top2b/Sipa1l1/Cacna1a/Bmpr2/Stmn1/Brsk2/Kif5c/Plppr4/Gap43/Rab8a/Mbp/Crmp1/Kif5a/Rab3a/Ablim1/Llgl1/Lrp1/Ndel1/Bcl11b/Ephb2/Nefh/Stk11/Plxna4/Kalrn/Mag/Stxbp1/Dst/Mapt/Taok2/Macf1/Mark2/Ctnna2/Myh10/Nlgn3/Atl1/Ptprz1
GO:0099173	postsynapse organization	33/466	1.43806e-20	33	Syngap1/Cfl1/Dbn1/Cnksr2/Lrfn4/Fyn/Dbnl/Shank2/Sipa1l1/Marcks/Farp1/Abi2/Afdn/Grin2a/Gap43/Ppfia2/Dlg4/Arhgef7/Ephb2/Ndrg2/Gphn/Arhgap44/Kalrn/Shank3/Hnrnpk/Ctnnd2/Dgkb/Shisa6/Magi2/Srcin1/Myh10/Nlgn3/Ngef
GO:0097120	receptor localization to synapse	22/466	1.86626e-19	22	Camk2a/Adam22/Git1/Dbn1/Cacng3/Vamp2/Lrrc7/Stx7/Kif5c/Iqsec2/Dlg2/Cacng2/Rab8a/Dlg4/Kif5a/Cacng8/Gphn/Arhgap44/Kalrn/Dlg1/Shisa6/Magi2
GO:0034765	regulation of ion transmembrane transport	46/466	4.64999e-19	46	Grm5/Cacna1e/Hcn2/Prkce/Kcnd2/Ank2/Cfl1/Cacna1b/Atp2b4/Kcnq2/Fyn/Slc8a1/Atp1a2/Cacng3/Vamp2/Nedd4l/Ehd3/Cacna1a/Mink1/Slc43a2/Iscu/Cacng2/Grin2a/Slc9a3r2/Rgs7/Hcn1/Kcnj3/Dlg4/Slc9a3r1/Stim2/Cacnb1/Ephb2/Cacng8/Htt/Cacnb4/Cacnb2/Shank3/Diaph1/Dlg1/Cacna1c/Kcnip2/Shisa6/Kcnab2/Rasgrf2/Nos1/Nlgn3
GO:0007264	small GTPase mediated signal transduction	43/466	4.86484e-19	43	Arhgap12/Syngap1/Git1/Psd3/Dock3/Madd/Mapre2/Arhgap35/Dbnl/Iqsec1/Sipa1l1/Arfgef1/Rapgef2/Arhgef2/Stmn1/Rasal1/Nf1/Iqsec2/Psd/Abi2/Dennd4b/Nucb1/Cdc42bpa/Iqsec3/Stmn3/Arfgef3/Arhgef7/Ephb2/Arfgef2/Dock4/Arhgap44/Rasgrp1/Itsn1/Kalrn/Ralgapb/Sipa1l2/Rap1gap/Sos1/Chm/Dock9/Rasgrf2/Cul3/Arhgap1
GO:0050803	regulation of synapse structure or activity	35/466	6.4357e-19	35	Syngap1/Sparcl1/Cfl1/Snap91/Dbn1/Lrfn4/Fyn/Dbnl/Shank2/Pgrmc1/Sipa1l1/Marcks/Farp1/Gpm6a/Abi2/Afdn/Adgrl3/Ppfia2/Eif4g1/Ephb2/Arhgap44/Itsn1/Kalrn/Shank3/Hnrnpk/Taok2/Dgkb/Magi2/Adgrb2/Srcin1/Ctnna2/Myh10/Nlgn3/Ngef/Camkv
GO:0034329	cell junction assembly	43/466	1.03754e-18	43	Cfl1/Lrfn4/Slc25a46/Add2/Dbnl/Bsn/Nedd4l/Shank2/Pkp4/Sipa1l1/Actg1/Rapgef2/Cacna1a/Arvcf/Pclo/Epb41l3/Farp1/Cdh10/Gpm6a/Abi2/Afdn/Gpm6b/Adgrl3/Gap43/Clasp1/Plec/Lrp1/Eif4g1/Ephb2/Pdpk1/Shank3/Gja1/Ctnnb1/Dst/Dlg1/Mapt/Taok2/Ctnnd2/Macf1/Magi2/Adgrb2/Nlgn3/Gabrb3
GO:0050807	regulation of synapse organization	34/466	2.07783e-18	34	Sparcl1/Cfl1/Snap91/Dbn1/Lrfn4/Fyn/Dbnl/Shank2/Pgrmc1/Sipa1l1/Marcks/Farp1/Gpm6a/Abi2/Afdn/Adgrl3/Ppfia2/Eif4g1/Ephb2/Arhgap44/Itsn1/Kalrn/Shank3/Hnrnpk/Taok2/Dgkb/Magi2/Adgrb2/Srcin1/Ctnna2/Myh10/Nlgn3/Ngef/Camkv
GO:0006836	neurotransmitter transport	32/466	1.32582e-17	32	Unc13a/Camk2a/Prkce/Rims1/Ppfia3/Git1/Stxbp5/Snap91/Erc2/Apba1/Cacna1b/Syn2/Prkcg/Atp1a2/Sv2a/Vamp2/Stxbp5l/Cacna1a/Pclo/Syn3/Nf1/Gpm6b/Stx1a/Ppfia2/Rab3a/Syn1/Cacnb4/Prrt2/Stxbp1/Adra2a/Slc6a7/Nos1
GO:0051656	establishment of organelle localization	41/466	1.32582e-17	41	Map1b/Fmn2/Cfl1/Snap91/Dpysl2/Madd/Trappc12/Ap3b2/Map2/Map4/Ahi1/Arhgef2/Pclo/Kif5c/Ap3d1/Spire1/Cdc42bpa/Npm1/Ppfia2/Clasp1/Rab11b/Kif5a/Rab3a/Slc9a3r1/Llgl1/Ndel1/Nefh/Stk11/Pdpk1/Htt/Rasgrp1/Stxbp1/Ctnnb1/Dlg1/Shroom2/Mapt/Syne1/Map4k2/Myh10/Cul3/Arfgap2
GO:0072659	protein localization to plasma membrane	35/466	1.72982e-17	35	Camk2a/Ttc7b/Ank2/Atp2b4/Gpr158/Pacs1/Vamp2/Pgrmc1/Ehd3/Stx7/Rapgef2/Epb41l3/Efr3b/Palm/Sptbn1/Afdn/Slc9a3r2/Appl1/Rab8a/Rab3a/Slc9a3r1/Lrp1/Ephb2/Cacnb2/Arhgap44/Kalrn/Stxbp1/Ppp1r9b/Dlg1/Pacsin1/Akap5/Macf1/Prkg2/Cltc/Fam126b
GO:0043087	regulation of GTPase activity	37/466	2.01702e-17	37	Arhgap12/Syngap1/Mapre2/Arhgap35/Pkp4/Smcr8/Iqsec1/Sipa1l1/Arfgef1/Rapgef2/Stmn1/Rasal1/Nf1/Afdn/Tbc1d9b/Sgsm1/Sbf1/Rgs7/Iqsec3/Amph/Stmn3/Ndel1/Arhgef7/Rgs14/Arhgap44/Plxna4/Rasgrp1/Kalrn/Ralgapb/Sipa1l2/Rap1gap/Sos1/Dock9/Rasgrf2/Rabgap1/Ngef/Arhgap1
GO:0051056	regulation of small GTPase mediated signal transduction	31/466	3.66859e-17	31	Arhgap12/Syngap1/Git1/Psd3/Madd/Mapre2/Arhgap35/Iqsec1/Sipa1l1/Arfgef1/Arhgef2/Stmn1/Rasal1/Nf1/Iqsec2/Psd/Dennd4b/Cdc42bpa/Iqsec3/Stmn3/Arfgef3/Ephb2/Arfgef2/Arhgap44/Rasgrp1/Ralgapb/Sipa1l2/Rap1gap/Sos1/Rasgrf2/Cul3
GO:0001505	regulation of neurotransmitter levels	32/466	4.79617e-17	32	Unc13a/Camk2a/Prkce/Rims1/Ppfia3/Git1/Stxbp5/Snap91/Erc2/Apba1/Cacna1b/Syn2/Prkcg/Atp1a2/Sv2a/Vamp2/Stxbp5l/Cacna1a/Pclo/Syn3/Nf1/Gpm6b/Stx1a/Ppfia2/Rab3a/Syn1/Cacnb4/Prrt2/Stxbp1/Adra2a/Dagla/Nos1
GO:0007269	neurotransmitter secretion	28/466	5.58438e-17	28	Unc13a/Camk2a/Prkce/Rims1/Ppfia3/Git1/Stxbp5/Snap91/Erc2/Apba1/Cacna1b/Syn2/Prkcg/Sv2a/Vamp2/Stxbp5l/Cacna1a/Pclo/Syn3/Nf1/Stx1a/Ppfia2/Rab3a/Syn1/Cacnb4/Prrt2/Stxbp1/Adra2a
GO:0099643	signal release from synapse	28/466	5.58438e-17	28	Unc13a/Camk2a/Prkce/Rims1/Ppfia3/Git1/Stxbp5/Snap91/Erc2/Apba1/Cacna1b/Syn2/Prkcg/Sv2a/Vamp2/Stxbp5l/Cacna1a/Pclo/Syn3/Nf1/Stx1a/Ppfia2/Rab3a/Syn1/Cacnb4/Prrt2/Stxbp1/Adra2a
GO:1904062	regulation of cation transmembrane transport	38/466	6.33075e-17	38	Prkce/Ank2/Cfl1/Atp2b4/Fyn/Slc8a1/Atp1a2/Cacng3/Vamp2/Nedd4l/Ehd3/Cacna1a/Mink1/Slc43a2/Iscu/Cacng2/Grin2a/Rgs7/Hcn1/Dlg4/Slc9a3r1/Stim2/Cacnb1/Ephb2/Cacng8/Htt/Cacnb4/Cacnb2/Shank3/Diaph1/Dlg1/Cacna1c/Kcnip2/Shisa6/Kcnab2/Rasgrf2/Nos1/Nlgn3
GO:0031503	protein-containing complex localization	29/466	6.98698e-17	29	Camk2a/Adam22/Git1/Dbn1/Cacng3/Vamp2/Mios/Iqsec1/Lrrc7/Stx7/Kif5c/Iqsec2/Ap3d1/Dlg2/Cacng2/Rab8a/Npm1/Dlg4/Kif5a/Cacng8/Gphn/Arhgap44/Kalrn/Ralgapb/Dlg1/Pacsin1/Akap5/Shisa6/Magi2
GO:0051648	vesicle localization	28/466	1.19718e-16	28	Snap91/Dpysl2/Madd/Ap3b2/Syn2/Map2/Ahi1/Pclo/Syn3/Kif5c/Ap3d1/Ppfia2/Clasp1/Rab11b/Kif5a/Rab3a/Ndel1/Syn1/Stk11/Htt/Rasgrp1/Ctnnb1/Shroom2/Magi2/Map4k2/Nlgn3/Cul3/Arfgap2
GO:0060996	dendritic spine development	24/466	1.46905e-16	24	Camk2a/Git1/Cfl1/Dbn1/Dbnl/Iqsec1/Sipa1l1/Marcks/Palm/Abi2/Afdn/Spire1/Ppfia2/Dlg4/Ephb2/Arhgap44/Itsn1/Kalrn/Shank3/Hnrnpk/Ctnnd2/Srcin1/Nlgn3/Ngef
GO:0006887	exocytosis	38/466	9.2776e-16	38	Unc13a/Camk2a/Prkce/Rims1/Ppfia3/Git1/Stxbp5/Ncam1/Erc2/Apba1/Rab3ip/Syn2/Prkcg/Sv2a/Vamp2/Stxbp5l/Cacna1a/Pclo/Brsk2/Stx1a/Rab8a/Ppfia2/Clasp1/Rab11b/Rab3a/Llgl1/Pdpk1/Cacnb4/Arfgef2/Rasgrp1/Itsn1/Prrt2/Stxbp1/Adra2a/Cacna1c/Ppp3cb/Srcin1/Myh10
GO:0099072	regulation of postsynaptic membrane neurotransmitter receptor levels	20/466	4.61878e-15	20	Camk2a/Adam22/Git1/Cacng3/Vamp2/Iqsec1/Iqsec2/Dlg2/Cacng2/Rab8a/Dlg4/Cacng8/Gphn/Arhgap44/Kalrn/Dlg1/Pacsin1/Akap5/Shisa6/Magi2
GO:0106027	neuron projection organization	21/466	7.94211e-15	21	Cfl1/Map1a/Dbn1/Fyn/Dbnl/Sipa1l1/Marcks/Abi2/Afdn/Grin2a/Ppfia2/Dlg4/Ephb2/Atp1a3/Arhgap44/Kalrn/Shank3/Ctnnd2/Srcin1/Nlgn3/Ngef
GO:0031346	positive regulation of cell projection organization	38/466	8.11282e-15	38	Map1b/Ndrg4/Dpysl3/Cfl1/Snap91/Dbn1/Fyn/Nckipsd/Arhgap35/Dbnl/Ahi1/Lrrc7/Rapgef2/Marcks/Palm/Bmpr2/Nf1/Gpm6a/Abi2/Afdn/Cnr1/Dlg4/Lrp1/Ndel1/Ephb2/Stk11/Htt/Plxna4/Kalrn/Pacsin1/Hnrnpk/Mapt/Akap5/Itpr1/Macf1/Magi2/Mark2/Ptprz1
GO:0042391	regulation of membrane potential	39/466	8.51483e-15	39	Hcn2/Prkce/Rims1/Kcnd2/Ank2/Dbn1/Kcnq2/Slc8a1/Nedd4l/Ehd3/Begain/Cacna1a/Gabra3/Pclo/Afdn/Cacng2/Grin2a/Rgs7/Cnr1/Stx1a/Hcn1/Dlg4/Hnrnpa1/Atp1a3/Gria1/Cacnb4/Cacnb2/Shank3/Gja1/Dlg1/Cacna1c/Mapt/Kcnip2/Kcnab2/Ppp3ca/Atp1a1/Mpp2/Nlgn3/Gabrb3
GO:0007626	locomotory behavior	30/466	8.51483e-15	30	Grm5/Cacna1e/Prkce/Adam22/Kcnd2/Git1/Apba1/Dbn1/Cacna1b/Slc25a46/Atp1a2/Shank2/Pum1/Cend1/Atp2b2/Cacna1a/Mta1/Slc4a10/Grin2a/Adgrl3/Oxr1/Dlg4/Atp1a3/Htt/Cacnb4/Kalrn/Shank3/Cacna1c/Ppp3cb/Mapt
GO:0048168	regulation of neuronal synaptic plasticity	18/466	8.51483e-15	18	Grm5/Unc13a/Syngap1/Camk2a/Rims1/Ppfia3/Nf1/Slc4a10/Grin2a/Rab8a/Dlg4/Rab3a/Ephb2/Syn1/Kalrn/Shank3/Nsmf/Shisa6
GO:1903539	protein localization to postsynaptic membrane	16/466	4.21358e-14	16	Camk2a/Adam22/Git1/Cacng3/Vamp2/Iqsec2/Dlg2/Cacng2/Grin2a/Rab8a/Dlg4/Gphn/Arhgap44/Kalrn/Dlg1/Magi2
GO:0062237	protein localization to postsynapse	16/466	5.61994e-14	16	Camk2a/Adam22/Git1/Cacng3/Vamp2/Iqsec2/Dlg2/Cacng2/Grin2a/Rab8a/Dlg4/Gphn/Arhgap44/Kalrn/Dlg1/Magi2
GO:0043270	positive regulation of ion transport	32/466	5.94084e-14	32	Atp2b1/Camk2a/Ank2/Cfl1/Dpysl2/Gabbr1/Cacng3/Nedd4l/Ehd3/Atp2b2/Cacng2/Slc9a3r2/Rgs7/Hcn1/Slc9a3r1/Stim2/Ephb2/Cacng8/Htt/Cacnb4/Cacnb2/Stxbp1/Shank3/Dlg1/Cacna1c/Akap5/Itpr1/Kcnip2/Wfs1/Chrm1/Nos1/Nlgn3
GO:0016079	synaptic vesicle exocytosis	22/466	6.57826e-14	22	Unc13a/Camk2a/Prkce/Rims1/Ppfia3/Git1/Stxbp5/Erc2/Apba1/Prkcg/Sv2a/Vamp2/Stxbp5l/Cacna1a/Pclo/Stx1a/Ppfia2/Rab3a/Cacnb4/Prrt2/Stxbp1/Adra2a
GO:0099601	regulation of neurotransmitter receptor activity	17/466	7.11679e-14	17	Dlgap2/Cfl1/Cacng3/Begain/Mink1/Dlgap4/Dlgap1/Cacng2/Grin2a/Dlgap3/Dlg4/Ephb2/Cacng8/Shank3/Shisa6/Rasgrf2/Nlgn3
GO:0007163	establishment or maintenance of cell polarity	27/466	9.35937e-14	27	Map1b/Cfl1/Snap91/Lmna/Map2/Arhgap35/Map4/Arfgef1/Lrrc7/Arhgef2/Prickle2/Brsk2/Dlg2/Parva/Kif3a/Clasp1/Slc9a3r1/Llgl1/Ndel1/Stk11/Htt/Gja1/Dst/Dlg1/Myo18a/Macf1/Mark2
GO:0097479	synaptic vesicle localization	16/466	1.2275e-13	16	Snap91/Dpysl2/Madd/Ap3b2/Syn2/Map2/Pclo/Syn3/Kif5c/Ap3d1/Kif5a/Rab3a/Syn1/Ctnnb1/Magi2/Nlgn3
GO:0060997	dendritic spine morphogenesis	17/466	1.85207e-13	17	Cfl1/Dbn1/Dbnl/Sipa1l1/Marcks/Abi2/Afdn/Ppfia2/Dlg4/Ephb2/Arhgap44/Kalrn/Shank3/Ctnnd2/Srcin1/Nlgn3/Ngef
GO:2001257	regulation of cation channel activity	24/466	2.43778e-13	24	Ank2/Cfl1/Cacng3/Vamp2/Nedd4l/Ehd3/Cacna1a/Mink1/Cacng2/Grin2a/Hcn1/Dlg4/Stim2/Cacnb1/Ephb2/Cacng8/Htt/Cacnb4/Cacnb2/Shank3/Dlg1/Shisa6/Rasgrf2/Nlgn3
GO:0097061	dendritic spine organization	19/466	2.6897e-13	19	Cfl1/Dbn1/Fyn/Dbnl/Sipa1l1/Marcks/Abi2/Afdn/Grin2a/Ppfia2/Dlg4/Ephb2/Arhgap44/Kalrn/Shank3/Ctnnd2/Srcin1/Nlgn3/Ngef
GO:0032886	regulation of microtubule-based process	28/466	5.44452e-13	28	Map1b/Git1/Map1a/Map2/Mapre2/Taok1/Hsph1/Arhgef2/Stmn1/Camsap2/Kif3a/Npm1/Fsd1/Clasp1/Stmn3/Arhgef7/Dync1li1/Nefh/Stk11/Ccsap/Diaph1/Dst/Mapt/Macf1/Tppp/Mark2/Mapre3/Cltc
GO:0051650	establishment of vesicle localization	23/466	7.10474e-13	23	Snap91/Dpysl2/Madd/Ap3b2/Map2/Ahi1/Pclo/Kif5c/Ap3d1/Ppfia2/Clasp1/Rab11b/Kif5a/Rab3a/Ndel1/Stk11/Htt/Rasgrp1/Ctnnb1/Shroom2/Map4k2/Cul3/Arfgap2
GO:0061001	regulation of dendritic spine morphogenesis	15/466	7.66455e-13	15	Cfl1/Dbn1/Dbnl/Sipa1l1/Marcks/Abi2/Afdn/Ppfia2/Ephb2/Arhgap44/Kalrn/Shank3/Srcin1/Nlgn3/Ngef
GO:0043547	positive regulation of GTPase activity	27/466	1.24589e-12	27	Mapre2/Arhgap35/Pkp4/Smcr8/Iqsec1/Sipa1l1/Rapgef2/Nf1/Afdn/Tbc1d9b/Sgsm1/Rgs7/Iqsec3/Amph/Ndel1/Arhgef7/Rgs14/Rasgrp1/Kalrn/Ralgapb/Sipa1l2/Rap1gap/Sos1/Dock9/Rasgrf2/Rabgap1/Ngef
GO:0099175	regulation of postsynapse organization	19/466	1.46605e-12	19	Cfl1/Dbn1/Lrfn4/Fyn/Dbnl/Sipa1l1/Marcks/Abi2/Afdn/Ppfia2/Ephb2/Arhgap44/Kalrn/Shank3/Hnrnpk/Dgkb/Srcin1/Nlgn3/Ngef
GO:0022898	regulation of transmembrane transporter activity	28/466	2.1472e-12	28	Grm5/Ank2/Cfl1/Atp1a2/Cacng3/Vamp2/Nedd4l/Ehd3/Cacna1a/Mink1/Cacng2/Grin2a/Hcn1/Dlg4/Slc9a3r1/Stim2/Cacnb1/Ephb2/Cacng8/Htt/Cacnb4/Cacnb2/Shank3/Gja1/Dlg1/Shisa6/Rasgrf2/Nlgn3
GO:0099633	protein localization to postsynaptic specialization membrane	12/466	2.15777e-12	12	Camk2a/Adam22/Git1/Cacng3/Iqsec2/Dlg2/Cacng2/Dlg4/Gphn/Kalrn/Dlg1/Magi2
GO:0099645	neurotransmitter receptor localization to postsynaptic specialization membrane	12/466	2.15777e-12	12	Camk2a/Adam22/Git1/Cacng3/Iqsec2/Dlg2/Cacng2/Dlg4/Gphn/Kalrn/Dlg1/Magi2
GO:0043254	regulation of protein-containing complex assembly	34/466	2.21039e-12	34	Add3/Unc13a/Map1b/Prkce/Rims1/Faf1/Git1/Cfl1/Stxbp5/Snap91/Ncam1/Dbn1/Trappc12/Cotl1/Map2/Add2/Dbnl/Arfgef1/Impact/Arhgef2/Stmn1/Camsap2/Sptbn1/Stx1a/Stub1/Rab3a/Arhgef7/Eif4g1/Prrt2/Stxbp1/Dlg1/Mapt/Tppp/Mapre3
GO:0045055	regulated exocytosis	28/466	2.60115e-12	28	Unc13a/Camk2a/Prkce/Rims1/Ppfia3/Git1/Stxbp5/Erc2/Apba1/Syn2/Prkcg/Sv2a/Vamp2/Stxbp5l/Cacna1a/Pclo/Stx1a/Ppfia2/Rab11b/Rab3a/Pdpk1/Cacnb4/Rasgrp1/Prrt2/Stxbp1/Adra2a/Cacna1c/Ppp3cb
GO:0007015	actin filament organization	35/466	2.60706e-12	35	Add3/Arhgap12/Prkce/Fmn2/Dpysl3/Tmeff2/Cfl1/Dbn1/Cotl1/Add2/Arhgap35/Dbnl/Gas7/Arfgef1/Actg1/Abi1/Arhgef2/Marcks/Stmn1/Sptbn1/Abi2/Ppm1e/Spire1/Marcksl1/Clasp1/Plec/Shank3/Diaph1/Ppp1r9b/Dlg1/Pacsin1/Shroom2/Ctnna2/Myh10/Cul3
GO:0050890	cognition	31/466	2.9734e-12	31	Grm5/Syngap1/Cacna1e/Git1/Ndrg4/Ncam1/Map1a/Atp1a2/Shank2/Pgrmc1/Nf1/Abi2/Slc1a4/Grin2a/Cnr1/Amph/Ephb2/Rgs14/Atp1a3/Htt/Gria1/Zzef1/Kalrn/Shank3/Cacna1c/Mapt/Ctnnd2/Chrm1/Nlgn3/Gabrb3/Ptprz1
GO:0010976	positive regulation of neuron projection development	25/466	3.05577e-12	25	Ndrg4/Dpysl3/Dbn1/Fyn/Nckipsd/Arhgap35/Dbnl/Ahi1/Lrrc7/Rapgef2/Marcks/Nf1/Afdn/Cnr1/Lrp1/Ndel1/Ephb2/Kalrn/Pacsin1/Hnrnpk/Mapt/Itpr1/Magi2/Mark2/Ptprz1
GO:0035249	synaptic transmission, glutamatergic	19/466	3.39684e-12	19	Grm5/Unc13a/Cacng3/Shank2/Cacna1a/Nf1/Iqsec2/Plppr4/Cacng2/Grin2a/Cnr1/Hcn1/Cacng8/Cacnb4/Zzef1/Kalrn/Stxbp1/Shank3/Nlgn3
GO:0007612	learning	23/466	3.49696e-12	23	Grm5/Syngap1/Cacna1e/Git1/Ndrg4/Map1a/Atp1a2/Shank2/Pgrmc1/Nf1/Grin2a/Amph/Ephb2/Rgs14/Atp1a3/Htt/Zzef1/Kalrn/Shank3/Cacna1c/Ctnnd2/Nlgn3/Gabrb3
GO:0022604	regulation of cell morphogenesis	30/466	3.51006e-12	30	Unc13a/Rims1/Cfl1/Dbn1/Fyn/Arhgap35/Dbnl/Nedd4l/Gas7/Marcks/Epb41l3/Palm/Rasal1/Afdn/Parva/Kif3a/Dlg4/Slc9a3r1/Ephb2/Plxna4/Kalrn/Diaph1/Palmd/Dlg1/Hnrnpk/Akap5/Taok2/Macf1/Mark2/Myh10
GO:0032412	regulation of ion transmembrane transporter activity	27/466	5.16092e-12	27	Grm5/Ank2/Cfl1/Atp1a2/Cacng3/Vamp2/Nedd4l/Ehd3/Cacna1a/Mink1/Cacng2/Grin2a/Hcn1/Dlg4/Slc9a3r1/Stim2/Cacnb1/Ephb2/Cacng8/Htt/Cacnb4/Cacnb2/Shank3/Dlg1/Shisa6/Rasgrf2/Nlgn3
GO:0032011	ARF protein signal transduction	10/466	5.37561e-12	10	Git1/Psd3/Mapre2/Iqsec1/Arfgef1/Iqsec2/Psd/Iqsec3/Arfgef3/Arfgef2
GO:0032012	regulation of ARF protein signal transduction	10/466	5.37561e-12	10	Git1/Psd3/Mapre2/Iqsec1/Arfgef1/Iqsec2/Psd/Iqsec3/Arfgef3/Arfgef2
GO:0032409	regulation of transporter activity	28/466	5.51019e-12	28	Grm5/Ank2/Cfl1/Atp1a2/Cacng3/Vamp2/Nedd4l/Ehd3/Cacna1a/Mink1/Cacng2/Grin2a/Hcn1/Dlg4/Slc9a3r1/Stim2/Cacnb1/Ephb2/Cacng8/Htt/Cacnb4/Cacnb2/Shank3/Gja1/Dlg1/Shisa6/Rasgrf2/Nlgn3
GO:0010959	regulation of metal ion transport	34/466	5.51019e-12	34	Atp2b1/Camk2a/Prkce/Ank2/Cacna1b/Atp2b4/Fyn/Slc8a1/Atp1a2/Vamp2/Nedd4l/Ehd3/Atp2b2/Cacna1a/Iscu/Rgs7/Slc9a3r1/Stim2/Cacnb1/Htt/Cacnb4/Cacnb2/Diaph1/Gja1/Ctnnb1/Dlg1/Cacna1c/Akap5/Itpr1/Kcnip2/Wfs1/Kcnab2/Atp1a1/Nos1
GO:0007611	learning or memory	29/466	5.7804e-12	29	Grm5/Syngap1/Cacna1e/Git1/Ndrg4/Ncam1/Map1a/Atp1a2/Shank2/Pgrmc1/Nf1/Abi2/Grin2a/Cnr1/Amph/Ephb2/Rgs14/Atp1a3/Htt/Gria1/Zzef1/Kalrn/Shank3/Cacna1c/Mapt/Ctnnd2/Nlgn3/Gabrb3/Ptprz1
GO:0051588	regulation of neurotransmitter transport	20/466	6.7868e-12	20	Unc13a/Camk2a/Prkce/Rims1/Git1/Stxbp5/Apba1/Cacna1b/Prkcg/Stxbp5l/Cacna1a/Nf1/Gpm6b/Stx1a/Ppfia2/Rab3a/Cacnb4/Stxbp1/Adra2a/Nos1
GO:0050767	regulation of neurogenesis	34/466	9.35797e-12	34	Grm5/Map1b/Syngap1/Snap91/Dbn1/Map2/Ppp1cc/Dbnl/Rapgef2/Arhgef2/Marcks/Bmpr2/Nf1/Afdn/Lingo1/Cit/Mbp/Lrp1/Ndel1/Ephb2/Rgs14/Stk11/Plxna4/Kalrn/Mag/Shank3/Ctnnb1/Nap1l1/Mapt/Akap5/Macf1/Ppp3ca/Nos1/Ptprz1
GO:0070507	regulation of microtubule cytoskeleton organization	21/466	1.16434e-11	21	Map1b/Git1/Map1a/Map2/Mapre2/Taok1/Hsph1/Arhgef2/Stmn1/Camsap2/Fsd1/Clasp1/Stmn3/Arhgef7/Ccsap/Dst/Mapt/Tppp/Mark2/Mapre3/Cltc
GO:1905475	regulation of protein localization to membrane	23/466	1.2465e-11	23	Camk2a/Dbn1/Atp2b4/Fyn/Pgrmc1/Stx7/Iqsec2/Sptbn1/Cacng2/Appl1/Dlg4/Lrp1/Ephb2/Pdcd5/Arhgap44/Kalrn/Shank3/Ppp1r9b/Dlg1/Akap5/Shisa6/Magi2/Cltc
GO:1990138	neuron projection extension	23/466	1.87709e-11	23	Unc13a/Map1b/Rims1/Dbn1/Dpysl2/Map2/Dbnl/Nedd4l/Impact/Bmpr2/Rasal1/Cpne1/Afdn/Lrp1/Ndel1/Stk11/Plxna4/Mag/Ctnnb1/Hnrnpk/Mapt/Macf1/Nlgn3
GO:0008088	axo-dendritic transport	16/466	2.07865e-11	16	Map1a/Madd/Ap3b2/Map2/Bsn/Klc2/Kif5c/Ap3d1/Dlg2/Kif3a/Kif5a/Ndel1/Klc1/Htt/Dst/Mapt
GO:0046928	regulation of neurotransmitter secretion	18/466	6.85339e-11	18	Unc13a/Camk2a/Prkce/Rims1/Git1/Stxbp5/Apba1/Cacna1b/Prkcg/Stxbp5l/Cacna1a/Nf1/Stx1a/Ppfia2/Rab3a/Cacnb4/Stxbp1/Adra2a
GO:0050806	positive regulation of synaptic transmission	28/466	8.65005e-11	28	Unc13a/Prkce/Rims1/Cacna1b/Prkcg/Cacng3/Vamp2/Shank2/Nf1/Iqsec2/Cacng2/Grin2a/Stx1a/Dlg4/Rab3a/Ephb2/Rgs14/Cacng8/Gria1/Kalrn/Stxbp1/Shank3/Hnrnpk/Akap5/Rasgrf2/Mpp2/Nos1/Nlgn3
GO:1902903	regulation of supramolecular fiber organization	30/466	9.96265e-11	30	Add3/Map1b/Prkce/Git1/Tmeff2/Cfl1/Map1a/Dbn1/Cotl1/Map2/Taok1/Add2/Arhgap35/Dbnl/Arfgef1/Actg1/Arhgef2/Stmn1/Camsap2/Sptbn1/Abi2/Ppm1e/Clasp1/Arhgef7/Shank3/Dlg1/Shroom2/Mapt/Mapre3/Ctnna2
GO:0097091	synaptic vesicle clustering	9/466	1.49508e-10	9	Snap91/Syn2/Pclo/Syn3/Rab3a/Syn1/Ctnnb1/Magi2/Nlgn3
GO:0031109	microtubule polymerization or depolymerization	18/466	1.50928e-10	18	Map1b/Git1/Map1a/Map2/Mapre2/Taok1/Arhgef2/Stmn1/Camsap2/Clasp1/Stmn3/Ndel1/Arhgef7/Ccsap/Dst/Mapt/Tppp/Mapre3
GO:0050770	regulation of axonogenesis	21/466	1.61385e-10	21	Map1b/Syngap1/Snap91/Dbn1/Map2/Arhgap35/Dbnl/Sipa1l1/Cacna1a/Bmpr2/Brsk2/Mbp/Lrp1/Ndel1/Ephb2/Stk11/Plxna4/Mag/Mapt/Macf1/Mark2
GO:0009306	protein secretion	30/466	1.91002e-10	30	Cacna1e/Prkce/Stxbp5/Madd/Ahi1/Slc16a1/Stxbp5l/Pclo/Brsk2/Rptor/Cnr1/Stx1a/C2cd2l/Rab8a/Rab11b/Rab3a/Llgl1/Lrp1/Htt/Gja1/Adra2a/Cacna1c/Ppp3cb/Myo18a/Akap5/Ppp3ca/Srcin1/Nos1/Myh10/Pfkl
GO:0010970	transport along microtubule	20/466	1.91002e-10	20	Map1b/Map1a/Madd/Ap3b2/Map2/Bsn/Klc2/Kif5c/Ap3d1/Dlg2/Kif3a/Kif5a/Ndel1/Nefh/Stk11/Klc1/Htt/Rasgrp1/Dst/Mapt
GO:0035592	establishment of protein localization to extracellular region	30/466	2.00184e-10	30	Cacna1e/Prkce/Stxbp5/Madd/Ahi1/Slc16a1/Stxbp5l/Pclo/Brsk2/Rptor/Cnr1/Stx1a/C2cd2l/Rab8a/Rab11b/Rab3a/Llgl1/Lrp1/Htt/Gja1/Adra2a/Cacna1c/Ppp3cb/Myo18a/Akap5/Ppp3ca/Srcin1/Nos1/Myh10/Pfkl
GO:2001259	positive regulation of cation channel activity	15/466	2.68549e-10	15	Ank2/Cfl1/Cacng3/Nedd4l/Ehd3/Cacng2/Hcn1/Stim2/Ephb2/Cacng8/Htt/Cacnb4/Cacnb2/Shank3/Nlgn3
GO:0071692	protein localization to extracellular region	30/466	2.84417e-10	30	Cacna1e/Prkce/Stxbp5/Madd/Ahi1/Slc16a1/Stxbp5l/Pclo/Brsk2/Rptor/Cnr1/Stx1a/C2cd2l/Rab8a/Rab11b/Rab3a/Llgl1/Lrp1/Htt/Gja1/Adra2a/Cacna1c/Ppp3cb/Myo18a/Akap5/Ppp3ca/Srcin1/Nos1/Myh10/Pfkl
GO:0007416	synapse assembly	21/466	3.37914e-10	21	Lrfn4/Slc25a46/Add2/Dbnl/Bsn/Shank2/Sipa1l1/Cacna1a/Pclo/Farp1/Gpm6a/Adgrl3/Gap43/Eif4g1/Ephb2/Shank3/Mapt/Magi2/Adgrb2/Nlgn3/Gabrb3
GO:0034767	positive regulation of ion transmembrane transport	21/466	3.37914e-10	21	Ank2/Cfl1/Cacng3/Nedd4l/Ehd3/Cacng2/Slc9a3r2/Rgs7/Hcn1/Slc9a3r1/Stim2/Ephb2/Cacng8/Htt/Cacnb4/Cacnb2/Shank3/Cacna1c/Kcnip2/Nos1/Nlgn3
GO:0031345	negative regulation of cell projection organization	22/466	3.62321e-10	22	Syngap1/Dpysl3/Cfl1/Rab3ip/Fyn/Map2/Map4/Rapgef2/Itm2c/Cit/Mbp/Crmp1/Lrp1/Ephb2/Arhgap44/Mag/Rap1gap/Ppp3ca/Thoc2/Nlgn3/Ngef/Ptprz1
GO:0006816	calcium ion transport	31/466	4.08709e-10	31	Atp2b1/Camk2a/Cacna1e/Prkce/Ank2/Cacna1b/Atp2b4/Fyn/Slc8a1/Atp1a2/Cacng3/Ehd3/Atp2b2/Cacna1a/Cacng2/Grin2a/Stim2/Cacnb1/Cacng8/Htt/Cacnb4/Cacnb2/Diaph1/Gja1/Ctnnb1/Cacna1c/Akap5/Itpr1/Wfs1/Ppp3ca/Nos1
GO:0032970	regulation of actin filament-based process	30/466	4.38295e-10	30	Add3/Prkce/Ank2/Tmeff2/Cfl1/Dbn1/Cotl1/Taok1/Atp1a2/Add2/Arhgap35/Dbnl/Arfgef1/Actg1/Stmn1/Sptbn1/Abi2/Ppm1e/Gpm6b/Clasp1/Lrp1/Arhgap44/Shank3/Dlg1/Cacna1c/Shroom2/Taok2/Atp1a1/Nos1/Ctnna2
GO:0051494	negative regulation of cytoskeleton organization	20/466	4.59277e-10	20	Add3/Map1b/Tmeff2/Cfl1/Map1a/Dbn1/Map2/Taok1/Add2/Arfgef1/Arhgef2/Stmn1/Camsap2/Sptbn1/Npm1/Clasp1/Arhgef7/Shank3/Shroom2/Ctnna2
GO:0030705	cytoskeleton-dependent intracellular transport	21/466	5.2349e-10	21	Map1b/Map1a/Madd/Ap3b2/Map2/Bsn/Klc2/Kif5c/Ap3d1/Dlg2/Kif3a/Ppfia2/Kif5a/Ndel1/Nefh/Stk11/Klc1/Htt/Rasgrp1/Dst/Mapt
GO:0030072	peptide hormone secretion	25/466	5.75553e-10	25	Cacna1e/Prkce/Madd/Gabbr1/Slc16a1/Stxbp5l/Pclo/Brsk2/Rptor/Cnr1/Stx1a/C2cd2l/Rab11b/Lrp1/Arhgef7/Htt/Itsn1/Kalrn/Gja1/Adra2a/Cacna1c/Ppp3cb/Ppp3ca/Nos1/Pfkl
GO:0032535	regulation of cellular component size	29/466	6.039e-10	29	Add3/Map1b/Prkce/Cfl1/Dbn1/Dpysl2/Cotl1/Map2/Add2/Arhgap35/Dbnl/Arfgef1/Atp2b2/Pclo/Bmpr2/Sptbn1/Rptor/Npm1/Slc9a3r1/Lrp1/Ndel1/Plxna4/Mag/Shank3/Dlg1/Shroom2/Mapt/Macf1/Prkg2
GO:0015833	peptide transport	26/466	8.2803e-10	26	Cacna1e/Prkce/Madd/Gabbr1/Slc16a1/Stxbp5l/Pclo/Brsk2/Rptor/Cnr1/Stx1a/C2cd2l/Rab11b/Slc9a3r1/Lrp1/Arhgef7/Htt/Itsn1/Kalrn/Gja1/Adra2a/Cacna1c/Ppp3cb/Ppp3ca/Nos1/Pfkl
GO:0002790	peptide secretion	25/466	1.0073e-09	25	Cacna1e/Prkce/Madd/Gabbr1/Slc16a1/Stxbp5l/Pclo/Brsk2/Rptor/Cnr1/Stx1a/C2cd2l/Rab11b/Lrp1/Arhgef7/Htt/Itsn1/Kalrn/Gja1/Adra2a/Cacna1c/Ppp3cb/Ppp3ca/Nos1/Pfkl
GO:0048814	regulation of dendrite morphogenesis	15/466	1.06659e-09	15	Dbn1/Dbnl/Nedd4l/Sipa1l1/Rapgef2/Marcks/Afdn/Cit/Ephb2/Stk11/Kalrn/Nsmf/Akap5/Ppp3ca/Ptprz1
GO:0140029	exocytic process	15/466	1.06659e-09	15	Unc13a/Camk2a/Rims1/Ppfia3/Stxbp5/Ncam1/Erc2/Sv2a/Vamp2/Pclo/Stx1a/Rab8a/Rab3a/Prrt2/Stxbp1
GO:0051258	protein polymerization	24/466	1.16355e-09	24	Add3/Map1b/Prkce/Git1/Cfl1/Dbn1/Cotl1/Map2/Add2/Dbnl/Gas7/Arfgef1/Stmn1/Camsap2/Sptbn1/Spire1/Clasp1/Ndel1/Arhgef7/Diaph1/Dlg1/Mapt/Tppp/Mapre3
GO:0098953	receptor diffusion trapping	7/466	1.22261e-09	7	Camk2a/Cacng3/Cacng2/Dlg4/Cacng8/Gphn/Shisa6
GO:0098970	postsynaptic neurotransmitter receptor diffusion trapping	7/466	1.22261e-09	7	Camk2a/Cacng3/Cacng2/Dlg4/Cacng8/Gphn/Shisa6
GO:0099628	neurotransmitter receptor diffusion trapping	7/466	1.22261e-09	7	Camk2a/Cacng3/Cacng2/Dlg4/Cacng8/Gphn/Shisa6
GO:0010469	regulation of signaling receptor activity	18/466	1.25628e-09	18	Dlgap2/Cfl1/Cacng3/Begain/Mink1/Dlgap4/Dlgap1/Cacng2/Grin2a/Dlgap3/Dlg4/Ephb2/Cacng8/Shank3/Adra2a/Shisa6/Rasgrf2/Nlgn3
GO:0009914	hormone transport	28/466	1.28019e-09	28	Cacna1e/Prkce/Madd/Gabbr1/Slc7a8/Vamp2/Slc16a1/Stxbp5l/Pclo/Brsk2/Rptor/Cnr1/Stx1a/C2cd2l/Rab11b/Lrp1/Arhgef7/Htt/Itsn1/Kalrn/Gja1/Adra2a/Cacna1c/Ppp3cb/Spp1/Ppp3ca/Nos1/Pfkl
GO:0099111	microtubule-based transport	21/466	1.29058e-09	21	Map1b/Map1a/Madd/Ap3b2/Map2/Bsn/Klc2/Kif5c/Ap3d1/Dlg2/Kif3a/Kif5a/Slc9a3r1/Ndel1/Nefh/Stk11/Klc1/Htt/Rasgrp1/Dst/Mapt
GO:0031110	regulation of microtubule polymerization or depolymerization	15/466	1.56935e-09	15	Map1b/Git1/Map1a/Map2/Mapre2/Taok1/Arhgef2/Stmn1/Camsap2/Clasp1/Stmn3/Arhgef7/Dst/Mapt/Mapre3
GO:0060560	developmental growth involved in morphogenesis	24/466	1.56935e-09	24	Unc13a/Map1b/Rims1/Cfl1/Dbn1/Dpysl2/Map2/Dbnl/Nedd4l/Impact/Bmpr2/Rasal1/Cpne1/Afdn/Lrp1/Ndel1/Stk11/Plxna4/Mag/Ctnnb1/Hnrnpk/Mapt/Macf1/Nlgn3
GO:0036465	synaptic vesicle recycling	14/466	1.69803e-09	14	Snap91/Canx/Vamp2/Actg1/Pclo/Ap3d1/Stx1a/Rab3a/Amph/Itsn1/Pacsin1/Ppp3cb/Nlgn3/Cltc
GO:1904064	positive regulation of cation transmembrane transport	19/466	1.69803e-09	19	Ank2/Cfl1/Cacng3/Nedd4l/Ehd3/Cacng2/Rgs7/Hcn1/Stim2/Ephb2/Cacng8/Htt/Cacnb4/Cacnb2/Shank3/Cacna1c/Kcnip2/Nos1/Nlgn3
GO:0051962	positive regulation of nervous system development	27/466	1.72105e-09	27	Grm5/Map1b/Snap91/Dbn1/Ppp1cc/Dbnl/Marcks/Bmpr2/Afdn/Adgrl3/Lrp1/Ndel1/Ephb2/Rgs14/Stk11/Plxna4/Kalrn/Mag/Shank3/Ctnnb1/Nap1l1/Mapt/Akap5/Macf1/Adgrb2/Nlgn3/Ptprz1
GO:0030010	establishment of cell polarity	18/466	2.29374e-09	18	Map1b/Cfl1/Lmna/Map2/Map4/Arfgef1/Arhgef2/Prickle2/Brsk2/Clasp1/Slc9a3r1/Llgl1/Ndel1/Stk11/Htt/Gja1/Myo18a/Mark2
GO:0051924	regulation of calcium ion transport	24/466	2.32891e-09	24	Atp2b1/Camk2a/Prkce/Ank2/Cacna1b/Fyn/Slc8a1/Atp1a2/Ehd3/Atp2b2/Cacna1a/Stim2/Cacnb1/Htt/Cacnb4/Cacnb2/Diaph1/Gja1/Ctnnb1/Cacna1c/Akap5/Itpr1/Wfs1/Nos1
GO:0060078	regulation of postsynaptic membrane potential	16/466	3.02944e-09	16	Rims1/Dbn1/Begain/Gabra3/Pclo/Afdn/Grin2a/Rgs7/Stx1a/Dlg4/Gria1/Shank3/Ppp3ca/Mpp2/Nlgn3/Gabrb3
GO:0051966	regulation of synaptic transmission, glutamatergic	14/466	3.14125e-09	14	Grm5/Cacng3/Shank2/Iqsec2/Plppr4/Cacng2/Grin2a/Cnr1/Hcn1/Cacng8/Kalrn/Stxbp1/Shank3/Nlgn3
GO:0060998	regulation of dendritic spine development	14/466	3.14125e-09	14	Cfl1/Dbn1/Dbnl/Marcks/Palm/Afdn/Ppfia2/Ephb2/Itsn1/Kalrn/Shank3/Hnrnpk/Nlgn3/Ngef
GO:0050773	regulation of dendrite development	17/466	3.18965e-09	17	Dbn1/Dbnl/Nedd4l/Sipa1l1/Rapgef2/Marcks/Camsap2/Afdn/Cit/Ephb2/Stk11/Kalrn/Nsmf/Pacsin1/Akap5/Ppp3ca/Ptprz1
GO:0007018	microtubule-based movement	29/466	3.36264e-09	29	Map1b/Cacna1e/Fmn2/Kif21a/Map1a/Madd/Atp2b4/Ap3b2/Map2/Bsn/Map4/Klc2/Kifap3/Kif5c/Ap3d1/Dlg2/Kif3a/Dync1li2/Kif5a/Slc9a3r1/Ndel1/Dync1li1/Nefh/Stk11/Klc1/Htt/Rasgrp1/Dst/Mapt
GO:0099563	modification of synaptic structure	10/466	3.42888e-09	10	Cfl1/Pgrmc1/Marcks/Dlgap3/Arhgap44/Itsn1/Kalrn/Ctnna2/Myh10/Camkv
GO:1902904	negative regulation of supramolecular fiber organization	19/466	3.46703e-09	19	Add3/Map1b/Tmeff2/Cfl1/Map1a/Dbn1/Map2/Taok1/Add2/Arfgef1/Arhgef2/Stmn1/Camsap2/Sptbn1/Clasp1/Arhgef7/Shank3/Shroom2/Ctnna2
GO:0022411	cellular component disassembly	29/466	3.46703e-09	29	Add3/Map1b/Cfl1/Map1a/Slc25a46/Map2/Mapre2/Acin1/Taok1/Add2/Smcr8/Smarcc2/Iqsec1/Arhgef2/Stmn1/Camsap2/Sptbn1/Wipi2/Clasp1/Stmn3/Ndel1/Ssrp1/Klc1/Htt/Ccsap/Tecpr1/Shroom2/Akap5/Ngef
GO:0046879	hormone secretion	27/466	3.49846e-09	27	Cacna1e/Prkce/Madd/Gabbr1/Vamp2/Slc16a1/Stxbp5l/Pclo/Brsk2/Rptor/Cnr1/Stx1a/C2cd2l/Rab11b/Lrp1/Arhgef7/Htt/Itsn1/Kalrn/Gja1/Adra2a/Cacna1c/Ppp3cb/Spp1/Ppp3ca/Nos1/Pfkl
GO:0008306	associative learning	16/466	3.63629e-09	16	Syngap1/Cacna1e/Ndrg4/Map1a/Atp1a2/Shank2/Pgrmc1/Nf1/Grin2a/Rgs14/Atp1a3/Htt/Zzef1/Shank3/Cacna1c/Nlgn3
GO:0010639	negative regulation of organelle organization	27/466	3.65635e-09	27	Add3/Map1b/Atrx/Tmeff2/Cfl1/Map1a/Dbn1/Lmna/Map2/Taok1/Add2/Map4/Smcr8/Arfgef1/Arhgef2/Stmn1/Camsap2/Sptbn1/Npm1/Clasp1/Arhgef7/Dync1li1/Prrt2/Shank3/Shroom2/Mapt/Ctnna2
GO:0001558	regulation of cell growth	30/466	4.48452e-09	30	Unc13a/Map1b/Rims1/Cfl1/Dbn1/Dpysl2/Map2/Eif4g2/Dbnl/Nedd4l/Epb41l3/Bmpr2/Rasal1/Afdn/Rptor/Sbf1/Npm1/Lrp1/Ndel1/Lamtor1/Eif4g1/Stk11/Plxna4/Mag/Gja1/Ppp1r9b/Hnrnpk/Mapt/Macf1/Ahsg
GO:0050769	positive regulation of neurogenesis	24/466	4.54512e-09	24	Grm5/Map1b/Snap91/Dbn1/Ppp1cc/Dbnl/Marcks/Bmpr2/Afdn/Lrp1/Ndel1/Ephb2/Rgs14/Stk11/Plxna4/Kalrn/Mag/Shank3/Ctnnb1/Nap1l1/Mapt/Akap5/Macf1/Ptprz1
GO:1903829	positive regulation of protein localization	31/466	4.57828e-09	31	Prkce/Cfl1/Map1a/Trappc12/Atp2b4/Fyn/Vamp2/Pgrmc1/Stxbp5l/Sptbn1/Cacng2/C2cd2l/Kif3a/Npm1/Dlg4/Lrp1/Ephb2/Stk11/Cacnb4/Pdcd5/Gja1/Ppp1r9b/Dlg1/Ppp3cb/Hnrnpk/Mapt/Myo18a/Akap5/Chrm1/Myh10/Nlgn3
GO:1904375	regulation of protein localization to cell periphery	17/466	4.62477e-09	17	Camk2a/Atp2b4/Pgrmc1/Stx7/Iqsec2/Sptbn1/Cacng2/Appl1/Lrp1/Ephb2/Arhgap44/Kalrn/Ppp1r9b/Dlg1/Akap5/Magi2/Cltc
GO:0042886	amide transport	26/466	5.36383e-09	26	Cacna1e/Prkce/Madd/Gabbr1/Slc16a1/Stxbp5l/Pclo/Brsk2/Rptor/Cnr1/Stx1a/C2cd2l/Rab11b/Slc9a3r1/Lrp1/Arhgef7/Htt/Itsn1/Kalrn/Gja1/Adra2a/Cacna1c/Ppp3cb/Ppp3ca/Nos1/Pfkl
GO:0048588	developmental cell growth	23/466	5.83302e-09	23	Unc13a/Map1b/Rims1/Dbn1/Dpysl2/Map2/Dbnl/Nedd4l/Impact/Bmpr2/Rasal1/Cpne1/Afdn/Lrp1/Ndel1/Stk11/Plxna4/Mag/Ctnnb1/Hnrnpk/Mapt/Macf1/Nlgn3
GO:0048278	vesicle docking	12/466	5.83302e-09	12	Unc13a/Camk2a/Rims1/Ppfia3/Ndrg4/Ncam1/Vamp2/Stx7/Stx1a/Rab8a/Rab3a/Stxbp1
GO:0034764	positive regulation of transmembrane transport	22/466	5.94216e-09	22	Ank2/Cfl1/Cacng3/Nedd4l/Ehd3/Cacng2/Slc9a3r2/Rgs7/Hcn1/Appl1/Slc9a3r1/Stim2/Ephb2/Cacng8/Htt/Cacnb4/Cacnb2/Shank3/Cacna1c/Kcnip2/Nos1/Nlgn3
GO:0033555	multicellular organismal response to stress	15/466	7.15163e-09	15	Cacna1e/Ncam1/Cacna1b/Prkcg/Atp1a2/Cacna1a/Spire1/Eif4g1/Ephb2/Kalrn/Shank3/Gja1/Adra2a/Ppp3ca/Nos1
GO:0032984	protein-containing complex disassembly	21/466	1.2438e-08	21	Add3/Map1b/Cfl1/Map1a/Map2/Taok1/Add2/Smcr8/Smarcc2/Arhgef2/Stmn1/Camsap2/Sptbn1/Clasp1/Stmn3/Ssrp1/Klc1/Ccsap/Tecpr1/Shroom2/Akap5
GO:0031644	regulation of nervous system process	19/466	1.35412e-08	19	Rims1/Dlgap2/Ncam1/Dbn1/Begain/Pclo/Dlgap4/Dlgap1/Afdn/Grin2a/Dlgap3/Stx1a/Dlg4/Mag/Shank3/Shisa6/Tppp/Nos1/Nlgn3
GO:0006898	receptor-mediated endocytosis	22/466	1.47146e-08	22	Sgip1/Snap91/Canx/Dbnl/Cacng3/Ahi1/Iqsec1/Cap1/Cacng2/Kif3a/Dlg4/Lrp1/Cacng8/Gria1/Itsn1/Pacsin1/Hnrnpk/Akap5/Atxn2/Magi2/Nlgn3/Cltc
GO:0060999	positive regulation of dendritic spine development	12/466	1.47146e-08	12	Cfl1/Dbn1/Dbnl/Marcks/Palm/Afdn/Ephb2/Itsn1/Kalrn/Shank3/Hnrnpk/Nlgn3
GO:0098930	axonal transport	12/466	1.47146e-08	12	Map1a/Madd/Ap3b2/Map2/Bsn/Kif5c/Ap3d1/Dlg2/Kif3a/Kif5a/Ndel1/Dst
GO:0035637	multicellular organismal signaling	17/466	2.29228e-08	17	Cacna1e/Kcnd2/Ank2/Kcnq2/Slc8a1/Cacng3/Ehd3/Cacna1a/Cacng2/Plec/Cacng8/Gria1/Cacnb4/Cacnb2/Mag/Gja1/Cacna1c
GO:0070588	calcium ion transmembrane transport	23/466	2.56754e-08	23	Atp2b1/Cacna1e/Prkce/Ank2/Cacna1b/Atp2b4/Fyn/Slc8a1/Atp1a2/Cacng3/Ehd3/Atp2b2/Cacna1a/Cacng2/Grin2a/Stim2/Cacnb1/Htt/Cacnb4/Cacnb2/Diaph1/Cacna1c/Itpr1
GO:0032271	regulation of protein polymerization	19/466	4.52043e-08	19	Add3/Map1b/Prkce/Git1/Cfl1/Dbn1/Cotl1/Map2/Add2/Dbnl/Arfgef1/Stmn1/Camsap2/Sptbn1/Arhgef7/Dlg1/Mapt/Tppp/Mapre3
GO:0030073	insulin secretion	20/466	4.87169e-08	20	Cacna1e/Prkce/Slc16a1/Stxbp5l/Pclo/Brsk2/Rptor/Cnr1/Stx1a/C2cd2l/Rab11b/Lrp1/Htt/Gja1/Adra2a/Cacna1c/Ppp3cb/Ppp3ca/Nos1/Pfkl
GO:0090276	regulation of peptide hormone secretion	20/466	4.87169e-08	20	Cacna1e/Prkce/Madd/Gabbr1/Slc16a1/Stxbp5l/Brsk2/Rptor/Cnr1/C2cd2l/Lrp1/Arhgef7/Itsn1/Kalrn/Gja1/Adra2a/Ppp3cb/Ppp3ca/Nos1/Pfkl
GO:0032956	regulation of actin cytoskeleton organization	25/466	5.03644e-08	25	Add3/Prkce/Tmeff2/Cfl1/Dbn1/Cotl1/Taok1/Add2/Arhgap35/Dbnl/Arfgef1/Actg1/Stmn1/Sptbn1/Abi2/Ppm1e/Gpm6b/Clasp1/Lrp1/Arhgap44/Shank3/Dlg1/Shroom2/Taok2/Ctnna2
GO:0051261	protein depolymerization	15/466	5.18179e-08	15	Add3/Map1b/Cfl1/Map1a/Map2/Taok1/Add2/Arhgef2/Stmn1/Camsap2/Sptbn1/Clasp1/Stmn3/Ccsap/Shroom2
GO:0008542	visual learning	12/466	5.57756e-08	12	Syngap1/Cacna1e/Ndrg4/Atp1a2/Nf1/Grin2a/Rgs14/Atp1a3/Htt/Zzef1/Cacna1c/Nlgn3
GO:0032414	positive regulation of ion transmembrane transporter activity	15/466	5.71921e-08	15	Ank2/Cfl1/Cacng3/Nedd4l/Ehd3/Cacng2/Hcn1/Stim2/Ephb2/Cacng8/Htt/Cacnb4/Cacnb2/Shank3/Nlgn3
GO:0043524	negative regulation of neuron apoptotic process	18/466	5.99367e-08	18	Syngap1/Agap2/Fyn/Prkcg/Hsph1/Cacna1a/Hdgf/Npm1/Oxr1/Lrp1/Pdpk1/Itsn1/Mag/Stxbp1/Wfs1/Nos1/Gabrb3/Ptprz1
GO:0008361	regulation of cell size	19/466	6.34764e-08	19	Map1b/Cfl1/Dbn1/Dpysl2/Map2/Dbnl/Atp2b2/Bmpr2/Rptor/Npm1/Slc9a3r1/Lrp1/Ndel1/Plxna4/Mag/Shank3/Mapt/Macf1/Prkg2
GO:0002791	regulation of peptide secretion	20/466	6.70967e-08	20	Cacna1e/Prkce/Madd/Gabbr1/Slc16a1/Stxbp5l/Brsk2/Rptor/Cnr1/C2cd2l/Lrp1/Arhgef7/Itsn1/Kalrn/Gja1/Adra2a/Ppp3cb/Ppp3ca/Nos1/Pfkl
GO:0090087	regulation of peptide transport	20/466	8.2686e-08	20	Cacna1e/Prkce/Madd/Gabbr1/Slc16a1/Stxbp5l/Brsk2/Rptor/Cnr1/C2cd2l/Lrp1/Arhgef7/Itsn1/Kalrn/Gja1/Adra2a/Ppp3cb/Ppp3ca/Nos1/Pfkl
GO:0048489	synaptic vesicle transport	10/466	8.6061e-08	10	Snap91/Dpysl2/Madd/Ap3b2/Map2/Kif5c/Ap3d1/Kif5a/Rab3a/Ctnnb1
GO:0140056	organelle localization by membrane tethering	12/466	8.6061e-08	12	Unc13a/Camk2a/Rims1/Ppfia3/Ndrg4/Ncam1/Vamp2/Stx7/Stx1a/Rab8a/Rab3a/Stxbp1
GO:0045927	positive regulation of growth	23/466	9.06524e-08	23	Sgip1/Unc13a/Map1b/Rims1/Cfl1/Ncam1/Dbn1/Eif4g2/Dbnl/Nedd4l/Ahi1/Bmpr2/Rasal1/Afdn/Rptor/Lrp1/Ndel1/Eif4g1/Dlg1/Hnrnpk/Mapt/Wfs1/Macf1
GO:0007632	visual behavior	12/466	9.85878e-08	12	Syngap1/Cacna1e/Ndrg4/Atp1a2/Nf1/Grin2a/Rgs14/Atp1a3/Htt/Zzef1/Cacna1c/Nlgn3
GO:0051058	negative regulation of small GTPase mediated signal transduction	11/466	1.05654e-07	11	Arhgap12/Syngap1/Git1/Arhgap35/Stmn1/Rasal1/Nf1/Stmn3/Ephb2/Arhgap44/Cul3
GO:0048169	regulation of long-term neuronal synaptic plasticity	9/466	1.10413e-07	9	Grm5/Syngap1/Rims1/Nf1/Grin2a/Rab8a/Dlg4/Ephb2/Shank3
GO:0098974	postsynaptic actin cytoskeleton organization	7/466	1.13904e-07	7	Dbn1/Dbnl/Sipa1l1/Farp1/Abi2/Arhgef7/Myh10
GO:0099188	postsynaptic cytoskeleton organization	7/466	1.13904e-07	7	Dbn1/Dbnl/Sipa1l1/Farp1/Abi2/Arhgef7/Myh10
GO:0032411	positive regulation of transporter activity	15/466	1.23597e-07	15	Ank2/Cfl1/Cacng3/Nedd4l/Ehd3/Cacng2/Hcn1/Stim2/Ephb2/Cacng8/Htt/Cacnb4/Cacnb2/Shank3/Nlgn3
GO:0016082	synaptic vesicle priming	8/466	1.26785e-07	8	Unc13a/Rims1/Stxbp5/Erc2/Sv2a/Stx1a/Rab3a/Stxbp1
GO:0099010	modification of postsynaptic structure	8/466	1.26785e-07	8	Cfl1/Marcks/Arhgap44/Itsn1/Kalrn/Ctnna2/Myh10/Camkv
GO:1902473	regulation of protein localization to synapse	8/466	1.26785e-07	8	Camk2a/Iqsec2/Arhgap44/Kalrn/Dlg1/Mapt/Magi2/Nlgn3
GO:1903076	regulation of protein localization to plasma membrane	14/466	1.31059e-07	14	Camk2a/Atp2b4/Pgrmc1/Stx7/Sptbn1/Appl1/Lrp1/Ephb2/Arhgap44/Kalrn/Ppp1r9b/Dlg1/Akap5/Cltc
GO:0050708	regulation of protein secretion	22/466	1.45238e-07	22	Cacna1e/Prkce/Stxbp5/Madd/Ahi1/Slc16a1/Stxbp5l/Brsk2/Rptor/Cnr1/C2cd2l/Llgl1/Lrp1/Gja1/Adra2a/Ppp3cb/Myo18a/Ppp3ca/Srcin1/Nos1/Myh10/Pfkl
GO:0008360	regulation of cell shape	16/466	1.45238e-07	16	Cfl1/Fyn/Arhgap35/Gas7/Epb41l3/Palm/Parva/Kif3a/Slc9a3r1/Plxna4/Diaph1/Palmd/Dlg1/Taok2/Mark2/Myh10
GO:0022406	membrane docking	12/466	1.65524e-07	12	Unc13a/Camk2a/Rims1/Ppfia3/Ndrg4/Ncam1/Vamp2/Stx7/Stx1a/Rab8a/Rab3a/Stxbp1
GO:1901880	negative regulation of protein depolymerization	12/466	1.65524e-07	12	Add3/Map1b/Cfl1/Map1a/Map2/Taok1/Add2/Arhgef2/Camsap2/Sptbn1/Clasp1/Shroom2
GO:0010807	regulation of synaptic vesicle priming	6/466	1.71541e-07	6	Unc13a/Rims1/Stxbp5/Stx1a/Rab3a/Stxbp1
GO:0030307	positive regulation of cell growth	18/466	2.36136e-07	18	Unc13a/Map1b/Rims1/Cfl1/Dbn1/Eif4g2/Dbnl/Nedd4l/Bmpr2/Rasal1/Afdn/Rptor/Lrp1/Ndel1/Eif4g1/Hnrnpk/Mapt/Macf1
GO:1901653	cellular response to peptide	22/466	2.39103e-07	22	Grm5/Atp2b1/Camk2a/Cfl1/Fyn/Vamp2/Cacna1a/Arhgef2/Marcks/Nucks1/Pip4k2b/Appl1/Rab8a/Ncoa5/Lrp1/Cacnb1/Ndel1/Atp1a3/Gja1/Ctnnb1/Hnrnpk/Ahsg
GO:1901215	negative regulation of neuron death	20/466	2.63057e-07	20	Syngap1/Agap2/Fyn/Prkcg/Hsph1/Cacna1a/Hdgf/Npm1/Oxr1/Lrp1/Pdpk1/Itsn1/Mag/Stxbp1/Ctnnb1/Itpr1/Wfs1/Nos1/Gabrb3/Ptprz1
GO:0048638	regulation of developmental growth	25/466	2.7632e-07	25	Sgip1/Unc13a/Map1b/Rims1/Cfl1/Ncam1/Dbn1/Dpysl2/Map2/Dbnl/Nedd4l/Bmpr2/Rasal1/Afdn/Lrp1/Ndel1/Plxna4/Mag/Gja1/Dlg1/Cacna1c/Hnrnpk/Mapt/Atxn2/Macf1
GO:0099565	chemical synaptic transmission, postsynaptic	13/466	2.79166e-07	13	Rims1/Dbn1/Begain/Pclo/Afdn/Grin2a/Stx1a/Dlg4/Shank3/Ppp3ca/Mpp2/Nlgn3/Gabrb3
GO:0072384	organelle transport along microtubule	12/466	2.79166e-07	12	Map1b/Madd/Ap3b2/Map2/Ap3d1/Kif5a/Ndel1/Nefh/Stk11/Htt/Rasgrp1/Mapt
GO:0007019	microtubule depolymerization	10/466	3.10743e-07	10	Map1b/Map1a/Map2/Taok1/Arhgef2/Stmn1/Camsap2/Clasp1/Stmn3/Ccsap
GO:0042593	glucose homeostasis	21/466	3.16393e-07	21	Cacna1e/Prkce/Dmxl2/Slc16a1/Stxbp5l/Cacna1a/Brsk2/Nucks1/Cnr1/Tra2b/C2cd2l/Ncoa5/Rab11b/Lrp1/Stk11/Adra2a/Cacna1c/Ppp3cb/Wfs1/Ppp3ca/Rps6
GO:0033500	carbohydrate homeostasis	21/466	3.34052e-07	21	Cacna1e/Prkce/Dmxl2/Slc16a1/Stxbp5l/Cacna1a/Brsk2/Nucks1/Cnr1/Tra2b/C2cd2l/Ncoa5/Rab11b/Lrp1/Stk11/Adra2a/Cacna1c/Ppp3cb/Wfs1/Ppp3ca/Rps6
GO:0051968	positive regulation of synaptic transmission, glutamatergic	9/466	3.36747e-07	9	Cacng3/Shank2/Iqsec2/Cacng2/Grin2a/Cacng8/Stxbp1/Shank3/Nlgn3
GO:0098657	import into cell	19/466	3.44005e-07	19	Cacna1e/Hcn2/Cacna1b/Fyn/Slc8a1/Slc7a8/Atp1a2/Cacna1a/Slc43a2/Slc1a4/Iscu/Plppr4/Gpm6b/Kcnj3/Atp1a3/Dlg1/Cacna1c/Atp1a1/Nos1
GO:0048488	synaptic vesicle endocytosis	11/466	3.44005e-07	11	Snap91/Canx/Vamp2/Actg1/Stx1a/Amph/Itsn1/Pacsin1/Ppp3cb/Nlgn3/Cltc
GO:0140238	presynaptic endocytosis	11/466	3.44005e-07	11	Snap91/Canx/Vamp2/Actg1/Stx1a/Amph/Itsn1/Pacsin1/Ppp3cb/Nlgn3/Cltc
GO:0010720	positive regulation of cell development	24/466	3.44005e-07	24	Grm5/Map1b/Snap91/Dbn1/Ppp1cc/Dbnl/Marcks/Bmpr2/Afdn/Lrp1/Ndel1/Ephb2/Rgs14/Stk11/Plxna4/Kalrn/Mag/Shank3/Ctnnb1/Nap1l1/Mapt/Akap5/Macf1/Ptprz1
GO:0098739	import across plasma membrane	17/466	3.44005e-07	17	Cacna1e/Hcn2/Cacna1b/Fyn/Slc8a1/Slc7a8/Atp1a2/Cacna1a/Slc43a2/Slc1a4/Iscu/Kcnj3/Slc9a3r1/Atp1a3/Dlg1/Cacna1c/Atp1a1
GO:0046580	negative regulation of Ras protein signal transduction	10/466	3.56621e-07	10	Syngap1/Git1/Arhgap35/Stmn1/Rasal1/Nf1/Stmn3/Ephb2/Arhgap44/Cul3
GO:0017156	calcium-ion regulated exocytosis	11/466	3.92679e-07	11	Unc13a/Rims1/Syn2/Vamp2/Cacna1a/Stx1a/Rab3a/Stxbp1/Adra2a/Cacna1c/Ppp3cb
GO:0007214	gamma-aminobutyric acid signaling pathway	8/466	3.92679e-07	8	Gabbr1/Plcl2/Gabbr2/Cacna1a/Gabra3/Phf24/Cacnb4/Gabrb3
GO:0006904	vesicle docking involved in exocytosis	9/466	4.02789e-07	9	Unc13a/Camk2a/Rims1/Ppfia3/Ncam1/Vamp2/Rab8a/Rab3a/Stxbp1
GO:0001764	neuron migration	17/466	4.92359e-07	17	Camk2a/Fyn/Top2b/Rapgef2/Arhgef2/Gpm6a/Adgrl3/Nav1/Ndel1/Gja1/Nsmf/Ctnnb1/Mapt/Mark2/Ctnna2/Myh10/Ptprz1
GO:0051017	actin filament bundle assembly	16/466	5.12398e-07	16	Fmn2/Dpysl3/Tmeff2/Cfl1/Dbn1/Add2/Gas7/Actg1/Marcks/Stmn1/Ppm1e/Spire1/Clasp1/Shank3/Myh10/Cul3
GO:0017157	regulation of exocytosis	19/466	5.18815e-07	19	Prkce/Rims1/Git1/Stxbp5/Apba1/Prkcg/Vamp2/Stxbp5l/Cacna1a/Pclo/Stx1a/Rab8a/Ppfia2/Clasp1/Rab3a/Pdpk1/Cacnb4/Stxbp1/Adra2a
GO:0043242	negative regulation of protein-containing complex disassembly	12/466	5.60418e-07	12	Add3/Map1b/Cfl1/Map1a/Map2/Taok1/Add2/Arhgef2/Camsap2/Sptbn1/Clasp1/Shroom2
GO:0008154	actin polymerization or depolymerization	17/466	5.6074e-07	17	Add3/Prkce/Cfl1/Dbn1/Cotl1/Add2/Arhgap35/Dbnl/Gas7/Arfgef1/Abi1/Sptbn1/Abi2/Spire1/Diaph1/Dlg1/Shroom2
GO:0110053	regulation of actin filament organization	20/466	5.97001e-07	20	Add3/Prkce/Tmeff2/Cfl1/Dbn1/Cotl1/Add2/Arhgap35/Dbnl/Arfgef1/Actg1/Stmn1/Sptbn1/Abi2/Ppm1e/Clasp1/Shank3/Dlg1/Shroom2/Ctnna2
GO:0099084	postsynaptic specialization organization	9/466	6.00535e-07	9	Syngap1/Cfl1/Dbn1/Lrfn4/Shank2/Sipa1l1/Gap43/Shank3/Nlgn3
GO:0060079	excitatory postsynaptic potential	12/466	6.2251e-07	12	Rims1/Dbn1/Begain/Pclo/Afdn/Grin2a/Stx1a/Dlg4/Shank3/Ppp3ca/Mpp2/Nlgn3
GO:0061572	actin filament bundle organization	16/466	6.30948e-07	16	Fmn2/Dpysl3/Tmeff2/Cfl1/Dbn1/Add2/Gas7/Actg1/Marcks/Stmn1/Ppm1e/Spire1/Clasp1/Shank3/Myh10/Cul3
GO:0043244	regulation of protein-containing complex disassembly	14/466	6.53817e-07	14	Add3/Map1b/Cfl1/Map1a/Map2/Taok1/Add2/Smcr8/Arhgef2/Camsap2/Sptbn1/Clasp1/Tecpr1/Shroom2
GO:0046883	regulation of hormone secretion	21/466	7.12521e-07	21	Cacna1e/Prkce/Madd/Gabbr1/Slc16a1/Stxbp5l/Brsk2/Rptor/Cnr1/C2cd2l/Lrp1/Arhgef7/Itsn1/Kalrn/Gja1/Adra2a/Ppp3cb/Spp1/Ppp3ca/Nos1/Pfkl
GO:0032386	regulation of intracellular transport	22/466	7.71433e-07	22	Map1b/Ndrg4/Dbn1/Fyn/Map2/Ppp1cc/Vamp2/Nf1/Nucb1/Nolc1/Kif3a/Rab11b/Ndel1/Nefh/Stk11/Pdcd5/Arhgap44/Mapt/Akap5/Chrm1/Thoc2/Arhgap1
GO:0043113	receptor clustering	11/466	8.71628e-07	11	Syngap1/Lrrc7/Cacna1a/Dlg2/Dlg4/Gphn/Shank3/Dlg1/Akap5/Shisa6/Magi2
GO:1901879	regulation of protein depolymerization	12/466	8.71628e-07	12	Add3/Map1b/Cfl1/Map1a/Map2/Taok1/Add2/Arhgef2/Camsap2/Sptbn1/Clasp1/Shroom2
GO:0098659	inorganic cation import across plasma membrane	13/466	1.01674e-06	13	Cacna1e/Hcn2/Cacna1b/Fyn/Slc8a1/Atp1a2/Cacna1a/Iscu/Kcnj3/Atp1a3/Dlg1/Cacna1c/Atp1a1
GO:0099587	inorganic ion import across plasma membrane	13/466	1.01674e-06	13	Cacna1e/Hcn2/Cacna1b/Fyn/Slc8a1/Atp1a2/Cacna1a/Iscu/Kcnj3/Atp1a3/Dlg1/Cacna1c/Atp1a1
GO:0015812	gamma-aminobutyric acid transport	7/466	1.03095e-06	7	Apba1/Gabbr1/Sv2a/Cacna1a/Nf1/Slc9a3r1/Cacnb4
GO:0007215	glutamate receptor signaling pathway	9/466	1.04812e-06	9	Grm5/Unc13a/Camk2a/Fyn/Grin2a/Atp1a3/Kalrn/Shank3/Dagla
GO:0051339	regulation of lyase activity	10/466	1.06204e-06	10	Adcy2/Gabbr1/Palm/Nf1/Cap1/Iscu/Cacna1c/Cap2/Akap5/Nos1
GO:0016050	vesicle organization	20/466	1.06433e-06	20	Unc13a/Snap91/Vamp2/Stx7/Mta1/Pip4k2b/Ap3d1/Stx1a/Rab8a/Dlg4/Rab3a/Lamtor1/Arfgef2/Prrt2/Stxbp1/Shroom2/Myo18a/Cul3/Arfgap2/Aktip
GO:0006865	amino acid transport	15/466	1.06485e-06	15	Apba1/Dpysl2/Gabbr1/Slc7a8/Sv2a/Slc7a14/Cacna1a/Nf1/Slc43a2/Slc1a4/Slc9a3r1/Cacnb4/Stxbp1/Gja1/Slc6a7
GO:0006874	cellular calcium ion homeostasis	27/466	1.12629e-06	27	Atp2b1/Cacna1e/Prkce/Ank2/Cacna1b/Atp2b4/Fyn/Slc8a1/Atp1a2/Sv2a/Atp2b2/Cacna1a/Grin2a/Dlg4/Stim2/Lrp1/Htt/Cacnb4/Diaph1/Gja1/Cacna1c/Akap5/Itpr1/Spp1/Wfs1/Gng3/Nos1
GO:1903305	regulation of regulated secretory pathway	16/466	1.18869e-06	16	Prkce/Rims1/Git1/Stxbp5/Apba1/Prkcg/Vamp2/Stxbp5l/Cacna1a/Stx1a/Ppfia2/Rab3a/Pdpk1/Cacnb4/Stxbp1/Adra2a
GO:0030100	regulation of endocytosis	18/466	1.32514e-06	18	Sgip1/Snap91/Epn2/Ahi1/Iqsec1/Appl1/Kif3a/Dlg4/Amph/Lrp1/Itsn1/Pacsin1/Ppp3cb/Hnrnpk/Akap5/Atxn2/Magi2/Ppp3ca
GO:0009416	response to light stimulus	21/466	1.42556e-06	21	Syngap1/Cacna1e/Ndrg4/Atp1a2/Ppp1cc/Cds2/Impact/Ppp1cb/Nf1/Mta1/Slc4a10/Grin2a/Npm1/Rgs14/Stk11/Atp1a3/Htt/Cacnb4/Zzef1/Cacna1c/Nlgn3
GO:0031111	negative regulation of microtubule polymerization or depolymerization	9/466	1.47282e-06	9	Map1b/Map1a/Map2/Taok1/Arhgef2/Stmn1/Camsap2/Clasp1/Arhgef7
GO:0047496	vesicle transport along microtubule	9/466	1.47282e-06	9	Madd/Ap3b2/Map2/Ap3d1/Kif5a/Ndel1/Stk11/Htt/Rasgrp1
GO:0045216	cell-cell junction organization	17/466	1.79557e-06	17	Nedd4l/Pkp4/Actg1/Arvcf/Epb41l3/Cdh10/Abi2/Afdn/Tjp2/Ajm1/Plec/Ephb2/Gja1/Ctnnb1/Dlg1/Shroom2/Ctnnd2
GO:0150115	cell-substrate junction organization	12/466	1.81397e-06	12	Cfl1/Mapre2/Iqsec1/Actg1/Gpm6b/Clasp1/Plec/Lrp1/Pdpk1/Dst/Taok2/Macf1
GO:1902683	regulation of receptor localization to synapse	7/466	1.84283e-06	7	Camk2a/Dbn1/Stx7/Iqsec2/Arhgap44/Kalrn/Magi2
GO:2000311	regulation of AMPA receptor activity	7/466	1.84283e-06	7	Cacng3/Mink1/Cacng2/Cacng8/Shank3/Shisa6/Nlgn3
GO:2000300	regulation of synaptic vesicle exocytosis	11/466	2.00747e-06	11	Prkce/Rims1/Git1/Stxbp5/Apba1/Prkcg/Stxbp5l/Ppfia2/Rab3a/Cacnb4/Adra2a
GO:0008089	anterograde axonal transport	9/466	2.05411e-06	9	Map1a/Madd/Ap3b2/Map2/Kif5c/Ap3d1/Dlg2/Kif3a/Kif5a
GO:0051293	establishment of spindle localization	9/466	2.05411e-06	9	Fmn2/Cfl1/Map4/Arhgef2/Spire1/Clasp1/Llgl1/Ndel1/Htt
GO:1901652	response to peptide	24/466	2.06493e-06	24	Grm5/Atp2b1/Camk2a/Cfl1/Cacna1b/Fyn/Vamp2/Cacna1a/Arhgef2/Marcks/Nucks1/Pip4k2b/Appl1/Rab8a/Ncoa5/Lrp1/Cacnb1/Ndel1/Atp1a3/Gja1/Ctnnb1/Hnrnpk/Nos1/Ahsg
GO:0098885	modification of postsynaptic actin cytoskeleton	6/466	2.10908e-06	6	Cfl1/Marcks/Itsn1/Kalrn/Ctnna2/Myh10
GO:0048639	positive regulation of developmental growth	17/466	2.2389e-06	17	Sgip1/Unc13a/Map1b/Rims1/Ncam1/Dbn1/Dbnl/Nedd4l/Bmpr2/Rasal1/Afdn/Lrp1/Ndel1/Dlg1/Hnrnpk/Mapt/Macf1
GO:1901888	regulation of cell junction assembly	17/466	2.2389e-06	17	Cfl1/Lrfn4/Nedd4l/Sipa1l1/Actg1/Rapgef2/Farp1/Gpm6b/Adgrl3/Clasp1/Lrp1/Eif4g1/Ephb2/Gja1/Macf1/Adgrb2/Nlgn3
GO:0046785	microtubule polymerization	11/466	2.49099e-06	11	Map1b/Git1/Map2/Stmn1/Camsap2/Clasp1/Ndel1/Arhgef7/Mapt/Tppp/Mapre3
GO:1904645	response to amyloid-beta	8/466	2.99393e-06	8	Grm5/Cacna1b/Fyn/Cacna1a/Lrp1/Cacnb1/Atp1a3/Gja1
GO:0060291	long-term synaptic potentiation	18/466	3.68903e-06	18	Unc13a/Rims1/Prkcg/Vamp2/Shank2/Nf1/Grin2a/Rab3a/Ephb2/Rgs14/Kalrn/Shank3/Hnrnpk/Akap5/Rasgrf2/Mpp2/Nos1/Nlgn3
GO:0099640	axo-dendritic protein transport	5/466	4.33725e-06	5	Map1a/Kif5c/Dlg2/Kif3a/Kif5a
GO:0008344	adult locomotory behavior	12/466	4.36896e-06	12	Adam22/Atp1a2/Shank2/Pum1/Cend1/Cacna1a/Oxr1/Atp1a3/Cacnb4/Kalrn/Cacna1c/Mapt
GO:2000463	positive regulation of excitatory postsynaptic potential	8/466	4.43857e-06	8	Rims1/Dbn1/Afdn/Grin2a/Stx1a/Dlg4/Shank3/Nlgn3
GO:0120032	regulation of plasma membrane bounded cell projection assembly	16/466	4.43857e-06	16	Dpysl3/Cfl1/Dbn1/Rab3ip/Arhgap35/Map4/Palm/Gpm6a/Abi2/Gap43/Ndel1/Ephb2/Htt/Arhgap44/Rap1gap/Syne1
GO:0051653	spindle localization	9/466	4.523e-06	9	Fmn2/Cfl1/Map4/Arhgef2/Spire1/Clasp1/Llgl1/Ndel1/Htt
GO:0043954	cellular component maintenance	10/466	4.62629e-06	10	Syngap1/Cfl1/Erc2/Fyn/Shank2/Epb41l3/Afdn/Rab3a/Lnpk/Shroom2
GO:1905477	positive regulation of protein localization to membrane	12/466	4.72244e-06	12	Atp2b4/Fyn/Pgrmc1/Sptbn1/Cacng2/Dlg4/Lrp1/Ephb2/Pdcd5/Ppp1r9b/Dlg1/Akap5
GO:0030516	regulation of axon extension	12/466	5.17297e-06	12	Map1b/Dbn1/Dpysl2/Map2/Dbnl/Bmpr2/Lrp1/Ndel1/Plxna4/Mag/Mapt/Macf1
GO:0099518	vesicle cytoskeletal trafficking	10/466	5.17297e-06	10	Madd/Ap3b2/Map2/Ap3d1/Ppfia2/Kif5a/Ndel1/Stk11/Htt/Rasgrp1
GO:1900271	regulation of long-term synaptic potentiation	9/466	5.17297e-06	9	Nf1/Rab3a/Ephb2/Kalrn/Shank3/Hnrnpk/Akap5/Nos1/Nlgn3
GO:0099637	neurotransmitter receptor transport	7/466	5.17297e-06	7	Cacng3/Vamp2/Ap3d1/Cacng2/Rab8a/Cacng8/Arhgap44
GO:0060491	regulation of cell projection assembly	16/466	5.22995e-06	16	Dpysl3/Cfl1/Dbn1/Rab3ip/Arhgap35/Map4/Palm/Gpm6a/Abi2/Gap43/Ndel1/Ephb2/Htt/Arhgap44/Rap1gap/Syne1
GO:0008277	regulation of G protein-coupled receptor signaling pathway	13/466	5.64559e-06	13	Grm5/Camk2a/Git1/Atp2b4/Kctd12/Gprasp1/Stmn1/Rgs7/Phf24/Rgs14/Kctd16/Ppp1r9b/Nos1
GO:0031623	receptor internalization	13/466	6.12218e-06	13	Cacng3/Ahi1/Iqsec1/Cacng2/Dlg4/Lrp1/Cacng8/Gria1/Pacsin1/Akap5/Atxn2/Magi2/Cltc
GO:0014051	gamma-aminobutyric acid secretion	6/466	6.30644e-06	6	Apba1/Gabbr1/Sv2a/Cacna1a/Nf1/Cacnb4
GO:1903522	regulation of blood circulation	18/466	6.44146e-06	18	Add3/Atp2b1/Cacna1e/Ank2/Cacna1b/Atp2b4/Slc8a1/Atp1a2/Ehd3/Bmpr2/Cacnb2/Dock4/Gja1/Adra2a/Dlg1/Cacna1c/Atp1a1/Nos1
GO:0019226	transmission of nerve impulse	11/466	6.44999e-06	11	Cacna1e/Kcnd2/Kcnq2/Cacng3/Cacna1a/Cacng2/Plec/Cacng8/Gria1/Cacnb4/Mag
GO:0031279	regulation of cyclase activity	9/466	6.81624e-06	9	Adcy2/Gabbr1/Palm/Nf1/Cap1/Cacna1c/Cap2/Akap5/Nos1
GO:0098815	modulation of excitatory postsynaptic potential	9/466	7.87407e-06	9	Rims1/Dbn1/Pclo/Afdn/Grin2a/Stx1a/Dlg4/Shank3/Nlgn3
GO:0030534	adult behavior	15/466	7.92658e-06	15	Adam22/Atp1a2/Shank2/Pum1/Cend1/Cacna1a/Oxr1/Atp1a3/Cacnb4/Kalrn/Shank3/Cacna1c/Mapt/Nos1/Nlgn3
GO:0006813	potassium ion transport	17/466	8.32615e-06	17	Hcn2/Kcnd2/Ank2/Kcnq2/Atp1a2/Vamp2/Nedd4l/Rgs7/Hcn1/Kcnj3/Atp1a3/Dlg1/Akap5/Kcnip2/Kcnab2/Atp1a1/Nos1
GO:0050796	regulation of insulin secretion	15/466	8.41418e-06	15	Cacna1e/Prkce/Slc16a1/Stxbp5l/Brsk2/Rptor/Cnr1/C2cd2l/Lrp1/Gja1/Adra2a/Ppp3cb/Ppp3ca/Nos1/Pfkl
GO:2000273	positive regulation of signaling receptor activity	8/466	8.73537e-06	8	Cfl1/Cacng3/Cacng2/Ephb2/Cacng8/Shank3/Adra2a/Nlgn3
GO:0048675	axon extension	13/466	8.89488e-06	13	Map1b/Dbn1/Dpysl2/Map2/Dbnl/Bmpr2/Lrp1/Ndel1/Plxna4/Mag/Mapt/Macf1/Nlgn3
GO:0042596	fear response	9/466	8.89488e-06	9	Cacna1e/Atp1a2/Spire1/Eif4g1/Ephb2/Kalrn/Shank3/Gja1/Adra2a
GO:0051480	regulation of cytosolic calcium ion concentration	22/466	1.02234e-05	22	Atp2b1/Cacna1e/Prkce/Ank2/Cacna1b/Atp2b4/Fyn/Slc8a1/Atp1a2/Atp2b2/Cacna1a/Grin2a/Dlg4/Lrp1/Htt/Diaph1/Gja1/Cacna1c/Akap5/Itpr1/Gng3/Nos1
GO:0098876	vesicle-mediated transport to the plasma membrane	13/466	1.03377e-05	13	Ndrg4/Vamp2/Ehd3/Sptbn1/Vps50/Rab8a/Rab11b/Llgl1/Arfgef2/Arhgap44/Akap5/Macf1/Arhgap1
GO:0009314	response to radiation	23/466	1.08818e-05	23	Syngap1/Cacna1e/Ndrg4/Atp1a2/Ppp1cc/Cds2/Impact/Ppp1cb/Nf1/Nucks1/Mta1/Slc4a10/Grin2a/Npm1/Eef1d/Rgs14/Stk11/Atp1a3/Htt/Cacnb4/Zzef1/Cacna1c/Nlgn3
GO:0051928	positive regulation of calcium ion transport	13/466	1.1106e-05	13	Atp2b1/Camk2a/Ank2/Ehd3/Atp2b2/Stim2/Htt/Cacnb4/Cacnb2/Cacna1c/Akap5/Itpr1/Wfs1
GO:0043279	response to alkaloid	10/466	1.13312e-05	10	Prkce/Ncam1/Slc8a1/Prkcg/Adgrl3/Cnr1/Dlg4/Kalrn/Ppp1r9b/Nos1
GO:0050772	positive regulation of axonogenesis	11/466	1.13575e-05	11	Map1b/Snap91/Dbn1/Dbnl/Bmpr2/Lrp1/Ndel1/Stk11/Plxna4/Mapt/Macf1
GO:0090630	activation of GTPase activity	11/466	1.13575e-05	11	Sipa1l1/Tbc1d9b/Sgsm1/Iqsec3/Ndel1/Rasgrp1/Ralgapb/Sipa1l2/Rap1gap/Rabgap1/Ngef
GO:0048172	regulation of short-term neuronal synaptic plasticity	6/466	1.14012e-05	6	Unc13a/Ppfia3/Slc4a10/Rab3a/Syn1/Shisa6
GO:0098962	regulation of postsynaptic neurotransmitter receptor activity	6/466	1.14012e-05	6	Dlgap2/Begain/Dlgap4/Dlgap1/Dlgap3/Shisa6
GO:1904646	cellular response to amyloid-beta	7/466	1.21948e-05	7	Grm5/Fyn/Cacna1a/Lrp1/Cacnb1/Atp1a3/Gja1
GO:0019932	second-messenger-mediated signaling	19/466	1.22555e-05	19	Grm5/Ank2/Ncam1/Adcy2/Atp2b4/Slc8a1/Camkk2/Rapgef2/Cap1/Htt/Ppp1r9b/Ppp3cb/Cap2/Mapt/Akap5/Itpr1/Ppp3ca/Adgrb2/Nos1
GO:0008380	RNA splicing	22/466	1.30517e-05	22	Thrap3/Srrm1/Psip1/Srrm2/Acin1/Mfap1b/Rbmxl1/Rbm39/Snrnp70/Zranb2/Tra2b/Npm1/Sf3b1/Hnrnpa1/Rbm14/Rbm25/Hnrnpa3/Srsf1/Hnrnpk/Srsf10/Thoc2/Sugp2
GO:0000375	RNA splicing, via transesterification reactions	18/466	1.30517e-05	18	Thrap3/Srrm1/Psip1/Srrm2/Acin1/Mfap1b/Rbmxl1/Rbm39/Snrnp70/Tra2b/Npm1/Sf3b1/Hnrnpa1/Rbm14/Rbm25/Srsf1/Hnrnpk/Srsf10
GO:0000377	RNA splicing, via transesterification reactions with bulged adenosine as nucleophile	18/466	1.30517e-05	18	Thrap3/Srrm1/Psip1/Srrm2/Acin1/Mfap1b/Rbmxl1/Rbm39/Snrnp70/Tra2b/Npm1/Sf3b1/Hnrnpa1/Rbm14/Rbm25/Srsf1/Hnrnpk/Srsf10
GO:0000398	mRNA splicing, via spliceosome	18/466	1.30517e-05	18	Thrap3/Srrm1/Psip1/Srrm2/Acin1/Mfap1b/Rbmxl1/Rbm39/Snrnp70/Tra2b/Npm1/Sf3b1/Hnrnpa1/Rbm14/Rbm25/Srsf1/Hnrnpk/Srsf10
GO:0001941	postsynaptic membrane organization	8/466	1.36974e-05	8	Dbn1/Dlg4/Ephb2/Gphn/Shank3/Shisa6/Magi2/Nlgn3
GO:0099068	postsynapse assembly	7/466	1.47593e-05	7	Lrfn4/Sipa1l1/Gap43/Ephb2/Shank3/Magi2/Nlgn3
GO:1903169	regulation of calcium ion transmembrane transport	14/466	1.47739e-05	14	Prkce/Ank2/Fyn/Slc8a1/Atp1a2/Ehd3/Cacna1a/Stim2/Cacnb1/Htt/Cacnb4/Cacnb2/Diaph1/Cacna1c
GO:0030252	growth hormone secretion	6/466	1.49067e-05	6	Madd/Gabbr1/Arhgef7/Itsn1/Kalrn/Cacna1c
GO:0045761	regulation of adenylate cyclase activity	8/466	1.59087e-05	8	Adcy2/Gabbr1/Palm/Nf1/Cap1/Cacna1c/Cap2/Akap5
GO:0016311	dephosphorylation	20/466	1.67084e-05	20	Ppm1h/Mtmr1/Ppp1cc/Ppp1r7/Ppp1cb/Plppr4/Ppm1e/Plppr2/Mtmr7/Stk11/Htt/Nsmf/Ppp1r9b/Ppp3cb/Ppp6r3/Plppr3/Magi2/Ppp3ca/Ppp4r4/Ptprz1
GO:0061387	regulation of extent of cell growth	12/466	1.7237e-05	12	Map1b/Dbn1/Dpysl2/Map2/Dbnl/Bmpr2/Lrp1/Ndel1/Plxna4/Mag/Mapt/Macf1
GO:0099159	regulation of modification of postsynaptic structure	5/466	1.7732e-05	5	Marcks/Itsn1/Kalrn/Myh10/Camkv
GO:0007026	negative regulation of microtubule depolymerization	7/466	1.77433e-05	7	Map1b/Map1a/Map2/Taok1/Arhgef2/Camsap2/Clasp1
GO:0071805	potassium ion transmembrane transport	15/466	2.10937e-05	15	Hcn2/Kcnd2/Ank2/Kcnq2/Atp1a2/Vamp2/Nedd4l/Rgs7/Hcn1/Kcnj3/Atp1a3/Dlg1/Kcnip2/Kcnab2/Atp1a1
GO:0007043	cell-cell junction assembly	13/466	2.18648e-05	13	Nedd4l/Pkp4/Actg1/Arvcf/Epb41l3/Cdh10/Abi2/Afdn/Ephb2/Gja1/Ctnnb1/Dlg1/Ctnnd2
GO:0021953	central nervous system neuron differentiation	15/466	2.22533e-05	15	Slc25a46/Map2/Arhgap35/Cend1/Atp2b2/Rapgef2/Cacna1a/Slc4a10/Lingo1/Ndel1/Bcl11b/Ephb2/Plxna4/Shank3/Atxn2
GO:1904377	positive regulation of protein localization to cell periphery	9/466	2.33999e-05	9	Atp2b4/Pgrmc1/Sptbn1/Cacng2/Lrp1/Ephb2/Ppp1r9b/Dlg1/Akap5
GO:0000910	cytokinesis	14/466	2.42951e-05	14	Prkce/Fmn2/Git1/Cfl1/Pkp4/Stmn1/Sptbn1/Spire1/Cit/Fsd1/Plec/Zfyve19/Myh10/Cul3
GO:0050805	negative regulation of synaptic transmission	10/466	2.49748e-05	10	Gabbr1/Shank2/Nf1/Iqsec2/Hcn1/Gria1/Stxbp1/Shank3/Mapt/Nlgn3
GO:0008090	retrograde axonal transport	6/466	2.50801e-05	6	Map1a/Bsn/Dlg2/Kif5a/Ndel1/Dst
GO:0035640	exploration behavior	7/466	2.56915e-05	7	Prkce/Atp1a2/Shank2/Slc4a10/Dlg4/Shank3/Gabrb3
GO:0016081	synaptic vesicle docking	5/466	2.61055e-05	5	Unc13a/Camk2a/Rims1/Ppfia3/Vamp2
GO:0098840	protein transport along microtubule	5/466	2.61055e-05	5	Map1a/Kif5c/Dlg2/Kif3a/Kif5a
GO:0099118	microtubule-based protein transport	5/466	2.61055e-05	5	Map1a/Kif5c/Dlg2/Kif3a/Kif5a
GO:0048024	regulation of mRNA splicing, via spliceosome	11/466	2.88369e-05	11	Thrap3/Srrm1/Acin1/Rbmxl1/Rbm39/Snrnp70/Tra2b/Npm1/Rbm25/Hnrnpk/Srsf10
GO:0031114	regulation of microtubule depolymerization	7/466	3.0429e-05	7	Map1b/Map1a/Map2/Taok1/Arhgef2/Camsap2/Clasp1
GO:0097106	postsynaptic density organization	7/466	3.0429e-05	7	Syngap1/Cfl1/Dbn1/Lrfn4/Shank2/Sipa1l1/Shank3
GO:1903532	positive regulation of secretion by cell	20/466	3.12896e-05	20	Unc13a/Prkce/Stxbp5/Cacna1b/Dpysl2/Gabbr1/Stxbp5l/Stx1a/C2cd2l/Clasp1/Rab3a/Lrp1/Arhgef7/Itsn1/Stxbp1/Gja1/Ppp3cb/Myo18a/Spp1/Myh10
GO:0045773	positive regulation of axon extension	8/466	3.19112e-05	8	Map1b/Dbn1/Dbnl/Bmpr2/Lrp1/Ndel1/Mapt/Macf1
GO:0051098	regulation of binding	21/466	3.31436e-05	21	Map2/Add2/Plcl2/Pacs1/Rapgef2/Stmn1/Nucks1/Cpne1/Stub1/Crmp1/Lrp1/Arhgef7/Eif4g1/Rap1gap/Ctnnb1/Hnrnpk/Ppp3ca/Mark2/Mapre3/Hspa4/Aktip
GO:0010977	negative regulation of neuron projection development	13/466	3.39633e-05	13	Syngap1/Dpysl3/Map2/Itm2c/Mbp/Crmp1/Lrp1/Ephb2/Mag/Thoc2/Nlgn3/Ngef/Ptprz1
GO:0030900	forebrain development	21/466	3.42467e-05	21	Atrx/Ncam1/Fyn/Atp1a2/Arhgap35/Top2b/Rapgef2/Nf1/Slc4a10/Afdn/Tra2b/Kif3a/Ndel1/Bcl11b/Ephb2/Htt/Plxna4/Shank3/Ctnnb1/Hnrnpk/Myh10
GO:0001662	behavioral fear response	8/466	3.63329e-05	8	Cacna1e/Atp1a2/Spire1/Eif4g1/Ephb2/Kalrn/Shank3/Gja1
GO:0002209	behavioral defense response	8/466	4.16563e-05	8	Cacna1e/Atp1a2/Spire1/Eif4g1/Ephb2/Kalrn/Shank3/Gja1
GO:0006397	mRNA processing	23/466	4.33468e-05	23	Thrap3/Srrm1/Psip1/Srrm2/Acin1/Mfap1b/Rbmxl1/Rbm39/Snrnp70/Zranb2/Tra2b/Npm1/Safb/Sf3b1/Hnrnpa1/Rbm14/Rbm25/Hnrnpa3/Srsf1/Hnrnpk/Srsf10/Thoc2/Sugp2
GO:0007044	cell-substrate junction assembly	10/466	4.72579e-05	10	Cfl1/Actg1/Gpm6b/Clasp1/Plec/Lrp1/Pdpk1/Dst/Taok2/Macf1
GO:0051489	regulation of filopodium assembly	8/466	4.72579e-05	8	Dpysl3/Dbn1/Rab3ip/Palm/Gpm6a/Gap43/Ephb2/Arhgap44
GO:0003015	heart process	16/466	4.72579e-05	16	Cacna1e/Ank2/Cacna1b/Atp2b4/Fyn/Slc8a1/Atp1a2/Ehd3/Atp1a3/Cacnb2/Srsf1/Gja1/Dlg1/Cacna1c/Atp1a1/Nos1
GO:1903828	negative regulation of protein localization	15/466	4.89218e-05	15	Map1a/Madd/Nedd4l/Hsph1/Stxbp5l/Nf1/Gpm6b/Rptor/Adra2a/Mapt/Ppp3ca/Srcin1/Nos1/Cltc/Pfkl
GO:0046847	filopodium assembly	9/466	4.92841e-05	9	Dpysl3/Dbn1/Rab3ip/Palm/Gpm6a/Gap43/Ephb2/Arhgap44/Ppp1r9b
GO:2000310	regulation of NMDA receptor activity	6/466	4.93603e-05	6	Cfl1/Grin2a/Dlg4/Ephb2/Rasgrf2/Nlgn3
GO:0030041	actin filament polymerization	13/466	5.23638e-05	13	Add3/Prkce/Cfl1/Dbn1/Cotl1/Add2/Dbnl/Gas7/Arfgef1/Sptbn1/Spire1/Diaph1/Dlg1
GO:0019722	calcium-mediated signaling	14/466	5.33632e-05	14	Grm5/Ank2/Ncam1/Atp2b4/Slc8a1/Camkk2/Htt/Ppp1r9b/Ppp3cb/Mapt/Akap5/Itpr1/Ppp3ca/Adgrb2
GO:0050905	neuromuscular process	14/466	5.98426e-05	14	Map1a/Dbn1/Atp2b2/Cacna1a/Grin2a/Dlg4/Prrt2/Shank3/Itpr1/Atxn2/Kcnab2/Ctnna2/Myh10/Nlgn3
GO:0031113	regulation of microtubule polymerization	8/466	6.01538e-05	8	Map1b/Git1/Map2/Stmn1/Camsap2/Arhgef7/Mapt/Mapre3
GO:0007188	adenylate cyclase-modulating G protein-coupled receptor signaling pathway	15/466	6.27675e-05	15	Adcy2/Atp2b4/Gabbr1/Gabbr2/Rapgef2/Palm/Adgrl3/Cnr1/Adcy9/Slc9a3r1/Adra2a/Akap5/Adgrb2/Chrm1/Nos1
GO:0001508	action potential	12/466	6.54869e-05	12	Kcnd2/Ank2/Grin2a/Cnr1/Hcn1/Hnrnpa1/Gria1/Cacnb4/Cacnb2/Dlg1/Cacna1c/Kcnab2
GO:0016197	endosomal transport	15/466	6.57929e-05	15	Agap2/Ndrg4/Ehd3/Vps50/Ap3d1/Reps2/Rab8a/Rab11b/Lamtor1/Htt/Arhgap44/Itsn1/Akap5/Cltc/Arhgap1
GO:0034331	cell junction maintenance	7/466	6.70456e-05	7	Syngap1/Erc2/Shank2/Epb41l3/Afdn/Rab3a/Shroom2
GO:0097484	dendrite extension	7/466	6.70456e-05	7	Unc13a/Rims1/Nedd4l/Rasal1/Afdn/Stk11/Hnrnpk
GO:2000008	regulation of protein localization to cell surface	7/466	6.70456e-05	7	Map1a/Nedd4l/Gpm6b/Rab11b/Ctnnb1/Hnrnpk/Kcnab2
GO:0060401	cytosolic calcium ion transport	14/466	6.94348e-05	14	Atp2b1/Cacna1e/Prkce/Ank2/Cacna1b/Fyn/Slc8a1/Cacna1a/Grin2a/Htt/Diaph1/Cacna1c/Akap5/Itpr1
GO:0061003	positive regulation of dendritic spine morphogenesis	6/466	7.39771e-05	6	Dbn1/Dbnl/Marcks/Afdn/Ephb2/Kalrn
GO:1903861	positive regulation of dendrite extension	6/466	7.39771e-05	6	Unc13a/Rims1/Nedd4l/Rasal1/Afdn/Hnrnpk
GO:0099172	presynapse organization	8/466	7.50407e-05	8	Snap91/Lrfn4/Bsn/Pclo/Farp1/Arhgef7/Eif4g1/Nlgn3
GO:0140115	export across plasma membrane	8/466	7.50407e-05	8	Atp2b1/Slc8a1/Atp1a2/Atp1a3/Gja1/Dlg1/Kcnip2/Atp1a1
GO:0050684	regulation of mRNA processing	12/466	7.81897e-05	12	Thrap3/Srrm1/Acin1/Rbmxl1/Rbm39/Snrnp70/Tra2b/Npm1/Safb/Rbm25/Hnrnpk/Srsf10
GO:0048259	regulation of receptor-mediated endocytosis	11/466	8.20125e-05	11	Sgip1/Snap91/Ahi1/Iqsec1/Kif3a/Dlg4/Pacsin1/Hnrnpk/Akap5/Atxn2/Magi2
GO:0043271	negative regulation of ion transport	13/466	8.24104e-05	13	Prkce/Gabbr1/Atp1a2/Nedd4l/Slc43a2/Iscu/Gpm6b/Cnr1/Slc9a3r1/Ephb2/Akap5/Nos1/Prkg2
GO:0031122	cytoplasmic microtubule organization	8/466	8.31648e-05	8	Clip2/Camsap2/Fsd1/Clasp1/Stmn3/Dst/Dlg1/Tppp
GO:0035176	social behavior	8/466	8.31648e-05	8	Shank2/Rptor/Dlg4/Htt/Kalrn/Shank3/Nlgn3/Gabrb3
GO:0051932	synaptic transmission, GABAergic	8/466	8.31648e-05	8	Prkce/Plcl2/Gabra3/Nf1/Cnr1/Phf24/Stxbp1/Gabrb3
GO:1903078	positive regulation of protein localization to plasma membrane	8/466	8.31648e-05	8	Atp2b4/Pgrmc1/Sptbn1/Lrp1/Ephb2/Ppp1r9b/Dlg1/Akap5
GO:0045860	positive regulation of protein kinase activity	19/466	8.51145e-05	19	Grm5/Camkk1/Map3k5/Agap2/Atp2b4/Hsph1/Camkk2/Rapgef2/Marcks/Rptor/Npm1/Dlg4/Stk11/Rasgrp1/Adra2a/Dlg1/Srcin1/Map4k2/Mapre3
GO:0031333	negative regulation of protein-containing complex assembly	12/466	8.74423e-05	12	Add3/Cfl1/Map2/Add2/Arfgef1/Impact/Arhgef2/Stmn1/Sptbn1/Arhgef7/Prrt2/Stxbp1
GO:0060402	calcium ion transport into cytosol	13/466	9.11718e-05	13	Cacna1e/Prkce/Ank2/Cacna1b/Fyn/Slc8a1/Cacna1a/Grin2a/Htt/Diaph1/Cacna1c/Akap5/Itpr1
GO:0021702	cerebellar Purkinje cell differentiation	5/466	9.2066e-05	5	Slc25a46/Cend1/Atp2b2/Cacna1a/Atxn2
GO:1905244	regulation of modification of synaptic structure	5/466	9.2066e-05	5	Marcks/Itsn1/Kalrn/Myh10/Camkv
GO:0090278	negative regulation of peptide hormone secretion	8/466	9.2066e-05	8	Madd/Stxbp5l/Rptor/Kalrn/Adra2a/Ppp3ca/Nos1/Pfkl
GO:0045807	positive regulation of endocytosis	11/466	9.2066e-05	11	Sgip1/Snap91/Ahi1/Appl1/Kif3a/Amph/Lrp1/Itsn1/Hnrnpk/Magi2/Ppp3ca
GO:1903115	regulation of actin filament-based movement	7/466	0.00010054	7	Ank2/Dbn1/Atp1a2/Dlg1/Cacna1c/Atp1a1/Nos1
GO:0060047	heart contraction	15/466	0.000102633	15	Cacna1e/Ank2/Cacna1b/Atp2b4/Slc8a1/Atp1a2/Ehd3/Atp1a3/Cacnb2/Srsf1/Gja1/Dlg1/Cacna1c/Atp1a1/Nos1
GO:0097553	calcium ion transmembrane import into cytosol	12/466	0.000104295	12	Cacna1e/Prkce/Ank2/Cacna1b/Fyn/Slc8a1/Cacna1a/Grin2a/Htt/Diaph1/Cacna1c/Itpr1
GO:1900273	positive regulation of long-term synaptic potentiation	6/466	0.00010508	6	Ephb2/Kalrn/Shank3/Hnrnpk/Akap5/Nos1
GO:0002792	negative regulation of peptide secretion	8/466	0.000114487	8	Madd/Stxbp5l/Rptor/Kalrn/Adra2a/Ppp3ca/Nos1/Pfkl
GO:0051703	biological process involved in intraspecies interaction between organisms	8/466	0.000114487	8	Shank2/Rptor/Dlg4/Htt/Kalrn/Shank3/Nlgn3/Gabrb3
GO:0070839	metal ion export	7/466	0.000114487	7	Atp2b1/Slc8a1/Atp1a2/Atp1a3/Dlg1/Kcnip2/Atp1a1
GO:0035641	locomotory exploration behavior	5/466	0.000119471	5	Prkce/Atp1a2/Slc4a10/Dlg4/Shank3
GO:0060123	regulation of growth hormone secretion	5/466	0.000119471	5	Madd/Gabbr1/Arhgef7/Itsn1/Kalrn
GO:0019229	regulation of vasoconstriction	9/466	0.000122187	9	Add3/Atp2b1/Atp1a2/Bmpr2/Dock4/Gja1/Adra2a/Cacna1c/Nos1
GO:0031032	actomyosin structure organization	14/466	0.000123616	14	Tmeff2/Actg1/Epb41l3/Stmn1/Ppm1e/Cdc42bpa/Cit/Clasp1/Plec/Epb41l1/Myo18a/Myh10/Cul3/Cdc42bpb
GO:0098703	calcium ion import across plasma membrane	6/466	0.000124319	6	Cacna1e/Cacna1b/Fyn/Slc8a1/Cacna1a/Cacna1c
GO:1903859	regulation of dendrite extension	6/466	0.000124319	6	Unc13a/Rims1/Nedd4l/Rasal1/Afdn/Hnrnpk
GO:0042310	vasoconstriction	10/466	0.000128262	10	Add3/Atp2b1/Slc8a1/Atp1a2/Bmpr2/Dock4/Gja1/Adra2a/Cacna1c/Nos1
GO:0031589	cell-substrate adhesion	19/466	0.00014276	19	Prkce/Tmeff2/Cfl1/Dbn1/Actg1/Mink1/Marcks/Nf1/Gpm6b/Parva/Clasp1/Lrp1/Pdpk1/Ctnnb1/Spp1/Taok2/Macf1/Srcin1/Ptprz1
GO:1903311	regulation of mRNA metabolic process	17/466	0.000145529	17	Thrap3/Srrm1/Acin1/Rbmxl1/Pum1/Hnrnpd/Rbm39/Snrnp70/Tra2b/Npm1/Safb/Rbm25/Srsf1/Hnrnpk/Srsf10/Gtpbp1/Csde1
GO:0007613	memory	12/466	0.00014732	12	Map1a/Shank2/Pgrmc1/Grin2a/Cnr1/Rgs14/Atp1a3/Gria1/Kalrn/Shank3/Mapt/Gabrb3
GO:1902656	calcium ion import into cytosol	6/466	0.000147787	6	Cacna1e/Cacna1b/Fyn/Slc8a1/Cacna1a/Cacna1c
GO:0021694	cerebellar Purkinje cell layer formation	5/466	0.000152378	5	Slc25a46/Cend1/Atp2b2/Cacna1a/Atxn2
GO:2001135	regulation of endocytic recycling	5/466	0.000152378	5	Ndrg4/Rab11b/Arhgap44/Akap5/Arhgap1
GO:0007030	Golgi organization	11/466	0.000154571	11	Trappc12/Vcpip1/Ehd3/Arfgef1/Camsap2/Clasp1/Arhgef7/Htt/Myo18a/Syne1/Cltc
GO:0043393	regulation of protein binding	14/466	0.000155761	14	Map2/Add2/Plcl2/Pacs1/Rapgef2/Stub1/Crmp1/Lrp1/Arhgef7/Hnrnpk/Mark2/Mapre3/Hspa4/Aktip
GO:1901019	regulation of calcium ion transmembrane transporter activity	9/466	0.000156033	9	Ank2/Atp1a2/Ehd3/Cacna1a/Stim2/Cacnb1/Htt/Cacnb4/Cacnb2
GO:0043484	regulation of RNA splicing	12/466	0.000163183	12	Thrap3/Srrm1/Acin1/Rbmxl1/Rbm39/Snrnp70/Tra2b/Npm1/Rbm25/Srsf1/Hnrnpk/Srsf10
GO:0050768	negative regulation of neurogenesis	12/466	0.000163183	12	Syngap1/Map2/Rapgef2/Arhgef2/Nf1/Lingo1/Cit/Mbp/Ephb2/Mag/Ctnnb1/Ppp3ca
GO:0006470	protein dephosphorylation	15/466	0.000164045	15	Ppm1h/Ppp1cc/Ppp1r7/Ppp1cb/Ppm1e/Stk11/Htt/Nsmf/Ppp1r9b/Ppp3cb/Ppp6r3/Magi2/Ppp3ca/Ppp4r4/Ptprz1
GO:0150116	regulation of cell-substrate junction organization	8/466	0.000169071	8	Cfl1/Mapre2/Iqsec1/Actg1/Gpm6b/Clasp1/Lrp1/Macf1
GO:0014047	glutamate secretion	6/466	0.000172207	6	Apba1/Dpysl2/Gabbr1/Nf1/Stxbp1/Gja1
GO:0008064	regulation of actin polymerization or depolymerization	12/466	0.000182449	12	Add3/Prkce/Cfl1/Dbn1/Cotl1/Add2/Arhgap35/Dbnl/Arfgef1/Sptbn1/Dlg1/Shroom2
GO:0015800	acidic amino acid transport	8/466	0.000186472	8	Apba1/Dpysl2/Gabbr1/Nf1/Slc1a4/Slc9a3r1/Stxbp1/Gja1
GO:0009895	negative regulation of catabolic process	17/466	0.000186472	17	Thrap3/Fmn2/Git1/Agap2/Map1a/Atp2b4/Fyn/Eif4g2/Prkcg/Smcr8/Hnrnpd/Grin2a/Cnr1/Eif4g1/Srsf1/Adra2a/Csde1
GO:0051047	positive regulation of secretion	20/466	0.000193702	20	Unc13a/Prkce/Stxbp5/Cacna1b/Dpysl2/Gabbr1/Stxbp5l/Stx1a/C2cd2l/Clasp1/Rab3a/Lrp1/Arhgef7/Itsn1/Stxbp1/Gja1/Ppp3cb/Myo18a/Spp1/Myh10
GO:0099590	neurotransmitter receptor internalization	6/466	0.000202265	6	Cacng3/Iqsec1/Cacng2/Cacng8/Pacsin1/Akap5
GO:0051961	negative regulation of nervous system development	12/466	0.000203084	12	Syngap1/Map2/Rapgef2/Arhgef2/Nf1/Lingo1/Cit/Mbp/Ephb2/Mag/Ctnnb1/Ppp3ca
GO:0030832	regulation of actin filament length	12/466	0.000214984	12	Add3/Prkce/Cfl1/Dbn1/Cotl1/Add2/Arhgap35/Dbnl/Arfgef1/Sptbn1/Dlg1/Shroom2
GO:0007041	lysosomal transport	10/466	0.000225257	10	Igf2r/Cacng3/Ehd3/Stx7/Gprasp1/Ap3d1/Cacng2/Lrp1/Cacng8/Aktip
GO:0008016	regulation of heart contraction	13/466	0.000226508	13	Cacna1e/Ank2/Cacna1b/Atp2b4/Slc8a1/Atp1a2/Ehd3/Cacnb2/Gja1/Dlg1/Cacna1c/Atp1a1/Nos1
GO:0090150	establishment of protein localization to membrane	15/466	0.000230139	15	Rab3ip/Fyn/Vamp2/Sptbn1/Afdn/Cacng2/Rab8a/Rab11b/Cacnb1/Pdcd5/Arhgap44/Akap5/Macf1/Chm/Hspa4
GO:0007411	axon guidance	15/466	0.000240157	15	Ncam1/Dpysl2/Arhgap35/Bmpr2/Kif5c/Gap43/Crmp1/Kif5a/Ablim1/Lrp1/Bcl11b/Ephb2/Plxna4/Kalrn/Myh10
GO:0097485	neuron projection guidance	15/466	0.000250554	15	Ncam1/Dpysl2/Arhgap35/Bmpr2/Kif5c/Gap43/Crmp1/Kif5a/Ablim1/Lrp1/Bcl11b/Ephb2/Plxna4/Kalrn/Myh10
GO:0006820	anion transport	22/466	0.000258152	22	Grm5/Apba1/Dpysl2/Gabbr1/Slc7a8/Lrrc8b/Sv2a/Slc16a1/Cacna1a/Gabra3/Nf1/Slc43a2/Slc1a4/Slc4a10/Rab11b/Slc9a3r1/Cacnb4/Stxbp1/Gja1/Slc6a7/Prkg2/Gabrb3
GO:0035088	establishment or maintenance of apical/basal cell polarity	7/466	0.00026498	7	Lrrc7/Prickle2/Dlg2/Slc9a3r1/Llgl1/Dlg1/Mark2
GO:0061245	establishment or maintenance of bipolar cell polarity	7/466	0.00026498	7	Lrrc7/Prickle2/Dlg2/Slc9a3r1/Llgl1/Dlg1/Mark2
GO:0034394	protein localization to cell surface	8/466	0.000271449	8	Ank2/Map1a/Nedd4l/Gpm6b/Rab11b/Ctnnb1/Hnrnpk/Kcnab2
GO:0006903	vesicle targeting	6/466	0.000273096	6	Ahi1/Pclo/Clasp1/Map4k2/Cul3/Arfgap2
GO:1903531	negative regulation of secretion by cell	12/466	0.000279504	12	Madd/Gabbr1/Stxbp5l/Nf1/Rptor/Cnr1/Kalrn/Adra2a/Ppp3ca/Srcin1/Nos1/Pfkl
GO:1904950	negative regulation of establishment of protein localization	11/466	0.000280481	11	Madd/Hsph1/Stxbp5l/Nf1/Rptor/Adra2a/Mapt/Ppp3ca/Srcin1/Nos1/Pfkl
GO:1903312	negative regulation of mRNA metabolic process	9/466	0.000292916	9	Thrap3/Acin1/Hnrnpd/Tra2b/Npm1/Srsf1/Hnrnpk/Srsf10/Csde1
GO:0016188	synaptic vesicle maturation	4/466	0.000309592	4	Unc13a/Dlg4/Rab3a/Stxbp1
GO:0042552	myelination	12/466	0.000309894	12	Adam22/Fyn/Slc25a46/Epb41l3/Nf1/Mbp/Plec/Mag/Ctnnb1/Dlg1/Tppp/Ptprz1
GO:0051294	establishment of spindle orientation	6/466	0.000313939	6	Map4/Arhgef2/Clasp1/Llgl1/Ndel1/Htt
GO:0060292	long-term synaptic depression	6/466	0.000313939	6	Shank2/Iqsec2/Gria1/Stxbp1/Shank3/Mapt
GO:0070252	actin-mediated cell contraction	9/466	0.000313939	9	Ank2/Dbn1/Atp1a2/Parva/Cacnb2/Dlg1/Cacna1c/Atp1a1/Nos1
GO:0032456	endocytic recycling	8/466	0.000321801	8	Ndrg4/Ehd3/Vps50/Rab8a/Rab11b/Arhgap44/Akap5/Arhgap1
GO:0003018	vascular process in circulatory system	14/466	0.00032883	14	Add3/Atp2b1/Slc8a1/Atp1a2/Arhgap35/Bmpr2/Tjp2/Plec/Lrp1/Dock4/Gja1/Adra2a/Cacna1c/Nos1
GO:0019233	sensory perception of pain	11/466	0.000330254	11	Cacna1e/Kcnd2/Ncam1/Cacna1b/Fyn/Cacna1a/Dlg2/Grin2a/Cnr1/Phf24/Nos1
GO:0033674	positive regulation of kinase activity	20/466	0.000330254	20	Grm5/Camkk1/Map3k5/Agap2/Atp2b4/Hsph1/Camkk2/Rapgef2/Marcks/Rptor/Npm1/Dlg4/Ephb2/Stk11/Rasgrp1/Adra2a/Dlg1/Srcin1/Map4k2/Mapre3
GO:0010721	negative regulation of cell development	13/466	0.000342554	13	Syngap1/Map2/Rapgef2/Arhgef2/Nf1/Lingo1/Tjp2/Cit/Mbp/Ephb2/Mag/Ctnnb1/Ppp3ca
GO:0035725	sodium ion transmembrane transport	11/466	0.000349389	11	Hcn2/Atp2b4/Slc8a1/Atp1a2/Nedd4l/Hcn1/Slc9a3r1/Atp1a3/Slc6a7/Atp1a1/Nos1
GO:0048025	negative regulation of mRNA splicing, via spliceosome	5/466	0.000354464	5	Acin1/Tra2b/Npm1/Hnrnpk/Srsf10
GO:0007272	ensheathment of neurons	12/466	0.000354464	12	Adam22/Fyn/Slc25a46/Epb41l3/Nf1/Mbp/Plec/Mag/Ctnnb1/Dlg1/Tppp/Ptprz1
GO:0008366	axon ensheathment	12/466	0.000354464	12	Adam22/Fyn/Slc25a46/Epb41l3/Nf1/Mbp/Plec/Mag/Ctnnb1/Dlg1/Tppp/Ptprz1
GO:0009612	response to mechanical stimulus	12/466	0.000354464	12	Fyn/Slc8a1/Atp1a2/Atp2b2/Plec/Phf24/Htt/Kalrn/Shank3/Ctnnb1/Atp1a1/Nos1
GO:0021680	cerebellar Purkinje cell layer development	6/466	0.000354518	6	Slc25a46/Cend1/Atp2b2/Cacna1a/Atxn2/Myh10
GO:0051481	negative regulation of cytosolic calcium ion concentration	6/466	0.000354518	6	Atp2b1/Prkce/Slc8a1/Atp1a2/Lrp1/Nos1
GO:0032092	positive regulation of protein binding	9/466	0.000357042	9	Add2/Plcl2/Pacs1/Rapgef2/Lrp1/Arhgef7/Mapre3/Hspa4/Aktip
GO:0032232	negative regulation of actin filament bundle assembly	6/466	0.000408398	6	Tmeff2/Cfl1/Dbn1/Stmn1/Clasp1/Shank3
GO:0051349	positive regulation of lyase activity	6/466	0.000408398	6	Adcy2/Nf1/Iscu/Cacna1c/Akap5/Nos1
GO:0007413	axonal fasciculation	5/466	0.000427868	5	Ncam1/Arhgap35/Cnr1/Ephb2/Ptprz1
GO:0021692	cerebellar Purkinje cell layer morphogenesis	5/466	0.000427868	5	Slc25a46/Cend1/Atp2b2/Cacna1a/Atxn2
GO:0106030	neuron projection fasciculation	5/466	0.000427868	5	Ncam1/Arhgap35/Cnr1/Ephb2/Ptprz1
GO:0007528	neuromuscular junction development	7/466	0.000441582	7	Unc13a/Cacng2/Cacnb1/Cacnb4/Cacnb2/Gphn/Kalrn
GO:0050775	positive regulation of dendrite morphogenesis	7/466	0.000441582	7	Dbn1/Dbnl/Marcks/Afdn/Ephb2/Kalrn/Akap5
GO:0032228	regulation of synaptic transmission, GABAergic	6/466	0.000464146	6	Prkce/Plcl2/Nf1/Cnr1/Phf24/Stxbp1
GO:1902115	regulation of organelle assembly	13/466	0.000464146	13	Lrfn4/Trappc12/Arhgap35/Map4/Smcr8/Sipa1l1/Arhgef2/Pip4k2b/Gap43/Npm1/Htt/Ccsap/Syne1
GO:0030048	actin filament-based movement	10/466	0.000472673	10	Ank2/Dbn1/Atp1a2/Parva/Cacnb2/Dlg1/Cacna1c/Atp1a1/Nos1/Myh10
GO:0048193	Golgi vesicle transport	15/466	0.000474107	15	Nbea/Trappc12/Vamp2/Ehd3/Sptbn1/Ap3d1/Spire1/Rab8a/Llgl1/Htt/Arfgef2/Myo18a/Macf1/Cul3/Arfgap2
GO:0050709	negative regulation of protein secretion	8/466	0.000482262	8	Madd/Stxbp5l/Rptor/Adra2a/Ppp3ca/Srcin1/Nos1/Pfkl
GO:0046717	acid secretion	7/466	0.000485951	7	Apba1/Gabbr1/Sv2a/Cacna1a/Nf1/Slc9a3r1/Cacnb4
GO:0007051	spindle organization	12/466	0.000495452	12	Atrx/Mapre2/Map4/Stmn1/Fsd1/Clasp1/Rgs14/Ccsap/Dlg1/Tppp/Mapre3/Cltc
GO:0006883	cellular sodium ion homeostasis	5/466	0.000509104	5	Slc8a1/Atp1a2/Atp1a3/Spp1/Atp1a1
GO:0071880	adenylate cyclase-activating adrenergic receptor signaling pathway	5/466	0.000509104	5	Atp2b4/Rapgef2/Adcy9/Adra2a/Nos1
GO:0008333	endosome to lysosome transport	7/466	0.000536257	7	Cacng3/Stx7/Gprasp1/Ap3d1/Cacng2/Cacng8/Aktip
GO:0031915	positive regulation of synaptic plasticity	4/466	0.000559806	4	Unc13a/Cfl1/Dbn1/Ephb2
GO:0060048	cardiac muscle contraction	10/466	0.000562452	10	Ank2/Slc8a1/Atp1a2/Ehd3/Atp1a3/Cacnb2/Srsf1/Dlg1/Cacna1c/Atp1a1
GO:0006936	muscle contraction	16/466	0.000566723	16	Atp2b1/Ank2/Dbn1/Atp2b4/Slc8a1/Atp1a2/Ehd3/Atp1a3/Cacnb2/Dock4/Srsf1/Adra2a/Dlg1/Cacna1c/Atp1a1/Nos1
GO:0042220	response to cocaine	6/466	0.000594925	6	Ncam1/Adgrl3/Cnr1/Dlg4/Kalrn/Nos1
GO:0010563	negative regulation of phosphorus metabolic process	20/466	0.000605071	20	Git1/Slc8a1/Smcr8/Prkar2a/Impact/Nf1/Pip4k2b/Ppm1e/Npm1/Plec/Lrp1/Eif4g1/Ephb2/Rgs14/Ppp1r9b/Mapt/Srcin1/Nos1/Ppp4r4/Hspa4
GO:0045936	negative regulation of phosphate metabolic process	20/466	0.000605071	20	Git1/Slc8a1/Smcr8/Prkar2a/Impact/Nf1/Pip4k2b/Ppm1e/Npm1/Plec/Lrp1/Eif4g1/Ephb2/Rgs14/Ppp1r9b/Mapt/Srcin1/Nos1/Ppp4r4/Hspa4
GO:0007274	neuromuscular synaptic transmission	5/466	0.000605071	5	Erc2/Cacna1a/Rab3a/Stxbp1/Chrm1
GO:0032272	negative regulation of protein polymerization	8/466	0.000607756	8	Add3/Cfl1/Map2/Add2/Arfgef1/Stmn1/Sptbn1/Arhgef7
GO:0048854	brain morphogenesis	6/466	0.000670111	6	Nf1/Slc4a10/Afdn/Shank3/Sos1/Ctnna2
GO:1901021	positive regulation of calcium ion transmembrane transporter activity	6/466	0.000670111	6	Ank2/Ehd3/Stim2/Htt/Cacnb4/Cacnb2
GO:0009749	response to glucose	12/466	0.000684842	12	Cacna1e/Prkce/Vamp2/Brsk2/Tra2b/C2cd2l/Rab11b/Lrp1/Adra2a/Ppp3cb/Ppp3ca/Pfkl
GO:0007204	positive regulation of cytosolic calcium ion concentration	17/466	0.000684842	17	Cacna1e/Prkce/Ank2/Cacna1b/Fyn/Slc8a1/Cacna1a/Grin2a/Dlg4/Lrp1/Htt/Diaph1/Gja1/Cacna1c/Akap5/Itpr1/Gng3
GO:0034504	protein localization to nucleus	16/466	0.000691569	16	Cfl1/Lmna/Fyn/Nf1/Hdgf/Nolc1/Appl1/Npm1/Skp1/Stk11/Htt/Cacnb4/Srsf1/Akap5/Syne1/Ppp3ca
GO:0048041	focal adhesion assembly	8/466	0.000709336	8	Cfl1/Actg1/Gpm6b/Clasp1/Lrp1/Pdpk1/Taok2/Macf1
GO:0048499	synaptic vesicle membrane organization	5/466	0.00070937	5	Ap3d1/Stx1a/Rab3a/Prrt2/Stxbp1
GO:0098698	postsynaptic specialization assembly	5/466	0.00070937	5	Lrfn4/Sipa1l1/Gap43/Shank3/Nlgn3
GO:0015849	organic acid transport	16/466	0.00070937	16	Apba1/Dpysl2/Gabbr1/Slc7a8/Sv2a/Slc16a1/Slc7a14/Cacna1a/Nf1/Slc43a2/Slc1a4/Slc9a3r1/Cacnb4/Stxbp1/Gja1/Slc6a7
GO:0051099	positive regulation of binding	12/466	0.00070937	12	Add2/Plcl2/Pacs1/Rapgef2/Stmn1/Lrp1/Arhgef7/Eif4g1/Ctnnb1/Mapre3/Hspa4/Aktip
GO:0006937	regulation of muscle contraction	11/466	0.000710933	11	Atp2b1/Ank2/Dbn1/Slc8a1/Atp1a2/Ehd3/Dock4/Adra2a/Dlg1/Cacna1c/Atp1a1
GO:0036376	sodium ion export across plasma membrane	4/466	0.000719682	4	Slc8a1/Atp1a2/Atp1a3/Atp1a1
GO:0098917	retrograde trans-synaptic signaling	4/466	0.000719682	4	Farp1/Cnr1/Dagla/Nos1
GO:0090257	regulation of muscle system process	14/466	0.000736087	14	Atp2b1/Ank2/Dbn1/Lmna/Atp2b4/Slc8a1/Atp1a2/Ehd3/Dock4/Adra2a/Dlg1/Cacna1c/Ppp3ca/Atp1a1
GO:0046942	carboxylic acid transport	15/466	0.000744122	15	Apba1/Dpysl2/Gabbr1/Slc7a8/Sv2a/Slc16a1/Cacna1a/Nf1/Slc43a2/Slc1a4/Slc9a3r1/Cacnb4/Stxbp1/Gja1/Slc6a7
GO:0009746	response to hexose	12/466	0.000772251	12	Cacna1e/Prkce/Vamp2/Brsk2/Tra2b/C2cd2l/Rab11b/Lrp1/Adra2a/Ppp3cb/Ppp3ca/Pfkl
GO:0043266	regulation of potassium ion transport	9/466	0.000788224	9	Ank2/Vamp2/Nedd4l/Rgs7/Dlg1/Akap5/Kcnip2/Kcnab2/Nos1
GO:0021537	telencephalon development	14/466	0.000792396	14	Atp1a2/Nf1/Afdn/Tra2b/Kif3a/Ndel1/Bcl11b/Ephb2/Htt/Plxna4/Shank3/Ctnnb1/Hnrnpk/Myh10
GO:0033119	negative regulation of RNA splicing	5/466	0.000828163	5	Acin1/Tra2b/Npm1/Hnrnpk/Srsf10
GO:0098900	regulation of action potential	7/466	0.000836903	7	Ank2/Cnr1/Hcn1/Hnrnpa1/Dlg1/Cacna1c/Kcnab2
GO:0090174	organelle membrane fusion	9/466	0.000836903	9	Vcpip1/Vamp2/Stx7/Pip4k2b/Stx1a/Rab8a/Rab3a/Prrt2/Stxbp1
GO:0034284	response to monosaccharide	12/466	0.000881086	12	Cacna1e/Prkce/Vamp2/Brsk2/Tra2b/C2cd2l/Rab11b/Lrp1/Adra2a/Ppp3cb/Ppp3ca/Pfkl
GO:0010038	response to metal ion	15/466	0.00091791	15	Ncam1/Nedd4l/Hnrnpd/Rasal1/Cpne1/Dlg2/Grin2a/Hcn1/Dlg4/Hnrnpa1/Htt/Gphn/Mapt/Ppp3ca/Gabrb3
GO:0061351	neural precursor cell proliferation	12/466	0.00091791	12	Dbn1/Cend1/Arhgef2/Nf1/Afdn/Kif3a/Zzef1/Shank3/Ctnnb1/Dagla/Nap1l1/Ptprz1
GO:0031987	locomotion involved in locomotory behavior	4/466	0.00091791	4	Dbn1/Slc25a46/Adgrl3/Ppp3cb
GO:0098696	regulation of neurotransmitter receptor localization to postsynaptic specialization membrane	4/466	0.00091791	4	Camk2a/Iqsec2/Kalrn/Magi2
GO:2000479	regulation of cAMP-dependent protein kinase activity	4/466	0.00091791	4	Atp2b4/Prkar2a/Rapgef2/Htt
GO:0042326	negative regulation of phosphorylation	18/466	0.00091791	18	Git1/Slc8a1/Smcr8/Prkar2a/Impact/Nf1/Pip4k2b/Ppm1e/Npm1/Plec/Lrp1/Eif4g1/Ephb2/Rgs14/Mapt/Srcin1/Nos1/Hspa4
GO:0007628	adult walking behavior	6/466	0.000921032	6	Cend1/Cacna1a/Oxr1/Cacnb4/Cacna1c/Mapt
GO:0046888	negative regulation of hormone secretion	8/466	0.000928654	8	Madd/Stxbp5l/Rptor/Kalrn/Adra2a/Ppp3ca/Nos1/Pfkl
GO:0001678	cellular glucose homeostasis	11/466	0.000937897	11	Cacna1e/Prkce/Brsk2/Nucks1/Tra2b/C2cd2l/Rab11b/Lrp1/Adra2a/Ppp3cb/Ppp3ca
GO:0061951	establishment of protein localization to plasma membrane	7/466	0.000987943	7	Vamp2/Sptbn1/Afdn/Rab8a/Arhgap44/Akap5/Macf1
GO:0051952	regulation of amine transport	9/466	0.000997712	9	Dpysl2/Gabbr1/Sv2a/Cacna1a/Slc43a2/Cnr1/Stx1a/Rab3a/Stxbp1
GO:0045197	establishment or maintenance of epithelial cell apical/basal polarity	6/466	0.0010272	6	Lrrc7/Prickle2/Dlg2/Slc9a3r1/Dlg1/Mark2
GO:0051048	negative regulation of secretion	12/466	0.00103477	12	Madd/Gabbr1/Stxbp5l/Nf1/Rptor/Cnr1/Kalrn/Adra2a/Ppp3ca/Srcin1/Nos1/Pfkl
GO:0002026	regulation of the force of heart contraction	5/466	0.00110943	5	Atp2b4/Slc8a1/Atp1a2/Atp1a1/Nos1
GO:0021533	cell differentiation in hindbrain	5/466	0.00110943	5	Slc25a46/Cend1/Atp2b2/Cacna1a/Atxn2
GO:0006941	striated muscle contraction	11/466	0.00113534	11	Ank2/Slc8a1/Atp1a2/Ehd3/Atp1a3/Cacnb2/Srsf1/Dlg1/Cacna1c/Atp1a1/Nos1
GO:1990573	potassium ion import across plasma membrane	6/466	0.00114241	6	Hcn2/Atp1a2/Kcnj3/Atp1a3/Dlg1/Atp1a1
GO:0061640	cytoskeleton-dependent cytokinesis	8/466	0.00114494	8	Fmn2/Cfl1/Stmn1/Sptbn1/Spire1/Cit/Plec/Myh10
GO:0035235	ionotropic glutamate receptor signaling pathway	4/466	0.00114805	4	Camk2a/Grin2a/Atp1a3/Kalrn
GO:1990806	ligand-gated ion channel signaling pathway	4/466	0.00114805	4	Camk2a/Grin2a/Atp1a3/Kalrn
GO:0071375	cellular response to peptide hormone stimulus	14/466	0.00116458	14	Atp2b1/Camk2a/Cfl1/Vamp2/Marcks/Nucks1/Pip4k2b/Appl1/Rab8a/Ncoa5/Ndel1/Ctnnb1/Hnrnpk/Ahsg
GO:0030833	regulation of actin filament polymerization	10/466	0.00116829	10	Add3/Prkce/Cfl1/Dbn1/Cotl1/Add2/Dbnl/Arfgef1/Sptbn1/Dlg1
GO:0042060	wound healing	17/466	0.00121057	17	Prkce/Tmeff2/Arhgap35/Arfgef1/Actg1/Nf1/Clasp1/Rab3a/Plec/Ephb2/Stxbp1/Lnpk/Gja1/Adra2a/Dst/Macf1/Myh10
GO:0043010	camera-type eye development	17/466	0.00121057	17	Arhgap35/Pds5b/Ahi1/Bmpr2/Nf1/Gpm6a/Abi2/Hcn1/Bcl11b/Ephb2/Gja1/Ctnnb1/Sos1/Dlg1/Cacna1c/Shroom2/Myh10
GO:0021954	central nervous system neuron development	8/466	0.00121341	8	Map2/Arhgap35/Rapgef2/Slc4a10/Lingo1/Ndel1/Ephb2/Plxna4
GO:0051899	membrane depolarization	8/466	0.00121341	8	Hcn2/Nedd4l/Cacna1a/Cacng2/Hcn1/Cacnb2/Gja1/Cacna1c
GO:0033120	positive regulation of RNA splicing	6/466	0.00124885	6	Thrap3/Rbmxl1/Snrnp70/Tra2b/Srsf1/Hnrnpk
GO:0090659	walking behavior	6/466	0.00124885	6	Cend1/Cacna1a/Oxr1/Cacnb4/Cacna1c/Mapt
GO:0055117	regulation of cardiac muscle contraction	7/466	0.00124885	7	Ank2/Slc8a1/Atp1a2/Ehd3/Dlg1/Cacna1c/Atp1a1
GO:0050686	negative regulation of mRNA processing	5/466	0.00125462	5	Acin1/Tra2b/Npm1/Hnrnpk/Srsf10
GO:0071875	adrenergic receptor signaling pathway	5/466	0.00125462	5	Atp2b4/Rapgef2/Adcy9/Adra2a/Nos1
GO:0015837	amine transport	9/466	0.00131769	9	Dpysl2/Gabbr1/Sv2a/Cacna1a/Slc43a2/Cnr1/Stx1a/Rab3a/Stxbp1
GO:0030902	hindbrain development	11/466	0.00133812	11	Slc25a46/Ahi1/Cend1/Atp2b2/Cacna1a/Ephb2/Ctnnb1/Atxn2/Ctnna2/Myh10/Gabrb3
GO:0008038	neuron recognition	6/466	0.00137954	6	Ncam1/Arhgap35/Cnr1/Gap43/Ephb2/Ptprz1
GO:0070509	calcium ion import	8/466	0.00137954	8	Cacna1e/Cacna1b/Fyn/Slc8a1/Cacna1a/Cacnb2/Ctnnb1/Cacna1c
GO:0035493	SNARE complex assembly	4/466	0.00140669	4	Vamp2/Stx1a/Prrt2/Stxbp1
GO:0043278	response to morphine	4/466	0.00140669	4	Prkce/Prkcg/Cnr1/Ppp1r9b
GO:0071333	cellular response to glucose stimulus	10/466	0.00141084	10	Cacna1e/Prkce/Brsk2/Tra2b/C2cd2l/Rab11b/Lrp1/Adra2a/Ppp3cb/Ppp3ca
GO:0021697	cerebellar cortex formation	5/466	0.00143541	5	Slc25a46/Cend1/Atp2b2/Cacna1a/Atxn2
GO:0043112	receptor metabolic process	7/466	0.00145506	7	Git1/Ehd3/Gprasp1/Rab11b/Lamtor1/Gria1/Arfgef2
GO:0140694	non-membrane-bounded organelle assembly	17/466	0.00145569	17	Trappc12/Mapre2/Dbnl/Cds2/Actg1/Arhgef2/Npm1/Clasp1/Plec/Rbm14/Ccsap/Atxn2/Csde1/Mapre3/Myh10/Cltc/Rps2
GO:0035773	insulin secretion involved in cellular response to glucose stimulus	8/466	0.00146164	8	Cacna1e/Prkce/Brsk2/C2cd2l/Rab11b/Lrp1/Adra2a/Ppp3cb
GO:0007189	adenylate cyclase-activating G protein-coupled receptor signaling pathway	10/466	0.00147448	10	Adcy2/Atp2b4/Rapgef2/Adgrl3/Cnr1/Adcy9/Slc9a3r1/Adra2a/Adgrb2/Nos1
GO:0046676	negative regulation of insulin secretion	6/466	0.0015099	6	Stxbp5l/Rptor/Adra2a/Ppp3ca/Nos1/Pfkl
GO:0009743	response to carbohydrate	12/466	0.00152072	12	Cacna1e/Prkce/Vamp2/Brsk2/Tra2b/C2cd2l/Rab11b/Lrp1/Adra2a/Ppp3cb/Ppp3ca/Pfkl
GO:0007034	vacuolar transport	10/466	0.00154351	10	Igf2r/Cacng3/Ehd3/Stx7/Gprasp1/Ap3d1/Cacng2/Lrp1/Cacng8/Aktip
GO:0071331	cellular response to hexose stimulus	10/466	0.00154351	10	Cacna1e/Prkce/Brsk2/Tra2b/C2cd2l/Rab11b/Lrp1/Adra2a/Ppp3cb/Ppp3ca
GO:1904063	negative regulation of cation transmembrane transport	8/466	0.00155061	8	Prkce/Atp1a2/Nedd4l/Slc43a2/Iscu/Slc9a3r1/Ephb2/Nos1
GO:0001654	eye development	18/466	0.0015788	18	Arhgap35/Pds5b/Ahi1/Dzank1/Bmpr2/Nf1/Gpm6a/Abi2/Hcn1/Bcl11b/Ephb2/Gja1/Ctnnb1/Sos1/Dlg1/Cacna1c/Shroom2/Myh10
GO:0071326	cellular response to monosaccharide stimulus	10/466	0.00161834	10	Cacna1e/Prkce/Brsk2/Tra2b/C2cd2l/Rab11b/Lrp1/Adra2a/Ppp3cb/Ppp3ca
GO:0007422	peripheral nervous system development	7/466	0.00168316	7	Adam22/Slc25a46/Nf1/Plec/Nefh/Plxna4/Adgrb2
GO:0014072	response to isoquinoline alkaloid	4/466	0.00169014	4	Prkce/Prkcg/Cnr1/Ppp1r9b
GO:0035372	protein localization to microtubule	4/466	0.00169014	4	Map1a/Mapre2/Diaph1/Mapre3
GO:0060081	membrane hyperpolarization	4/466	0.00169014	4	Kcnq2/Cacng2/Hcn1/Atp1a1
GO:0099558	maintenance of synapse structure	4/466	0.00169014	4	Syngap1/Erc2/Shank2/Rab3a
GO:1905874	regulation of postsynaptic density organization	4/466	0.00169014	4	Cfl1/Dbn1/Lrfn4/Sipa1l1
GO:0150063	visual system development	18/466	0.00169091	18	Arhgap35/Pds5b/Ahi1/Dzank1/Bmpr2/Nf1/Gpm6a/Abi2/Hcn1/Bcl11b/Ephb2/Gja1/Ctnnb1/Sos1/Dlg1/Cacna1c/Shroom2/Myh10
GO:0071900	regulation of protein serine/threonine kinase activity	16/466	0.00175427	16	Map3k5/Atp2b4/Slc8a1/Prkar2a/Rapgef2/Marcks/Nf1/Rptor/Rgs14/Stk11/Htt/Rasgrp1/Adra2a/Sos1/Map4k2/Mapre3
GO:0099054	presynapse assembly	6/466	0.00180383	6	Lrfn4/Bsn/Pclo/Farp1/Eif4g1/Nlgn3
GO:0015711	organic anion transport	16/466	0.00180383	16	Apba1/Dpysl2/Gabbr1/Slc7a8/Sv2a/Slc16a1/Cacna1a/Nf1/Slc43a2/Slc1a4/Slc4a10/Slc9a3r1/Cacnb4/Stxbp1/Gja1/Slc6a7
GO:0007020	microtubule nucleation	5/466	0.00182652	5	Git1/Clasp1/Ndel1/Arhgef7/Tppp
GO:0050795	regulation of behavior	8/466	0.00185386	8	Sgip1/Dbn1/Ahi1/Cnr1/Dlg4/Ephb2/Shank3/Gja1
GO:0048880	sensory system development	18/466	0.00187254	18	Arhgap35/Pds5b/Ahi1/Dzank1/Bmpr2/Nf1/Gpm6a/Abi2/Hcn1/Bcl11b/Ephb2/Gja1/Ctnnb1/Sos1/Dlg1/Cacna1c/Shroom2/Myh10
GO:0021700	developmental maturation	16/466	0.0019065	16	Unc13a/Cend1/Cacna1a/Palm/Nf1/Ap3d1/Dlg2/Dlg4/Rab3a/Wdr77/Stxbp1/Gja1/Ctnnb1/Hnrnpk/Akap5/Kcnip2
GO:0002090	regulation of receptor internalization	7/466	0.00193015	7	Ahi1/Iqsec1/Dlg4/Pacsin1/Akap5/Atxn2/Magi2
GO:0006892	post-Golgi vesicle-mediated transport	8/466	0.00196522	8	Nbea/Vamp2/Ehd3/Sptbn1/Ap3d1/Llgl1/Arfgef2/Macf1
GO:0003012	muscle system process	18/466	0.00196522	18	Atp2b1/Ank2/Dbn1/Lmna/Atp2b4/Slc8a1/Atp1a2/Ehd3/Atp1a3/Cacnb2/Dock4/Srsf1/Adra2a/Dlg1/Cacna1c/Ppp3ca/Atp1a1/Nos1
GO:2001222	regulation of neuron migration	6/466	0.00196522	6	Camk2a/Rapgef2/Arhgef2/Nsmf/Ctnna2/Ptprz1
GO:0007009	plasma membrane organization	10/466	0.00201467	10	Sgip1/Ank2/Tmeff2/Epb41l3/Sptbn1/Rab3a/Slc9a3r1/Plec/Pacsin1/Myh10
GO:0001956	positive regulation of neurotransmitter secretion	4/466	0.00201467	4	Unc13a/Cacna1b/Stx1a/Stxbp1
GO:0032252	secretory granule localization	4/466	0.00201467	4	Map2/Ppfia2/Kif5a/Rasgrp1
GO:0048490	anterograde synaptic vesicle transport	4/466	0.00201467	4	Madd/Ap3b2/Map2/Ap3d1
GO:0099514	synaptic vesicle cytoskeletal transport	4/466	0.00201467	4	Madd/Ap3b2/Map2/Ap3d1
GO:0099517	synaptic vesicle transport along microtubule	4/466	0.00201467	4	Madd/Ap3b2/Map2/Ap3d1
GO:0120033	negative regulation of plasma membrane bounded cell projection assembly	5/466	0.00203776	5	Cfl1/Rab3ip/Map4/Arhgap44/Rap1gap
GO:0071322	cellular response to carbohydrate stimulus	10/466	0.00231626	10	Cacna1e/Prkce/Brsk2/Tra2b/C2cd2l/Rab11b/Lrp1/Adra2a/Ppp3cb/Ppp3ca
GO:0030866	cortical actin cytoskeleton organization	5/466	0.00260839	5	Epb41l3/Llgl1/Plec/Epb41l1/Dlg1
GO:0086004	regulation of cardiac muscle cell contraction	5/466	0.00260839	5	Ank2/Atp1a2/Dlg1/Cacna1c/Atp1a1
GO:1901385	regulation of voltage-gated calcium channel activity	5/466	0.00260839	5	Ehd3/Cacna1a/Cacnb1/Cacnb4/Cacnb2
GO:0071214	cellular response to abiotic stimulus	15/466	0.00260839	15	Atp1a2/Impact/Palm/Nucks1/Npm1/Rab11b/Plec/Eef1d/Stk11/Gja1/Nsmf/Ctnnb1/Atp1a1/Nos1/Prkg2
GO:0104004	cellular response to environmental stimulus	15/466	0.00260839	15	Atp1a2/Impact/Palm/Nucks1/Npm1/Rab11b/Plec/Eef1d/Stk11/Gja1/Nsmf/Ctnnb1/Atp1a1/Nos1/Prkg2
GO:0010810	regulation of cell-substrate adhesion	12/466	0.00263075	12	Prkce/Cfl1/Dbn1/Actg1/Mink1/Nf1/Gpm6b/Clasp1/Lrp1/Spp1/Macf1/Ptprz1
GO:0033673	negative regulation of kinase activity	12/466	0.00263075	12	Slc8a1/Smcr8/Prkar2a/Nf1/Pip4k2b/Ppm1e/Npm1/Plec/Ephb2/Rgs14/Mapt/Srcin1
GO:0034766	negative regulation of ion transmembrane transport	8/466	0.00263179	8	Prkce/Atp1a2/Nedd4l/Slc43a2/Iscu/Slc9a3r1/Ephb2/Nos1
GO:0048791	calcium ion-regulated exocytosis of neurotransmitter	4/466	0.00287768	4	Unc13a/Rims1/Cacna1a/Stxbp1
GO:0060080	inhibitory postsynaptic potential	4/466	0.00287768	4	Rims1/Dbn1/Nlgn3/Gabrb3
GO:0071625	vocalization behavior	4/466	0.00287768	4	Shank2/Dlg4/Shank3/Nlgn3
GO:0072578	neurotransmitter-gated ion channel clustering	4/466	0.00287768	4	Dlg4/Gphn/Shank3/Shisa6
GO:2001224	positive regulation of neuron migration	4/466	0.00287768	4	Rapgef2/Arhgef2/Nsmf/Ptprz1
GO:0031281	positive regulation of cyclase activity	5/466	0.00289763	5	Adcy2/Nf1/Cacna1c/Akap5/Nos1
GO:0071320	cellular response to cAMP	5/466	0.00289763	5	Hcn2/Slc8a1/Rapgef2/Hcn1/Itpr1
GO:0006906	vesicle fusion	8/466	0.00293921	8	Vamp2/Stx7/Pip4k2b/Stx1a/Rab8a/Rab3a/Prrt2/Stxbp1
GO:0044380	protein localization to cytoskeleton	6/466	0.00302055	6	Map1a/Mapre2/Htt/Diaph1/Ppp1r9b/Mapre3
GO:0001881	receptor recycling	5/466	0.00324421	5	Ehd3/Rab11b/Lamtor1/Gria1/Arfgef2
GO:0048265	response to pain	5/466	0.00324421	5	Cacna1e/Cacna1b/Prkcg/Cacna1a/Kalrn
GO:0033572	transferrin transport	3/466	0.00331636	3	Rab11b/Cltc/Arhgap1
GO:0035864	response to potassium ion	3/466	0.00331636	3	Dlg2/Dlg4/Hnrnpa1
GO:0035865	cellular response to potassium ion	3/466	0.00331636	3	Dlg2/Dlg4/Hnrnpa1
GO:0099541	trans-synaptic signaling by lipid	3/466	0.00331636	3	Grm5/Cnr1/Dagla
GO:0099542	trans-synaptic signaling by endocannabinoid	3/466	0.00331636	3	Grm5/Cnr1/Dagla
GO:1903242	regulation of cardiac muscle hypertrophy in response to stress	3/466	0.00331636	3	Lmna/Atp2b4/Ppp3ca
GO:1904526	regulation of microtubule binding	3/466	0.00331636	3	Map2/Mark2/Mapre3
GO:2000807	regulation of synaptic vesicle clustering	3/466	0.00331636	3	Snap91/Magi2/Nlgn3
GO:0048015	phosphatidylinositol-mediated signaling	10/466	0.00337992	10	Pi4ka/Agap2/Fyn/Plcl2/Nf1/Slc9a3r2/Slc9a3r1/Rasgrp1/Pitpnm2/Plch2
GO:0034763	negative regulation of transmembrane transport	9/466	0.00338146	9	Prkce/Atp1a2/Nedd4l/Ahi1/Slc43a2/Iscu/Slc9a3r1/Ephb2/Nos1
GO:0006446	regulation of translational initiation	6/466	0.00352606	6	Eif3b/Eif4g2/Impact/Npm1/Eif4g1/Eif5b
GO:0051224	negative regulation of protein transport	9/466	0.00354871	9	Madd/Stxbp5l/Nf1/Rptor/Adra2a/Ppp3ca/Srcin1/Nos1/Pfkl
GO:0061178	regulation of insulin secretion involved in cellular response to glucose stimulus	7/466	0.00376571	7	Cacna1e/Prkce/Brsk2/C2cd2l/Lrp1/Adra2a/Ppp3cb
GO:0035296	regulation of tube diameter	10/466	0.0038283	10	Add3/Atp2b1/Slc8a1/Atp1a2/Bmpr2/Dock4/Gja1/Adra2a/Cacna1c/Nos1
GO:0048017	inositol lipid-mediated signaling	10/466	0.0038283	10	Pi4ka/Agap2/Fyn/Plcl2/Nf1/Slc9a3r2/Slc9a3r1/Rasgrp1/Pitpnm2/Plch2
GO:0097746	blood vessel diameter maintenance	10/466	0.0038283	10	Add3/Atp2b1/Slc8a1/Atp1a2/Bmpr2/Dock4/Gja1/Adra2a/Cacna1c/Nos1
GO:0031629	synaptic vesicle fusion to presynaptic active zone membrane	4/466	0.00390939	4	Stx1a/Rab3a/Prrt2/Stxbp1
GO:0099174	regulation of presynapse organization	5/466	0.00395502	5	Snap91/Lrfn4/Farp1/Eif4g1/Nlgn3
GO:0035150	regulation of tube size	10/466	0.00396468	10	Add3/Atp2b1/Slc8a1/Atp1a2/Bmpr2/Dock4/Gja1/Adra2a/Cacna1c/Nos1
GO:1903034	regulation of response to wounding	10/466	0.00396468	10	Prkce/Git1/Arfgef1/Actg1/Clasp1/Lrp1/Ndel1/Ephb2/Gja1/Adra2a
GO:0031334	positive regulation of protein-containing complex assembly	11/466	0.00396468	11	Map1b/Prkce/Rims1/Faf1/Git1/Snap91/Stub1/Eif4g1/Dlg1/Mapt/Tppp
GO:0006942	regulation of striated muscle contraction	7/466	0.00396468	7	Ank2/Slc8a1/Atp1a2/Ehd3/Dlg1/Cacna1c/Atp1a1
GO:0021675	nerve development	7/466	0.00396468	7	Unc13a/Slc25a46/Prkcg/Ephb2/Plxna4/Ctnnb1/Gabrb3
GO:0032231	regulation of actin filament bundle assembly	8/466	0.00400307	8	Tmeff2/Cfl1/Dbn1/Actg1/Stmn1/Ppm1e/Clasp1/Shank3
GO:0120034	positive regulation of plasma membrane bounded cell projection assembly	8/466	0.00400307	8	Dpysl3/Cfl1/Arhgap35/Palm/Gpm6a/Abi2/Ndel1/Htt
GO:0051893	regulation of focal adhesion assembly	6/466	0.00406926	6	Cfl1/Actg1/Gpm6b/Clasp1/Lrp1/Macf1
GO:0090109	regulation of cell-substrate junction assembly	6/466	0.00406926	6	Cfl1/Actg1/Gpm6b/Clasp1/Lrp1/Macf1
GO:1904427	positive regulation of calcium ion transmembrane transport	7/466	0.00420748	7	Ank2/Ehd3/Stim2/Htt/Cacnb4/Cacnb2/Cacna1c
GO:0048284	organelle fusion	9/466	0.00421833	9	Vcpip1/Vamp2/Stx7/Pip4k2b/Stx1a/Rab8a/Rab3a/Prrt2/Stxbp1
GO:0032869	cellular response to insulin stimulus	11/466	0.00423705	11	Atp2b1/Vamp2/Marcks/Nucks1/Pip4k2b/Appl1/Rab8a/Ncoa5/Ndel1/Hnrnpk/Ahsg
GO:0010612	regulation of cardiac muscle adaptation	3/466	0.00428276	3	Lmna/Atp2b4/Ppp3ca
GO:0050774	negative regulation of dendrite morphogenesis	3/466	0.00428276	3	Rapgef2/Cit/Ppp3ca
GO:0060768	regulation of epithelial cell proliferation involved in prostate gland development	3/466	0.00428276	3	Stk11/Wdr77/Ctnnb1
GO:0086016	AV node cell action potential	3/466	0.00428276	3	Ank2/Cacnb2/Cacna1c
GO:0086027	AV node cell to bundle of His cell signaling	3/466	0.00428276	3	Ank2/Cacnb2/Cacna1c
GO:0097104	postsynaptic membrane assembly	3/466	0.00428276	3	Ephb2/Magi2/Nlgn3
GO:1902513	regulation of organelle transport along microtubule	3/466	0.00428276	3	Map2/Nefh/Stk11
GO:0006939	smooth muscle contraction	8/466	0.00438135	8	Atp2b1/Atp2b4/Slc8a1/Atp1a2/Dock4/Adra2a/Dlg1/Cacna1c
GO:0044070	regulation of anion transport	8/466	0.00438135	8	Grm5/Dpysl2/Gabbr1/Sv2a/Slc43a2/Rab11b/Stxbp1/Prkg2
GO:0006835	dicarboxylic acid transport	7/466	0.00439349	7	Apba1/Dpysl2/Gabbr1/Nf1/Slc1a4/Stxbp1/Gja1
GO:1901379	regulation of potassium ion transmembrane transport	7/466	0.00439349	7	Ank2/Vamp2/Nedd4l/Rgs7/Dlg1/Kcnip2/Kcnab2
GO:0051590	positive regulation of neurotransmitter transport	4/466	0.00439349	4	Unc13a/Cacna1b/Stx1a/Stxbp1
GO:0099500	vesicle fusion to plasma membrane	4/466	0.00439349	4	Stx1a/Rab3a/Prrt2/Stxbp1
GO:0051271	negative regulation of cellular component movement	14/466	0.00442942	14	Ndrg4/Dpysl3/Tmeff2/Cfl1/Dbn1/Atp2b4/Nf1/Afdn/Srgap3/Clasp1/Slc9a3r1/Lrp1/Magi2/Nos1
GO:0001933	negative regulation of protein phosphorylation	15/466	0.00458331	15	Slc8a1/Smcr8/Prkar2a/Impact/Nf1/Ppm1e/Npm1/Plec/Lrp1/Eif4g1/Ephb2/Rgs14/Srcin1/Nos1/Hspa4
GO:0046839	phospholipid dephosphorylation	5/466	0.00467844	5	Mtmr1/Plppr4/Plppr2/Mtmr7/Plppr3
GO:0061098	positive regulation of protein tyrosine kinase activity	5/466	0.00467844	5	Grm5/Hsph1/Dlg4/Adra2a/Srcin1
GO:1902850	microtubule cytoskeleton organization involved in mitosis	9/466	0.00473218	9	Map4/Arhgef2/Stmn1/Fsd1/Clasp1/Ndel1/Htt/Ccsap/Cltc
GO:0097581	lamellipodium organization	7/466	0.00495292	7	Cfl1/Arhgef6/Ablim2/Abi1/Abi2/Ablim1/Arhgef7
GO:0017158	regulation of calcium ion-dependent exocytosis	5/466	0.00514544	5	Vamp2/Cacna1a/Stx1a/Stxbp1/Adra2a
GO:0072583	clathrin-dependent endocytosis	5/466	0.00514544	5	Sgip1/Snap91/Canx/Itsn1/Cltc
GO:0086009	membrane repolarization	5/466	0.00514544	5	Ank2/Nedd4l/Gja1/Kcnip2/Atp1a1
GO:0006814	sodium ion transport	12/466	0.00514544	12	Hcn2/Atp2b4/Slc8a1/Atp1a2/Nedd4l/Slc4a10/Hcn1/Slc9a3r1/Atp1a3/Slc6a7/Atp1a1/Nos1
GO:0006413	translational initiation	8/466	0.00532237	8	Eif3b/Eif4g2/Impact/Npm1/Eif4g1/Eif4b/Eif5b/Rps2
GO:0051963	regulation of synapse assembly	8/466	0.00532237	8	Lrfn4/Sipa1l1/Farp1/Adgrl3/Eif4g1/Ephb2/Adgrb2/Nlgn3
GO:0061337	cardiac conduction	6/466	0.00535797	6	Ank2/Slc8a1/Ehd3/Cacnb2/Gja1/Cacna1c
GO:0051222	positive regulation of protein transport	14/466	0.00536708	14	Prkce/Fyn/Vamp2/Stxbp5l/C2cd2l/Kif3a/Lrp1/Pdcd5/Gja1/Ppp3cb/Myo18a/Akap5/Chrm1/Myh10
GO:1900180	regulation of protein localization to nucleus	9/466	0.00537172	9	Lmna/Fyn/Nf1/Nolc1/Npm1/Stk11/Htt/Cacnb4/Akap5
GO:0060124	positive regulation of growth hormone secretion	3/466	0.00540266	3	Gabbr1/Arhgef7/Itsn1
GO:0060767	epithelial cell proliferation involved in prostate gland development	3/466	0.00540266	3	Stk11/Wdr77/Ctnnb1
GO:0099004	calmodulin dependent kinase signaling pathway	3/466	0.00540266	3	Camk2a/Camkk2/Htt
GO:0099519	dense core granule cytoskeletal transport	3/466	0.00540266	3	Map2/Ppfia2/Kif5a
GO:2000822	regulation of behavioral fear response	3/466	0.00540266	3	Ephb2/Shank3/Gja1
GO:0043434	response to peptide hormone	15/466	0.00542215	15	Atp2b1/Camk2a/Cfl1/Vamp2/Marcks/Nucks1/Pip4k2b/Appl1/Rab8a/Ncoa5/Ndel1/Ctnnb1/Hnrnpk/Nos1/Ahsg
GO:0035304	regulation of protein dephosphorylation	7/466	0.0054744	7	Ppp1r7/Htt/Nsmf/Ppp1r9b/Ppp6r3/Magi2/Ppp4r4
GO:0120193	tight junction organization	7/466	0.0054744	7	Nedd4l/Actg1/Afdn/Plec/Ephb2/Gja1/Dlg1
GO:0021695	cerebellar cortex development	6/466	0.00568614	6	Slc25a46/Cend1/Atp2b2/Cacna1a/Atxn2/Myh10
GO:0032878	regulation of establishment or maintenance of cell polarity	4/466	0.00570133	4	Cfl1/Arfgef1/Kif3a/Llgl1
GO:0018108	peptidyl-tyrosine phosphorylation	14/466	0.00575549	14	Grm5/Prkce/Fyn/Hsph1/Abi1/Arhgef2/Abi2/Dlg4/Ephb2/Stk11/Zzef1/Adra2a/Srcin1/Ptprz1
GO:0033077	T cell differentiation in thymus	7/466	0.00579144	7	Mink1/Bcl11b/Stk11/Rasgrp1/Ctnnb1/Sos1/Rps6
GO:0090277	positive regulation of peptide hormone secretion	8/466	0.00607634	8	Prkce/Gabbr1/C2cd2l/Lrp1/Arhgef7/Itsn1/Gja1/Ppp3cb
GO:0086003	cardiac muscle cell contraction	6/466	0.00607634	6	Ank2/Atp1a2/Cacnb2/Dlg1/Cacna1c/Atp1a1
GO:0021696	cerebellar cortex morphogenesis	5/466	0.00607634	5	Slc25a46/Cend1/Atp2b2/Cacna1a/Atxn2
GO:0030835	negative regulation of actin filament depolymerization	5/466	0.00607634	5	Add3/Cfl1/Add2/Sptbn1/Shroom2
GO:1903320	regulation of protein modification by small protein conjugation or removal	12/466	0.00610672	12	Prkce/Fyn/Prkcg/Mta1/Npm1/Stub1/Skp1/Ctnnb1/Trip12/Wfs1/Cul3/Rps2
GO:0018212	peptidyl-tyrosine modification	14/466	0.00620062	14	Grm5/Prkce/Fyn/Hsph1/Abi1/Arhgef2/Abi2/Dlg4/Ephb2/Stk11/Zzef1/Adra2a/Srcin1/Ptprz1
GO:0008217	regulation of blood pressure	11/466	0.00620062	11	Atp2b1/Cacna1b/Atp1a2/Nedd4l/Bmpr2/Cnr1/Gja1/Cacna1c/Atp1a1/Nos1/Trhde
GO:0031396	regulation of protein ubiquitination	11/466	0.00620062	11	Prkce/Fyn/Prkcg/Mta1/Npm1/Stub1/Skp1/Trip12/Wfs1/Cul3/Rps2
GO:0007623	circadian rhythm	11/466	0.00642261	11	Thrap3/Kcnd2/Prkcg/Ppp1cc/Hnrnpd/Ppp1cb/Mta1/Prkg2/Nlgn3/Gfpt1/Gabrb3
GO:0002028	regulation of sodium ion transport	7/466	0.00644605	7	Atp2b4/Slc8a1/Atp1a2/Nedd4l/Slc9a3r1/Atp1a1/Nos1
GO:0007193	adenylate cyclase-inhibiting G protein-coupled receptor signaling pathway	6/466	0.00646523	6	Gabbr1/Gabbr2/Palm/Adra2a/Akap5/Chrm1
GO:0030953	astral microtubule organization	3/466	0.00668846	3	Clasp1/Dlg1/Tppp
GO:0086067	AV node cell to bundle of His cell communication	3/466	0.00668846	3	Ank2/Cacnb2/Cacna1c
GO:0090557	establishment of endothelial intestinal barrier	3/466	0.00668846	3	Rapgef2/Afdn/Tjp2
GO:0097113	AMPA glutamate receptor clustering	3/466	0.00668846	3	Dlg4/Shank3/Shisa6
GO:1903365	regulation of fear response	3/466	0.00668846	3	Ephb2/Shank3/Gja1
GO:0032418	lysosome localization	7/466	0.00717285	7	Klc2/Rab3a/Ndel1/Lamtor1/Pdpk1/Rasgrp1/Stxbp1
GO:1990849	vacuolar localization	7/466	0.00717285	7	Klc2/Rab3a/Ndel1/Lamtor1/Pdpk1/Rasgrp1/Stxbp1
GO:0016601	Rac protein signal transduction	5/466	0.00717285	5	Dbnl/Nf1/Abi2/Stmn3/Arhgap44
GO:0033173	calcineurin-NFAT signaling cascade	5/466	0.00717285	5	Atp2b4/Ppp3cb/Akap5/Ppp3ca/Adgrb2
GO:0002793	positive regulation of peptide secretion	8/466	0.00724009	8	Prkce/Gabbr1/C2cd2l/Lrp1/Arhgef7/Itsn1/Gja1/Ppp3cb
GO:0051651	maintenance of location in cell	11/466	0.00727263	11	Prkce/Ank2/Dbn1/Slc8a1/Ap3d1/Skp1/Htt/Diaph1/Gja1/Itpr1/Syne1
GO:0048678	response to axon injury	6/466	0.00733997	6	Dpysl3/Gap43/Lrp1/Ndel1/Nefh/Mag
GO:0001952	regulation of cell-matrix adhesion	8/466	0.00757654	8	Cfl1/Actg1/Mink1/Nf1/Gpm6b/Clasp1/Lrp1/Macf1
GO:0033157	regulation of intracellular protein transport	11/466	0.00777154	11	Fyn/Vamp2/Nf1/Nucb1/Nolc1/Kif3a/Ndel1/Pdcd5/Arhgap44/Akap5/Chrm1
GO:0034332	adherens junction organization	5/466	0.00779229	5	Cdh10/Abi2/Afdn/Plec/Ctnnb1
GO:0030032	lamellipodium assembly	6/466	0.00783166	6	Cfl1/Arhgef6/Ablim2/Abi2/Ablim1/Arhgef7
GO:0051348	negative regulation of transferase activity	12/466	0.00792941	12	Slc8a1/Smcr8/Prkar2a/Nf1/Pip4k2b/Ppm1e/Npm1/Plec/Ephb2/Rgs14/Mapt/Srcin1
GO:0032465	regulation of cytokinesis	7/466	0.00792941	7	Prkce/Git1/Pkp4/Cit/Fsd1/Zfyve19/Cul3
GO:1904951	positive regulation of establishment of protein localization	14/466	0.0079635	14	Prkce/Fyn/Vamp2/Stxbp5l/C2cd2l/Kif3a/Lrp1/Pdcd5/Gja1/Ppp3cb/Myo18a/Akap5/Chrm1/Myh10
GO:0045932	negative regulation of muscle contraction	4/466	0.0080927	4	Dbn1/Atp1a2/Dock4/Adra2a
GO:0140058	neuron projection arborization	4/466	0.0080927	4	Afdn/Dlg4/Taok2/Macf1
GO:0010642	negative regulation of platelet-derived growth factor receptor signaling pathway	3/466	0.0080927	3	Ndrg4/Slc9a3r1/Lrp1
GO:0032253	dense core granule localization	3/466	0.0080927	3	Map2/Ppfia2/Kif5a
GO:0045161	neuronal ion channel clustering	3/466	0.0080927	3	Dlg2/Akap5/Kcnip2
GO:0045906	negative regulation of vasoconstriction	3/466	0.0080927	3	Bmpr2/Dock4/Nos1
GO:0046058	cAMP metabolic process	3/466	0.0080927	3	Adcy2/Adcy9/Cacnb4
GO:0097688	glutamate receptor clustering	3/466	0.0080927	3	Dlg4/Shank3/Shisa6
GO:1901950	dense core granule transport	3/466	0.0080927	3	Map2/Ppfia2/Kif5a
GO:1902514	regulation of calcium ion transmembrane transport via high voltage-gated calcium channel	3/466	0.0080927	3	Cacnb1/Cacnb2/Cacna1c
GO:2000650	negative regulation of sodium ion transmembrane transporter activity	3/466	0.0080927	3	Atp1a2/Nedd4l/Slc9a3r1
GO:0071496	cellular response to external stimulus	13/466	0.0081478	13	Map3k5/Atp1a2/Arhgap35/Mios/Impact/Brsk2/Rptor/Wipi2/Plec/Eif4g1/Ctnnb1/Atp1a1/Nos1
GO:0018105	peptidyl-serine phosphorylation	14/466	0.00825313	14	Camk2a/Prkce/Atp2b4/Prkcg/Plcl2/Brsk2/Araf/Rptor/Eif4g1/Pdpk1/Mark2/Nos1/Prkg2/Camkv
GO:0061025	membrane fusion	9/466	0.00841968	9	Vcpip1/Vamp2/Stx7/Pip4k2b/Stx1a/Rab8a/Rab3a/Prrt2/Stxbp1
GO:0040013	negative regulation of locomotion	14/466	0.00845836	14	Grm5/Ndrg4/Dpysl3/Tmeff2/Cfl1/Dbn1/Atp2b4/Nf1/Afdn/Srgap3/Clasp1/Slc9a3r1/Lrp1/Magi2
GO:1903036	positive regulation of response to wounding	6/466	0.00873934	6	Prkce/Arfgef1/Actg1/Lrp1/Ndel1/Adra2a
GO:0044772	mitotic cell cycle phase transition	16/466	0.00891429	16	Camk2a/Taok1/Brsk2/Rptor/Appl1/Cit/Clasp1/Dync1li1/Eif4g1/Cacnb4/Dlg1/Zfyve19/Taok2/Ppp3ca/Rps6/Cul3
GO:0007097	nuclear migration	4/466	0.00895992	4	Cdc42bpa/Slc9a3r1/Syne1/Myh10
GO:0045762	positive regulation of adenylate cyclase activity	4/466	0.00895992	4	Adcy2/Nf1/Cacna1c/Akap5
GO:1903421	regulation of synaptic vesicle recycling	4/466	0.00895992	4	Snap91/Vamp2/Pclo/Ppp3cb
GO:0051955	regulation of amino acid transport	5/466	0.00896264	5	Dpysl2/Gabbr1/Sv2a/Slc43a2/Stxbp1
GO:0010770	positive regulation of cell morphogenesis involved in differentiation	7/466	0.0090765	7	Dbn1/Dbnl/Marcks/Afdn/Ephb2/Kalrn/Akap5
GO:0035303	regulation of dephosphorylation	8/466	0.00924468	8	Mtmr1/Ppp1r7/Htt/Nsmf/Ppp1r9b/Ppp6r3/Magi2/Ppp4r4
GO:0007160	cell-matrix adhesion	11/466	0.00947033	11	Cfl1/Actg1/Mink1/Nf1/Gpm6b/Clasp1/Lrp1/Pdpk1/Ctnnb1/Taok2/Macf1
GO:0051438	regulation of ubiquitin-protein transferase activity	5/466	0.00963077	5	Bsn/Pclo/Stub1/Skp1/Rps2
GO:0097720	calcineurin-mediated signaling	5/466	0.00963077	5	Atp2b4/Ppp3cb/Akap5/Ppp3ca/Adgrb2
GO:0007194	negative regulation of adenylate cyclase activity	3/466	0.00963077	3	Gabbr1/Palm/Akap5
GO:0014049	positive regulation of glutamate secretion	3/466	0.00963077	3	Dpysl2/Gabbr1/Stxbp1
GO:0030007	cellular potassium ion homeostasis	3/466	0.00963077	3	Atp1a2/Atp1a3/Atp1a1
GO:0061577	calcium ion transmembrane transport via high voltage-gated calcium channel	3/466	0.00963077	3	Cacnb1/Cacnb2/Cacna1c
GO:0086014	atrial cardiac muscle cell action potential	3/466	0.00963077	3	Ank2/Cacnb2/Cacna1c
GO:0086026	atrial cardiac muscle cell to AV node cell signaling	3/466	0.00963077	3	Ank2/Cacnb2/Cacna1c
GO:0086066	atrial cardiac muscle cell to AV node cell communication	3/466	0.00963077	3	Ank2/Cacnb2/Cacna1c
GO:0099550	trans-synaptic signaling, modulating synaptic transmission	3/466	0.00963077	3	Grm5/Cnr1/Ephb2
GO:1901387	positive regulation of voltage-gated calcium channel activity	3/466	0.00963077	3	Ehd3/Cacnb4/Cacnb2
GO:1902306	negative regulation of sodium ion transmembrane transport	3/466	0.00963077	3	Atp1a2/Nedd4l/Slc9a3r1
GO:0022011	myelination in peripheral nervous system	4/466	0.00984592	4	Adam22/Slc25a46/Nf1/Plec
GO:0032292	peripheral nervous system axon ensheathment	4/466	0.00984592	4	Adam22/Slc25a46/Nf1/Plec
GO:0072594	establishment of protein localization to organelle	16/466	0.00996348	16	Cfl1/Lmna/Cacng3/Hsph1/Nf1/Ap3d1/Cacng2/Nolc1/Appl1/Cacng8/Pdcd5/Mapt/Akap5/Macf1/Ppp3ca/Hspa4
GO:0046887	positive regulation of hormone secretion	9/466	0.00998038	9	Prkce/Gabbr1/C2cd2l/Lrp1/Arhgef7/Itsn1/Gja1/Ppp3cb/Spp1
GO:0031103	axon regeneration	5/466	0.0103	5	Gap43/Lrp1/Ndel1/Nefh/Mag
GO:0046854	phosphatidylinositol phosphate biosynthetic process	5/466	0.0103	5	Ttc7b/Pi4ka/Efr3b/Pip4k2b/Fam126b
GO:0006469	negative regulation of protein kinase activity	10/466	0.0105186	10	Slc8a1/Smcr8/Prkar2a/Nf1/Ppm1e/Npm1/Plec/Ephb2/Rgs14/Srcin1
GO:1900076	regulation of cellular response to insulin stimulus	6/466	0.0109195	6	Atp2b1/Marcks/Nucks1/Pip4k2b/Ncoa5/Ahsg
GO:0009187	cyclic nucleotide metabolic process	4/466	0.0109195	4	Adcy2/Atp2b2/Adcy9/Cacnb4
GO:0048026	positive regulation of mRNA splicing, via spliceosome	4/466	0.0109195	4	Thrap3/Rbmxl1/Snrnp70/Tra2b
GO:0051642	centrosome localization	4/466	0.0109195	4	Dync1li2/Ndel1/Dlg1/Syne1
GO:0018119	peptidyl-cysteine S-nitrosylation	3/466	0.0114446	3	Atp2b4/Oxr1/Nos1
GO:0031115	negative regulation of microtubule polymerization	3/466	0.0114446	3	Map2/Stmn1/Arhgef7
GO:0044794	positive regulation by host of viral process	3/466	0.0114446	3	Cfl1/Igf2r/Nucks1
GO:0048715	negative regulation of oligodendrocyte differentiation	3/466	0.0114446	3	Nf1/Lingo1/Ctnnb1
GO:0099527	postsynapse to nucleus signaling pathway	3/466	0.0114446	3	Abi1/Htt/Nsmf
GO:0045664	regulation of neuron differentiation	11/466	0.0114446	11	Map1b/Dpysl2/Impact/Arhgef2/Nf1/Cpne1/Cit/Bcl11b/Eif4g1/Mag/Rap1gap
GO:0030834	regulation of actin filament depolymerization	5/466	0.0118772	5	Add3/Cfl1/Add2/Sptbn1/Shroom2
GO:0048016	inositol phosphate-mediated signaling	5/466	0.0118772	5	Atp2b4/Ppp3cb/Akap5/Ppp3ca/Adgrb2
GO:0072698	protein localization to microtubule cytoskeleton	5/466	0.0118772	5	Map1a/Mapre2/Htt/Diaph1/Mapre3
GO:0071902	positive regulation of protein serine/threonine kinase activity	10/466	0.0118819	10	Map3k5/Atp2b4/Rapgef2/Marcks/Rptor/Stk11/Rasgrp1/Adra2a/Map4k2/Mapre3
GO:0006403	RNA localization	9/466	0.0118819	9	Nop58/Kif5c/Npm1/Hnrnpa1/Htt/Hnrnpa3/Srsf1/Mapt/Thoc2
GO:0048013	ephrin receptor signaling pathway	4/466	0.0119786	4	Git1/Sipa1l1/Ephb2/Ngef
GO:0061842	microtubule organizing center localization	4/466	0.0119786	4	Dync1li2/Ndel1/Dlg1/Syne1
GO:0099560	synaptic membrane adhesion	4/466	0.0119786	4	Sparcl1/Lrfn4/Taok2/Magi2
GO:0006605	protein targeting	12/466	0.012187	12	Nbea/Rab3ip/Fyn/Cacng3/Ap3d1/Cacng2/Nucb1/Cacnb1/Pdcd5/Macf1/Chm/Hspa4
GO:0010522	regulation of calcium ion transport into cytosol	7/466	0.0123896	7	Prkce/Ank2/Fyn/Slc8a1/Htt/Diaph1/Akap5
GO:0021549	cerebellum development	7/466	0.0123896	7	Slc25a46/Cend1/Atp2b2/Cacna1a/Atxn2/Myh10/Gabrb3
GO:0030004	cellular monovalent inorganic cation homeostasis	7/466	0.0123896	7	Dmxl2/Slc8a1/Atp1a2/Slc4a10/Atp1a3/Spp1/Atp1a1
GO:0086001	cardiac muscle cell action potential	5/466	0.0126695	5	Kcnd2/Ank2/Cacnb2/Dlg1/Cacna1c
GO:0031023	microtubule organizing center organization	8/466	0.0130386	8	Slc16a1/Kif3a/Npm1/Clasp1/Ndel1/Rbm14/Dync1li1/Ctnnb1
GO:1903313	positive regulation of mRNA metabolic process	8/466	0.0130386	8	Thrap3/Rbmxl1/Pum1/Hnrnpd/Snrnp70/Tra2b/Gtpbp1/Csde1
GO:0032868	response to insulin	11/466	0.0131241	11	Atp2b1/Vamp2/Marcks/Nucks1/Pip4k2b/Appl1/Rab8a/Ncoa5/Ndel1/Hnrnpk/Ahsg
GO:1990089	response to nerve growth factor	4/466	0.0131501	4	Rapgef2/Dync1li2/Dync1li1/Magi2
GO:1990090	cellular response to nerve growth factor stimulus	4/466	0.0131501	4	Rapgef2/Dync1li2/Dync1li1/Magi2
GO:0017014	protein nitrosylation	3/466	0.0132959	3	Atp2b4/Oxr1/Nos1
GO:0031280	negative regulation of cyclase activity	3/466	0.0132959	3	Gabbr1/Palm/Akap5
GO:0051589	negative regulation of neurotransmitter transport	3/466	0.0132959	3	Nf1/Gpm6b/Nos1
GO:0050848	regulation of calcium-mediated signaling	6/466	0.0133817	6	Ncam1/Atp2b4/Htt/Mapt/Akap5/Itpr1
GO:0021587	cerebellum morphogenesis	5/466	0.013458	5	Slc25a46/Cend1/Atp2b2/Cacna1a/Atxn2
GO:0043666	regulation of phosphoprotein phosphatase activity	5/466	0.013458	5	Htt/Ppp1r9b/Ppp6r3/Magi2/Ppp4r4
GO:0030500	regulation of bone mineralization	6/466	0.0141277	6	Atp2b1/Slc8a1/Bmpr2/Gpm6b/Gja1/Ahsg
GO:0034103	regulation of tissue remodeling	6/466	0.0141277	6	Nf1/Lrp1/Gja1/Spp1/Ppp3ca/Ahsg
GO:0031330	negative regulation of cellular catabolic process	11/466	0.0141725	11	Thrap3/Map1a/Atp2b4/Eif4g2/Prkcg/Smcr8/Hnrnpd/Cnr1/Eif4g1/Srsf1/Csde1
GO:0018209	peptidyl-serine modification	14/466	0.0143714	14	Camk2a/Prkce/Atp2b4/Prkcg/Plcl2/Brsk2/Araf/Rptor/Eif4g1/Pdpk1/Mark2/Nos1/Prkg2/Camkv
GO:0040001	establishment of mitotic spindle localization	4/466	0.0143739	4	Arhgef2/Clasp1/Ndel1/Htt
GO:0006826	iron ion transport	5/466	0.0143739	5	Iscu/Rab11b/Nos1/Cltc/Arhgap1
GO:0006900	vesicle budding from membrane	5/466	0.0143739	5	Snap91/Ap3d1/Myo18a/Cul3/Arfgap2
GO:0098742	cell-cell adhesion via plasma-membrane adhesion molecules	10/466	0.0145383	10	Sparcl1/Lrfn4/Kifap3/Arvcf/Cdh10/Adgrl3/Mbp/Mag/Taok2/Magi2
GO:2001233	regulation of apoptotic signaling pathway	15/466	0.0149663	15	Bclaf1/Faf1/Agap2/Lmna/Madd/Fyn/Hsph1/Nf1/Itm2c/Slc9a3r1/Htt/Ctnnb1/Hnrnpk/Wfs1/Prkra
GO:0046488	phosphatidylinositol metabolic process	8/466	0.0150466	8	Ttc7b/Pi4ka/Mtmr1/Efr3b/Pip4k2b/Mtmr7/Plch2/Fam126b
GO:0006644	phospholipid metabolic process	14/466	0.0152598	14	Ttc7b/Pi4ka/Mtmr1/Cds2/Efr3b/Pip4k2b/Plppr4/Plppr2/Mtmr7/Plch2/Dgkb/Ptdss2/Plppr3/Fam126b
GO:0030042	actin filament depolymerization	5/466	0.0152598	5	Add3/Cfl1/Add2/Sptbn1/Shroom2
GO:0051591	response to cAMP	5/466	0.0152598	5	Hcn2/Slc8a1/Rapgef2/Hcn1/Itpr1
GO:0055078	sodium ion homeostasis	5/466	0.0152598	5	Slc8a1/Atp1a2/Atp1a3/Spp1/Atp1a1
GO:0060632	regulation of microtubule-based movement	5/466	0.0152598	5	Map2/Kif3a/Nefh/Stk11/Mapt
GO:0010644	cell communication by electrical coupling	3/466	0.0152598	3	Dbn1/Slc8a1/Gja1
GO:0030033	microvillus assembly	3/466	0.0152598	3	Rapgef2/Slc9a3r1/Rap1gap
GO:0048268	clathrin coat assembly	3/466	0.0152598	3	Sgip1/Snap91/Cltc
GO:0060134	prepulse inhibition	3/466	0.0152598	3	Dbn1/Ctnna2/Nlgn3
GO:0099150	regulation of postsynaptic specialization assembly	3/466	0.0152598	3	Lrfn4/Sipa1l1/Gap43
GO:1904424	regulation of GTP binding	3/466	0.0152598	3	Stmn1/Arhgef7/Rap1gap
GO:0001964	startle response	4/466	0.0155468	4	Dbn1/Grin2a/Ctnna2/Nlgn3
GO:0051647	nucleus localization	4/466	0.0155468	4	Cdc42bpa/Slc9a3r1/Syne1/Myh10
GO:0050657	nucleic acid transport	8/466	0.0160234	8	Kif5c/Npm1/Hnrnpa1/Htt/Hnrnpa3/Srsf1/Mapt/Thoc2
GO:0050658	RNA transport	8/466	0.0160234	8	Kif5c/Npm1/Hnrnpa1/Htt/Hnrnpa3/Srsf1/Mapt/Thoc2
GO:0002011	morphogenesis of an epithelial sheet	5/466	0.0161969	5	Arhgap12/Tmeff2/Arhgap35/Clasp1/Sos1
GO:0031641	regulation of myelination	5/466	0.0161969	5	Mag/Ctnnb1/Dlg1/Tppp/Ptprz1
GO:0120192	tight junction assembly	6/466	0.0162134	6	Nedd4l/Actg1/Afdn/Ephb2/Gja1/Dlg1
GO:1902600	proton transmembrane transport	6/466	0.0162134	6	Atp1a2/Slc4a10/Slc9a3r1/Atp1a3/Atp6v1h/Atp1a1
GO:0051028	mRNA transport	7/466	0.016483	7	Kif5c/Hnrnpa1/Htt/Hnrnpa3/Srsf1/Mapt/Thoc2
GO:0021575	hindbrain morphogenesis	5/466	0.0172508	5	Slc25a46/Cend1/Atp2b2/Cacna1a/Atxn2
GO:0006913	nucleocytoplasmic transport	13/466	0.0174531	13	Cfl1/Lmna/Ranbp3/Ppp1cc/Nf1/Nolc1/Appl1/Npm1/Rgs14/Akap5/Ppp3ca/Anp32a/Thoc2
GO:0051169	nuclear transport	13/466	0.0174531	13	Cfl1/Lmna/Ranbp3/Ppp1cc/Nf1/Nolc1/Appl1/Npm1/Rgs14/Akap5/Ppp3ca/Anp32a/Thoc2
GO:0021756	striatum development	3/466	0.0174622	3	Bcl11b/Htt/Shank3
GO:0030011	maintenance of cell polarity	3/466	0.0174622	3	Slc9a3r1/Llgl1/Dst
GO:0051350	negative regulation of lyase activity	3/466	0.0174622	3	Gabbr1/Palm/Akap5
GO:0099638	endosome to plasma membrane protein transport	3/466	0.0174622	3	Rab8a/Arhgap44/Akap5
GO:1900452	regulation of long-term synaptic depression	3/466	0.0174622	3	Iqsec2/Shank3/Mapt
GO:0051236	establishment of RNA localization	8/466	0.017721	8	Kif5c/Npm1/Hnrnpa1/Htt/Hnrnpa3/Srsf1/Mapt/Thoc2
GO:0018107	peptidyl-threonine phosphorylation	7/466	0.0178038	7	Camk2a/Rptor/Cdc42bpa/Cit/Eif4g1/Stk11/Cdc42bpb
GO:0002088	lens development in camera-type eye	6/466	0.0178038	6	Pds5b/Abi2/Gja1/Ctnnb1/Dlg1/Shroom2
GO:0006893	Golgi to plasma membrane transport	5/466	0.0181595	5	Vamp2/Sptbn1/Llgl1/Arfgef2/Macf1
GO:0030865	cortical cytoskeleton organization	5/466	0.0181595	5	Epb41l3/Llgl1/Plec/Epb41l1/Dlg1
GO:0045744	negative regulation of G protein-coupled receptor signaling pathway	5/466	0.0181595	5	Grm5/Atp2b4/Gprasp1/Stmn1/Rgs14
GO:0048260	positive regulation of receptor-mediated endocytosis	5/466	0.0181595	5	Sgip1/Ahi1/Kif3a/Hnrnpk/Magi2
GO:0010769	regulation of cell morphogenesis involved in differentiation	7/466	0.0193421	7	Dbn1/Dbnl/Marcks/Afdn/Ephb2/Kalrn/Akap5
GO:0035050	embryonic heart tube development	6/466	0.0196711	6	Slc8a1/Ahi1/Kif3a/Plxna4/Gja1/Ctnnb1
GO:0007059	chromosome segregation	13/466	0.0198517	13	Atrx/Fmn2/Trappc12/Top2b/Pum1/Pds5b/Ppp1r7/Cit/Ndel1/Dync1li1/Rgs14/Ctnnb1/Cul3
GO:0010766	negative regulation of sodium ion transport	3/466	0.0199615	3	Atp1a2/Nedd4l/Slc9a3r1
GO:0098969	neurotransmitter receptor transport to postsynaptic membrane	3/466	0.0199615	3	Vamp2/Rab8a/Arhgap44
GO:0010927	cellular component assembly involved in morphogenesis	7/466	0.0201015	7	Actg1/Epb41l3/Clasp1/Plec/Mag/Tppp/Myh10
GO:0071260	cellular response to mechanical stimulus	5/466	0.0205488	5	Atp1a2/Plec/Ctnnb1/Atp1a1/Nos1
GO:0051235	maintenance of location	13/466	0.0206875	13	Prkce/Faf1/Ank2/Dbn1/Slc8a1/Cds2/Ap3d1/Skp1/Htt/Diaph1/Gja1/Itpr1/Syne1
GO:0050731	positive regulation of peptidyl-tyrosine phosphorylation	9/466	0.0214006	9	Grm5/Fyn/Hsph1/Arhgef2/Dlg4/Stk11/Adra2a/Srcin1/Ptprz1
GO:0032273	positive regulation of protein polymerization	6/466	0.0215692	6	Map1b/Prkce/Git1/Dlg1/Mapt/Tppp
GO:0051693	actin filament capping	4/466	0.0215692	4	Add3/Cfl1/Add2/Sptbn1
GO:0086065	cell communication involved in cardiac conduction	4/466	0.0215692	4	Ank2/Slc8a1/Cacnb2/Cacna1c
GO:0050730	regulation of peptidyl-tyrosine phosphorylation	11/466	0.0216072	11	Grm5/Prkce/Fyn/Hsph1/Arhgef2/Dlg4/Stk11/Zzef1/Adra2a/Srcin1/Ptprz1
GO:0022037	metencephalon development	7/466	0.0216825	7	Slc25a46/Cend1/Atp2b2/Cacna1a/Atxn2/Myh10/Gabrb3
GO:0031398	positive regulation of protein ubiquitination	7/466	0.0216825	7	Mta1/Npm1/Stub1/Skp1/Wfs1/Cul3/Rps2
GO:0001824	blastocyst development	8/466	0.0217123	8	Prickle2/Matr3/Sf3b1/Stmn3/Ndel1/Thoc2/Ppp4r4/Cul3
GO:2000146	negative regulation of cell motility	12/466	0.0217572	12	Ndrg4/Dpysl3/Tmeff2/Cfl1/Atp2b4/Nf1/Afdn/Srgap3/Clasp1/Slc9a3r1/Lrp1/Magi2
GO:0043555	regulation of translation in response to stress	3/466	0.022465	3	Impact/Npm1/Eif4g1
GO:0090043	regulation of tubulin deacetylation	3/466	0.022465	3	Fry/Mapt/Tppp
GO:0097107	postsynaptic density assembly	3/466	0.022465	3	Lrfn4/Sipa1l1/Shank3
GO:0150146	cell junction disassembly	3/466	0.022465	3	Mapre2/Iqsec1/Ngef
GO:1903540	establishment of protein localization to postsynaptic membrane	3/466	0.022465	3	Vamp2/Rab8a/Arhgap44
GO:1903909	regulation of receptor clustering	3/466	0.022465	3	Dlg4/Shank3/Shisa6
GO:0048511	rhythmic process	12/466	0.022703	12	Thrap3/Kcnd2/Prkcg/Ppp1cc/Hnrnpd/Ppp1cb/Mta1/Grin2a/Prkg2/Nlgn3/Gfpt1/Gabrb3
GO:0000281	mitotic cytokinesis	5/466	0.0228508	5	Cfl1/Stmn1/Sptbn1/Cit/Myh10
GO:1902305	regulation of sodium ion transmembrane transport	5/466	0.0228508	5	Atp2b4/Atp1a2/Nedd4l/Slc9a3r1/Nos1
GO:0044782	cilium organization	14/466	0.0229901	14	Rab3ip/Arhgap35/Map4/Dnal1/Ahi1/Ehd3/Kifap3/Parva/Rab8a/Kif3a/Ablim1/Slc9a3r1/Htt/Syne1
GO:0008286	insulin receptor signaling pathway	7/466	0.023232	7	Marcks/Nucks1/Pip4k2b/Appl1/Ncoa5/Ndel1/Ahsg
GO:0016482	cytosolic transport	8/466	0.0238734	8	Map2/Ehd3/Vps50/Ppfia2/Kif5a/Srsf10/Cltc/Aktip
GO:0018210	peptidyl-threonine modification	7/466	0.024133	7	Camk2a/Rptor/Cdc42bpa/Cit/Eif4g1/Stk11/Cdc42bpb
GO:0030282	bone mineralization	7/466	0.024133	7	Atp2b1/Slc8a1/Bmpr2/Gpm6b/Gja1/Spp1/Ahsg
GO:0030837	negative regulation of actin filament polymerization	5/466	0.024133	5	Add3/Cfl1/Add2/Arfgef1/Sptbn1
GO:0015931	nucleobase-containing compound transport	9/466	0.0244958	9	Kif5c/Npm1/Hnrnpa1/Htt/Hnrnpa3/Srsf1/Gja1/Mapt/Thoc2
GO:0048732	gland development	16/466	0.0248106	16	Agap2/Igf2r/Arhgap35/Atp2b2/Nf1/Slc9a3r1/Bcl11b/Stk11/Cacnb4/Wdr77/Kalrn/Rap1gap/Gja1/Ctnnb1/Itpr1/Cul3
GO:0030501	positive regulation of bone mineralization	4/466	0.0248106	4	Atp2b1/Slc8a1/Bmpr2/Gpm6b
GO:0061462	protein localization to lysosome	4/466	0.0248106	4	Cacng3/Ap3d1/Cacng2/Cacng8
GO:0086002	cardiac muscle cell action potential involved in contraction	4/466	0.0248106	4	Ank2/Cacnb2/Dlg1/Cacna1c
GO:0045217	cell-cell junction maintenance	3/466	0.0251069	3	Epb41l3/Afdn/Shroom2
GO:0051602	response to electrical stimulus	3/466	0.0251069	3	Palm/Rab3a/Nsmf
GO:0098877	neurotransmitter receptor transport to plasma membrane	3/466	0.0251069	3	Vamp2/Rab8a/Arhgap44
GO:0042176	regulation of protein catabolic process	14/466	0.0251705	14	Fmn2/Faf1/Agap2/Map1a/Fyn/Prkcg/Nedd4l/Araf/Dlgap1/Grin2a/Stub1/Lrp1/Gja1/Adra2a
GO:0009408	response to heat	6/466	0.0266547	6	Psip1/Nf1/Stub1/Mapt/Nos1/Hspa4
GO:0000245	spliceosomal complex assembly	4/466	0.0266547	4	Psip1/Sf3b1/Srsf1/Srsf10
GO:0021955	central nervous system neuron axonogenesis	4/466	0.0266547	4	Arhgap35/Ndel1/Ephb2/Plxna4
GO:0050685	positive regulation of mRNA processing	4/466	0.0266547	4	Thrap3/Rbmxl1/Snrnp70/Tra2b
GO:0050771	negative regulation of axonogenesis	5/466	0.0267672	5	Syngap1/Map2/Mbp/Ephb2/Mag
GO:0050885	neuromuscular process controlling balance	5/466	0.0267672	5	Atp2b2/Cacna1a/Dlg4/Shank3/Myh10
GO:2000112	regulation of cellular macromolecule biosynthetic process	16/466	0.0268769	16	Grm5/Eif3b/Eif4g2/Pum1/Hnrnpd/Arfgef1/Impact/Ppp1cb/Itm2c/Nolc1/Npm1/Eif4g1/Ctnnb1/Eif5b/Csde1/Gfpt1
GO:0050714	positive regulation of protein secretion	8/466	0.0268769	8	Prkce/Stxbp5l/C2cd2l/Lrp1/Gja1/Ppp3cb/Myo18a/Myh10
GO:0006650	glycerophospholipid metabolic process	11/466	0.0277091	11	Ttc7b/Pi4ka/Mtmr1/Cds2/Efr3b/Pip4k2b/Mtmr7/Plch2/Dgkb/Ptdss2/Fam126b
GO:0007625	grooming behavior	3/466	0.0279836	3	Dlg4/Htt/Shank3
GO:0021535	cell migration in hindbrain	3/466	0.0279836	3	Cend1/Ephb2/Ctnna2
GO:0045056	transcytosis	3/466	0.0279836	3	Rab11b/Lrp1/Cltc
GO:0099149	regulation of postsynaptic neurotransmitter receptor internalization	3/466	0.0279836	3	Iqsec1/Pacsin1/Akap5
GO:1904666	regulation of ubiquitin protein ligase activity	3/466	0.0279836	3	Bsn/Pclo/Skp1
GO:0061041	regulation of wound healing	7/466	0.0287322	7	Prkce/Arfgef1/Actg1/Clasp1/Ephb2/Gja1/Adra2a
GO:0046474	glycerophospholipid biosynthetic process	8/466	0.0295921	8	Ttc7b/Pi4ka/Cds2/Efr3b/Pip4k2b/Dgkb/Ptdss2/Fam126b
GO:0007405	neuroblast proliferation	5/466	0.0296074	5	Arhgef2/Nf1/Zzef1/Ctnnb1/Dagla
GO:0032922	circadian regulation of gene expression	5/466	0.0296074	5	Ppp1cc/Ppp1cb/Mta1/Prkg2/Gfpt1
GO:0071868	cellular response to monoamine stimulus	5/466	0.0296074	5	Atp2b4/Palm/Slc9a3r1/Htt/Nos1
GO:0071870	cellular response to catecholamine stimulus	5/466	0.0296074	5	Atp2b4/Palm/Slc9a3r1/Htt/Nos1
GO:0051495	positive regulation of cytoskeleton organization	9/466	0.0303786	9	Add3/Map1b/Prkce/Git1/Cfl1/Abi2/Ppm1e/Dlg1/Mapt
GO:0051100	negative regulation of binding	8/466	0.0303826	8	Map2/Cpne1/Stub1/Crmp1/Rap1gap/Hnrnpk/Ppp3ca/Hspa4
GO:0015804	neutral amino acid transport	4/466	0.0304299	4	Slc7a8/Slc43a2/Slc1a4/Slc6a7
GO:0035136	forelimb morphogenesis	4/466	0.0304299	4	Atrx/Lnpk/Ctnnb1/Cacna1c
GO:0046777	protein autophosphorylation	10/466	0.0306952	10	Camk2a/Fyn/Prkcg/Taok1/Camkk2/Impact/Mink1/Stk11/Mark2/Prkg2
GO:0030002	cellular anion homeostasis	3/466	0.0310078	3	Cacna1a/Slc9a3r1/Spp1
GO:0048485	sympathetic nervous system development	3/466	0.0310078	3	Nf1/Plxna4/Ctnnb1
GO:0090042	tubulin deacetylation	3/466	0.0310078	3	Fry/Mapt/Tppp
GO:0098901	regulation of cardiac muscle cell action potential	3/466	0.0310078	3	Ank2/Dlg1/Cacna1c
GO:2001236	regulation of extrinsic apoptotic signaling pathway	8/466	0.0311508	8	Faf1/Agap2/Lmna/Madd/Fyn/Nf1/Itm2c/Htt
GO:0050678	regulation of epithelial cell proliferation	14/466	0.0312395	14	Agap2/Bmpr2/Nf1/Rptor/Kif3a/Npm1/Bcl11b/Stk11/Wdr77/Rap1gap/Gja1/Ctnnb1/Dlg1/Itpr1
GO:0010506	regulation of autophagy	11/466	0.0314469	11	Eif4g2/Smcr8/Pip4k2b/Rptor/Rab8a/Soga3/Eif4g1/Stk11/Htt/Tecpr1/Mapt
GO:0009991	response to extracellular stimulus	14/466	0.0318188	14	Sgip1/Map3k5/Prkcg/Arhgap35/Mios/Slc16a1/Impact/Brsk2/Rptor/Wipi2/Plec/Eif4g1/Mapt/Spp1
GO:0070167	regulation of biomineral tissue development	6/466	0.0323925	6	Atp2b1/Slc8a1/Bmpr2/Gpm6b/Gja1/Ahsg
GO:0032008	positive regulation of TOR signaling	4/466	0.0324221	4	Smcr8/Mios/Rptor/Lamtor1
GO:0071867	response to monoamine	5/466	0.0325127	5	Atp2b4/Palm/Slc9a3r1/Htt/Nos1
GO:0071869	response to catecholamine	5/466	0.0325127	5	Atp2b4/Palm/Slc9a3r1/Htt/Nos1
GO:0007635	chemosensory behavior	3/466	0.0341368	3	Prkce/Prkcg/Kalrn
GO:0010640	regulation of platelet-derived growth factor receptor signaling pathway	3/466	0.0341368	3	Ndrg4/Slc9a3r1/Lrp1
GO:0010996	response to auditory stimulus	3/466	0.0341368	3	Atp1a2/Htt/Shank3
GO:0014048	regulation of glutamate secretion	3/466	0.0341368	3	Dpysl2/Gabbr1/Stxbp1
GO:0021544	subpallium development	3/466	0.0341368	3	Bcl11b/Htt/Shank3
GO:0032288	myelin assembly	3/466	0.0341368	3	Epb41l3/Mag/Tppp
GO:0035024	negative regulation of Rho protein signal transduction	3/466	0.0341368	3	Arhgap35/Stmn1/Cul3
GO:1903747	regulation of establishment of protein localization to mitochondrion	3/466	0.0341368	3	Hsph1/Pdcd5/Mapt
GO:0015844	monoamine transport	6/466	0.0348454	6	Gabbr1/Gpm6b/Cnr1/Stx1a/Rab3a/Nos1
GO:0032006	regulation of TOR signaling	6/466	0.0348454	6	Smcr8/Mios/Araf/Rptor/Lamtor1/Stk11
GO:0110149	regulation of biomineralization	6/466	0.0348454	6	Atp2b1/Slc8a1/Bmpr2/Gpm6b/Gja1/Ahsg
GO:0000380	alternative mRNA splicing, via spliceosome	5/466	0.0357858	5	Thrap3/Tra2b/Hnrnpa1/Rbm25/Srsf1
GO:0072666	establishment of protein localization to vacuole	4/466	0.0368667	4	Cacng3/Ap3d1/Cacng2/Cacng8
GO:0031214	biomineral tissue development	8/466	0.0371101	8	Atp2b1/Slc8a1/Atp2b2/Bmpr2/Gpm6b/Gja1/Spp1/Ahsg
GO:0031667	response to nutrient levels	13/466	0.0374552	13	Sgip1/Map3k5/Prkcg/Mios/Slc16a1/Impact/Brsk2/Rptor/Wipi2/Plec/Eif4g1/Mapt/Spp1
GO:0050878	regulation of body fluid levels	13/466	0.0374552	13	Prkce/Madd/Atp2b2/Stmn1/Plec/Ephb2/Kalrn/Stxbp1/Lnpk/Gja1/Adra2a/Wfs1/Chrm1
GO:0061097	regulation of protein tyrosine kinase activity	5/466	0.0375596	5	Grm5/Hsph1/Dlg4/Adra2a/Srcin1
GO:0007205	protein kinase C-activating G protein-coupled receptor signaling pathway	3/466	0.0376126	3	Grm5/Lrp1/Dgkb
GO:0035020	regulation of Rac protein signal transduction	3/466	0.0376126	3	Nf1/Stmn3/Arhgap44
GO:0071467	cellular response to pH	3/466	0.0376126	3	Impact/Rab11b/Gja1
GO:0030336	negative regulation of cell migration	11/466	0.038105	11	Ndrg4/Dpysl3/Tmeff2/Atp2b4/Nf1/Afdn/Srgap3/Clasp1/Slc9a3r1/Lrp1/Magi2
GO:0003254	regulation of membrane depolarization	4/466	0.0391673	4	Hcn2/Nedd4l/Hcn1/Gja1
GO:0000041	transition metal ion transport	6/466	0.0391989	6	Ap3d1/Iscu/Rab11b/Nos1/Cltc/Arhgap1
GO:0007369	gastrulation	8/466	0.0404131	8	Bmpr2/Mbp/Clasp1/Htt/Ctnnb1/Macf1/Rps6/Cul3
GO:0015850	organic hydroxy compound transport	10/466	0.0405528	10	Gabbr1/Slc16a1/Gramd1b/Gpm6b/Cnr1/Stx1a/Rab3a/Lrp1/Spp1/Nos1
GO:0062197	cellular response to chemical stress	12/466	0.0408817	12	Map3k5/Cfl1/Fyn/Slc8a1/Hsph1/Impact/Oxr1/Plec/Ctnnb1/Mapt/Prkg2/Prkra
GO:0006914	autophagy	15/466	0.0410212	15	Slc25a46/Eif4g2/Smcr8/Pip4k2b/Rptor/Rab8a/Stub1/Wipi2/Soga3/Eif4g1/Stk11/Htt/Tecpr1/Mapt/Cltc
GO:0061919	process utilizing autophagic mechanism	15/466	0.0410212	15	Slc25a46/Eif4g2/Smcr8/Pip4k2b/Rptor/Rab8a/Stub1/Wipi2/Soga3/Eif4g1/Stk11/Htt/Tecpr1/Mapt/Cltc
GO:0046626	regulation of insulin receptor signaling pathway	5/466	0.0410212	5	Marcks/Nucks1/Pip4k2b/Ncoa5/Ahsg
GO:0006376	mRNA splice site selection	3/466	0.0410212	3	Psip1/Srsf1/Srsf10
GO:0014829	vascular associated smooth muscle contraction	3/466	0.0410212	3	Atp2b1/Slc8a1/Dock4
GO:0031338	regulation of vesicle fusion	3/466	0.0410212	3	Rab3a/Prrt2/Stxbp1
GO:0032528	microvillus organization	3/466	0.0410212	3	Rapgef2/Slc9a3r1/Rap1gap
GO:0048266	behavioral response to pain	3/466	0.0410212	3	Cacna1e/Cacna1a/Kalrn
GO:0051016	barbed-end actin filament capping	3/466	0.0410212	3	Add3/Cfl1/Add2
GO:0051443	positive regulation of ubiquitin-protein transferase activity	3/466	0.0410212	3	Stub1/Skp1/Rps2
GO:0086019	cell-cell signaling involved in cardiac conduction	3/466	0.0410212	3	Ank2/Cacnb2/Cacna1c
GO:0021879	forebrain neuron differentiation	4/466	0.0411298	4	Rapgef2/Slc4a10/Bcl11b/Shank3
GO:0032467	positive regulation of cytokinesis	4/466	0.0411298	4	Prkce/Pkp4/Cit/Cul3
GO:0043268	positive regulation of potassium ion transport	4/466	0.0411298	4	Ank2/Rgs7/Dlg1/Kcnip2
GO:0034976	response to endoplasmic reticulum stress	10/466	0.0419367	10	Map3k5/Faf1/Canx/Marcks/Brsk2/Stub1/Eif4g1/Itpr1/Wfs1/Rasgrf2
GO:0051260	protein homooligomerization	8/466	0.0435077	8	Kcnd2/Kctd12/Ehd3/Hcn1/Kctd16/Mapt/Mpp2/Atl1
GO:0032941	secretion by tissue	4/466	0.0437573	4	Prkce/Madd/Gja1/Chrm1
GO:0051954	positive regulation of amine transport	4/466	0.0437573	4	Dpysl2/Gabbr1/Stx1a/Stxbp1
GO:1902905	positive regulation of supramolecular fiber organization	8/466	0.0444591	8	Map1b/Prkce/Git1/Cfl1/Abi2/Ppm1e/Dlg1/Mapt
GO:1903322	positive regulation of protein modification by small protein conjugation or removal	7/466	0.0444591	7	Mta1/Npm1/Stub1/Skp1/Wfs1/Cul3/Rps2
GO:0002089	lens morphogenesis in camera-type eye	3/466	0.0444591	3	Abi2/Ctnnb1/Shroom2
GO:0003299	muscle hypertrophy in response to stress	3/466	0.0444591	3	Lmna/Atp2b4/Ppp3ca
GO:0006837	serotonin transport	3/466	0.0444591	3	Gpm6b/Cnr1/Nos1
GO:0014898	cardiac muscle hypertrophy in response to stress	3/466	0.0444591	3	Lmna/Atp2b4/Ppp3ca
GO:0045822	negative regulation of heart contraction	3/466	0.0444591	3	Atp1a2/Atp1a1/Nos1
GO:0070050	neuron cellular homeostasis	3/466	0.0444591	3	Map1a/Taok1/Mink1
GO:0086005	ventricular cardiac muscle cell action potential	3/466	0.0444591	3	Ank2/Dlg1/Cacna1c
GO:0098884	postsynaptic neurotransmitter receptor internalization	3/466	0.0444591	3	Iqsec1/Pacsin1/Akap5
GO:0140239	postsynaptic endocytosis	3/466	0.0444591	3	Iqsec1/Pacsin1/Akap5
GO:0038202	TORC1 signaling	4/466	0.0458924	4	Smcr8/Mios/Rptor/Stk11
GO:0070169	positive regulation of biomineral tissue development	4/466	0.0458924	4	Atp2b1/Slc8a1/Bmpr2/Gpm6b
GO:0051279	regulation of release of sequestered calcium ion into cytosol	5/466	0.0458924	5	Prkce/Ank2/Slc8a1/Htt/Diaph1
GO:0031532	actin cytoskeleton reorganization	6/466	0.0458924	6	Sipa1l1/Mink1/Brsk2/Cdc42bpa/Parva/Plec
GO:0003056	regulation of vascular associated smooth muscle contraction	2/466	0.0458924	2	Atp2b1/Dock4
GO:0006527	arginine catabolic process	2/466	0.0458924	2	Atp2b4/Nos1
GO:0007270	neuron-neuron synaptic transmission	2/466	0.0458924	2	Dlgap2/Cacna1a
GO:0033206	meiotic cytokinesis	2/466	0.0458924	2	Fmn2/Spire1
GO:0045759	negative regulation of action potential	2/466	0.0458924	2	Cnr1/Hcn1
GO:0051001	negative regulation of nitric-oxide synthase activity	2/466	0.0458924	2	Atp2b4/Cnr1
GO:0051823	regulation of synapse structural plasticity	2/466	0.0458924	2	Shank3/Ctnna2
GO:0060022	hard palate development	2/466	0.0458924	2	Dlg1/Gabrb3
GO:0060312	regulation of blood vessel remodeling	2/466	0.0458924	2	Lrp1/Gja1
GO:0061762	CAMKK-AMPK signaling cascade	2/466	0.0458924	2	Camkk2/Htt
GO:0070142	synaptic vesicle budding	2/466	0.0458924	2	Snap91/Ap3d1
GO:0071257	cellular response to electrical stimulus	2/466	0.0458924	2	Palm/Nsmf
GO:0071871	response to epinephrine	2/466	0.0458924	2	Atp2b4/Nos1
GO:0071872	cellular response to epinephrine stimulus	2/466	0.0458924	2	Atp2b4/Nos1
GO:0098598	learned vocalization behavior or vocal learning	2/466	0.0458924	2	Htt/Shank3
GO:0098887	neurotransmitter receptor transport, endosome to postsynaptic membrane	2/466	0.0458924	2	Rab8a/Arhgap44
GO:0110148	biomineralization	8/466	0.0458924	8	Atp2b1/Slc8a1/Atp2b2/Bmpr2/Gpm6b/Gja1/Spp1/Ahsg
GO:0043161	proteasome-mediated ubiquitin-dependent protein catabolic process	14/466	0.046462	14	Faf1/Map1a/Canx/Nedd4l/Mta1/Araf/Stub1/Trim2/Skp1/Ctnnb1/Herc2/Trip12/Wfs1/Cul3
GO:0048592	eye morphogenesis	8/466	0.0471786	8	Ahi1/Dzank1/Nf1/Abi2/Hcn1/Ephb2/Ctnnb1/Shroom2
GO:0007589	body fluid secretion	6/466	0.0471786	6	Prkce/Madd/Atp2b2/Kalrn/Gja1/Chrm1
GO:0070373	negative regulation of ERK1 and ERK2 cascade	5/466	0.0475235	5	Slc9a3r1/Ephb2/Rgs14/Ndrg2/Dlg1
GO:0014887	cardiac muscle adaptation	3/466	0.0475361	3	Lmna/Atp2b4/Ppp3ca
GO:1904861	excitatory synapse assembly	3/466	0.0475361	3	Lrfn4/Sipa1l1/Shank3
GO:0021545	cranial nerve development	4/466	0.0475361	4	Slc25a46/Ephb2/Plxna4/Ctnnb1
GO:0045010	actin nucleation	4/466	0.0475361	4	Fmn2/Abi2/Spire1/Ctnna2
GO:0098926	postsynaptic signal transduction	4/466	0.0475361	4	Abi1/Htt/Nsmf/Chrm1
GO:0110151	positive regulation of biomineralization	4/466	0.0475361	4	Atp2b1/Slc8a1/Bmpr2/Gpm6b
GO:1903202	negative regulation of oxidative stress-induced cell death	4/466	0.0475361	4	Fyn/Hsph1/Oxr1/Ctnnb1
GO:0032388	positive regulation of intracellular transport	8/466	0.0481244	8	Fyn/Map2/Vamp2/Kif3a/Stk11/Pdcd5/Akap5/Chrm1
GO:0030038	contractile actin filament bundle assembly	6/466	0.0485264	6	Tmeff2/Actg1/Stmn1/Ppm1e/Clasp1/Cul3
GO:0043149	stress fiber assembly	6/466	0.0485264	6	Tmeff2/Actg1/Stmn1/Ppm1e/Clasp1/Cul3
GO:0050000	chromosome localization	5/466	0.0493029	5	Fmn2/Lmna/Trappc12/Ndel1/Cul3

## Sheet: down_DEPs KEGG
ID	KEGG pathway	generatio	pvalue	count	gene name
mmu04144	Endocytosis	21/225	3.90258e-06	21	Grm5/Adcy2/Prkcg/Shank2/Cacna1a/Dlgap1/Grin2a/Adcy9/Kcnj3/Dlg4/Gria1/Shank3/Cacna1c/Ppp3cb/Itpr1/Ppp3ca/Gng3
mmu05014	Amyotrophic lateral sclerosis	21/225	0.000341576	21	Camk2a/Adcy2/Prkcg/Ppp1cc/Cacng3/Camkk2/Actg1/Ppp1cb/Cacng2/Adcy9/Kcnj3/Cacnb1/Cacng8/Cacnb4/Cacnb2/Cacna1c/Ppp3cb/Itpr1/Ppp3ca
mmu04150	mTOR signaling pathway	20/225	2.08437e-06	20	Atp2b1/Camk2a/Adcy2/Atp2b4/Slc8a1/Atp1a2/Ppp1cc/Cacng3/Atp2b2/Ppp1cb/Cacng2/Adcy9/Cacnb1/Cacng8/Atp1a3/Cacnb4/Cacnb2/Cacna1c/Atp1a1
mmu04921	Oxytocin signaling pathway	19/225	6.8433e-09	19	Lmna/Slc8a1/Cacng3/Actg1/Cacng2/Cacnb1/Cacng8/Cacnb4/Cacnb2/Gja1/Ctnnb1/Cacna1c/Ctnna2
mmu04261	Adrenergic signaling in cardiomyocytes	19/225	9.48191e-09	19	Atp2b1/Adcy2/Atp2b4/Prkcg/Atp1a2/Vamp2/Atp2b2/Adcy9/Atp1a3/Itpr1/Atp1a1/Nos1/Prkg2
mmu04024	cAMP signaling pathway	19/225	2.91693e-06	19	Atp2b1/Camk2a/Prkce/Adcy2/Atp2b4/Prkcg/Atp1a2/Atp2b2/Adcy9/Atp1a3/Dagla/Cacna1c/Itpr1/Atp1a1
mmu04022	cGMP-PKG signaling pathway	18/225	2.71561e-07	18	Camk2a/Cacna1b/Prkcg/Ppp1cc/Cacna1a/Ppp1cb/Kif5c/Grin2a/Kcnj3/Kif5a/Gria1/Cacna1c/Ppp3cb/Itpr1/Ppp3ca/Gng3
mmu04724	Glutamatergic synapse	17/225	2.26946e-09	17	Atp2b1/Prkce/Adcy2/Atp2b4/Slc8a1/Atp1a2/Ppp1cc/Atp2b2/Ppp1cb/Adcy9/Atp1a3/Adra2a/Cacna1c/Ppp3cb/Itpr1/Ppp3ca/Atp1a1/Prkg2
mmu04728	Dopaminergic synapse	16/225	2.14501e-07	16	Grm5/Rims1/Adcy2/Cacna1b/Prkcg/Cacna1a/Gabra3/Cnr1/Adcy9/Kcnj3/Gria1/Dagla/Cacna1c/Itpr1/Gng3/Gabrb3
mmu04723	Retrograde endocannabinoid signaling	16/225	7.62383e-07	16	Camk2a/Adcy2/Prkcg/Atp1a2/Vamp2/Pclo/Stx1a/Adcy9/Rab3a/Atp1a3/Cacna1c/Atp1a1
mmu04530	Tight junction	16/225	3.82032e-06	16	Adcy2/Cacna1b/Gabbr1/Prkcg/Gabbr2/Cacna1a/Gabra3/Adcy9/Gphn/Cacna1c/Gng3/Gabrb3
mmu04015	Rap1 signaling pathway	16/225	8.45646e-05	16	Grm5/Atp2b1/Camk2a/Cacna1e/Adcy2/Cacna1b/Atp2b4/Slc8a1/Prkcg/Atp2b2/Cacna1a/Grin2a/Adcy9/Stim2/Cacna1c/Ppp3cb/Itpr1/Ppp3ca/Chrm1/Nos1
mmu04810	Regulation of actin cytoskeleton	15/225	0.000643998	15	Atp2b1/Atp2b4/Slc8a1/Prkcg/Atp1a2/Atp2b2/Adcy9/Atp1a3/Atp1a1/Cltc
mmu04925	Aldosterone synthesis and secretion	14/225	2.01405e-07	14	Unc13a/Rims1/Cacna1b/Vamp2/Cacna1a/Stx1a/Rab3a/Stxbp1/Slc6a7/Atp6v1h/Cltc
mmu04360	Axon guidance	14/225	0.000164931	14	Atp2b1/Camk2a/Hcn2/Adcy2/Atp2b4/Gabbr1/Atp1a2/Ppp1cc/Gabbr2/Atp2b2/Ppp1cb/Afdn/Grin2a/Adcy9/Atp1a3/Gria1/Cacna1c/Atp1a1/Chrm1
mmu05412	Arrhythmogenic right ventricular cardiomyopathy	13/225	4.50384e-08	13	Adcy2/Lmna/Slc8a1/Cacng3/Actg1/Cacng2/Adcy9/Cacnb1/Cacng8/Cacnb4/Cacnb2/Cacna1c
mmu04970	Salivary secretion	13/225	1.5183e-07	13	Map3k5/Prkce/Nedd4l/Actg1/Rapgef2/Arhgef2/Afdn/Dlg2/Tjp2/Rab8a/Slc9a3r1/Llgl1/Stk11/Dlg1/Myh10/Hspa4
mmu04725	Cholinergic synapse	13/225	3.85383e-06	13	Camk2a/Adcy2/Cacna1b/Kcnq2/Fyn/Prkcg/Cacna1a/Adcy9/Kcnj3/Cacna1c/Itpr1/Chrm1/Gng3
mmu04510	Focal adhesion	13/225	0.00152117	13	Git1/Agap2/Psd3/Igf2r/Epn2/Nedd4l/Iqsec1/Ehd3/Arfgef1/Kif5c/Iqsec2/Psd/Vps45/Iqsec3/Rab8a/Rab11b/Kif5a/Amph/Arfgef2/Cltc/Arfgap2
mmu05205	Proteoglycans in cancer	13/225	0.00181517	13	Camk2a/Adcy2/Prkcg/Grin2a/Adcy9/Kcnj3/Gria1/Cacna1c/Itpr1/Gng3/Nos1/Prkg2
mmu05020	Prion disease	13/225	0.0164841	13	Camk2a/Prkcg/Ppp1cc/Ppp1cb/Grin2a/Stx1a/Gria1/Cacna1c/Ppp3cb/Ppp3ca
mmu04911	Insulin secretion	12/225	1.27802e-06	12	Slc8a1/Atp1a2/Cacng3/Cacng2/Cacnb1/Cacng8/Atp1a3/Cacnb4/Cacnb2/Cacna1c/Atp1a1
mmu04727	GABAergic synapse	12/225	1.85763e-06	12	Adcy2/Cacna1b/Gabbr1/Prkcg/Gabbr2/Cacna1a/Gabra3/Adcy9/Kcnj3/Gng3/Gabrb3
mmu05414	Dilated cardiomyopathy	12/225	3.34864e-06	12	Hcn2/Gabbr1/Prkcg/Gabbr2/Hcn1/Kcnj3/Cacna1c/Itpr1/Spp1
mmu04713	Circadian entrainment	12/225	5.21757e-06	12	Prkcg/Atp1a2/Nedd4l/Slc9a3r2/Pdpk1/Atp1a3/Atp1a1
mmu04721	Synaptic vesicle cycle	11/225	2.82043e-06	11	Lmna/Slc8a1/Cacng3/Actg1/Cacng2/Cacnb1/Cacng8/Cacnb4/Cacnb2/Cacna1c
mmu04260	Cardiac muscle contraction	11/225	9.4996e-06	11	Adcy2/Prkcg/Sipa1l1/Actg1/Rapgef2/Afdn/Grin2a/Cnr1/Tln2/Adcy9/Rgs14/Dock4/Sipa1l2/Rap1gap/Ctnnb1/Magi2
mmu05032	Morphine addiction	11/225	1.47096e-05	11	Camk2a/Adcy2/Prkcg/Atp1a2/Actg1/Adcy9/Atp1a3/Itpr1/Atp1a1
mmu04972	Pancreatic secretion	11/225	0.000121083	11	Atp2b1/Adcy2/Atp2b4/Prkcg/Atp1a2/Atp2b2/Rab8a/Adcy9/Atp1a3/Itpr1/Atp1a1
mmu04611	Platelet activation	11/225	0.000274607	11	Camk2a/Cfl1/Dpysl2/Fyn/Ablim2/Bmpr2/Srgap3/Ablim1/Ephb2/Pdpk1/Plxna4/Ppp3cb/Ppp3ca/Ngef
mmu03040	Spliceosome	11/225	0.00142585	11	Grm5/Adcy2/Prkcg/Adcy9/Gja1/Sos1/Tubb4b/Itpr1/Prkg2
mmu04961	Endocrine and other factor-regulated calcium reabsorption	10/225	2.23011e-06	10	Adcy2/Fyn/Ppp1cc/Arhgap35/Actg1/Ppp1cb/Tln2/Adcy9/Rasgrp1/Itpr1/Prkg2
mmu05031	Amphetamine addiction	10/225	7.06476e-06	10	Map3k5/Dnal1/Smcr8/Klc2/Actg1/Matr3/Kif5c/Grin2a/Rab8a/Wipi2/Hnrnpa1/Kif5a/Nefh/Klc1/Gria1/Hnrnpa3/Tubb4b/Ppp3cb/Atxn2/Ppp3ca/Nos1
mmu05410	Hypertrophic cardiomyopathy	10/225	8.27838e-05	10	Atp2b1/Atp2b4/Slc8a1/Atp1a2/Atp2b2/Atp1a3/Atp1a1
mmu04726	Serotonergic synapse	10/225	0.00156402	10	Cacna1b/Cacna1a/Gabra3/Grin2a/Gria1/Gabrb3
mmu05017	Spinocerebellar ataxia	10/225	0.00269965	10	Adcy2/Canx/Prkcg/Atp1a2/Adcy9/Atp1a3/Itpr1/Atp1a1
mmu04270	Vascular smooth muscle contraction	10/225	0.00314591	10	Git1/Cfl1/Arhgef6/Ppp1cc/Arhgap35/Actg1/Ppp1cb/Araf/Pip4k2b/Abi2/Arhgef7/Diaph1/Sos1/Chrm1/Myh10
mmu04390	Hippo signaling pathway	10/225	0.00580286	10	Prkcg/Cacna1a/Araf/Gria1/Itpr1/Nos1/Prkg2
mmu04929	GnRH secretion	9/225	2.30902e-05	9	Acin1/Snrnp70/Tra2b/Sf3b1/Hnrnpa1/Rbm25/Hnrnpa3/Srsf1/Hnrnpk/Srsf10/Thoc2
mmu04971	Gastric acid secretion	9/225	9.45744e-05	9	Fyn/Prkcg/Ppp1cc/Arhgap35/Actg1/Ppp1cb/Parva/Tln2/Pdpk1/Diaph1/Ctnnb1/Sos1/Spp1
mmu04540	Gap junction	9/225	0.00027324	9	Kcnd2/Cacna1b/Prkcg/Cacna1a/Araf/Kcnj3/Cacna1c/Itpr1/Gng3/Gabrb3
mmu04114	Oocyte meiosis	9/225	0.00317045	9	Camk2a/Ank2/Prkcg/Ppp1cc/Actg1/Ppp1cb/Araf/Pdpk1/Ctnnb1/Sos1/Eif4b/Itpr1/Rps6
mmu04371	Apelin signaling pathway	9/225	0.00715007	9	Pi4ka/Mtmr1/Prkcg/Cds2/Pip4k2b/Mtmr7/Itpr1/Dgkb
mmu04918	Thyroid hormone synthesis	8/225	0.000478748	8	Map3k5/Prkcg/Pum1/Cacna1a/Nop56/Grin2a/Wipi2/Gria1/Itpr1/Atxn2
mmu04070	Phosphatidylinositol signaling system	8/225	0.00263997	8	Prkce/Adcy2/Prkcg/Ppp1cc/Ppp1cb/Araf/Adcy9/Cacna1c/Itpr1/Myh10
mmu04919	Thyroid hormone signaling pathway	8/225	0.0100839	8	Camk2a/Adcy2/Ppp1cc/Ppp1cb/Adcy9/Skp1/Ppp3cb/Itpr1/Ppp3ca
mmu04910	Insulin signaling pathway	8/225	0.0226945	8	Vamp2/Adcy9/Dync1li2/Rab11b/Dync1li1
mmu04140	Autophagy - animal	8/225	0.025401	8	Ppp1cc/Actg1/Bmpr2/Ppp1cb/Dlg2/Dlg4/Llgl1/Ctnnb1/Dlg1/Ctnna2
mmu04960	Aldosterone-regulated sodium reabsorption	7/225	3.53878e-05	7	Cacna1e/Prkce/Cacna1b/Cacna1a/Cacna1c
mmu04978	Mineral absorption	7/225	0.000354141	7	Prkce/Adcy2/Slc8a1/Adcy9/Itpr1/Spp1/Gng3/Nos1/Rps6
mmu04730	Long-term depression	7/225	0.000680624	7	Prkcg/Kif5c/Araf/Kif5a/Pdpk1/Sos1
mmu04660	T cell receptor signaling pathway	7/225	0.0142325	7	Prkcg/Atp1a2/Actg1/Pdpk1/Atp1a3/Ctnnb1/Atp1a1/Pfkl
mmu04922	Glucagon signaling pathway	7/225	0.0149471	7	Fyn/Pdpk1/Rasgrp1/Sos1/Dlg1/Ppp3cb/Ppp3ca
mmu04152	AMPK signaling pathway	7/225	0.0391648	7	Araf/Pdpk1/Ctnnb1/Sos1/Ctnna2
mmu04915	Estrogen signaling pathway	7/225	0.0498614	7	Camk2a/Adcy2/Pdha1/Ppp3cb/Itpr1/Ppp3ca/Pfkl
mmu05033	Nicotine addiction	6/225	0.000421826	6	Ncam1/Cacna1b/Fyn/Klc2/Kif5c/Grin2a/Kif5a/Klc1/Cacna1c/Tubb4b/Ppp3cb/Itpr1/Ppp3ca
mmu05223	Non-small cell lung cancer	6/225	0.00888345	6	Atp1a2/Atp1a3/Atp1a1
mmu04211	Longevity regulating pathway	6/225	0.0245479	6	Ppp1cc/Prkar2a/Ppp1cb/Araf/Rptor/Pdpk1/Sos1/Rps6
mmu04912	GnRH signaling pathway	6/225	0.0245479	6	Adcy2/Camkk2/Rptor/Appl1/Adcy9/Stk11
mmu04666	Fc gamma R-mediated phagocytosis	6/225	0.028284	6	Camk2a/Adcy2/Adcy9/Sos1/Cacna1c/Itpr1
mmu04962	Vasopressin-regulated water reabsorption	5/225	0.00451326	5	Smcr8/Camkk2/Rptor/Rab8a/Wipi2/Stk11/Pdpk1/Itpr1
mmu04930	Type II diabetes mellitus	5/225	0.00656764	5	Prkce/Cfl1/Prkcg/Marcks/Marcksl1/Amph
mmu05213	Endometrial cancer	5/225	0.0143952	5	Fyn/Actg1/Afdn/Ctnnb1/Ctnna2
mmu04520	Adherens junction	5/225	0.0316201	5	Pi4ka/Mtmr1/Pip4k2b/Mtmr7/Plch2
mmu00562	Inositol phosphate metabolism	5/225	0.0333168	5	Camkk2/Rptor/Rab8a/Rab11b/Stk11/Pdpk1/Pfkl
mmu04924	Renin secretion	5/225	0.0406644	5	Cacna1c/Ppp3cb/Itpr1/Ppp3ca/Prkg2
mmu01521	EGFR tyrosine kinase inhibitor resistance	5/225	0.0467718	5	Prkcg/Nf1/Araf/Sos1/Rps6
mmu04964	Proximal tubule bicarbonate reclamation	3/225	0.0165531	3	Vamp2/Stx7/Stx1a
mmu04130	SNARE interactions in vesicular transport	3/225	0.0480823	3	Adcy2/Gabbr1/Gabbr2/Adcy9/Kcnj3/Sos1/Itpr1
