# Supplementary material for: Multi-Omics Profiling Identifies Microglial Annexin A2 as a Key Mediator of NF-κB Pro-inflammatory Signaling in Ischemic Reperfusion Injury
Source: Mol Cell Proteomics. 2024 Jan 20;23(2):100723. doi: 10.1016/j.mcpro.2024.100723 (PMC10879806; doi:10.1016/j.mcpro.2024.100723)
Supplement: Supplemental table S5 [file mmc5.xlsx]

## Sheet: Proteins
Table S5. Immune related proteins in proteome.
Protein accession	Protein description	Gene name	11.5R24/Sham Ratio	11.5R24/Sham P value
P31725	Protein S100-A9 OS=Mus musculus OX=10090 GN=S100a9	S100a9	2.861	1.08e-06
P10923	Osteopontin OS=Mus musculus OX=10090 GN=Spp1	Spp1	2.746	3.9e-05
P22599	Alpha-1-antitrypsin 1-2 OS=Mus musculus OX=10090 GN=Serpina1b	Serpina1b	2.489	2.68e-06
P29699	Alpha-2-HS-glycoprotein OS=Mus musculus OX=10090 GN=Ahsg	Ahsg	2.439	2.27e-05
O08677	Kininogen-1 OS=Mus musculus OX=10090 GN=Kng1	Kng1	2.319	7.32e-07
P06728	Apolipoprotein A-IV OS=Mus musculus OX=10090 GN=Apoa4	Apoa4	2.23	5.58e-05
Q921I1	Serotransferrin OS=Mus musculus OX=10090 GN=Tf	Tf	2.199	4.34e-07
Q91WP6	Serine protease inhibitor A3N OS=Mus musculus OX=10090 GN=Serpina3n	Serpina3n	2.192	4.41e-06
E9PV24	Fibrinogen alpha chain OS=Mus musculus OX=10090 GN=Fga	Fga	2.183	3.96e-07
Q8VCM7	Fibrinogen gamma chain OS=Mus musculus OX=10090 GN=Fgg	Fgg	2.183	2.23e-06
Q8K0E8	Fibrinogen beta chain OS=Mus musculus OX=10090 GN=Fgb	Fgb	2.111	0.00106
Q80YC5	Coagulation factor XII OS=Mus musculus OX=10090 GN=F12	F12	1.985	0.00084
A6X935	"Inter alpha-trypsin inhibitor, heavy chain 4 OS=Mus musculus OX=10090 GN=Itih4"	Itih4	1.91	2.3e-05
P04186	Complement factor B OS=Mus musculus OX=10090 GN=Cfb	Cfb	1.894	0.000884
P01027	Complement C3 OS=Mus musculus OX=10090 GN=C3	C3	1.814	2.02e-06
P11276	Fibronectin OS=Mus musculus OX=10090 GN=Fn1	Fn1	1.789	3.56e-05
Q61646	Haptoglobin OS=Mus musculus OX=10090 GN=Hp	Hp	1.763	0.0011
P09813	Apolipoprotein A-II OS=Mus musculus OX=10090 GN=Apoa2	Apoa2	1.718	0.000475
P10107	Annexin A1 OS=Mus musculus OX=10090 GN=Anxa1	Anxa1	1.505	0.00896
Q60590	Alpha-1-acid glycoprotein 1 OS=Mus musculus OX=10090 GN=Orm1	Orm1	1.505	0.00356
P05366	Serum amyloid A-1 protein OS=Mus musculus OX=10090 GN=Saa1	Saa1	1.497	0.0039
P20918	Plasminogen OS=Mus musculus OX=10090 GN=Plg	Plg	1.467	1.61e-05
Q06890	Clusterin OS=Mus musculus OX=10090 GN=Clu	Clu	1.312	0.00138
P07356	Annexin A2 OS=Mus musculus OX=10090 GN=Anxa2	Anxa2	1.303	0.000124
P70698	CTP synthase 1 OS=Mus musculus OX=10090 GN=Ctps1	Ctps1	1.242	0.0124
O70370	Cathepsin S OS=Mus musculus OX=10090 GN=Ctss	Ctss	1.225	0.00454
P26041	Moesin OS=Mus musculus OX=10090 GN=Msn	Msn	1.221	2.35e-05
P26339	Chromogranin-A OS=Mus musculus OX=10090 GN=Chga	Chga	1.209	0.00748
P0C7L0	WAS/WASL-interacting protein family member 3 OS=Mus musculus OX=10090 GN=Wipf3	Wipf3	0.823	0.00292
Q8C050	Ribosomal protein S6 kinase alpha-5 OS=Mus musculus OX=10090 GN=Rps6ka5	Rps6ka5	0.768	0.000664
Q08481	Platelet endothelial cell adhesion molecule OS=Mus musculus OX=10090 GN=Pecam1	Pecam1	0.762	0.000297

## Sheet: Phosphoproteins
Table S5. Immune related phoshoproteins and phoshosites in phosphoproteome.
Protein accession	Protein description	Gene name	Position	Amino acid	11.5R24/Sham Ratio	Regulated Type	11.5R24/Sham P value
P10923	Osteopontin	Spp1	231	S	3.599	Up	2.8e-06
P10923	Osteopontin	Spp1	250	S	3.262	Up	0.000157
P35235	Tyrosine-protein phosphatase non-receptor type 11	Ptpn11	546	Y	2.935	Up	9.68e-05
Q9QVP9	Protein-tyrosine kinase 2-beta	Ptk2b	559	S	2.621	Up	0.000323
P97352	Protein S100-A13	S100a13	32	S	2.346	Up	0.0012
Q62433	Protein NDRG1	Ndrg1	346	T	2.071	Up	0.00462
P42227	Signal transducer and activator of transcription 3	Stat3	705	Y	1.766	Up	0.00662
P10923	Osteopontin	Spp1	166	Y	1.637	Up	0.00114
P16054	Protein kinase C epsilon type	Prkce	337	S	0.829	Down	0.00506
Q920I9	WD repeat-containing protein 7	Wdr7	1455	S	0.819	Down	0.00674
Q8R0S4	Voltage-dependent L-type calcium channel subunit beta-4	Cacnb4	410	T	0.73	Down	0.0267
P16054	Protein kinase C epsilon type	Prkce	329	S	0.726	Down	0.00286
Q8R0S4	Voltage-dependent L-type calcium channel subunit beta-4	Cacnb4	447	S	0.698	Down	0.0118
Q8R0S4	Voltage-dependent L-type calcium channel subunit beta-4	Cacnb4	443	S	0.684	Down	0.00422
P10923	Osteopontin	Spp1	219	S	0.678	Down	0.00778
P62482	Voltage-gated potassium channel subunit beta-2	Kcnab2	9	S	0.652	Down	1.82e-07
Q61161	Mitogen-activated protein kinase kinase kinase kinase 2	Map4k2	328	S	0.63	Down	0.00988
P62754	40S ribosomal protein S6	Rps6	240	S	0.597	Down	0.0132
P62754	40S ribosomal protein S6	Rps6	236	S	0.597	Down	0.0132
Q920I9	WD repeat-containing protein 7	Wdr7	935	S	0.593	Down	0.0355
A2AWA9	Rab GTPase-activating protein 1	Rabgap1	486	S	0.588	Down	7.69e-05
Q8R0S4	Voltage-dependent L-type calcium channel subunit beta-4	Cacnb4	507	S	0.582	Down	0.000417
P16054	Protein kinase C epsilon type	Prkce	729	S	0.489	Down	0.00108
B9EKR1	Receptor-type tyrosine-protein phosphatase zeta	Ptprz1	1457	S	0.445	Down	2.45e-05
