# Supplementary material for: Multi-Omics Profiling Identifies Microglial Annexin A2 as a Key Mediator of NF-κB Pro-inflammatory Signaling in Ischemic Reperfusion Injury
Source: Mol Cell Proteomics. 2024 Jan 20;23(2):100723. doi: 10.1016/j.mcpro.2024.100723 (PMC10879806; doi:10.1016/j.mcpro.2024.100723)
Supplement: Supplemental table S6 [file mmc6.xlsx]

## Sheet: I1.5R24 vs sham
Table S6. RNA-seq identified differentially expressed genes of I1.5R24 vs sham in mice.
Gene ID	Gene name	Gene description	log2FoldChange	Pvalue	Padj
21816	Tgm1	transglutaminase 1, K polypeptide [Source:MGI Symbol;Acc:MGI:98730]	10.519	9.48e-21	2.52e-18
20210	Saa3	serum amyloid A 3 [Source:MGI Symbol;Acc:MGI:98223]	9.7059	0.00032811	0.0025665
16193	Il6	interleukin 6 [Source:MGI Symbol;Acc:MGI:96559]	9.6898	1.21e-22	4.55e-20
21789	Tfpi2	tissue factor pathway inhibitor 2 [Source:MGI Symbol;Acc:MGI:108543]	9.1713	2.68e-19	5.5e-17
20288	Msr1	macrophage scavenger receptor 1 [Source:MGI Symbol;Acc:MGI:98257]	8.693	1.27e-44	4.09e-41
16156	Il11	interleukin 11 [Source:MGI Symbol;Acc:MGI:107613]	8.5789	2.77e-11	1.29e-09
NA	Cd244	CD244 natural killer cell receptor 2B4 [Source:MGI Symbol;Acc:MGI:109294]	7.9441	9.3e-21	2.49e-18
100038682	Gm10475	predicted gene 10475 [Source:MGI Symbol;Acc:MGI:3642283]	7.6587	0.0001034	0.00093337
20292	Ccl11	chemokine (C-C motif) ligand 11 [Source:MGI Symbol;Acc:MGI:103576]	7.5551	4.37e-05	0.00043711
14728	Lilrb4a	leukocyte immunoglobulin-like receptor, subfamily B, member 4A [Source:MGI Symbol;Acc:MGI:102701]	7.2785	2.03e-09	6.22e-08
246256	Fcgr4	Fc receptor, IgG, low affinity IV [Source:MGI Symbol;Acc:MGI:2179523]	6.956	1.09e-28	1.09e-25
21857	Timp1	tissue inhibitor of metalloproteinase 1 [Source:MGI Symbol;Acc:MGI:98752]	6.9076	6.39e-35	1.16e-31
20293	Ccl12	chemokine (C-C motif) ligand 12 [Source:MGI Symbol;Acc:MGI:108224]	6.9072	8.79e-22	2.71e-19
21949	Tnfsf8	tumor necrosis factor (ligand) superfamily, member 8 [Source:MGI Symbol;Acc:MGI:88328]	6.771	1.56e-08	3.89e-07
329851	Gm12530	predicted gene 12530 [Source:MGI Symbol;Acc:MGI:3651546]	6.7524	1.44e-08	3.62e-07
75750	Slc10a6	solute carrier family 10 (sodium/bile acid cotransporter family), member 6 [Source:MGI Symbol;Acc:MGI:1923000]	6.7162	1.47e-10	5.73e-09
58217	Trem1	triggering receptor expressed on myeloid cells 1 [Source:MGI Symbol;Acc:MGI:1930005]	6.6932	0.00076548	0.0052887
14825	Cxcl1	chemokine (C-X-C motif) ligand 1 [Source:MGI Symbol;Acc:MGI:108068]	6.5647	1.63e-08	4.05e-07
320377	9330175E14Rik	RIKEN cDNA 9330175E14 gene [Source:MGI Symbol;Acc:MGI:2443913]	6.5327	1.44e-05	0.00016701
23886	Gdf15	growth differentiation factor 15 [Source:MGI Symbol;Acc:MGI:1346047]	6.4399	8.04e-13	5.1e-11
19817	Rn7sk	RNA, 7SK, nuclear [Source:MGI Symbol;Acc:MGI:103186]	6.415	6.76e-17	8.85e-15
11910	Atf3	activating transcription factor 3 [Source:MGI Symbol;Acc:MGI:109384]	6.405	4.02e-09	1.16e-07
18787	Serpine1	serine (or cysteine) peptidase inhibitor, clade E, member 1 [Source:MGI Symbol;Acc:MGI:97608]	6.3963	2.32e-16	2.74e-14
20558	Slfn4	schlafen 4 [Source:MGI Symbol;Acc:MGI:1329010]	6.387	0.0003625	0.0027977
12985	Csf3	colony stimulating factor 3 (granulocyte) [Source:MGI Symbol;Acc:MGI:1339751]	6.3837	0.0023426	0.013552
12353	Car6	carbonic anhydrase 6 [Source:MGI Symbol;Acc:MGI:1333786]	6.2741	7.39e-07	1.21e-05
11576	Afp	alpha fetoprotein [Source:MGI Symbol;Acc:MGI:87951]	6.2534	9.02e-07	1.45e-05
12517	Cd72	CD72 antigen [Source:MGI Symbol;Acc:MGI:88345]	6.2289	3.88e-08	8.76e-07
14573	Gdnf	glial cell line derived neurotrophic factor [Source:MGI Symbol;Acc:MGI:107430]	6.1862	3.36e-07	6.03e-06
14161	Fga	fibrinogen alpha chain [Source:MGI Symbol;Acc:MGI:1316726]	6.144	8.92e-09	2.38e-07
170722	Nxf7	nuclear RNA export factor 7 [Source:MGI Symbol;Acc:MGI:2159343]	6.0387	1.21e-05	0.00014414
20303	Ccl4	chemokine (C-C motif) ligand 4 [Source:MGI Symbol;Acc:MGI:98261]	6.0142	3.48e-11	1.59e-09
11846	Arg1	arginase, liver [Source:MGI Symbol;Acc:MGI:88070]	5.9964	0.0070294	0.034052
16858	Lgals7	lectin, galactose binding, soluble 7 [Source:MGI Symbol;Acc:MGI:1316742]	5.9788	1.28e-10	5.08e-09
12655	Chil3	chitinase-like 3 [Source:MGI Symbol;Acc:MGI:1330860]	5.9699	0.0024268	0.013937
329244	Il19	interleukin 19 [Source:MGI Symbol;Acc:MGI:1890472]	5.9555	1.69e-05	0.00019168
11801	Cd5l	CD5 antigen-like [Source:MGI Symbol;Acc:MGI:1334419]	5.9308	0.0018414	0.011016
75345	Slamf7	SLAM family member 7 [Source:MGI Symbol;Acc:MGI:1922595]	5.8816	0.0059038	0.029477
71791	Cpa4	carboxypeptidase A4 [Source:MGI Symbol;Acc:MGI:1919041]	5.8272	1.23e-05	0.00014595
19288	Ptx3	pentraxin related gene [Source:MGI Symbol;Acc:MGI:104641]	5.8185	1.76e-07	3.36e-06
320139	Ptpn7	protein tyrosine phosphatase, non-receptor type 7 [Source:MGI Symbol;Acc:MGI:2156893]	5.8108	2.29e-05	0.00024969
21926	Tnf	tumor necrosis factor [Source:MGI Symbol;Acc:MGI:104798]	5.7802	1.36e-07	2.68e-06
56636	Fgf21	fibroblast growth factor 21 [Source:MGI Symbol;Acc:MGI:1861377]	5.7484	6.48e-18	1.01e-15
20296	Ccl2	chemokine (C-C motif) ligand 2 [Source:MGI Symbol;Acc:MGI:98259]	5.7137	9.57e-10	3.16e-08
NA	AI607873	expressed sequence AI607873 [Source:MGI Symbol;Acc:MGI:2138302]	5.6719	1.46e-11	7.19e-10
56708	Clcf1	cardiotrophin-like cytokine factor 1 [Source:MGI Symbol;Acc:MGI:1930088]	5.6341	1.56e-06	2.34e-05
14955	H19	H19, imprinted maternally expressed transcript [Source:MGI Symbol;Acc:MGI:95891]	5.6154	1.52e-07	2.96e-06
19144	Klk6	kallikrein related-peptidase 6 [Source:MGI Symbol;Acc:MGI:1343166]	5.6051	1.04e-27	9.73e-25
75470	Iqcf5	IQ motif containing F5 [Source:MGI Symbol;Acc:MGI:1922720]	5.6036	2.92e-08	6.81e-07
15945	Cxcl10	chemokine (C-X-C motif) ligand 10 [Source:MGI Symbol;Acc:MGI:1352450]	5.6003	1.31e-16	1.63e-14
102640379	Gm11716	predicted gene 11716 [Source:MGI Symbol;Acc:MGI:3649215]	5.5046	0.00059041	0.0042475
16770	Lalba	lactalbumin, alpha [Source:MGI Symbol;Acc:MGI:96742]	5.5013	0.0051913	0.026379
109052	Krt75	keratin 75 [Source:MGI Symbol;Acc:MGI:1923500]	5.4802	7.54e-05	0.00070526
68774	Ms4a6d	membrane-spanning 4-domains, subfamily A, member 6D [Source:MGI Symbol;Acc:MGI:1916024]	5.4658	7.06e-15	6.49e-13
100038418	Gm10701	predicted gene 10701 [Source:MGI Symbol;Acc:MGI:3642532]	5.4542	0.00016959	0.0014389
85029	Rpph1	ribonuclease P RNA component H1 [Source:MGI Symbol;Acc:MGI:1934664]	5.4329	1.83e-05	0.00020592
100653389	Mir155hg	Mir155 host gene (non-protein coding) [Source:MGI Symbol;Acc:MGI:5477161]	5.432	0.00040809	0.0030936
217305	Cd300ld	CD300 molecule like family member d [Source:MGI Symbol;Acc:MGI:2442358]	5.4188	7.14e-06	9.03e-05
17752	Mt4	metallothionein 4 [Source:MGI Symbol;Acc:MGI:99692]	5.4137	0.00068889	0.0048346
20306	Ccl7	chemokine (C-C motif) ligand 7 [Source:MGI Symbol;Acc:MGI:99512]	5.404	1.28e-10	5.08e-09
75828	Hormad2	HORMA domain containing 2 [Source:MGI Symbol;Acc:MGI:1923078]	5.3762	0.00083748	0.0057059
329278	Tnn	tenascin N [Source:MGI Symbol;Acc:MGI:2665790]	5.3688	3.73e-20	9e-18
622976	Gm6377	predicted gene 6377 [Source:MGI Symbol;Acc:MGI:3647255]	5.3598	0.00030168	0.0023777
12768	Ccr1	chemokine (C-C motif) receptor 1 [Source:MGI Symbol;Acc:MGI:104618]	5.3379	5.23e-09	1.47e-07
16854	Lgals3	lectin, galactose binding, soluble 3 [Source:MGI Symbol;Acc:MGI:96778]	5.3247	5.64e-10	1.96e-08
18302	Oit3	oncoprotein induced transcript 3 [Source:MGI Symbol;Acc:MGI:1201782]	5.3162	7.2e-12	3.76e-10
245527	Eda2r	ectodysplasin A2 receptor [Source:MGI Symbol;Acc:MGI:2442860]	5.2867	2.44e-15	2.47e-13
15368	Hmox1	heme oxygenase 1 [Source:MGI Symbol;Acc:MGI:96163]	5.2271	0.0001107	0.00099034
13730	Emp1	epithelial membrane protein 1 [Source:MGI Symbol;Acc:MGI:107941]	5.2251	5.72e-11	2.47e-09
223920	Soat2	sterol O-acyltransferase 2 [Source:MGI Symbol;Acc:MGI:1332226]	5.218	4.36e-07	7.59e-06
20302	Ccl3	chemokine (C-C motif) ligand 3 [Source:MGI Symbol;Acc:MGI:98260]	5.2101	2.38e-12	1.39e-10
18793	Plaur	plasminogen activator, urokinase receptor [Source:MGI Symbol;Acc:MGI:97612]	5.1924	1.17e-14	1.04e-12
57781	Cd200r1	CD200 receptor 1 [Source:MGI Symbol;Acc:MGI:1889024]	5.1723	2.02e-08	4.9e-07
68794	Flnc	filamin C, gamma [Source:MGI Symbol;Acc:MGI:95557]	5.1719	1.43e-05	0.00016602
12702	Socs3	suppressor of cytokine signaling 3 [Source:MGI Symbol;Acc:MGI:1201791]	5.1557	1.09e-12	6.72e-11
14621	Gjb4	gap junction protein, beta 4 [Source:MGI Symbol;Acc:MGI:95722]	5.1479	0.001591	0.0097557
11501	Adam8	a disintegrin and metallopeptidase domain 8 [Source:MGI Symbol;Acc:MGI:107825]	5.1337	9.49e-06	0.00011607
100502779	Gm12356	predicted gene 12356 [Source:MGI Symbol;Acc:MGI:3651195]	5.1332	0.0012558	0.0079689
229665	Ampd1	adenosine monophosphate deaminase 1 [Source:MGI Symbol;Acc:MGI:88015]	5.1323	0.0041694	0.022009
11770	Fabp4	fatty acid binding protein 4, adipocyte [Source:MGI Symbol;Acc:MGI:88038]	5.1194	0.00017948	0.0015117
12475	Cd14	CD14 antigen [Source:MGI Symbol;Acc:MGI:88318]	5.1125	1.21e-06	1.88e-05
16878	Lif	leukemia inhibitory factor [Source:MGI Symbol;Acc:MGI:96787]	5.1029	8.59e-12	4.41e-10
20308	Ccl9	chemokine (C-C motif) ligand 9 [Source:MGI Symbol;Acc:MGI:104533]	5.0978	1.29e-08	3.29e-07
237256	Zc3h12d	zinc finger CCCH type containing 12D [Source:MGI Symbol;Acc:MGI:3045313]	5.0819	3.13e-05	0.00032785
22044	Trh	thyrotropin releasing hormone [Source:MGI Symbol;Acc:MGI:98823]	5.0689	0.0085797	0.04009
100503359	Ppp1r18os	protein phosphatase 1, regulatory subunit 18, opposite strand [Source:MGI Symbol;Acc:MGI:1918627]	5.0448	0.0044988	0.023449
29870	Gtse1	G two S phase expressed protein 1 [Source:MGI Symbol;Acc:MGI:1352755]	5.028	1.63e-37	3.38e-34
57911	Gsdma	gasdermin A [Source:MGI Symbol;Acc:MGI:1889509]	4.9909	0.0025507	0.014553
14744	Gpr65	G-protein coupled receptor 65 [Source:MGI Symbol;Acc:MGI:108031]	4.99	1.43e-09	4.54e-08
231655	Oasl1	2'-5' oligoadenylate synthetase-like 1 [Source:MGI Symbol;Acc:MGI:2180849]	4.9847	3.8e-13	2.6e-11
21943	Tnfsf11	tumor necrosis factor (ligand) superfamily, member 11 [Source:MGI Symbol;Acc:MGI:1100089]	4.9246	4.59e-05	0.00045573
22337	Vdr	vitamin D receptor [Source:MGI Symbol;Acc:MGI:103076]	4.9228	6.21e-09	1.71e-07
13505	Dsc1	desmocollin 1 [Source:MGI Symbol;Acc:MGI:109173]	4.9217	2.1e-21	6.09e-19
80885	Hcar2	hydroxycarboxylic acid receptor 2 [Source:MGI Symbol;Acc:MGI:1933383]	4.901	8.76e-23	3.38e-20
18413	Osm	oncostatin M [Source:MGI Symbol;Acc:MGI:104749]	4.898	6.27e-11	2.68e-09
16819	Lcn2	lipocalin 2 [Source:MGI Symbol;Acc:MGI:96757]	4.8707	4.59e-05	0.00045605
64095	Gpr35	G protein-coupled receptor 35 [Source:MGI Symbol;Acc:MGI:1929509]	4.857	6.82e-10	2.31e-08
217304	Cd300lb	CD300 molecule like family member B [Source:MGI Symbol;Acc:MGI:2685099]	4.8431	3.69e-06	5.03e-05
100502720	Gm16144	predicted gene 16144 [Source:MGI Symbol;Acc:MGI:3801782]	4.8207	0.0053073	0.026874
20339	Sele	selectin, endothelial cell [Source:MGI Symbol;Acc:MGI:98278]	4.8091	0.0042155	0.022216
73656	Ms4a6c	membrane-spanning 4-domains, subfamily A, member 6C [Source:MGI Symbol;Acc:MGI:2385644]	4.7465	7.92e-23	3.1e-20
100034251	Wfdc17	WAP four-disulfide core domain 17 [Source:MGI Symbol;Acc:MGI:3649773]	4.7293	6.89e-05	0.00065173
12051	Bcl3	B cell leukemia/lymphoma 3 [Source:MGI Symbol;Acc:MGI:88140]	4.6654	6.09e-16	6.81e-14
69453	Prss56	protease, serine 56 [Source:MGI Symbol;Acc:MGI:1916703]	4.634	4.69e-08	1.04e-06
12775	Ccr7	chemokine (C-C motif) receptor 7 [Source:MGI Symbol;Acc:MGI:103011]	4.5935	0.00084446	0.0057426
101533	Klk9	kallikrein related-peptidase 9 [Source:MGI Symbol;Acc:MGI:1921082]	4.5674	6.11e-10	2.1e-08
115487260	Gm22571	predicted gene, 22571 [Source:MGI Symbol;Acc:MGI:5452348]	4.5562	2.05e-05	0.00022653
16516	Kcnj15	potassium inwardly-rectifying channel, subfamily J, member 15 [Source:MGI Symbol;Acc:MGI:1310000]	4.5457	1.77e-06	2.61e-05
NA	--	LOC72520 protein [Mus musculus]	4.5434	1.97e-05	0.00021888
94088	Trim6	tripartite motif-containing 6 [Source:MGI Symbol;Acc:MGI:2137352]	4.5426	4.45e-07	7.7e-06
11595	Acan	aggrecan [Source:MGI Symbol;Acc:MGI:99602]	4.5364	2.3e-09	7.01e-08
12505	Cd44	CD44 antigen [Source:MGI Symbol;Acc:MGI:88338]	4.5106	5.64e-20	1.32e-17
232431	Gprc5a	G protein-coupled receptor, family C, group 5, member A [Source:MGI Symbol;Acc:MGI:1891250]	4.5053	1.3e-06	1.98e-05
NA	Gm26772	predicted gene, 26772 [Source:MGI Symbol;Acc:MGI:5477266]	4.4949	2.38e-06	3.43e-05
380732	Milr1	mast cell immunoglobulin like receptor 1 [Source:MGI Symbol;Acc:MGI:2685731]	4.4941	4.19e-08	9.4e-07
433470	AA467197	expressed sequence AA467197 [Source:MGI Symbol;Acc:MGI:3034182]	4.4908	3.96e-07	6.97e-06
16006	Igfbp1	insulin-like growth factor binding protein 1 [Source:MGI Symbol;Acc:MGI:96436]	4.477	0.0012937	0.0081681
73634	1700125H20Rik	RIKEN cDNA 1700125H20 gene [Source:MGI Symbol;Acc:MGI:1920884]	4.467	0.00032821	0.0025666
74748	Slamf8	SLAM family member 8 [Source:MGI Symbol;Acc:MGI:1921998]	4.4276	6.7e-05	0.00063647
266614	Ly6g5b	lymphocyte antigen 6 complex, locus G5B [Source:MGI Symbol;Acc:MGI:2385809]	4.424	0.00062455	0.0044521
17364	Trpm1	transient receptor potential cation channel, subfamily M, member 1 [Source:MGI Symbol;Acc:MGI:1330305]	4.4239	0.0055961	0.028135
102638408	Gm16174	predicted gene 16174 [Source:MGI Symbol;Acc:MGI:3801857]	4.412	4.18e-07	7.3e-06
NA	Gm37800	predicted gene, 37800 [Source:MGI Symbol;Acc:MGI:5611028]	4.4078	0.0056683	0.028444
NA	AI427809	expressed sequence AI427809 [Source:MGI Symbol;Acc:MGI:2140270]	4.3936	0.0022274	0.012956
21923	Tnc	tenascin C [Source:MGI Symbol;Acc:MGI:101922]	4.3649	2.63e-06	3.74e-05
320181	Fndc7	fibronectin type III domain containing 7 [Source:MGI Symbol;Acc:MGI:2443535]	4.3592	0.0030643	0.016995
27279	Tnfrsf12a	tumor necrosis factor receptor superfamily, member 12a [Source:MGI Symbol;Acc:MGI:1351484]	4.3468	3.76e-07	6.66e-06
442827	Rab44	RAB44, member RAS oncogene family [Source:MGI Symbol;Acc:MGI:3045302]	4.329	0.0040847	0.021641
20717	Serpina3m	serine (or cysteine) peptidase inhibitor, clade A, member 3M [Source:MGI Symbol;Acc:MGI:98378]	4.318	1.83e-08	4.48e-07
NA	Gm29585	predicted gene 29585 [Source:MGI Symbol;Acc:MGI:5580291]	4.3171	0.0034133	0.018626
50778	Rgs1	regulator of G-protein signaling 1 [Source:MGI Symbol;Acc:MGI:1354694]	4.3008	6.73e-05	0.00063819
723924	Mir218-2	microRNA 218-2 [Source:MGI Symbol;Acc:MGI:3618752]	4.2963	0.0020575	0.012084
330890	Piwil4	piwi-like RNA-mediated gene silencing 4 [Source:MGI Symbol;Acc:MGI:3041167]	4.2939	0.0019215	0.011426
69602	Otop3	otopetrin 3 [Source:MGI Symbol;Acc:MGI:1916852]	4.2919	0.00093329	0.0062195
228775	Trib3	tribbles pseudokinase 3 [Source:MGI Symbol;Acc:MGI:1345675]	4.2723	7.8e-07	1.27e-05
380701	Slc47a2	solute carrier family 47, member 2 [Source:MGI Symbol;Acc:MGI:3588190]	4.2569	0.0042751	0.022453
100303734	Gm9817	predicted gene 9817 [Source:MGI Symbol;Acc:MGI:3809102]	4.2561	3.39e-17	4.84e-15
11832	Aqp7	aquaporin 7 [Source:MGI Symbol;Acc:MGI:1314647]	4.2481	0.0029463	0.016437
19222	Ptgir	prostaglandin I receptor (IP) [Source:MGI Symbol;Acc:MGI:99535]	4.2382	0.0028992	0.016215
14187	Akr1b8	aldo-keto reductase family 1, member B8 [Source:MGI Symbol;Acc:MGI:107673]	4.2356	9.15e-17	1.18e-14
83558	Tex11	testis expressed gene 11 [Source:MGI Symbol;Acc:MGI:1933237]	4.221	4.61e-11	2.05e-09
71690	Esm1	endothelial cell-specific molecule 1 [Source:MGI Symbol;Acc:MGI:1918940]	4.2146	4.35e-06	5.8e-05
140477	Dmbx1	diencephalon/mesencephalon homeobox 1 [Source:MGI Symbol;Acc:MGI:2153518]	4.2112	0.0055373	0.027878
74732	Stx11	syntaxin 11 [Source:MGI Symbol;Acc:MGI:1921982]	4.2042	7.4e-06	9.3e-05
16402	Itga5	integrin alpha 5 (fibronectin receptor alpha) [Source:MGI Symbol;Acc:MGI:96604]	4.1947	1.23e-06	1.89e-05
11905	Serpinc1	serine (or cysteine) peptidase inhibitor, clade C (antithrombin), member 1 [Source:MGI Symbol;Acc:MGI:88095]	4.1759	0.0060694	0.030195
12399	Runx3	runt related transcription factor 3 [Source:MGI Symbol;Acc:MGI:102672]	4.1632	0.0042539	0.022358
19124	Procr	protein C receptor, endothelial [Source:MGI Symbol;Acc:MGI:104596]	4.1515	0.00088744	0.0059703
56318	Acpp	acid phosphatase, prostate [Source:MGI Symbol;Acc:MGI:1928480]	4.0979	1.32e-13	9.84e-12
11520	Plin2	perilipin 2 [Source:MGI Symbol;Acc:MGI:87920]	4.0972	1.91e-05	0.00021372
17133	Maff	v-maf musculoaponeurotic fibrosarcoma oncogene family, protein F (avian) [Source:MGI Symbol;Acc:MGI:96910]	4.0776	8.43e-07	1.36e-05
12267	C3ar1	complement component 3a receptor 1 [Source:MGI Symbol;Acc:MGI:1097680]	4.0706	1.23e-12	7.48e-11
12273	C5ar1	complement component 5a receptor 1 [Source:MGI Symbol;Acc:MGI:88232]	4.0706	1.05e-15	1.13e-13
15559	Htr2b	5-hydroxytryptamine (serotonin) receptor 2B [Source:MGI Symbol;Acc:MGI:109323]	4.0665	0.00024954	0.002015
74516	A730049H05Rik	RIKEN cDNA A730049H05 gene [Source:MGI Symbol;Acc:MGI:1921766]	4.0638	0.00013356	0.0011691
17240	Mdfi	MyoD family inhibitor [Source:MGI Symbol;Acc:MGI:107687]	4.0456	5.34e-12	2.89e-10
246746	Cd300lf	CD300 molecule like family member F [Source:MGI Symbol;Acc:MGI:2442359]	4.0439	1e-07	2.05e-06
12642	Ch25h	cholesterol 25-hydroxylase [Source:MGI Symbol;Acc:MGI:1333869]	4.0197	6.68e-12	3.52e-10
14663	Glycam1	glycosylation dependent cell adhesion molecule 1 [Source:MGI Symbol;Acc:MGI:95759]	4.0026	2.18e-14	1.89e-12
12012	Baat	bile acid-Coenzyme A: amino acid N-acyltransferase [Source:MGI Symbol;Acc:MGI:106642]	3.9895	0.00058819	0.0042346
277353	Tcfl5	transcription factor-like 5 (basic helix-loop-helix) [Source:MGI Symbol;Acc:MGI:2672878]	3.9832	1.3e-09	4.16e-08
NA	Cyr61	cysteine rich protein 61 [Source:MGI Symbol;Acc:MGI:88613]	3.9675	1.44e-06	2.18e-05
14465	Gata6	GATA binding protein 6 [Source:MGI Symbol;Acc:MGI:107516]	3.9642	0.00044138	0.0033111
20311	Cxcl5	chemokine (C-X-C motif) ligand 5 [Source:MGI Symbol;Acc:MGI:1096868]	3.964	1.05e-16	1.33e-14
20344	Selp	selectin, platelet [Source:MGI Symbol;Acc:MGI:98280]	3.9633	6.29e-07	1.05e-05
622304	F730311O21Rik	RIKEN cDNA F730311O21 gene [Source:MGI Symbol;Acc:MGI:3643355]	3.9439	0.011072	0.049362
319530	Zfp750	zinc finger protein 750 [Source:MGI Symbol;Acc:MGI:2442210]	3.9396	0.0021235	0.012424
13024	Ctla2a	cytotoxic T lymphocyte-associated protein 2 alpha [Source:MGI Symbol;Acc:MGI:88554]	3.9314	1.07e-09	3.5e-08
20555	Slfn1	schlafen 1 [Source:MGI Symbol;Acc:MGI:1313259]	3.9118	0.006762	0.032972
433632	Gm5544	predicted gene 5544 [Source:MGI Symbol;Acc:MGI:3648209]	3.9105	0.0066022	0.03234
109163	3010003L21Rik	RIKEN cDNA 3010003L21 gene [Source:MGI Symbol;Acc:MGI:1924094]	3.9006	0.011093	0.049433
18414	Osmr	oncostatin M receptor [Source:MGI Symbol;Acc:MGI:1330819]	3.8984	1e-12	6.23e-11
60505	Il21	interleukin 21 [Source:MGI Symbol;Acc:MGI:1890474]	3.8928	0.0026059	0.01481
17085	Ly9	lymphocyte antigen 9 [Source:MGI Symbol;Acc:MGI:96885]	3.892	3.04e-06	4.25e-05
57349	Ppbp	pro-platelet basic protein [Source:MGI Symbol;Acc:MGI:1888712]	3.8865	0.0023684	0.013679
213603	Slc44a3	solute carrier family 44, member 3 [Source:MGI Symbol;Acc:MGI:2384860]	3.8645	0.00014498	0.0012543
171504	Apobr	apolipoprotein B receptor [Source:MGI Symbol;Acc:MGI:2176230]	3.8618	4.97e-05	0.0004894
56534	Hspb3	heat shock protein 3 [Source:MGI Symbol;Acc:MGI:1928479]	3.8607	1.54e-19	3.33e-17
100504061	8030451A03Rik	RIKEN cDNA 8030451A03 gene [Source:MGI Symbol;Acc:MGI:1915353]	3.8419	0.0020303	0.01195
16176	Il1b	interleukin 1 beta [Source:MGI Symbol;Acc:MGI:96543]	3.8382	0.010341	0.046711
17386	Mmp13	matrix metallopeptidase 13 [Source:MGI Symbol;Acc:MGI:1340026]	3.8176	0.0002092	0.0017293
20304	Ccl5	chemokine (C-C motif) ligand 5 [Source:MGI Symbol;Acc:MGI:98262]	3.8069	3.9e-05	0.00039738
12363	Casp4	caspase 4, apoptosis-related cysteine peptidase [Source:MGI Symbol;Acc:MGI:107700]	3.8041	1.38e-05	0.00016124
14186	Fgfr4	fibroblast growth factor receptor 4 [Source:MGI Symbol;Acc:MGI:95525]	3.7947	0.00022523	0.0018455
319765	Igf2bp2	insulin-like growth factor 2 mRNA binding protein 2 [Source:MGI Symbol;Acc:MGI:1890358]	3.7933	2.44e-07	4.51e-06
225872	Npas4	neuronal PAS domain protein 4 [Source:MGI Symbol;Acc:MGI:2664186]	3.7901	7.62e-11	3.2e-09
226421	Rab7b	RAB7B, member RAS oncogene family [Source:MGI Symbol;Acc:MGI:2442295]	3.7785	1.87e-05	0.00020986
18491	Pappa	pregnancy-associated plasma protein A [Source:MGI Symbol;Acc:MGI:97479]	3.7734	7.28e-06	9.16e-05
100689	Spon2	spondin 2, extracellular matrix protein [Source:MGI Symbol;Acc:MGI:1923724]	3.7613	0.00018748	0.0015704
NA	Gm14005	predicted gene 14005 [Source:MGI Symbol;Acc:MGI:3652191]	3.7492	2.88e-06	4.05e-05
12332	Capg	capping protein (actin filament), gelsolin-like [Source:MGI Symbol;Acc:MGI:1098259]	3.7447	1.42e-06	2.15e-05
80910	Gpr84	G protein-coupled receptor 84 [Source:MGI Symbol;Acc:MGI:1934129]	3.7414	8.99e-07	1.44e-05
13011	Cst7	cystatin F (leukocystatin) [Source:MGI Symbol;Acc:MGI:1298217]	3.7278	1.17e-09	3.78e-08
102639518	Gm16316	predicted gene 16316 [Source:MGI Symbol;Acc:MGI:3826530]	3.7247	0.00042551	0.0032045
17112	Tm4sf1	transmembrane 4 superfamily member 1 [Source:MGI Symbol;Acc:MGI:104678]	3.7242	5.87e-08	1.27e-06
15112	Hao1	hydroxyacid oxidase 1, liver [Source:MGI Symbol;Acc:MGI:96011]	3.7237	0.0049247	0.02526
16178	Il1r2	interleukin 1 receptor, type II [Source:MGI Symbol;Acc:MGI:96546]	3.7196	0.00019886	0.001649
21897	Tlr1	toll-like receptor 1 [Source:MGI Symbol;Acc:MGI:1341295]	3.709	1.94e-12	1.16e-10
53314	Batf	basic leucine zipper transcription factor, ATF-like [Source:MGI Symbol;Acc:MGI:1859147]	3.7085	7.38e-07	1.21e-05
20716	Serpina3n	serine (or cysteine) peptidase inhibitor, clade A, member 3N [Source:MGI Symbol;Acc:MGI:105045]	3.7064	3.49e-10	1.27e-08
18008	Nes	nestin [Source:MGI Symbol;Acc:MGI:101784]	3.6895	0.00057577	0.0041545
NA	Gm16310	predicted gene 16310 [Source:MGI Symbol;Acc:MGI:3826522]	3.6861	4.21e-08	9.43e-07
226040	Tmem252	transmembrane protein 252 [Source:MGI Symbol;Acc:MGI:3583948]	3.6845	6.45e-08	1.37e-06
235379	Gldn	gliomedin [Source:MGI Symbol;Acc:MGI:2388361]	3.6841	3.36e-58	3.25e-54
14281	Fos	FBJ osteosarcoma oncogene [Source:MGI Symbol;Acc:MGI:95574]	3.6797	1.25e-05	0.00014783
16190	Il4ra	interleukin 4 receptor, alpha [Source:MGI Symbol;Acc:MGI:105367]	3.6738	1.3e-06	1.98e-05
12306	Anxa2	annexin A2 [Source:MGI Symbol;Acc:MGI:88246]	3.6685	4.69e-08	1.04e-06
382062	AB124611	cDNA sequence AB124611 [Source:MGI Symbol;Acc:MGI:3043001]	3.6648	1.94e-06	2.84e-05
71839	Osgin1	oxidative stress induced growth inhibitor 1 [Source:MGI Symbol;Acc:MGI:1919089]	3.664	0.0037104	0.020002
117167	Steap4	STEAP family member 4 [Source:MGI Symbol;Acc:MGI:1923560]	3.6528	2.55e-05	0.00027434
65221	Slc15a3	solute carrier family 15, member 3 [Source:MGI Symbol;Acc:MGI:1929691]	3.6448	2.97e-05	0.00031317
20195	S100a11	S100 calcium binding protein A11 [Source:MGI Symbol;Acc:MGI:1338798]	3.6419	4.78e-08	1.06e-06
12813	Col10a1	collagen, type X, alpha 1 [Source:MGI Symbol;Acc:MGI:88445]	3.6393	3.14e-05	0.00032897
69640	Fam83g	family with sequence similarity 83, member G [Source:MGI Symbol;Acc:MGI:1916890]	3.6303	0.0070272	0.034047
12575	Cdkn1a	cyclin-dependent kinase inhibitor 1A (P21) [Source:MGI Symbol;Acc:MGI:104556]	3.6263	2.32e-12	1.36e-10
67951	Tubb6	tubulin, beta 6 class V [Source:MGI Symbol;Acc:MGI:1915201]	3.6259	8.73e-07	1.4e-05
56532	Ripk3	receptor-interacting serine-threonine kinase 3 [Source:MGI Symbol;Acc:MGI:2154952]	3.6151	1.03e-05	0.00012444
231004	Samd11	sterile alpha motif domain containing 11 [Source:MGI Symbol;Acc:MGI:2446220]	3.6126	3.61e-27	2.82e-24
211228	Lrrc25	leucine rich repeat containing 25 [Source:MGI Symbol;Acc:MGI:2445284]	3.6001	0.00053128	0.0038858
212032	Hk3	hexokinase 3 [Source:MGI Symbol;Acc:MGI:2670962]	3.5919	0.00021403	0.0017632
58218	Trem3	triggering receptor expressed on myeloid cells 3 [Source:MGI Symbol;Acc:MGI:1930003]	3.5858	0.00045441	0.0033904
21825	Thbs1	thrombospondin 1 [Source:MGI Symbol;Acc:MGI:98737]	3.5771	3.58e-05	0.00036775
21950	Tnfsf9	tumor necrosis factor (ligand) superfamily, member 9 [Source:MGI Symbol;Acc:MGI:1101058]	3.5679	1.97e-05	0.00021903
100038405	Gm10827	predicted gene 10827 [Source:MGI Symbol;Acc:MGI:3642321]	3.5455	2.93e-05	0.00030949
80837	Rhoj	ras homolog family member J [Source:MGI Symbol;Acc:MGI:1931551]	3.539	1.57e-58	2.27e-54
NA	Gm15965	predicted gene 15965 [Source:MGI Symbol;Acc:MGI:3802002]	3.5319	0.004489	0.023415
434215	Lrrc32	leucine rich repeat containing 32 [Source:MGI Symbol;Acc:MGI:93882]	3.5251	1.93e-06	2.82e-05
73456	Izumo1	izumo sperm-egg fusion 1 [Source:MGI Symbol;Acc:MGI:1920706]	3.5244	0.0064783	0.03183
107526	Gimap4	GTPase, IMAP family member 4 [Source:MGI Symbol;Acc:MGI:1349656]	3.5171	4.1e-06	5.52e-05
13058	Cybb	cytochrome b-245, beta polypeptide [Source:MGI Symbol;Acc:MGI:88574]	3.5166	0.0044745	0.023347
22352	Vim	vimentin [Source:MGI Symbol;Acc:MGI:98932]	3.4868	3.85e-07	6.8e-06
56744	Pf4	platelet factor 4 [Source:MGI Symbol;Acc:MGI:1888711]	3.4742	0.00027428	0.0021862
319446	Dpep2	dipeptidase 2 [Source:MGI Symbol;Acc:MGI:2442042]	3.4512	0.0010999	0.0071279
232345	A2m	alpha-2-macroglobulin [Source:MGI Symbol;Acc:MGI:2449119]	3.4426	5.54e-12	2.99e-10
100043636	AI662270	expressed sequence AI662270 [Source:MGI Symbol;Acc:MGI:2144254]	3.4424	2.28e-05	0.00024848
23993	Klk7	kallikrein related-peptidase 7 (chymotryptic, stratum corneum) [Source:MGI Symbol;Acc:MGI:1346336]	3.4361	0.00014552	0.0012579
258380	Olfr461	olfactory receptor 461 [Source:MGI Symbol;Acc:MGI:3030295]	3.4308	0.0018365	0.010989
14469	Gbp2	guanylate binding protein 2 [Source:MGI Symbol;Acc:MGI:102772]	3.4303	8.36e-15	7.64e-13
21810	Tgfbi	transforming growth factor, beta induced [Source:MGI Symbol;Acc:MGI:99959]	3.4278	8.44e-05	0.0007789
14064	F2rl2	coagulation factor II (thrombin) receptor-like 2 [Source:MGI Symbol;Acc:MGI:1298208]	3.4278	0.0013846	0.008647
434341	Nlrc5	NLR family, CARD domain containing 5 [Source:MGI Symbol;Acc:MGI:3612191]	3.4253	0.00053203	0.0038903
73335	1700047K16Rik	RIKEN cDNA 1700047K16 gene [Source:MGI Symbol;Acc:MGI:1920585]	3.4214	0.0019615	0.011619
12266	C3	complement component 3 [Source:MGI Symbol;Acc:MGI:88227]	3.4201	0.00046537	0.0034632
20698	Sphk1	sphingosine kinase 1 [Source:MGI Symbol;Acc:MGI:1316649]	3.4197	3.21e-08	7.4e-07
16174	Il18rap	interleukin 18 receptor accessory protein [Source:MGI Symbol;Acc:MGI:1338888]	3.4184	2.72e-08	6.39e-07
17279	Melk	maternal embryonic leucine zipper kinase [Source:MGI Symbol;Acc:MGI:106924]	3.4104	0.00088519	0.0059594
12182	Bst1	bone marrow stromal cell antigen 1 [Source:MGI Symbol;Acc:MGI:105370]	3.4064	4.2e-06	5.63e-05
12394	Runx1	runt related transcription factor 1 [Source:MGI Symbol;Acc:MGI:99852]	3.4042	7.56e-16	8.32e-14
625286	Tmem236	transmembrane protein 236 [Source:MGI Symbol;Acc:MGI:1919309]	3.4012	1.05e-05	0.00012649
20200	S100a6	S100 calcium binding protein A6 (calcyclin) [Source:MGI Symbol;Acc:MGI:1339467]	3.3671	4.78e-06	6.3e-05
227929	Cytip	cytohesin 1 interacting protein [Source:MGI Symbol;Acc:MGI:2183535]	3.361	0.00024641	0.0019948
232413	Clec12a	C-type lectin domain family 12, member a [Source:MGI Symbol;Acc:MGI:3040968]	3.3575	0.0068853	0.03346
320782	Tmem154	transmembrane protein 154 [Source:MGI Symbol;Acc:MGI:2444725]	3.3523	2.3e-06	3.32e-05
15117	Has2	hyaluronan synthase 2 [Source:MGI Symbol;Acc:MGI:107821]	3.3502	1.63e-15	1.68e-13
NA	Kdm6bos	KDM1 lysine (K)-specific demethylase 6B, opposite strand [Source:MGI Symbol;Acc:MGI:1921523]	3.3451	0.00078779	0.0054132
246709	Rgs13	regulator of G-protein signaling 13 [Source:MGI Symbol;Acc:MGI:2180585]	3.3442	2.37e-25	1.55e-22
115488835	Gm22858	predicted gene, 22858 [Source:MGI Symbol;Acc:MGI:5452635]	3.3414	0.0011657	0.0074759
72275	2200002D01Rik	RIKEN cDNA 2200002D01 gene [Source:MGI Symbol;Acc:MGI:1919525]	3.3221	1.67e-05	0.00019063
105242621	Gm6117	predicted gene 6117 [Source:MGI Symbol;Acc:MGI:3647032]	3.3107	0.0097712	0.044497
75957	Mir17hg	Mir17 host gene (non-protein coding) [Source:MGI Symbol;Acc:MGI:1923207]	3.307	8.48e-05	0.00078113
12772	Ccr2	chemokine (C-C motif) receptor 2 [Source:MGI Symbol;Acc:MGI:106185]	3.3057	0.00078888	0.0054194
240411	Loxhd1	lipoxygenase homology domains 1 [Source:MGI Symbol;Acc:MGI:1914609]	3.3044	9.58e-07	1.53e-05
12223	Btc	betacellulin, epidermal growth factor family member [Source:MGI Symbol;Acc:MGI:99439]	3.2923	8.69e-15	7.89e-13
105785	Kdelr3	KDEL (Lys-Asp-Glu-Leu) endoplasmic reticulum protein retention receptor 3 [Source:MGI Symbol;Acc:MGI:2145953]	3.291	1.59e-06	2.38e-05
104816	Aspg	asparaginase [Source:MGI Symbol;Acc:MGI:2144822]	3.2895	2.73e-11	1.28e-09
214639	4930486L24Rik	RIKEN cDNA 4930486L24 gene [Source:MGI Symbol;Acc:MGI:1922258]	3.2781	4.18e-09	1.21e-07
12483	Cd22	CD22 antigen [Source:MGI Symbol;Acc:MGI:88322]	3.2759	0.0064969	0.03191
20724	Serpinb5	serine (or cysteine) peptidase inhibitor, clade B, member 5 [Source:MGI Symbol;Acc:MGI:109579]	3.2693	0.0074033	0.035489
56644	Clec7a	C-type lectin domain family 7, member a [Source:MGI Symbol;Acc:MGI:1861431]	3.2595	5.17e-08	1.13e-06
100041286	Snhg15	small nucleolar RNA host gene 15 [Source:MGI Symbol;Acc:MGI:3650059]	3.2585	4.83e-09	1.38e-07
16948	Lox	lysyl oxidase [Source:MGI Symbol;Acc:MGI:96817]	3.2558	4.56e-06	6.05e-05
96875	Prg4	proteoglycan 4 (megakaryocyte stimulating factor, articular superficial zone protein) [Source:MGI Symbol;Acc:MGI:1891344]	3.2536	0.0012792	0.0080945
12824	Col2a1	collagen, type II, alpha 1 [Source:MGI Symbol;Acc:MGI:88452]	3.2524	0.0098741	0.044881
386463	Cdsn	corneodesmosin [Source:MGI Symbol;Acc:MGI:3505689]	3.2326	8.87e-05	0.00081439
11535	Adm	adrenomedullin [Source:MGI Symbol;Acc:MGI:108058]	3.2298	1.56e-05	0.00017873
12062	Bdkrb2	bradykinin receptor, beta 2 [Source:MGI Symbol;Acc:MGI:102845]	3.2289	4.95e-21	1.38e-18
20969	Sdc1	syndecan 1 [Source:MGI Symbol;Acc:MGI:1349162]	3.2146	8.95e-06	0.00011046
384009	Glipr2	GLI pathogenesis-related 2 [Source:MGI Symbol;Acc:MGI:1917770]	3.2101	4.68e-13	3.09e-11
24088	Tlr2	toll-like receptor 2 [Source:MGI Symbol;Acc:MGI:1346060]	3.2071	1.93e-06	2.83e-05
70835	Prss22	protease, serine 22 [Source:MGI Symbol;Acc:MGI:1918085]	3.2051	0.0063528	0.031325
639281	Gm10382	predicted gene 10382 [Source:MGI Symbol;Acc:MGI:3647829]	3.2051	0.0018063	0.010826
58182	Prokr1	prokineticin receptor 1 [Source:MGI Symbol;Acc:MGI:1929676]	3.2003	0.00093094	0.0062068
100306954	Snora17	small nucleolar RNA, H/ACA box 17 [Source:MGI Symbol;Acc:MGI:4360060]	3.1922	9.99e-06	0.00012145
65255	Asb4	ankyrin repeat and SOCS box-containing 4 [Source:MGI Symbol;Acc:MGI:1929751]	3.1917	1.59e-06	2.39e-05
14130	Fcgr2b	Fc receptor, IgG, low affinity IIb [Source:MGI Symbol;Acc:MGI:95499]	3.1903	6.05e-12	3.23e-10
66102	Cxcl16	chemokine (C-X-C motif) ligand 16 [Source:MGI Symbol;Acc:MGI:1932682]	3.1894	3.77e-07	6.69e-06
235587	Parp3	poly (ADP-ribose) polymerase family, member 3 [Source:MGI Symbol;Acc:MGI:1891258]	3.1836	2.93e-09	8.68e-08
102633600	Gm26633	predicted gene, 26633 [Source:MGI Symbol;Acc:MGI:5477127]	3.1676	0.00035956	0.0027772
11504	Adamts1	a disintegrin-like and metallopeptidase (reprolysin type) with thrombospondin type 1 motif, 1 [Source:MGI Symbol;Acc:MGI:109249]	3.1649	1.23e-08	3.16e-07
279572	Tlr13	toll-like receptor 13 [Source:MGI Symbol;Acc:MGI:3045213]	3.1529	2.54e-09	7.67e-08
245126	Tarm1	T cell-interacting, activating receptor on myeloid cells 1 [Source:MGI Symbol;Acc:MGI:2442280]	3.1465	0.0079161	0.037555
16186	Il2rg	interleukin 2 receptor, gamma chain [Source:MGI Symbol;Acc:MGI:96551]	3.1426	0.00018944	0.0015841
68545	Ecscr	endothelial cell surface expressed chemotaxis and apoptosis regulator [Source:MGI Symbol;Acc:MGI:1915795]	3.1387	3.69e-06	5.03e-05
217578	Baz1a	bromodomain adjacent to zinc finger domain 1A [Source:MGI Symbol;Acc:MGI:1309478]	3.1379	2.17e-15	2.2e-13
20305	Ccl6	chemokine (C-C motif) ligand 6 [Source:MGI Symbol;Acc:MGI:98263]	3.1353	1.13e-10	4.56e-09
246177	Myo1g	myosin IG [Source:MGI Symbol;Acc:MGI:1927091]	3.1338	0.00025389	0.0020427
18816	Serpinf2	serine (or cysteine) peptidase inhibitor, clade F, member 2 [Source:MGI Symbol;Acc:MGI:107173]	3.1276	2.51e-11	1.18e-09
16373	Irx3	Iroquois related homeobox 3 [Source:MGI Symbol;Acc:MGI:1197522]	3.1246	5.29e-07	9.01e-06
12506	Cd48	CD48 antigen [Source:MGI Symbol;Acc:MGI:88339]	3.1212	0.00010959	0.00098254
76933	Ifi27l2a	interferon, alpha-inducible protein 27 like 2A [Source:MGI Symbol;Acc:MGI:1924183]	3.1195	2.66e-05	0.00028444
17698	Msn	moesin [Source:MGI Symbol;Acc:MGI:97167]	3.1048	7.97e-08	1.66e-06
13025	Ctla2b	cytotoxic T lymphocyte-associated protein 2 beta [Source:MGI Symbol;Acc:MGI:88555]	3.1007	8.08e-09	2.18e-07
216161	Sbno2	strawberry notch homolog 2 (Drosophila) [Source:MGI Symbol;Acc:MGI:2448490]	3.0951	2.53e-05	0.0002731
434246	Trim72	tripartite motif-containing 72 [Source:MGI Symbol;Acc:MGI:3612190]	3.0949	1.55e-08	3.89e-07
18442	P2ry2	purinergic receptor P2Y, G-protein coupled 2 [Source:MGI Symbol;Acc:MGI:105107]	3.093	0.00035021	0.0027134
17394	Mmp8	matrix metallopeptidase 8 [Source:MGI Symbol;Acc:MGI:1202395]	3.0773	0.0093593	0.042966
76905	Lrg1	leucine-rich alpha-2-glycoprotein 1 [Source:MGI Symbol;Acc:MGI:1924155]	3.0668	5.02e-08	1.1e-06
NA	Gm44514	predicted gene 44514 [Source:MGI Symbol;Acc:MGI:5753090]	3.0622	0.00063405	0.0045076
228576	Mall	mal, T cell differentiation protein-like [Source:MGI Symbol;Acc:MGI:2385152]	3.0603	3.77e-10	1.37e-08
13614	Edn1	endothelin 1 [Source:MGI Symbol;Acc:MGI:95283]	3.0555	0.0002563	0.0020587
74202	Fblim1	filamin binding LIM protein 1 [Source:MGI Symbol;Acc:MGI:1921452]	3.0518	1.69e-06	2.5e-05
53324	Nptx2	neuronal pentraxin 2 [Source:MGI Symbol;Acc:MGI:1858209]	3.0379	4e-75	1.16e-70
66784	Fam187a	family with sequence similarity 187, member A [Source:MGI Symbol;Acc:MGI:1914034]	3.0378	2.71e-07	4.97e-06
58185	Rsad2	radical S-adenosyl methionine domain containing 2 [Source:MGI Symbol;Acc:MGI:1929628]	3.0211	1.27e-16	1.6e-14
268527	Greb1	gene regulated by estrogen in breast cancer protein [Source:MGI Symbol;Acc:MGI:2149712]	3.016	1e-12	6.23e-11
14579	Gem	GTP binding protein (gene overexpressed in skeletal muscle) [Source:MGI Symbol;Acc:MGI:99844]	3.0149	0.00018656	0.0015645
21815	Tgif1	TGFB-induced factor homeobox 1 [Source:MGI Symbol;Acc:MGI:1194497]	3.008	0.00010952	0.00098221
70701	Nipal1	NIPA-like domain containing 1 [Source:MGI Symbol;Acc:MGI:1917951]	3.003	0.0030854	0.017078
93695	Gpnmb	glycoprotein (transmembrane) nmb [Source:MGI Symbol;Acc:MGI:1934765]	2.9981	2.94e-11	1.37e-09
17750	Mt2	metallothionein 2 [Source:MGI Symbol;Acc:MGI:97172]	2.9878	1.68e-05	0.00019081
16997	Ltbp2	latent transforming growth factor beta binding protein 2 [Source:MGI Symbol;Acc:MGI:99502]	2.9791	0.00090548	0.0060636
54670	Atp8b1	ATPase, class I, type 8B, member 1 [Source:MGI Symbol;Acc:MGI:1859665]	2.9781	4.22e-06	5.65e-05
66141	Ifitm3	interferon induced transmembrane protein 3 [Source:MGI Symbol;Acc:MGI:1913391]	2.9769	3.8e-07	6.73e-06
102633532	Gm28609	predicted gene 28609 [Source:MGI Symbol;Acc:MGI:5579315]	2.9686	0.010839	0.048497
665306	3930402G23Rik	RIKEN cDNA 3930402G23 gene [Source:MGI Symbol;Acc:MGI:1921277]	2.9686	0.0026245	0.0149
80979	Slc26a5	solute carrier family 26, member 5 [Source:MGI Symbol;Acc:MGI:1933154]	2.9562	0.0011279	0.0072767
320664	Cass4	Cas scaffolding protein family member 4 [Source:MGI Symbol;Acc:MGI:2444482]	2.95	1.02e-06	1.62e-05
108105	B3gnt5	UDP-GlcNAc:betaGal beta-1,3-N-acetylglucosaminyltransferase 5 [Source:MGI Symbol;Acc:MGI:2137302]	2.9486	5.07e-19	9.86e-17
56501	Elf4	E74-like factor 4 (ets domain transcription factor) [Source:MGI Symbol;Acc:MGI:1928377]	2.9452	2.47e-07	4.56e-06
244237	Tnfrsf26	tumor necrosis factor receptor superfamily, member 26 [Source:MGI Symbol;Acc:MGI:2651928]	2.942	0.0013925	0.0086878
13685	Eif4ebp1	eukaryotic translation initiation factor 4E binding protein 1 [Source:MGI Symbol;Acc:MGI:103267]	2.9382	3.45e-10	1.26e-08
17064	Cd93	CD93 antigen [Source:MGI Symbol;Acc:MGI:106664]	2.9248	3.44e-06	4.74e-05
68713	Ifitm1	interferon induced transmembrane protein 1 [Source:MGI Symbol;Acc:MGI:1915963]	2.9204	6.52e-05	0.0006213
69774	Ms4a6b	membrane-spanning 4-domains, subfamily A, member 6B [Source:MGI Symbol;Acc:MGI:1917024]	2.883	4.35e-21	1.23e-18
13449	Dok2	docking protein 2 [Source:MGI Symbol;Acc:MGI:1332623]	2.879	6.26e-05	0.00059952
23882	Gadd45g	growth arrest and DNA-damage-inducible 45 gamma [Source:MGI Symbol;Acc:MGI:1346325]	2.8787	1.08e-05	0.00013028
11601	Angpt2	angiopoietin 2 [Source:MGI Symbol;Acc:MGI:1202890]	2.8779	6.9e-05	0.00065218
66857	Plbd1	phospholipase B domain containing 1 [Source:MGI Symbol;Acc:MGI:1914107]	2.8705	0.00015996	0.0013684
320116	Fndc9	fibronectin type III domain containing 9 [Source:MGI Symbol;Acc:MGI:2443410]	2.867	1.04e-16	1.33e-14
101401	Adamts9	a disintegrin-like and metallopeptidase (reprolysin type) with thrombospondin type 1 motif, 9 [Source:MGI Symbol;Acc:MGI:1916320]	2.8665	5.17e-05	0.00050625
12826	Col4a1	collagen, type IV, alpha 1 [Source:MGI Symbol;Acc:MGI:88454]	2.8656	0.00014404	0.0012481
217203	Tmem106a	transmembrane protein 106A [Source:MGI Symbol;Acc:MGI:1922056]	2.8583	6.41e-06	8.21e-05
19073	Srgn	serglycin [Source:MGI Symbol;Acc:MGI:97756]	2.8555	4.76e-08	1.05e-06
107373	Fam111a	family with sequence similarity 111, member A [Source:MGI Symbol;Acc:MGI:1915508]	2.85	4.56e-23	1.83e-20
83397	Akap12	A kinase (PRKA) anchor protein (gravin) 12 [Source:MGI Symbol;Acc:MGI:1932576]	2.8383	4.55e-05	0.00045308
237320	Aldh8a1	aldehyde dehydrogenase 8 family, member A1 [Source:MGI Symbol;Acc:MGI:2653900]	2.8382	0.000423	0.0031889
18175	Nrap	nebulin-related anchoring protein [Source:MGI Symbol;Acc:MGI:1098765]	2.833	7.19e-10	2.43e-08
22695	Zfp36	zinc finger protein 36 [Source:MGI Symbol;Acc:MGI:99180]	2.8308	9.62e-09	2.53e-07
56193	Plek	pleckstrin [Source:MGI Symbol;Acc:MGI:1860485]	2.8261	8.4e-10	2.8e-08
18792	Plau	plasminogen activator, urokinase [Source:MGI Symbol;Acc:MGI:97611]	2.8261	5.52e-07	9.36e-06
237178	Ppef1	protein phosphatase with EF hand calcium-binding domain 1 [Source:MGI Symbol;Acc:MGI:1097157]	2.8138	1.3e-06	1.99e-05
21937	Tnfrsf1a	tumor necrosis factor receptor superfamily, member 1a [Source:MGI Symbol;Acc:MGI:1314884]	2.813	4.05e-10	1.46e-08
21346	Tagln2	transgelin 2 [Source:MGI Symbol;Acc:MGI:1312985]	2.8063	1.78e-08	4.38e-07
21426	Tfec	transcription factor EC [Source:MGI Symbol;Acc:MGI:1333760]	2.8022	0.0048885	0.025118
102634359	Gm29340	predicted gene 29340 [Source:MGI Symbol;Acc:MGI:5580046]	2.8009	0.0017997	0.010798
17972	Ncf4	neutrophil cytosolic factor 4 [Source:MGI Symbol;Acc:MGI:109186]	2.8001	1.16e-07	2.33e-06
13732	Emp3	epithelial membrane protein 3 [Source:MGI Symbol;Acc:MGI:1098729]	2.7976	8.53e-05	0.00078501
18712	Pim1	proviral integration site 1 [Source:MGI Symbol;Acc:MGI:97584]	2.797	5.34e-06	6.97e-05
21939	Cd40	CD40 antigen [Source:MGI Symbol;Acc:MGI:88336]	2.7938	0.010906	0.04876
19378	Aldh1a2	aldehyde dehydrogenase family 1, subfamily A2 [Source:MGI Symbol;Acc:MGI:107928]	2.7931	0.00018908	0.001582
18301	Fxyd5	FXYD domain-containing ion transport regulator 5 [Source:MGI Symbol;Acc:MGI:1201785]	2.7919	2.81e-07	5.14e-06
100302593	Snord14d	small nucleolar RNA, C/D box 14D [Source:MGI Symbol;Acc:MGI:3851602]	2.7817	0.0053231	0.026932
NA	Gm28869	predicted gene 28869 [Source:MGI Symbol;Acc:MGI:5579575]	2.7774	0.0072621	0.034933
20811	Srms	src-related kinase lacking C-terminal regulatory tyrosine and N-terminal myristylation sites [Source:MGI Symbol;Acc:MGI:101865]	2.7754	0.0019983	0.011806
270757	Bpifc	BPI fold containing family C [Source:MGI Symbol;Acc:MGI:3026884]	2.7714	0.0043801	0.022937
665700	Hmcn2	hemicentin 2 [Source:MGI Symbol;Acc:MGI:2677838]	2.7704	0.0090273	0.04176
257632	Nod2	nucleotide-binding oligomerization domain containing 2 [Source:MGI Symbol;Acc:MGI:2429397]	2.769	0.00018196	0.0015291
58801	Pmaip1	phorbol-12-myristate-13-acetate-induced protein 1 [Source:MGI Symbol;Acc:MGI:1930146]	2.7567	1.64e-23	7.77e-21
12514	Cd68	CD68 antigen [Source:MGI Symbol;Acc:MGI:88342]	2.7557	1.09e-06	1.71e-05
115487914	Gm25835	predicted gene, 25835 [Source:MGI Symbol;Acc:MGI:5455612]	2.7217	0.00066811	0.0047156
15937	Ier3	immediate early response 3 [Source:MGI Symbol;Acc:MGI:104814]	2.7116	0.00091269	0.006102
68662	Scgb3a1	secretoglobin, family 3A, member 1 [Source:MGI Symbol;Acc:MGI:1915912]	2.7069	1.31e-06	2e-05
13924	Ptprv	protein tyrosine phosphatase, receptor type, V [Source:MGI Symbol;Acc:MGI:108027]	2.7044	0.00030393	0.0023929
19892	Rpe65	retinal pigment epithelium 65 [Source:MGI Symbol;Acc:MGI:98001]	2.7012	0.0079668	0.037734
77125	Il33	interleukin 33 [Source:MGI Symbol;Acc:MGI:1924375]	2.6944	6.79e-24	3.39e-21
237886	Slfn9	schlafen 9 [Source:MGI Symbol;Acc:MGI:2445121]	2.6915	0.0012213	0.0077792
15200	Hbegf	heparin-binding EGF-like growth factor [Source:MGI Symbol;Acc:MGI:96070]	2.6871	4.98e-14	4.02e-12
11810	Apobec1	apolipoprotein B mRNA editing enzyme, catalytic polypeptide 1 [Source:MGI Symbol;Acc:MGI:103298]	2.6802	1.62e-05	0.00018553
12524	Cd86	CD86 antigen [Source:MGI Symbol;Acc:MGI:101773]	2.6801	1.73e-19	3.65e-17
329727	Dennd2c	DENN/MADD domain containing 2C [Source:MGI Symbol;Acc:MGI:3036254]	2.6765	2.74e-06	3.87e-05
71275	Noxred1	NADP+ dependent oxidoreductase domain containing 1 [Source:MGI Symbol;Acc:MGI:1918525]	2.6726	0.0016742	0.010171
64008	Aqp9	aquaporin 9 [Source:MGI Symbol;Acc:MGI:1891066]	2.6724	0.0038425	0.020584
83673	Snhg1	small nucleolar RNA host gene 1 [Source:MGI Symbol;Acc:MGI:3763743]	2.6658	2.68e-49	1.29e-45
114584	Clic1	chloride intracellular channel 1 [Source:MGI Symbol;Acc:MGI:2148924]	2.6656	1.84e-07	3.49e-06
NA	Hist1h4d	histone cluster 1, H4d [Source:MGI Symbol;Acc:MGI:2448423]	2.6601	2.44e-06	3.51e-05
65972	Ifi30	interferon gamma inducible protein 30 [Source:MGI Symbol;Acc:MGI:2137648]	2.6523	1.24e-07	2.47e-06
13363	Dhh	desert hedgehog [Source:MGI Symbol;Acc:MGI:94891]	2.6506	0.0021499	0.012568
114332	Lyve1	lymphatic vessel endothelial hyaluronan receptor 1 [Source:MGI Symbol;Acc:MGI:2136348]	2.6505	9.28e-25	5.17e-22
17873	Gadd45b	growth arrest and DNA-damage-inducible 45 beta [Source:MGI Symbol;Acc:MGI:107776]	2.6477	6.13e-10	2.11e-08
74568	Mlkl	mixed lineage kinase domain-like [Source:MGI Symbol;Acc:MGI:1921818]	2.6451	6.68e-05	0.00063484
NA	Gm43062	predicted gene 43062 [Source:MGI Symbol;Acc:MGI:5663199]	2.632	5.56e-06	7.23e-05
67664	Rnf125	ring finger protein 125 [Source:MGI Symbol;Acc:MGI:1914914]	2.6307	0.00051511	0.0037799
20557	Slfn3	schlafen 3 [Source:MGI Symbol;Acc:MGI:1329005]	2.6216	0.010468	0.047175
13132	Dab2	disabled 2, mitogen-responsive phosphoprotein [Source:MGI Symbol;Acc:MGI:109175]	2.6178	3.81e-06	5.16e-05
192212	Prom2	prominin 2 [Source:MGI Symbol;Acc:MGI:2138997]	2.6164	2.43e-05	0.00026326
94352	Loxl2	lysyl oxidase-like 2 [Source:MGI Symbol;Acc:MGI:2137913]	2.6014	1.15e-09	3.72e-08
14726	Pdpn	podoplanin [Source:MGI Symbol;Acc:MGI:103098]	2.6014	4.41e-08	9.87e-07
22787	Zp2	zona pellucida glycoprotein 2 [Source:MGI Symbol;Acc:MGI:99214]	2.5981	0.003035	0.016857
23833	Cd52	CD52 antigen [Source:MGI Symbol;Acc:MGI:1346088]	2.5975	0.00068771	0.0048298
215001	Wfikkn1	WAP, FS, Ig, KU, and NTR-containing protein 1 [Source:MGI Symbol;Acc:MGI:2670967]	2.5968	0.00025978	0.0020831
12836	Col7a1	collagen, type VII, alpha 1 [Source:MGI Symbol;Acc:MGI:88462]	2.5959	0.0025317	0.014451
263803	Pkn3	protein kinase N3 [Source:MGI Symbol;Acc:MGI:2388285]	2.5924	9.23e-11	3.78e-09
55932	Gbp3	guanylate binding protein 3 [Source:MGI Symbol;Acc:MGI:1926263]	2.5879	5.56e-13	3.61e-11
14190	Fgl2	fibrinogen-like protein 2 [Source:MGI Symbol;Acc:MGI:103266]	2.585	6.43e-18	1.01e-15
73391	1700060J05Rik	RIKEN cDNA 1700060J05 gene [Source:MGI Symbol;Acc:MGI:1920641]	2.5841	0.00055251	0.0040127
110454	Ly6a	lymphocyte antigen 6 complex, locus A [Source:MGI Symbol;Acc:MGI:107527]	2.5824	5.58e-07	9.45e-06
216350	Tspan8	tetraspanin 8 [Source:MGI Symbol;Acc:MGI:2384918]	2.5795	0.00011075	0.00099047
98365	Slamf9	SLAM family member 9 [Source:MGI Symbol;Acc:MGI:1923692]	2.5781	4.97e-13	3.27e-11
20612	Siglec1	sialic acid binding Ig-like lectin 1, sialoadhesin [Source:MGI Symbol;Acc:MGI:99668]	2.578	0.0074555	0.035664
13078	Cyp1b1	cytochrome P450, family 1, subfamily b, polypeptide 1 [Source:MGI Symbol;Acc:MGI:88590]	2.572	1.98e-05	0.00022019
26903	Dysf	dysferlin [Source:MGI Symbol;Acc:MGI:1349385]	2.5714	5.27e-07	8.99e-06
57444	Isg20	interferon-stimulated protein [Source:MGI Symbol;Acc:MGI:1928895]	2.5697	2.41e-09	7.29e-08
17079	Cd180	CD180 antigen [Source:MGI Symbol;Acc:MGI:1194924]	2.5618	0.00055501	0.0040258
22437	Xirp1	xin actin-binding repeat containing 1 [Source:MGI Symbol;Acc:MGI:1333878]	2.5538	0.010176	0.046106
20556	Slfn2	schlafen 2 [Source:MGI Symbol;Acc:MGI:1313258]	2.5531	9.02e-16	9.78e-14
16323	Inhba	inhibin beta-A [Source:MGI Symbol;Acc:MGI:96570]	2.5531	0.00010132	0.00091607
56047	Msln	mesothelin [Source:MGI Symbol;Acc:MGI:1888992]	2.5524	4.46e-07	7.72e-06
20613	Snai1	snail family zinc finger 1 [Source:MGI Symbol;Acc:MGI:98330]	2.5497	6.38e-10	2.18e-08
50490	Nox4	NADPH oxidase 4 [Source:MGI Symbol;Acc:MGI:1354184]	2.5483	0.0012787	0.008093
12523	Cd84	CD84 antigen [Source:MGI Symbol;Acc:MGI:1336885]	2.5457	5.11e-05	0.00050075
15458	Hpx	hemopexin [Source:MGI Symbol;Acc:MGI:105112]	2.5433	0.00020652	0.0017086
15894	Icam1	intercellular adhesion molecule 1 [Source:MGI Symbol;Acc:MGI:96392]	2.5375	0.004466	0.023307
21817	Tgm2	transglutaminase 2, C polypeptide [Source:MGI Symbol;Acc:MGI:98731]	2.5351	0.0012276	0.0078121
13836	Epha2	Eph receptor A2 [Source:MGI Symbol;Acc:MGI:95278]	2.5344	2.12e-05	0.00023326
12508	Cd53	CD53 antigen [Source:MGI Symbol;Acc:MGI:88341]	2.5332	2.47e-09	7.47e-08
71097	4933421A08Rik	RIKEN cDNA 4933421A08 gene [Source:MGI Symbol;Acc:MGI:1918347]	2.5331	0.0049554	0.025385
13601	Ecm1	extracellular matrix protein 1 [Source:MGI Symbol;Acc:MGI:103060]	2.5326	0.00011014	0.00098618
666926	Gm8369	predicted gene 8369 [Source:MGI Symbol;Acc:MGI:3645380]	2.5324	0.00048586	0.0035991
77037	Mrap	melanocortin 2 receptor accessory protein [Source:MGI Symbol;Acc:MGI:1924287]	2.5242	3.55e-07	6.34e-06
78388	Mvp	major vault protein [Source:MGI Symbol;Acc:MGI:1925638]	2.5165	4.22e-06	5.65e-05
30924	Angptl3	angiopoietin-like 3 [Source:MGI Symbol;Acc:MGI:1353627]	2.516	0.0050749	0.025897
219132	Phf11d	PHD finger protein 11D [Source:MGI Symbol;Acc:MGI:1277133]	2.5064	1.11e-05	0.00013263
12406	Serpinh1	serine (or cysteine) peptidase inhibitor, clade H, member 1 [Source:MGI Symbol;Acc:MGI:88283]	2.5022	0.0035928	0.019466
18779	Pla2r1	phospholipase A2 receptor 1 [Source:MGI Symbol;Acc:MGI:102468]	2.501	0.00069884	0.004889
22271	Upp1	uridine phosphorylase 1 [Source:MGI Symbol;Acc:MGI:1097668]	2.5009	1.86e-06	2.73e-05
54672	Adgrg3	adhesion G protein-coupled receptor G3 [Source:MGI Symbol;Acc:MGI:1859670]	2.5009	0.0051653	0.026275
22364	Vpreb3	pre-B lymphocyte gene 3 [Source:MGI Symbol;Acc:MGI:98938]	2.5007	0.0056234	0.028251
72049	Tnfrsf13c	tumor necrosis factor receptor superfamily, member 13c [Source:MGI Symbol;Acc:MGI:1919299]	2.5	0.011112	0.04951
18030	Nfil3	nuclear factor, interleukin 3, regulated [Source:MGI Symbol;Acc:MGI:109495]	2.4976	2.45e-08	5.82e-07
56743	Lat2	linker for activation of T cells family, member 2 [Source:MGI Symbol;Acc:MGI:1926479]	2.4951	0.0004457	0.0033391
219144	Arl11	ADP-ribosylation factor-like 11 [Source:MGI Symbol;Acc:MGI:2444054]	2.4907	1.25e-08	3.21e-07
71768	Vwce	von Willebrand factor C and EGF domains [Source:MGI Symbol;Acc:MGI:1919018]	2.4826	3.49e-05	0.00036008
71804	Mtfr2	mitochondrial fission regulator 2 [Source:MGI Symbol;Acc:MGI:1919054]	2.4788	0.0001725	0.0014606
100504455	Gm15834	predicted gene 15834 [Source:MGI Symbol;Acc:MGI:3802168]	2.4712	0.00013949	0.0012159
52331	Stbd1	starch binding domain 1 [Source:MGI Symbol;Acc:MGI:1261768]	2.4671	3.17e-06	4.41e-05
74691	Tdrd9	tudor domain containing 9 [Source:MGI Symbol;Acc:MGI:1921941]	2.4583	9.28e-06	0.00011385
53867	Col5a3	collagen, type V, alpha 3 [Source:MGI Symbol;Acc:MGI:1858212]	2.4582	1.5e-13	1.09e-11
64899	Lpin3	lipin 3 [Source:MGI Symbol;Acc:MGI:1891342]	2.4478	1.21e-05	0.00014413
22095	Tshr	thyroid stimulating hormone receptor [Source:MGI Symbol;Acc:MGI:98849]	2.4464	0.0045396	0.023628
72395	2610028E06Rik	RIKEN cDNA 2610028E06 gene [Source:MGI Symbol;Acc:MGI:1919645]	2.4429	0.00058276	0.0042008
30925	Slamf6	SLAM family member 6 [Source:MGI Symbol;Acc:MGI:1353620]	2.4425	0.0049074	0.025198
19773	Rln1	relaxin 1 [Source:MGI Symbol;Acc:MGI:97931]	2.4418	0.00025318	0.0020382
NA	1700015E13Rik	RIKEN cDNA 1700015E13 gene [Source:MGI Symbol;Acc:MGI:1924175]	2.4416	8.47e-05	0.00078078
100038882	Isg15	ISG15 ubiquitin-like modifier [Source:MGI Symbol;Acc:MGI:1855694]	2.435	7.27e-09	1.98e-07
58223	Mmp19	matrix metallopeptidase 19 [Source:MGI Symbol;Acc:MGI:1927899]	2.4319	5.2e-10	1.82e-08
18034	Nfkb2	nuclear factor of kappa light polypeptide gene enhancer in B cells 2, p49/p100 [Source:MGI Symbol;Acc:MGI:1099800]	2.4308	0.00090249	0.0060449
217344	Rhbdf2	rhomboid 5 homolog 2 [Source:MGI Symbol;Acc:MGI:2442473]	2.4232	0.00043047	0.0032368
228421	Kif18a	kinesin family member 18A [Source:MGI Symbol;Acc:MGI:2446977]	2.4211	5.63e-12	3.04e-10
23920	Insrr	insulin receptor-related receptor [Source:MGI Symbol;Acc:MGI:1346037]	2.4125	0.00031475	0.002468
NA	Ccdc36	coiled-coil domain containing 36 [Source:MGI Symbol;Acc:MGI:3612242]	2.4098	0.004066	0.021565
18263	Odc1	ornithine decarboxylase, structural 1 [Source:MGI Symbol;Acc:MGI:97402]	2.4094	7.06e-08	1.49e-06
67177	Cdt1	chromatin licensing and DNA replication factor 1 [Source:MGI Symbol;Acc:MGI:1914427]	2.4029	4.67e-15	4.42e-13
329064	Pkd2l1	polycystic kidney disease 2-like 1 [Source:MGI Symbol;Acc:MGI:1352448]	2.3984	3.23e-06	4.48e-05
56312	Nupr1	nuclear protein transcription regulator 1 [Source:MGI Symbol;Acc:MGI:1891834]	2.3963	1.24e-10	4.94e-09
NA	1810011O10Rik	RIKEN cDNA 1810011O10 gene [Source:MGI Symbol;Acc:MGI:1916318]	2.396	8.05e-07	1.31e-05
72088	Ush1c	Usher syndrome 1C [Source:MGI Symbol;Acc:MGI:1919338]	2.3943	0.0059922	0.029878
11867	Arpc1b	actin related protein 2/3 complex, subunit 1B [Source:MGI Symbol;Acc:MGI:1343142]	2.3918	1.3e-05	0.0001528
21933	Tnfrsf10b	tumor necrosis factor receptor superfamily, member 10b [Source:MGI Symbol;Acc:MGI:1341090]	2.3914	2.95e-06	4.14e-05
17948	Naip2	NLR family, apoptosis inhibitory protein 2 [Source:MGI Symbol;Acc:MGI:1298226]	2.3895	0.0001975	0.0016408
18173	Slc11a1	solute carrier family 11 (proton-coupled divalent metal ion transporters), member 1 [Source:MGI Symbol;Acc:MGI:1345275]	2.3874	0.0026924	0.015232
12827	Col4a2	collagen, type IV, alpha 2 [Source:MGI Symbol;Acc:MGI:88455]	2.3863	0.00065689	0.004646
NA	Grrp1	glycine/arginine rich protein 1 [Source:MGI Symbol;Acc:MGI:1919940]	2.3847	4.45e-06	5.93e-05
13197	Gadd45a	growth arrest and DNA-damage-inducible 45 alpha [Source:MGI Symbol;Acc:MGI:107799]	2.3841	5.04e-06	6.63e-05
14129	Fcgr1	Fc receptor, IgG, high affinity I [Source:MGI Symbol;Acc:MGI:95498]	2.3808	4.59e-08	1.02e-06
56620	Clec4n	C-type lectin domain family 4, member n [Source:MGI Symbol;Acc:MGI:1861231]	2.38	0.0071016	0.034298
100009600	Zglp1	zinc finger, GATA-like protein 1 [Source:MGI Symbol;Acc:MGI:3696042]	2.378	3.16e-06	4.41e-05
76509	Plet1	placenta expressed transcript 1 [Source:MGI Symbol;Acc:MGI:1923759]	2.3776	0.0057036	0.028601
23962	Oasl2	2'-5' oligoadenylate synthetase-like 2 [Source:MGI Symbol;Acc:MGI:1344390]	2.3615	6.71e-10	2.28e-08
50501	Prok2	prokineticin 2 [Source:MGI Symbol;Acc:MGI:1354178]	2.3582	0.0019961	0.011795
21938	Tnfrsf1b	tumor necrosis factor receptor superfamily, member 1b [Source:MGI Symbol;Acc:MGI:1314883]	2.357	0.0010576	0.0068941
20194	S100a10	S100 calcium binding protein A10 (calpactin) [Source:MGI Symbol;Acc:MGI:1339468]	2.3553	1.49e-45	6.15e-42
68162	A930003A15Rik	RIKEN cDNA A930003A15 gene [Source:MGI Symbol;Acc:MGI:1915412]	2.3489	0.0020455	0.012023
17882	Myh2	myosin, heavy polypeptide 2, skeletal muscle, adult [Source:MGI Symbol;Acc:MGI:1339710]	2.3487	5.97e-05	0.00057378
320207	Pik3r5	phosphoinositide-3-kinase, regulatory subunit 5, p101 [Source:MGI Symbol;Acc:MGI:2443588]	2.3465	0.0012912	0.0081562
21898	Tlr4	toll-like receptor 4 [Source:MGI Symbol;Acc:MGI:96824]	2.3458	1.18e-06	1.83e-05
24110	Usp18	ubiquitin specific peptidase 18 [Source:MGI Symbol;Acc:MGI:1344364]	2.3348	1.3e-10	5.16e-09
NA	Hist1h2ad	histone cluster 1, H2ad [Source:MGI Symbol;Acc:MGI:2448289]	2.3287	0.003083	0.017075
54123	Irf7	interferon regulatory factor 7 [Source:MGI Symbol;Acc:MGI:1859212]	2.3274	0.0001095	0.00098221
17829	Muc1	mucin 1, transmembrane [Source:MGI Symbol;Acc:MGI:97231]	2.3251	2.22e-10	8.42e-09
18587	Pde6b	phosphodiesterase 6B, cGMP, rod receptor, beta polypeptide [Source:MGI Symbol;Acc:MGI:97525]	2.3188	0.00045506	0.0033926
14127	Fcer1g	Fc receptor, IgE, high affinity I, gamma polypeptide [Source:MGI Symbol;Acc:MGI:95496]	2.3157	4.31e-08	9.65e-07
269959	Adamtsl3	ADAMTS-like 3 [Source:MGI Symbol;Acc:MGI:3028499]	2.3143	0.00016894	0.0014337
12774	Ccr5	chemokine (C-C motif) receptor 5 [Source:MGI Symbol;Acc:MGI:107182]	2.3143	2.06e-21	6.02e-19
78754	Galnt15	UDP-N-acetyl-alpha-D-galactosamine:polypeptide N-acetylgalactosaminyltransferase 15 [Source:MGI Symbol;Acc:MGI:1926004]	2.312	4.96e-05	0.00048894
108101	Fermt3	fermitin family member 3 [Source:MGI Symbol;Acc:MGI:2147790]	2.3113	1.5e-05	0.00017322
217333	Trim47	tripartite motif-containing 47 [Source:MGI Symbol;Acc:MGI:1917374]	2.3101	1.64e-06	2.44e-05
16952	Anxa1	annexin A1 [Source:MGI Symbol;Acc:MGI:96819]	2.3095	8.44e-16	9.22e-14
23794	Adamts5	a disintegrin-like and metallopeptidase (reprolysin type) with thrombospondin type 1 motif, 5 (aggrecanase-2) [Source:MGI Symbol;Acc:MGI:1346321]	2.3041	0.00017741	0.0014982
74376	Myo18b	myosin XVIIIb [Source:MGI Symbol;Acc:MGI:1921626]	2.299	0.0020794	0.01219
21679	Tead4	TEA domain family member 4 [Source:MGI Symbol;Acc:MGI:106907]	2.2957	1.69e-06	2.51e-05
104110	Adcy4	adenylate cyclase 4 [Source:MGI Symbol;Acc:MGI:99674]	2.2948	0.001798	0.010792
15957	Ifit1	interferon-induced protein with tetratricopeptide repeats 1 [Source:MGI Symbol;Acc:MGI:99450]	2.2944	3.58e-14	2.95e-12
80719	Igsf6	immunoglobulin superfamily, member 6 [Source:MGI Symbol;Acc:MGI:1891393]	2.2943	0.00010131	0.00091607
100504267	Trp53cor1	tumor protein p53 pathway corepressor 1 [Source:MGI Symbol;Acc:MGI:3801771]	2.2928	5.91e-05	0.0005695
13610	S1pr3	sphingosine-1-phosphate receptor 3 [Source:MGI Symbol;Acc:MGI:1339365]	2.2896	7.61e-10	2.56e-08
14580	Gfap	glial fibrillary acidic protein [Source:MGI Symbol;Acc:MGI:95697]	2.2874	7.1e-19	1.31e-16
215632	Psd4	pleckstrin and Sec7 domain containing 4 [Source:MGI Symbol;Acc:MGI:2674093]	2.2847	0.0025896	0.014728
668257	Dgat2l6	diacylglycerol O-acyltransferase 2-like 6 [Source:MGI Symbol;Acc:MGI:3045268]	2.2812	8.07e-06	0.00010053
353188	Adam32	a disintegrin and metallopeptidase domain 32 [Source:MGI Symbol;Acc:MGI:2653822]	2.2803	0.00079093	0.0054309
57875	Angptl4	angiopoietin-like 4 [Source:MGI Symbol;Acc:MGI:1888999]	2.2799	1.43e-06	2.17e-05
320452	P4ha3	procollagen-proline, 2-oxoglutarate 4-dioxygenase (proline 4-hydroxylase), alpha polypeptide III [Source:MGI Symbol;Acc:MGI:2444049]	2.2789	4.8e-05	0.00047415
29810	Bag3	BCL2-associated athanogene 3 [Source:MGI Symbol;Acc:MGI:1352493]	2.2735	1.09e-12	6.72e-11
268970	Arhgap28	Rho GTPase activating protein 28 [Source:MGI Symbol;Acc:MGI:2147003]	2.272	0.0040686	0.021572
234839	Piezo1	piezo-type mechanosensitive ion channel component 1 [Source:MGI Symbol;Acc:MGI:3603204]	2.2709	0.00019225	0.0016034
115485682	Gm24044	predicted gene, 24044 [Source:MGI Symbol;Acc:MGI:5453821]	2.2649	0.0051731	0.026296
68108	Snhg17	small nucleolar RNA host gene 17 [Source:MGI Symbol;Acc:MGI:1915358]	2.2598	5.33e-09	1.5e-07
83490	Pik3ap1	phosphoinositide-3-kinase adaptor protein 1 [Source:MGI Symbol;Acc:MGI:1933177]	2.258	0.0001225	0.0010847
23845	Clec5a	C-type lectin domain family 5, member a [Source:MGI Symbol;Acc:MGI:1345151]	2.2564	1.63e-17	2.43e-15
73673	Rec114	REC114 meiotic recombination protein [Source:MGI Symbol;Acc:MGI:1920923]	2.2511	0.0090432	0.04182
73914	Irak3	interleukin-1 receptor-associated kinase 3 [Source:MGI Symbol;Acc:MGI:1921164]	2.2498	0.0041131	0.021755
216445	Arhgap9	Rho GTPase activating protein 9 [Source:MGI Symbol;Acc:MGI:2143764]	2.2496	6.93e-05	0.00065456
214855	Arid5a	AT rich interactive domain 5A (MRF1-like) [Source:MGI Symbol;Acc:MGI:2443039]	2.2487	3.05e-09	8.99e-08
19128	Pros1	protein S (alpha) [Source:MGI Symbol;Acc:MGI:1095733]	2.2468	4.17e-10	1.49e-08
72269	Cda	cytidine deaminase [Source:MGI Symbol;Acc:MGI:1919519]	2.2351	1.72e-06	2.54e-05
23961	Oas1b	2'-5' oligoadenylate synthetase 1B [Source:MGI Symbol;Acc:MGI:97430]	2.2346	2.63e-05	0.00028157
239759	Liph	lipase, member H [Source:MGI Symbol;Acc:MGI:2388029]	2.234	3.86e-08	8.71e-07
15116	Has1	hyaluronan synthase1 [Source:MGI Symbol;Acc:MGI:106590]	2.2218	0.0018781	0.011192
240239	Gpr151	G protein-coupled receptor 151 [Source:MGI Symbol;Acc:MGI:2441887]	2.2204	2.29e-06	3.31e-05
258783	Olfr920	olfactory receptor 920 [Source:MGI Symbol;Acc:MGI:3030754]	2.2117	0.0094494	0.043304
56277	Tmem45a	transmembrane protein 45a [Source:MGI Symbol;Acc:MGI:1913122]	2.2112	5.39e-09	1.51e-07
16414	Itgb2	integrin beta 2 [Source:MGI Symbol;Acc:MGI:96611]	2.2095	6.26e-08	1.34e-06
16913	Psmb8	proteasome (prosome, macropain) subunit, beta type 8 (large multifunctional peptidase 7) [Source:MGI Symbol;Acc:MGI:1346527]	2.2085	3.31e-07	5.95e-06
76422	Mroh3	maestro heat-like repeat family member 3 [Source:MGI Symbol;Acc:MGI:1923672]	2.2079	0.0057583	0.02881
276950	Slfn8	schlafen 8 [Source:MGI Symbol;Acc:MGI:2672859]	2.1976	4.24e-06	5.67e-05
22324	Vav1	vav 1 oncogene [Source:MGI Symbol;Acc:MGI:98923]	2.1956	0.00013305	0.0011661
80891	Fcrls	Fc receptor-like S, scavenger receptor [Source:MGI Symbol;Acc:MGI:1933397]	2.1954	4.45e-06	5.93e-05
67742	Samsn1	SAM domain, SH3 domain and nuclear localization signals, 1 [Source:MGI Symbol;Acc:MGI:1914992]	2.1937	2.77e-12	1.59e-10
215493	A3galt2	alpha 1,3-galactosyltransferase 2 (isoglobotriaosylceramide synthase) [Source:MGI Symbol;Acc:MGI:2685279]	2.1896	0.0061212	0.030406
67169	Nradd	neurotrophin receptor associated death domain [Source:MGI Symbol;Acc:MGI:1914419]	2.1886	1.42e-06	2.15e-05
17105	Lyz2	lysozyme 2 [Source:MGI Symbol;Acc:MGI:96897]	2.1869	0.0013054	0.008226
72297	B3gnt3	UDP-GlcNAc:betaGal beta-1,3-N-acetylglucosaminyltransferase 3 [Source:MGI Symbol;Acc:MGI:2152535]	2.1862	0.0037958	0.020391
22038	Plscr1	phospholipid scramblase 1 [Source:MGI Symbol;Acc:MGI:893575]	2.1846	0.00031391	0.0024627
93732	Acox2	acyl-Coenzyme A oxidase 2, branched chain [Source:MGI Symbol;Acc:MGI:1934852]	2.1835	0.0023981	0.013796
17768	Mthfd2	methylenetetrahydrofolate dehydrogenase (NAD+ dependent), methenyltetrahydrofolate cyclohydrolase [Source:MGI Symbol;Acc:MGI:1338850]	2.1799	5.31e-11	2.32e-09
19735	Rgs2	regulator of G-protein signaling 2 [Source:MGI Symbol;Acc:MGI:1098271]	2.1774	3.73e-44	1.08e-40
317757	Gimap5	GTPase, IMAP family member 5 [Source:MGI Symbol;Acc:MGI:2442232]	2.1758	2.46e-06	3.53e-05
78252	Nxpe2	neurexophilin and PC-esterase domain family, member 2 [Source:MGI Symbol;Acc:MGI:1925502]	2.1749	6.03e-05	0.0005787
56847	Aldh1a3	aldehyde dehydrogenase family 1, subfamily A3 [Source:MGI Symbol;Acc:MGI:1861722]	2.1747	4.67e-05	0.00046238
381404	Pabpc1l	poly(A) binding protein, cytoplasmic 1-like [Source:MGI Symbol;Acc:MGI:1922908]	2.1739	4.18e-06	5.61e-05
19011	Endou	endonuclease, polyU-specific [Source:MGI Symbol;Acc:MGI:97746]	2.1701	4.29e-13	2.87e-11
60440	Iigp1	interferon inducible GTPase 1 [Source:MGI Symbol;Acc:MGI:1926259]	2.1677	4.74e-13	3.12e-11
17082	Il1rl1	interleukin 1 receptor-like 1 [Source:MGI Symbol;Acc:MGI:98427]	2.1674	0.00095845	0.0063536
194231	Cnksr1	connector enhancer of kinase suppressor of Ras 1 [Source:MGI Symbol;Acc:MGI:2670958]	2.1613	0.010364	0.046799
21899	Tlr6	toll-like receptor 6 [Source:MGI Symbol;Acc:MGI:1341296]	2.1602	2.64e-06	3.75e-05
18383	Tnfrsf11b	tumor necrosis factor receptor superfamily, member 11b (osteoprotegerin) [Source:MGI Symbol;Acc:MGI:109587]	2.1569	0.00015765	0.0013494
15163	Hcls1	hematopoietic cell specific Lyn substrate 1 [Source:MGI Symbol;Acc:MGI:104568]	2.1564	0.0019196	0.011418
12512	Cd63	CD63 antigen [Source:MGI Symbol;Acc:MGI:99529]	2.1551	2.48e-08	5.87e-07
69926	Dnah17	dynein, axonemal, heavy chain 17 [Source:MGI Symbol;Acc:MGI:1917176]	2.1532	3.87e-05	0.00039398
15530	Hspg2	perlecan (heparan sulfate proteoglycan 2) [Source:MGI Symbol;Acc:MGI:96257]	2.1524	0.0011117	0.0071916
29817	Igfbp7	insulin-like growth factor binding protein 7 [Source:MGI Symbol;Acc:MGI:1352480]	2.1449	1.38e-10	5.43e-09
21683	Tecta	tectorin alpha [Source:MGI Symbol;Acc:MGI:109575]	2.1425	1.25e-05	0.00014742
14594	Ggta1	glycoprotein galactosyltransferase alpha 1, 3 [Source:MGI Symbol;Acc:MGI:95704]	2.1391	1.91e-08	4.65e-07
71932	Ephx3	epoxide hydrolase 3 [Source:MGI Symbol;Acc:MGI:1919182]	2.137	0.0027684	0.015586
14102	Fas	Fas (TNF receptor superfamily member 6) [Source:MGI Symbol;Acc:MGI:95484]	2.1368	5.71e-09	1.59e-07
NA	Gm26762	predicted gene, 26762 [Source:MGI Symbol;Acc:MGI:5477256]	2.1322	0.0057078	0.028612
67775	Rtp4	receptor transporter protein 4 [Source:MGI Symbol;Acc:MGI:1915025]	2.1308	1.36e-13	1.02e-11
16364	Irf4	interferon regulatory factor 4 [Source:MGI Symbol;Acc:MGI:1096873]	2.1304	0.0043549	0.022834
75646	Rai14	retinoic acid induced 14 [Source:MGI Symbol;Acc:MGI:1922896]	2.129	2.68e-08	6.31e-07
78772	Hhipl2	hedgehog interacting protein-like 2 [Source:MGI Symbol;Acc:MGI:1926022]	2.1257	0.00024709	0.0019986
16145	Igtp	interferon gamma induced GTPase [Source:MGI Symbol;Acc:MGI:107729]	2.1255	3.39e-13	2.32e-11
19332	Rab20	RAB20, member RAS oncogene family [Source:MGI Symbol;Acc:MGI:102789]	2.1221	0.0035066	0.019071
64292	Ptges	prostaglandin E synthase [Source:MGI Symbol;Acc:MGI:1927593]	2.1204	0.0012362	0.0078582
12257	Tspo	translocator protein [Source:MGI Symbol;Acc:MGI:88222]	2.1198	9.31e-05	0.00084868
56221	Ccl24	chemokine (C-C motif) ligand 24 [Source:MGI Symbol;Acc:MGI:1928953]	2.1179	0.0011724	0.0075137
23880	Fyb	FYN binding protein [Source:MGI Symbol;Acc:MGI:1346327]	2.1166	0.0020971	0.01228
53608	Map3k6	mitogen-activated protein kinase kinase kinase 6 [Source:MGI Symbol;Acc:MGI:1855691]	2.1137	8.07e-09	2.18e-07
18127	Nos3	nitric oxide synthase 3, endothelial cell [Source:MGI Symbol;Acc:MGI:97362]	2.1121	5.3e-07	9.02e-06
19354	Rac2	RAS-related C3 botulinum substrate 2 [Source:MGI Symbol;Acc:MGI:97846]	2.1114	0.0020598	0.012095
52118	Pvr	poliovirus receptor [Source:MGI Symbol;Acc:MGI:107741]	2.1111	1.32e-08	3.35e-07
13057	Cyba	cytochrome b-245, alpha polypeptide [Source:MGI Symbol;Acc:MGI:1316658]	2.1105	9.67e-06	0.00011796
11745	Anxa3	annexin A3 [Source:MGI Symbol;Acc:MGI:1201378]	2.1075	1.9e-09	5.89e-08
66442	Spc25	SPC25, NDC80 kinetochore complex component, homolog (S. cerevisiae) [Source:MGI Symbol;Acc:MGI:1913692]	2.1068	4.23e-06	5.66e-05
432516	Myo1a	myosin IA [Source:MGI Symbol;Acc:MGI:107732]	2.1064	0.0059467	0.029671
85031	Pla1a	phospholipase A1 member A [Source:MGI Symbol;Acc:MGI:1934677]	2.105	2.9e-05	0.0003073
12491	Cd36	CD36 antigen [Source:MGI Symbol;Acc:MGI:107899]	2.0993	8.14e-11	3.38e-09
78052	Tmem190	transmembrane protein 190 [Source:MGI Symbol;Acc:MGI:1925302]	2.0986	0.0054182	0.027332
74145	F13a1	coagulation factor XIII, A1 subunit [Source:MGI Symbol;Acc:MGI:1921395]	2.0983	3.54e-05	0.00036469
14961	H2-Ab1	histocompatibility 2, class II antigen A, beta 1 [Source:MGI Symbol;Acc:MGI:103070]	2.0939	3.77e-06	5.12e-05
107581	Col16a1	collagen, type XVI, alpha 1 [Source:MGI Symbol;Acc:MGI:1095396]	2.0934	1.43e-08	3.61e-07
211770	Trib1	tribbles pseudokinase 1 [Source:MGI Symbol;Acc:MGI:2443397]	2.0921	4.25e-16	4.86e-14
100503469	Gm19710	predicted gene, 19710 [Source:MGI Symbol;Acc:MGI:5011895]	2.0884	0.0010249	0.0067248
18826	Lcp1	lymphocyte cytosolic protein 1 [Source:MGI Symbol;Acc:MGI:104808]	2.0872	2.88e-05	0.000305
326618	Tpm4	tropomyosin 4 [Source:MGI Symbol;Acc:MGI:2449202]	2.0868	1.69e-09	5.3e-08
71887	Ppm1j	protein phosphatase 1J [Source:MGI Symbol;Acc:MGI:1919137]	2.0862	0.00017534	0.0014816
239743	Klhl6	kelch-like 6 [Source:MGI Symbol;Acc:MGI:2686922]	2.0848	1.43e-09	4.54e-08
80287	Apobec3	apolipoprotein B mRNA editing enzyme, catalytic polypeptide 3 [Source:MGI Symbol;Acc:MGI:1933111]	2.0846	1.52e-05	0.00017529
60533	Cd274	CD274 antigen [Source:MGI Symbol;Acc:MGI:1926446]	2.084	1.11e-11	5.61e-10
109901	Cela1	chymotrypsin-like elastase family, member 1 [Source:MGI Symbol;Acc:MGI:95314]	2.082	5.36e-17	7.26e-15
110542	Amhr2	anti-Mullerian hormone type 2 receptor [Source:MGI Symbol;Acc:MGI:105062]	2.0808	0.0044911	0.023417
15162	Hck	hemopoietic cell kinase [Source:MGI Symbol;Acc:MGI:96052]	2.0779	1.05e-07	2.12e-06
16164	Il13ra1	interleukin 13 receptor, alpha 1 [Source:MGI Symbol;Acc:MGI:105052]	2.0776	2.2e-27	1.82e-24
74563	Rasgef1c	RasGEF domain family, member 1C [Source:MGI Symbol;Acc:MGI:1921813]	2.0763	0.00011757	0.0010463
94092	Trim16	tripartite motif-containing 16 [Source:MGI Symbol;Acc:MGI:2137356]	2.0758	0.00056741	0.0041024
54427	Dnmt3l	DNA (cytosine-5-)-methyltransferase 3-like [Source:MGI Symbol;Acc:MGI:1859287]	2.0712	0.006186	0.030654
12370	Casp8	caspase 8 [Source:MGI Symbol;Acc:MGI:1261423]	2.0689	3.78e-08	8.58e-07
69221	2410006H16Rik	RIKEN cDNA 2410006H16 gene [Source:MGI Symbol;Acc:MGI:1916471]	2.0676	1.59e-18	2.7e-16
333670	Gm867	predicted gene 867 [Source:MGI Symbol;Acc:MGI:2685713]	2.0646	5.42e-05	0.00052791
22177	Tyrobp	TYRO protein tyrosine kinase binding protein [Source:MGI Symbol;Acc:MGI:1277211]	2.064	3.48e-06	4.78e-05
20375	Spi1	spleen focus forming virus (SFFV) proviral integration oncogene [Source:MGI Symbol;Acc:MGI:98282]	2.0589	9.58e-06	0.00011696
20855	Stc1	stanniocalcin 1 [Source:MGI Symbol;Acc:MGI:109131]	2.0573	2.27e-09	6.93e-08
99899	Ifi44	interferon-induced protein 44 [Source:MGI Symbol;Acc:MGI:2443016]	2.0571	0.00037447	0.002874
215418	Csrnp1	cysteine-serine-rich nuclear protein 1 [Source:MGI Symbol;Acc:MGI:2387989]	2.0564	2.45e-06	3.52e-05
20848	Stat3	signal transducer and activator of transcription 3 [Source:MGI Symbol;Acc:MGI:103038]	2.0507	4.91e-10	1.73e-08
12825	Col3a1	collagen, type III, alpha 1 [Source:MGI Symbol;Acc:MGI:88453]	2.0495	0.0035012	0.019048
17000	Ltbr	lymphotoxin B receptor [Source:MGI Symbol;Acc:MGI:104875]	2.0495	3.3e-06	4.57e-05
319482	9530053A07Rik	RIKEN cDNA 9530053A07 gene [Source:MGI Symbol;Acc:MGI:2442118]	2.0442	0.0018926	0.011276
14345	Fut4	fucosyltransferase 4 [Source:MGI Symbol;Acc:MGI:95594]	2.0409	0.0081178	0.038318
15284	Hlx	H2.0-like homeobox [Source:MGI Symbol;Acc:MGI:96109]	2.0391	0.00011892	0.0010576
16149	Cd74	CD74 antigen (invariant polypeptide of major histocompatibility complex, class II antigen-associated) [Source:MGI Symbol;Acc:MGI:96534]	2.0384	2.98e-05	0.00031382
53419	Corin	corin [Source:MGI Symbol;Acc:MGI:1349451]	2.038	0.0032904	0.018047
170735	Arr3	arrestin 3, retinal [Source:MGI Symbol;Acc:MGI:2159617]	2.0366	1.27e-05	0.00014967
259300	Ehd2	EH-domain containing 2 [Source:MGI Symbol;Acc:MGI:2154274]	2.0327	0.00044729	0.0033494
14131	Fcgr3	Fc receptor, IgG, low affinity III [Source:MGI Symbol;Acc:MGI:95500]	2.0313	1.15e-27	1.04e-24
73690	Glipr1	GLI pathogenesis-related 1 (glioma) [Source:MGI Symbol;Acc:MGI:1920940]	2.0313	0.0008571	0.0058027
67941	Rps27l	ribosomal protein S27-like [Source:MGI Symbol;Acc:MGI:1915191]	2.0286	1.78e-13	1.29e-11
11853	Rhoc	ras homolog family member C [Source:MGI Symbol;Acc:MGI:106028]	2.0281	9.94e-06	0.00012089
194126	Mtmr11	myotubularin related protein 11 [Source:MGI Symbol;Acc:MGI:2652817]	2.028	4.42e-13	2.95e-11
16852	Lgals1	lectin, galactose binding, soluble 1 [Source:MGI Symbol;Acc:MGI:96777]	2.026	2.95e-25	1.82e-22
17874	Myd88	myeloid differentiation primary response gene 88 [Source:MGI Symbol;Acc:MGI:108005]	2.024	3.6e-11	1.64e-09
18828	Plscr2	phospholipid scramblase 2 [Source:MGI Symbol;Acc:MGI:1270860]	2.0217	0.0001109	0.00099153
108670	Epsti1	epithelial stromal interaction 1 (breast) [Source:MGI Symbol;Acc:MGI:1915168]	2.0198	0.00036817	0.0028339
170483	Grin3b	glutamate receptor, ionotropic, NMDA3B [Source:MGI Symbol;Acc:MGI:2150393]	2.0159	0.008222	0.038728
109245	Lrrc39	leucine rich repeat containing 39 [Source:MGI Symbol;Acc:MGI:1924557]	2.0141	0.0024298	0.013949
11796	Birc3	baculoviral IAP repeat-containing 3 [Source:MGI Symbol;Acc:MGI:1197007]	2.0106	0.0014478	0.00899
NA	Gm26532	predicted gene, 26532 [Source:MGI Symbol;Acc:MGI:5477026]	2.002	4.14e-08	9.28e-07
12571	Cdk6	cyclin-dependent kinase 6 [Source:MGI Symbol;Acc:MGI:1277162]	2.001	0.0085605	0.040022
328833	Treml2	triggering receptor expressed on myeloid cells-like 2 [Source:MGI Symbol;Acc:MGI:2147038]	2.0001	1.49e-05	0.00017203
NA	1810032O08Rik	RIKEN cDNA 1810032O08 gene [Source:MGI Symbol;Acc:MGI:1913543]	1.9977	7.93e-06	9.9e-05
NA	Hn1l	hematological and neurological expressed 1-like [Source:MGI Symbol;Acc:MGI:1196260]	1.9961	3.48e-08	7.96e-07
56856	Insm2	insulinoma-associated 2 [Source:MGI Symbol;Acc:MGI:1930787]	1.9949	0.00053253	0.003892
12229	Btk	Bruton agammaglobulinemia tyrosine kinase [Source:MGI Symbol;Acc:MGI:88216]	1.9937	6.31e-08	1.34e-06
102626	Mapkapk3	mitogen-activated protein kinase-activated protein kinase 3 [Source:MGI Symbol;Acc:MGI:2143163]	1.9904	0.00087547	0.0059077
57814	Kcne4	potassium voltage-gated channel, Isk-related subfamily, gene 4 [Source:MGI Symbol;Acc:MGI:1891125]	1.9898	0.0020231	0.01192
17087	Ly96	lymphocyte antigen 96 [Source:MGI Symbol;Acc:MGI:1341909]	1.9896	6.61e-06	8.43e-05
433367	Gm5532	predicted gene 5532 [Source:MGI Symbol;Acc:MGI:3646828]	1.9888	0.010598	0.047629
17748	Mt1	metallothionein 1 [Source:MGI Symbol;Acc:MGI:97171]	1.9883	2.4e-14	2.06e-12
107321	Lpxn	leupaxin [Source:MGI Symbol;Acc:MGI:2147677]	1.9849	5.62e-10	1.95e-08
216799	Nlrp3	NLR family, pyrin domain containing 3 [Source:MGI Symbol;Acc:MGI:2653833]	1.9839	0.0031224	0.01725
100303751	Snora31	small nucleolar RNA, H/ACA box 31 [Source:MGI Symbol;Acc:MGI:3819500]	1.9816	8.15e-06	0.0001014
59308	Emcn	endomucin [Source:MGI Symbol;Acc:MGI:1891716]	1.9801	4.49e-08	1e-06
110749	Chaf1b	chromatin assembly factor 1, subunit B (p60) [Source:MGI Symbol;Acc:MGI:1314881]	1.9774	0.00034199	0.0026578
100217431	Snord69	small nucleolar RNA, C/D box 69 [Source:MGI Symbol;Acc:MGI:3819551]	1.9736	0.0003113	0.0024449
240084	Cchcr1	coiled-coil alpha-helical rod protein 1 [Source:MGI Symbol;Acc:MGI:2385321]	1.9705	1.45e-05	0.00016783
115490171	Gm15587	predicted gene 15587 [Source:MGI Symbol;Acc:MGI:3783035]	1.963	0.0030657	0.016995
243912	Hspb6	heat shock protein, alpha-crystallin-related, B6 [Source:MGI Symbol;Acc:MGI:2685325]	1.959	2.93e-05	0.00030944
105450	Mmrn2	multimerin 2 [Source:MGI Symbol;Acc:MGI:2385618]	1.9558	0.0070259	0.034046
22228	Ucp2	uncoupling protein 2 (mitochondrial, proton carrier) [Source:MGI Symbol;Acc:MGI:109354]	1.9546	0.0015108	0.0093351
NA	Gm42715	predicted gene 42715 [Source:MGI Symbol;Acc:MGI:5662852]	1.9543	0.0010167	0.0066787
17869	Myc	myelocytomatosis oncogene [Source:MGI Symbol;Acc:MGI:97250]	1.9508	6.06e-10	2.09e-08
170829	Tram2	translocating chain-associating membrane protein 2 [Source:MGI Symbol;Acc:MGI:1924817]	1.9435	0.00042906	0.0032279
100504114	Gm16907	predicted gene, 16907 [Source:MGI Symbol;Acc:MGI:4439831]	1.9428	0.0032525	0.017873
192176	Flna	filamin, alpha [Source:MGI Symbol;Acc:MGI:95556]	1.9396	0.0013025	0.0082163
228003	Klhl41	kelch-like 41 [Source:MGI Symbol;Acc:MGI:2683854]	1.9379	0.0019938	0.011784
22041	Trf	transferrin [Source:MGI Symbol;Acc:MGI:98821]	1.9362	1.64e-10	6.3e-09
NA	Wisp1	WNT1 inducible signaling pathway protein 1 [Source:MGI Symbol;Acc:MGI:1197008]	1.9323	9.21e-08	1.9e-06
100503650	Sap30bpos	SAP30 binding protein, opposite strand [Source:MGI Symbol;Acc:MGI:3650575]	1.9306	4.87e-07	8.34e-06
50706	Postn	periostin, osteoblast specific factor [Source:MGI Symbol;Acc:MGI:1926321]	1.9301	0.0011289	0.0072804
16600	Klf4	Kruppel-like factor 4 (gut) [Source:MGI Symbol;Acc:MGI:1342287]	1.9292	1.78e-06	2.62e-05
225997	Trpm6	transient receptor potential cation channel, subfamily M, member 6 [Source:MGI Symbol;Acc:MGI:2675603]	1.9274	0.0087156	0.04061
67512	Agpat2	1-acylglycerol-3-phosphate O-acyltransferase 2 (lysophosphatidic acid acyltransferase, beta) [Source:MGI Symbol;Acc:MGI:1914762]	1.9266	3.19e-07	5.75e-06
NA	Fam101a	family with sequence similarity 101, member A [Source:MGI Symbol;Acc:MGI:1920371]	1.9255	7.49e-05	0.00070181
12362	Casp1	caspase 1 [Source:MGI Symbol;Acc:MGI:96544]	1.9239	9.61e-08	1.97e-06
18783	Pla2g4a	phospholipase A2, group IVA (cytosolic, calcium-dependent) [Source:MGI Symbol;Acc:MGI:1195256]	1.9237	6.52e-17	8.58e-15
13654	Egr2	early growth response 2 [Source:MGI Symbol;Acc:MGI:95296]	1.9219	0.0038336	0.020548
NA	Gm26981	predicted gene, 26981 [Source:MGI Symbol;Acc:MGI:5504096]	1.9189	0.00048738	0.0036067
12310	Calca	calcitonin/calcitonin-related polypeptide, alpha [Source:MGI Symbol;Acc:MGI:2151253]	1.9187	7.08e-05	0.00066738
71355	Col24a1	collagen, type XXIV, alpha 1 [Source:MGI Symbol;Acc:MGI:1918605]	1.9176	0.010484	0.047232
66824	Pycard	PYD and CARD domain containing [Source:MGI Symbol;Acc:MGI:1931465]	1.9155	1.74e-10	6.66e-09
230738	Zc3h12a	zinc finger CCCH type containing 12A [Source:MGI Symbol;Acc:MGI:2385891]	1.9144	1.4e-11	6.93e-10
56722	Litaf	LPS-induced TN factor [Source:MGI Symbol;Acc:MGI:1929512]	1.9103	5.5e-07	9.32e-06
115490145	Gm42456	predicted gene 42456 [Source:MGI Symbol;Acc:MGI:5662593]	1.9092	0.011241	0.049995
73677	Psma8	proteasome (prosome, macropain) subunit, alpha type, 8 [Source:MGI Symbol;Acc:MGI:1920927]	1.9092	0.00082493	0.0056336
231805	Pilra	paired immunoglobin-like type 2 receptor alpha [Source:MGI Symbol;Acc:MGI:2450529]	1.9081	0.0021402	0.012517
11482	Acvrl1	activin A receptor, type II-like 1 [Source:MGI Symbol;Acc:MGI:1338946]	1.9068	0.0047958	0.024743
12029	Bcl6b	B cell CLL/lymphoma 6, member B [Source:MGI Symbol;Acc:MGI:1278332]	1.9046	1.51e-05	0.0001743
98878	Ehd4	EH-domain containing 4 [Source:MGI Symbol;Acc:MGI:1919619]	1.9042	0.00082425	0.0056303
67896	Ccdc80	coiled-coil domain containing 80 [Source:MGI Symbol;Acc:MGI:1915146]	1.9036	0.00020754	0.0017161
14419	Gal	galanin [Source:MGI Symbol;Acc:MGI:95637]	1.9024	0.0054167	0.027332
80986	Ckap2	cytoskeleton associated protein 2 [Source:MGI Symbol;Acc:MGI:1931797]	1.9014	1.01e-05	0.00012209
170743	Tlr7	toll-like receptor 7 [Source:MGI Symbol;Acc:MGI:2176882]	1.9014	1.59e-18	2.7e-16
80876	Ifitm2	interferon induced transmembrane protein 2 [Source:MGI Symbol;Acc:MGI:1933382]	1.9004	1.32e-06	2.01e-05
18140	Uhrf1	ubiquitin-like, containing PHD and RING finger domains, 1 [Source:MGI Symbol;Acc:MGI:1338889]	1.8983	9.74e-10	3.21e-08
18613	Pecam1	platelet/endothelial cell adhesion molecule 1 [Source:MGI Symbol;Acc:MGI:97537]	1.8952	1.43e-05	0.00016589
226245	Plekhs1	pleckstrin homology domain containing, family S member 1 [Source:MGI Symbol;Acc:MGI:2443041]	1.8949	0.0013058	0.0082269
17203	Mc5r	melanocortin 5 receptor [Source:MGI Symbol;Acc:MGI:99420]	1.8912	0.0022346	0.012995
NA	Hist1h4h	histone cluster 1, H4h [Source:MGI Symbol;Acc:MGI:2448427]	1.8879	3.29e-05	0.00034217
106582	Nrm	nurim (nuclear envelope membrane protein) [Source:MGI Symbol;Acc:MGI:2146855]	1.8871	0.00093636	0.0062357
666737	4632427E13Rik	RIKEN cDNA 4632427E13 gene [Source:MGI Symbol;Acc:MGI:1915436]	1.8831	7.35e-13	4.69e-11
17060	Blnk	B cell linker [Source:MGI Symbol;Acc:MGI:96878]	1.8825	9.03e-09	2.4e-07
12562	Cdh5	cadherin 5 [Source:MGI Symbol;Acc:MGI:105057]	1.8818	5.55e-05	0.00053872
55942	Sertad1	SERTA domain containing 1 [Source:MGI Symbol;Acc:MGI:1913438]	1.8812	1.47e-10	5.73e-09
15944	Irgm1	immunity-related GTPase family M member 1 [Source:MGI Symbol;Acc:MGI:107567]	1.8797	1.81e-23	8.47e-21
381853	Gipr	gastric inhibitory polypeptide receptor [Source:MGI Symbol;Acc:MGI:1352753]	1.8763	0.0095342	0.043637
16188	Il3ra	interleukin 3 receptor, alpha chain [Source:MGI Symbol;Acc:MGI:96553]	1.875	6.12e-06	7.86e-05
17910	Myo15	myosin XV [Source:MGI Symbol;Acc:MGI:1261811]	1.8746	0.0049193	0.025236
19766	Ripk1	receptor (TNFRSF)-interacting serine-threonine kinase 1 [Source:MGI Symbol;Acc:MGI:108212]	1.873	1.02e-05	0.00012388
75723	Amotl1	angiomotin-like 1 [Source:MGI Symbol;Acc:MGI:1922973]	1.8707	0.0020029	0.011826
17872	Ppp1r15a	protein phosphatase 1, regulatory (inhibitor) subunit 15A [Source:MGI Symbol;Acc:MGI:1927072]	1.8688	2.09e-08	5.06e-07
NA	4833427G06Rik	RIKEN cDNA 4833427G06 gene [Source:MGI Symbol;Acc:MGI:1921013]	1.8672	0.0085027	0.039816
100042484	4732419C18Rik	RIKEN cDNA 4732419C18 gene [Source:MGI Symbol;Acc:MGI:3045379]	1.8653	0.0025046	0.014321
192187	Stab1	stabilin 1 [Source:MGI Symbol;Acc:MGI:2178742]	1.8653	0.0043841	0.022955
69550	Bst2	bone marrow stromal cell antigen 2 [Source:MGI Symbol;Acc:MGI:1916800]	1.8635	0.00035027	0.0027134
69065	Chac1	ChaC, cation transport regulator 1 [Source:MGI Symbol;Acc:MGI:1916315]	1.8613	2.13e-05	0.00023378
27280	Phlda3	pleckstrin homology like domain, family A, member 3 [Source:MGI Symbol;Acc:MGI:1351485]	1.8609	1.26e-07	2.51e-06
80861	Dhx58	DEXH (Asp-Glu-X-His) box polypeptide 58 [Source:MGI Symbol;Acc:MGI:1931560]	1.8598	4.57e-05	0.00045426
12822	Col18a1	collagen, type XVIII, alpha 1 [Source:MGI Symbol;Acc:MGI:88451]	1.8526	0.0061253	0.030415
21824	Thbd	thrombomodulin [Source:MGI Symbol;Acc:MGI:98736]	1.8524	0.0011602	0.0074495
12364	Casp12	caspase 12 [Source:MGI Symbol;Acc:MGI:1312922]	1.8508	1.14e-05	0.00013636
21354	Tap1	transporter 1, ATP-binding cassette, sub-family B (MDR/TAP) [Source:MGI Symbol;Acc:MGI:98483]	1.8506	1.21e-10	4.84e-09
14173	Fgf2	fibroblast growth factor 2 [Source:MGI Symbol;Acc:MGI:95516]	1.8475	2.29e-17	3.34e-15
14528	Gch1	GTP cyclohydrolase 1 [Source:MGI Symbol;Acc:MGI:95675]	1.8466	0.0093775	0.043022
230784	Sesn2	sestrin 2 [Source:MGI Symbol;Acc:MGI:2651874]	1.8429	4.47e-30	4.8e-27
108167440	AU020206	expressed sequence AU020206 [Source:MGI Symbol;Acc:MGI:2142134]	1.8414	1.43e-05	0.00016592
19264	Ptprc	protein tyrosine phosphatase, receptor type, C [Source:MGI Symbol;Acc:MGI:97810]	1.8335	1.67e-06	2.48e-05
12519	Cd80	CD80 antigen [Source:MGI Symbol;Acc:MGI:101775]	1.8332	0.0094609	0.04335
71912	Jsrp1	junctional sarcoplasmic reticulum protein 1 [Source:MGI Symbol;Acc:MGI:1916700]	1.8331	0.00025498	0.0020499
30794	Pdlim4	PDZ and LIM domain 4 [Source:MGI Symbol;Acc:MGI:1353470]	1.832	4.99e-24	2.58e-21
18675	Phex	phosphate regulating endopeptidase homolog, X-linked [Source:MGI Symbol;Acc:MGI:107489]	1.829	0.0044898	0.023415
112418	1700102P08Rik	RIKEN cDNA 1700102P08 gene [Source:MGI Symbol;Acc:MGI:2148248]	1.8272	0.0007875	0.0054132
16391	Irf9	interferon regulatory factor 9 [Source:MGI Symbol;Acc:MGI:107587]	1.8226	4.61e-10	1.63e-08
15896	Icam2	intercellular adhesion molecule 2 [Source:MGI Symbol;Acc:MGI:96394]	1.8208	0.0039559	0.021059
NA	D330045A20Rik	RIKEN cDNA D330045A20 gene [Source:MGI Symbol;Acc:MGI:2147848]	1.8205	0.00467	0.024223
545975	Cers3	ceramide synthase 3 [Source:MGI Symbol;Acc:MGI:2681008]	1.8204	0.00021235	0.0017509
13032	Ctsc	cathepsin C [Source:MGI Symbol;Acc:MGI:109553]	1.8204	6.3e-08	1.34e-06
11857	Arhgdib	Rho, GDP dissociation inhibitor (GDI) beta [Source:MGI Symbol;Acc:MGI:101940]	1.8203	2.48e-05	0.000268
22349	Vil1	villin 1 [Source:MGI Symbol;Acc:MGI:98930]	1.8202	0.00020989	0.0017345
218121	Mboat1	membrane bound O-acyltransferase domain containing 1 [Source:MGI Symbol;Acc:MGI:2387184]	1.817	0.0019671	0.011645
100216343	Gm17501	predicted gene, 17501 [Source:MGI Symbol;Acc:MGI:4937135]	1.8155	0.0046718	0.024229
16475	Ajuba	ajuba LIM protein [Source:MGI Symbol;Acc:MGI:1341886]	1.8137	0.0063121	0.031156
12816	Col12a1	collagen, type XII, alpha 1 [Source:MGI Symbol;Acc:MGI:88448]	1.8125	0.0082991	0.039027
14778	Gpx3	glutathione peroxidase 3 [Source:MGI Symbol;Acc:MGI:105102]	1.8106	0.0031697	0.017475
11752	Anxa8	annexin A8 [Source:MGI Symbol;Acc:MGI:1201374]	1.807	0.0030031	0.016712
74091	Npl	N-acetylneuraminate pyruvate lyase [Source:MGI Symbol;Acc:MGI:1921341]	1.8067	1.04e-09	3.41e-08
12977	Csf1	colony stimulating factor 1 (macrophage) [Source:MGI Symbol;Acc:MGI:1339753]	1.8021	0.0017105	0.010346
15170	Ptpn6	protein tyrosine phosphatase, non-receptor type 6 [Source:MGI Symbol;Acc:MGI:96055]	1.7996	0.00012027	0.001068
76650	Srxn1	sulfiredoxin 1 homolog (S. cerevisiae) [Source:MGI Symbol;Acc:MGI:104971]	1.7969	0.00060628	0.00434
14710	Gngt2	guanine nucleotide binding protein (G protein), gamma transducing activity polypeptide 2 [Source:MGI Symbol;Acc:MGI:893584]	1.7948	1.05e-08	2.71e-07
13717	Eln	elastin [Source:MGI Symbol;Acc:MGI:95317]	1.7866	0.0079343	0.037621
26410	Map3k8	mitogen-activated protein kinase kinase kinase 8 [Source:MGI Symbol;Acc:MGI:1346878]	1.7803	2.89e-05	0.00030625
100102	Pcsk9	proprotein convertase subtilisin/kexin type 9 [Source:MGI Symbol;Acc:MGI:2140260]	1.7793	0.00029555	0.0023364
382639	Zbtb42	zinc finger and BTB domain containing 42 [Source:MGI Symbol;Acc:MGI:3644133]	1.776	5.22e-05	0.00050999
67844	Rab32	RAB32, member RAS oncogene family [Source:MGI Symbol;Acc:MGI:1915094]	1.7756	7.56e-13	4.8e-11
330188	Ccdc63	coiled-coil domain containing 63 [Source:MGI Symbol;Acc:MGI:3607777]	1.7749	3.84e-05	0.00039164
72599	Pdia5	protein disulfide isomerase associated 5 [Source:MGI Symbol;Acc:MGI:1919849]	1.7743	0.0078517	0.037293
54710	Hs3st3b1	heparan sulfate (glucosamine) 3-O-sulfotransferase 3B1 [Source:MGI Symbol;Acc:MGI:1333853]	1.7731	5.01e-05	0.00049214
66175	Mustn1	musculoskeletal, embryonic nuclear protein 1 [Source:MGI Symbol;Acc:MGI:1913425]	1.7722	0.0018431	0.011022
97064	Wwtr1	WW domain containing transcription regulator 1 [Source:MGI Symbol;Acc:MGI:1917649]	1.7715	3.32e-25	2e-22
98711	Rdh10	retinol dehydrogenase 10 (all-trans) [Source:MGI Symbol;Acc:MGI:1924238]	1.7704	0.00086764	0.005862
74178	Stk40	serine/threonine kinase 40 [Source:MGI Symbol;Acc:MGI:1921428]	1.7701	5.64e-09	1.58e-07
75209	Sv2c	synaptic vesicle glycoprotein 2c [Source:MGI Symbol;Acc:MGI:1922459]	1.7695	6.28e-06	8.06e-05
67573	Loxl4	lysyl oxidase-like 4 [Source:MGI Symbol;Acc:MGI:1914823]	1.7686	0.010811	0.048412
94176	Dock2	dedicator of cyto-kinesis 2 [Source:MGI Symbol;Acc:MGI:2149010]	1.7677	0.0044595	0.023286
12527	Cd9	CD9 antigen [Source:MGI Symbol;Acc:MGI:88348]	1.7671	6.03e-30	6.23e-27
213236	Dnd1	DND microRNA-mediated repression inhibitor 1 [Source:MGI Symbol;Acc:MGI:2447763]	1.767	0.0096454	0.044049
13805	Eng	endoglin [Source:MGI Symbol;Acc:MGI:95392]	1.7667	0.00091162	0.0060977
115487513	Gm23130	predicted gene, 23130 [Source:MGI Symbol;Acc:MGI:5452907]	1.7652	0.01029	0.046531
233571	P2ry6	pyrimidinergic receptor P2Y, G-protein coupled, 6 [Source:MGI Symbol;Acc:MGI:2673874]	1.7622	3.31e-06	4.58e-05
14159	Fes	feline sarcoma oncogene [Source:MGI Symbol;Acc:MGI:95514]	1.7566	0.00093071	0.0062066
20229	Sat1	spermidine/spermine N1-acetyl transferase 1 [Source:MGI Symbol;Acc:MGI:98233]	1.756	3.9e-14	3.19e-12
224405	Cyyr1	cysteine and tyrosine-rich protein 1 [Source:MGI Symbol;Acc:MGI:2152187]	1.7557	1.08e-06	1.7e-05
330660	Btbd16	BTB (POZ) domain containing 16 [Source:MGI Symbol;Acc:MGI:3045247]	1.7555	0.0010157	0.0066738
242050	Igsf10	immunoglobulin superfamily, member 10 [Source:MGI Symbol;Acc:MGI:1923481]	1.7551	0.00086526	0.0058483
76408	Abcc3	ATP-binding cassette, sub-family C (CFTR/MRP), member 3 [Source:MGI Symbol;Acc:MGI:1923658]	1.7493	0.00047372	0.0035164
11815	Apod	apolipoprotein D [Source:MGI Symbol;Acc:MGI:88056]	1.748	1.29e-18	2.26e-16
105855	Nckap1l	NCK associated protein 1 like [Source:MGI Symbol;Acc:MGI:1926063]	1.7452	0.00028927	0.0022937
244864	Layn	layilin [Source:MGI Symbol;Acc:MGI:2685357]	1.7439	3.18e-07	5.73e-06
NA	Gm38399	predicted gene, 38399 [Source:MGI Symbol;Acc:MGI:5620007]	1.7435	5.05e-06	6.64e-05
170706	Tmem37	transmembrane protein 37 [Source:MGI Symbol;Acc:MGI:2157899]	1.742	9.68e-06	0.00011803
68048	Aen	apoptosis enhancing nuclease [Source:MGI Symbol;Acc:MGI:1915298]	1.7416	8.37e-07	1.35e-05
14201	Fhl3	four and a half LIM domains 3 [Source:MGI Symbol;Acc:MGI:1341092]	1.7415	0.00063788	0.0045298
11854	Rhod	ras homolog family member D [Source:MGI Symbol;Acc:MGI:108446]	1.741	0.00024648	0.0019948
16399	Itga2b	integrin alpha 2b [Source:MGI Symbol;Acc:MGI:96601]	1.74	0.00089186	0.0059904
26367	Ceacam2	carcinoembryonic antigen-related cell adhesion molecule 2 [Source:MGI Symbol;Acc:MGI:1347246]	1.74	0.00075213	0.0052089
232748	Tcaf2	TRPM8 channel-associated factor 2 [Source:MGI Symbol;Acc:MGI:2385258]	1.7391	8.4e-05	0.00077524
218877	Sema3g	sema domain, immunoglobulin domain (Ig), short basic domain, secreted, (semaphorin) 3G [Source:MGI Symbol;Acc:MGI:3041242]	1.7369	0.0067548	0.032942
231147	Sh3tc1	SH3 domain and tetratricopeptide repeats 1 [Source:MGI Symbol;Acc:MGI:2678949]	1.7362	0.010302	0.046575
381823	Apold1	apolipoprotein L domain containing 1 [Source:MGI Symbol;Acc:MGI:2685921]	1.7351	6.98e-07	1.16e-05
20680	Sox7	SRY (sex determining region Y)-box 7 [Source:MGI Symbol;Acc:MGI:98369]	1.7346	3.92e-10	1.42e-08
209387	Trim30d	tripartite motif-containing 30D [Source:MGI Symbol;Acc:MGI:3035181]	1.7317	8.46e-07	1.37e-05
74137	Nuak2	NUAK family, SNF1-like kinase, 2 [Source:MGI Symbol;Acc:MGI:1921387]	1.7293	5.75e-05	0.00055616
12260	C1qb	complement component 1, q subcomponent, beta polypeptide [Source:MGI Symbol;Acc:MGI:88224]	1.7285	1.11e-09	3.63e-08
NA	Gm42723	predicted gene 42723 [Source:MGI Symbol;Acc:MGI:5662860]	1.7221	0.0095405	0.043645
100042715	Gm3985	predicted gene 3985 [Source:MGI Symbol;Acc:MGI:3782158]	1.7214	0.0081806	0.038562
115487272	Gm24357	predicted gene, 24357 [Source:MGI Symbol;Acc:MGI:5454134]	1.7212	0.0057222	0.028679
224008	Spidr	scaffolding protein involved in DNA repair [Source:MGI Symbol;Acc:MGI:1924834]	1.7174	4.52e-16	5.13e-14
12380	Cast	calpastatin [Source:MGI Symbol;Acc:MGI:1098236]	1.7149	1.3e-08	3.3e-07
20514	Slc1a5	solute carrier family 1 (neutral amino acid transporter), member 5 [Source:MGI Symbol;Acc:MGI:105305]	1.7144	5.84e-07	9.86e-06
27205	Podxl	podocalyxin-like [Source:MGI Symbol;Acc:MGI:1351317]	1.7106	0.0012002	0.0076633
243374	Gimap8	GTPase, IMAP family member 8 [Source:MGI Symbol;Acc:MGI:2685303]	1.7066	0.006347	0.031307
100040724	Mirg	miRNA containing gene [Source:MGI Symbol;Acc:MGI:3781106]	1.7051	1.43e-06	2.17e-05
75736	Bcl2l12	BCL2-like 12 (proline rich) [Source:MGI Symbol;Acc:MGI:1922986]	1.7039	2.74e-05	0.00029186
11542	Adora3	adenosine A3 receptor [Source:MGI Symbol;Acc:MGI:104847]	1.7019	0.0011912	0.0076173
66371	Chmp4c	charged multivesicular body protein 4C [Source:MGI Symbol;Acc:MGI:1913621]	1.7001	0.0023981	0.013796
20128	Trim30a	tripartite motif-containing 30A [Source:MGI Symbol;Acc:MGI:98178]	1.6998	7.82e-08	1.64e-06
21803	Tgfb1	transforming growth factor, beta 1 [Source:MGI Symbol;Acc:MGI:98725]	1.6975	0.00014529	0.0012566
19038	Ppic	peptidylprolyl isomerase C [Source:MGI Symbol;Acc:MGI:97751]	1.6967	0.00016978	0.0014401
13014	Cstb	cystatin B [Source:MGI Symbol;Acc:MGI:109514]	1.6951	2.78e-05	0.00029604
100039781	Hrct1	histidine rich carboxyl terminus 1 [Source:MGI Symbol;Acc:MGI:1917945]	1.6937	0.0025976	0.014771
19205	Ptbp1	polypyrimidine tract binding protein 1 [Source:MGI Symbol;Acc:MGI:97791]	1.6918	3.97e-05	0.00040323
17970	Ncf2	neutrophil cytosolic factor 2 [Source:MGI Symbol;Acc:MGI:97284]	1.6915	5.95e-08	1.28e-06
547253	Parp14	poly (ADP-ribose) polymerase family, member 14 [Source:MGI Symbol;Acc:MGI:1919489]	1.6869	0.00011671	0.0010392
17285	Meox1	mesenchyme homeobox 1 [Source:MGI Symbol;Acc:MGI:103220]	1.686	3.16e-05	0.00033028
228993	Slc17a9	solute carrier family 17, member 9 [Source:MGI Symbol;Acc:MGI:1919107]	1.6857	0.0099307	0.04511
15936	Ier2	immediate early response 2 [Source:MGI Symbol;Acc:MGI:104815]	1.6809	0.00041728	0.0031532
233016	Blvrb	biliverdin reductase B (flavin reductase (NADPH)) [Source:MGI Symbol;Acc:MGI:2385271]	1.6775	1.35e-07	2.66e-06
83554	Fstl3	follistatin-like 3 [Source:MGI Symbol;Acc:MGI:1890391]	1.6769	0.0010668	0.0069434
15901	Id1	inhibitor of DNA binding 1 [Source:MGI Symbol;Acc:MGI:96396]	1.6745	0.00043212	0.0032484
226101	Myof	myoferlin [Source:MGI Symbol;Acc:MGI:1919192]	1.6738	0.00078381	0.0053961
13039	Ctsl	cathepsin L [Source:MGI Symbol;Acc:MGI:88564]	1.6721	2.54e-05	0.00027335
16905	Lmna	lamin A [Source:MGI Symbol;Acc:MGI:96794]	1.6716	1.83e-05	0.00020551
79456	Recql4	RecQ protein-like 4 [Source:MGI Symbol;Acc:MGI:1931028]	1.6674	1.57e-05	0.00018017
70348	Ube2cbp	ubiquitin-conjugating enzyme E2C binding protein [Source:MGI Symbol;Acc:MGI:1917598]	1.6649	0.00014906	0.0012839
27412	Peg12	paternally expressed 12 [Source:MGI Symbol;Acc:MGI:1351637]	1.6646	0.0066178	0.032394
16782	Lamc2	laminin, gamma 2 [Source:MGI Symbol;Acc:MGI:99913]	1.6636	0.00038138	0.0029163
20856	Stc2	stanniocalcin 2 [Source:MGI Symbol;Acc:MGI:1316731]	1.663	2.2e-10	8.35e-09
100126030	BC037039	cDNA sequence BC037039 [Source:MGI Symbol;Acc:MGI:3697820]	1.6609	0.0043455	0.022794
100041367	Gm3294	predicted gene 3294 [Source:MGI Symbol;Acc:MGI:3781472]	1.6605	0.00044822	0.0033537
21682	Tec	tec protein tyrosine kinase [Source:MGI Symbol;Acc:MGI:98662]	1.6598	0.00014004	0.0012193
13733	Adgre1	adhesion G protein-coupled receptor E1 [Source:MGI Symbol;Acc:MGI:106912]	1.6595	0.0001259	0.0011108
78781	Zc3hav1	zinc finger CCCH type, antiviral 1 [Source:MGI Symbol;Acc:MGI:1926031]	1.6567	1.7e-05	0.00019276
56289	Rassf1	Ras association (RalGDS/AF-6) domain family member 1 [Source:MGI Symbol;Acc:MGI:1928386]	1.6562	0.00017495	0.0014791
229595	Adamtsl4	ADAMTS-like 4 [Source:MGI Symbol;Acc:MGI:2389008]	1.656	0.0001013	0.00091607
121022	Mrps6	mitochondrial ribosomal protein S6 [Source:MGI Symbol;Acc:MGI:2153111]	1.6553	5.49e-11	2.38e-09
207839	Galnt6	UDP-N-acetyl-alpha-D-galactosamine:polypeptide N-acetylgalactosaminyltransferase 6 [Source:MGI Symbol;Acc:MGI:1891640]	1.6528	3.47e-05	0.00035833
12870	Cp	ceruloplasmin [Source:MGI Symbol;Acc:MGI:88476]	1.6522	6.95e-07	1.15e-05
20379	Sfrp4	secreted frizzled-related protein 4 [Source:MGI Symbol;Acc:MGI:892010]	1.6521	1.54e-05	0.00017739
68591	Mocos	molybdenum cofactor sulfurase [Source:MGI Symbol;Acc:MGI:1915841]	1.6485	2.21e-05	0.00024186
11486	Ada	adenosine deaminase [Source:MGI Symbol;Acc:MGI:87916]	1.6482	3.36e-08	7.75e-07
213522	Plekhg6	pleckstrin homology domain containing, family G (with RhoGef domain) member 6 [Source:MGI Symbol;Acc:MGI:2682298]	1.6477	0.00045182	0.003376
64138	Ctsz	cathepsin Z [Source:MGI Symbol;Acc:MGI:1891190]	1.6474	1.68e-05	0.00019081
64685	Nmi	N-myc (and STAT) interactor [Source:MGI Symbol;Acc:MGI:1928368]	1.6457	1.13e-10	4.55e-09
NA	Wisp2	WNT1 inducible signaling pathway protein 2 [Source:MGI Symbol;Acc:MGI:1328326]	1.6447	0.01066	0.047853
21892	Tll1	tolloid-like [Source:MGI Symbol;Acc:MGI:106923]	1.6421	3.12e-06	4.36e-05
216188	Aldh1l2	aldehyde dehydrogenase 1 family, member L2 [Source:MGI Symbol;Acc:MGI:2444680]	1.6417	0.00051929	0.0038049
14276	Folr2	folate receptor 2 (fetal) [Source:MGI Symbol;Acc:MGI:95569]	1.637	0.0010129	0.0066597
226652	Arhgap30	Rho GTPase activating protein 30 [Source:MGI Symbol;Acc:MGI:2684948]	1.6369	0.00086394	0.0058421
19016	Pparg	peroxisome proliferator activated receptor gamma [Source:MGI Symbol;Acc:MGI:97747]	1.6364	1.05e-06	1.66e-05
17913	Myo1c	myosin IC [Source:MGI Symbol;Acc:MGI:106612]	1.6353	0.00062635	0.0044617
266632	Irak4	interleukin-1 receptor-associated kinase 4 [Source:MGI Symbol;Acc:MGI:2182474]	1.635	0.0012635	0.0080122
22051	Trip6	thyroid hormone receptor interactor 6 [Source:MGI Symbol;Acc:MGI:1343458]	1.6316	0.0016498	0.010061
21753	Tes	testis derived transcript [Source:MGI Symbol;Acc:MGI:105081]	1.6301	4.59e-05	0.0004558
104709	Pik3r6	phosphoinositide-3-kinase, regulatory subunit 6 [Source:MGI Symbol;Acc:MGI:2144613]	1.6292	1.29e-09	4.16e-08
54120	Gipc2	GIPC PDZ domain containing family, member 2 [Source:MGI Symbol;Acc:MGI:1889209]	1.6284	0.0052339	0.026559
16009	Igfbp3	insulin-like growth factor binding protein 3 [Source:MGI Symbol;Acc:MGI:96438]	1.6249	1.24e-06	1.91e-05
18073	Nid1	nidogen 1 [Source:MGI Symbol;Acc:MGI:97342]	1.6236	0.010447	0.047092
63953	Dusp10	dual specificity phosphatase 10 [Source:MGI Symbol;Acc:MGI:1927070]	1.6218	1.36e-07	2.68e-06
16172	Il17ra	interleukin 17 receptor A [Source:MGI Symbol;Acc:MGI:107399]	1.6199	7.7e-06	9.64e-05
14584	Gfpt2	glutamine fructose-6-phosphate transaminase 2 [Source:MGI Symbol;Acc:MGI:1338883]	1.6175	3.45e-15	3.42e-13
108052	Slc14a1	solute carrier family 14 (urea transporter), member 1 [Source:MGI Symbol;Acc:MGI:1351654]	1.6171	3.71e-22	1.25e-19
74041	Ddias	DNA damage-induced apoptosis suppressor [Source:MGI Symbol;Acc:MGI:1921291]	1.6163	0.00018129	0.0015239
68428	Steap3	STEAP family member 3 [Source:MGI Symbol;Acc:MGI:1915678]	1.6122	2.02e-05	0.000224
74469	Taf7l	TATA-box binding protein associated factor 7 like [Source:MGI Symbol;Acc:MGI:1921719]	1.6108	0.0093126	0.042819
100503338	Gm14636	predicted gene 14636 [Source:MGI Symbol;Acc:MGI:3641976]	1.6095	0.0036942	0.019952
66395	Ahnak	AHNAK nucleoprotein (desmoyokin) [Source:MGI Symbol;Acc:MGI:1316648]	1.6087	0.0026946	0.015241
NA	Ctgf	connective tissue growth factor [Source:MGI Symbol;Acc:MGI:95537]	1.6078	8.32e-08	1.73e-06
NA	Ddx39	DEAD (Asp-Glu-Ala-Asp) box polypeptide 39 [Source:MGI Symbol;Acc:MGI:1915528]	1.6046	3.96e-10	1.43e-08
71602	Myo1e	myosin IE [Source:MGI Symbol;Acc:MGI:106621]	1.6041	0.00016022	0.0013698
50878	Stag3	stromal antigen 3 [Source:MGI Symbol;Acc:MGI:1355311]	1.6025	0.007668	0.036504
26397	Map2k3	mitogen-activated protein kinase kinase 3 [Source:MGI Symbol;Acc:MGI:1346868]	1.6001	7e-05	0.00066044
74735	Trim14	tripartite motif-containing 14 [Source:MGI Symbol;Acc:MGI:1921985]	1.6	0.0041365	0.021861
NA	Gm43598	predicted gene 43598 [Source:MGI Symbol;Acc:MGI:5663735]	1.5988	0.00082783	0.0056507
100503307	Gm15408	predicted gene 15408 [Source:MGI Symbol;Acc:MGI:3705101]	1.5953	0.0041083	0.021746
56200	Ddx21	DEAD (Asp-Glu-Ala-Asp) box polypeptide 21 [Source:MGI Symbol;Acc:MGI:1860494]	1.5923	4.21e-14	3.41e-12
54519	Apbb1ip	amyloid beta (A4) precursor protein-binding, family B, member 1 interacting protein [Source:MGI Symbol;Acc:MGI:1861354]	1.592	0.00020999	0.0017349
100740	AI839979	expressed sequence AI839979 [Source:MGI Symbol;Acc:MGI:2140975]	1.5917	0.0036862	0.019913
19734	Rgs16	regulator of G-protein signaling 16 [Source:MGI Symbol;Acc:MGI:108407]	1.5895	0.0040947	0.02169
53859	Map3k14	mitogen-activated protein kinase kinase kinase 14 [Source:MGI Symbol;Acc:MGI:1858204]	1.5881	3.37e-06	4.66e-05
229900	Gbp7	guanylate binding protein 7 [Source:MGI Symbol;Acc:MGI:2444421]	1.5872	3.85e-13	2.6e-11
18113	Nnmt	nicotinamide N-methyltransferase [Source:MGI Symbol;Acc:MGI:1099443]	1.5864	1.12e-05	0.00013374
11717	Ampd3	adenosine monophosphate deaminase 3 [Source:MGI Symbol;Acc:MGI:1096344]	1.5858	7.55e-12	3.92e-10
14537	Gcnt1	glucosaminyl (N-acetyl) transferase 1, core 2 [Source:MGI Symbol;Acc:MGI:95676]	1.5852	5.63e-11	2.43e-09
16822	Lcp2	lymphocyte cytosolic protein 2 [Source:MGI Symbol;Acc:MGI:1321402]	1.5849	2.85e-06	4.01e-05
100503460	Gm19705	predicted gene, 19705 [Source:MGI Symbol;Acc:MGI:5011890]	1.5841	0.0017337	0.010469
102639970	Gm28578	predicted gene 28578 [Source:MGI Symbol;Acc:MGI:5579284]	1.5832	0.00024486	0.0019845
76113	Lpo	lactoperoxidase [Source:MGI Symbol;Acc:MGI:1923363]	1.5817	0.001651	0.010062
76448	Ppp1r18	protein phosphatase 1, regulatory subunit 18 [Source:MGI Symbol;Acc:MGI:1923698]	1.5802	0.00278	0.015643
71738	Mamdc2	MAM domain containing 2 [Source:MGI Symbol;Acc:MGI:1918988]	1.5802	4.37e-07	7.59e-06
30877	Gnl3	guanine nucleotide binding protein-like 3 (nucleolar) [Source:MGI Symbol;Acc:MGI:1353651]	1.5784	1.5e-21	4.46e-19
102636262	Gm20544	predicted gene 20544 [Source:MGI Symbol;Acc:MGI:5142009]	1.5773	2.1e-05	0.00023151
21788	Tfpi	tissue factor pathway inhibitor [Source:MGI Symbol;Acc:MGI:1095418]	1.5755	7.4e-09	2.01e-07
12259	C1qa	complement component 1, q subcomponent, alpha polypeptide [Source:MGI Symbol;Acc:MGI:88223]	1.5692	3.67e-09	1.07e-07
NA	Murc	muscle-related coiled-coil protein [Source:MGI Symbol;Acc:MGI:1915266]	1.5684	0.0050265	0.025699
23876	Fbln5	fibulin 5 [Source:MGI Symbol;Acc:MGI:1346091]	1.5677	6.03e-07	1.01e-05
11746	Anxa4	annexin A4 [Source:MGI Symbol;Acc:MGI:88030]	1.5667	0.00068031	0.0047894
12832	Col5a2	collagen, type V, alpha 2 [Source:MGI Symbol;Acc:MGI:88458]	1.5657	0.0005389	0.0039303
18669	Abcb1b	ATP-binding cassette, sub-family B (MDR/TAP), member 1B [Source:MGI Symbol;Acc:MGI:97568]	1.5634	0.0012999	0.0082023
14283	Fosl1	fos-like antigen 1 [Source:MGI Symbol;Acc:MGI:107179]	1.5622	0.00236	0.013641
56615	Mgst1	microsomal glutathione S-transferase 1 [Source:MGI Symbol;Acc:MGI:1913850]	1.5621	4.44e-13	2.95e-11
12476	Cd151	CD151 antigen [Source:MGI Symbol;Acc:MGI:1096360]	1.5601	5.86e-06	7.56e-05
23834	Cdc6	cell division cycle 6 [Source:MGI Symbol;Acc:MGI:1345150]	1.5587	0.00042473	0.0032003
235036	Ppan	peter pan homolog (Drosophila) [Source:MGI Symbol;Acc:MGI:2178445]	1.5584	3.38e-10	1.24e-08
23943	Esyt1	extended synaptotagmin-like protein 1 [Source:MGI Symbol;Acc:MGI:1344426]	1.558	0.00020559	0.0017024
68763	1110038B12Rik	RIKEN cDNA 1110038B12 gene [Source:MGI Symbol;Acc:MGI:1916013]	1.5579	0.0013404	0.0084136
29876	Clic4	chloride intracellular channel 4 (mitochondrial) [Source:MGI Symbol;Acc:MGI:1352754]	1.5575	4.96e-08	1.09e-06
13618	Ednrb	endothelin receptor type B [Source:MGI Symbol;Acc:MGI:102720]	1.5559	1.04e-08	2.69e-07
75316	Taf1d	TATA-box binding protein associated factor, RNA polymerase I, D [Source:MGI Symbol;Acc:MGI:1922566]	1.555	3.24e-13	2.23e-11
17075	Epcam	epithelial cell adhesion molecule [Source:MGI Symbol;Acc:MGI:106653]	1.5543	0.00083768	0.0057059
67268	Myl12a	myosin, light chain 12A, regulatory, non-sarcomeric [Source:MGI Symbol;Acc:MGI:1914518]	1.5521	6.39e-05	0.00060998
69320	1700007J10Rik	RIKEN cDNA 1700007J10 gene [Source:MGI Symbol;Acc:MGI:1916570]	1.5494	0.0046466	0.024115
117149	Tirap	toll-interleukin 1 receptor (TIR) domain-containing adaptor protein [Source:MGI Symbol;Acc:MGI:2152213]	1.5486	5.61e-11	2.43e-09
71805	Nup93	nucleoporin 93 [Source:MGI Symbol;Acc:MGI:1919055]	1.5478	2.73e-08	6.41e-07
11889	Asgr1	asialoglycoprotein receptor 1 [Source:MGI Symbol;Acc:MGI:88081]	1.5477	0.00012161	0.0010786
12389	Cav1	caveolin 1, caveolae protein [Source:MGI Symbol;Acc:MGI:102709]	1.546	1.32e-08	3.36e-07
78892	Crispld2	cysteine-rich secretory protein LCCL domain containing 2 [Source:MGI Symbol;Acc:MGI:1926142]	1.5441	0.0018024	0.010808
214601	Slc10a3	solute carrier family 10 (sodium/bile acid cotransporter family), member 3 [Source:MGI Symbol;Acc:MGI:95048]	1.5421	1.35e-07	2.67e-06
NA	Fam129b	family with sequence similarity 129, member B [Source:MGI Symbol;Acc:MGI:2442910]	1.5406	0.00087728	0.0059158
15586	Hyal1	hyaluronoglucosaminidase 1 [Source:MGI Symbol;Acc:MGI:96298]	1.533	0.0021123	0.012363
66895	Pxdc1	PX domain containing 1 [Source:MGI Symbol;Acc:MGI:1914145]	1.5297	0.0029347	0.016382
317758	Gimap9	GTPase, IMAP family member 9 [Source:MGI Symbol;Acc:MGI:3511744]	1.5282	0.0031686	0.017475
29857	Mapk12	mitogen-activated protein kinase 12 [Source:MGI Symbol;Acc:MGI:1353438]	1.5276	5.18e-12	2.81e-10
17215	Mcm3	minichromosome maintenance complex component 3 [Source:MGI Symbol;Acc:MGI:101845]	1.5275	2.7e-07	4.97e-06
65112	Pmepa1	prostate transmembrane protein, androgen induced 1 [Source:MGI Symbol;Acc:MGI:1929600]	1.5275	0.00022299	0.0018298
89867	Sec16b	SEC16 homolog B (S. cerevisiae) [Source:MGI Symbol;Acc:MGI:2148802]	1.524	0.0067002	0.032726
11989	Slc7a3	solute carrier family 7 (cationic amino acid transporter, y+ system), member 3 [Source:MGI Symbol;Acc:MGI:1100521]	1.5235	4.91e-14	3.97e-12
30937	Lmcd1	LIM and cysteine-rich domains 1 [Source:MGI Symbol;Acc:MGI:1353635]	1.5218	1.7e-05	0.00019276
17084	Ly86	lymphocyte antigen 86 [Source:MGI Symbol;Acc:MGI:1321404]	1.5209	7.6e-10	2.56e-08
225115	Svil	supervillin [Source:MGI Symbol;Acc:MGI:2147319]	1.5209	0.00070071	0.0049009
57913	Pidd1	p53 induced death domain protein 1 [Source:MGI Symbol;Acc:MGI:1889507]	1.5184	5.18e-06	6.78e-05
29875	Iqgap1	IQ motif containing GTPase activating protein 1 [Source:MGI Symbol;Acc:MGI:1352757]	1.5183	4.4e-05	0.00043958
327959	Xaf1	XIAP associated factor 1 [Source:MGI Symbol;Acc:MGI:3772572]	1.5177	1.96e-10	7.5e-09
68852	Lrrn4cl	LRRN4 C-terminal like [Source:MGI Symbol;Acc:MGI:1916102]	1.5174	0.011241	0.049995
74734	Rhoh	ras homolog family member H [Source:MGI Symbol;Acc:MGI:1921984]	1.5169	0.00071522	0.0049903
12316	Aspm	asp (abnormal spindle)-like, microcephaly associated (Drosophila) [Source:MGI Symbol;Acc:MGI:1334448]	1.5167	0.0012052	0.0076902
14282	Fosb	FBJ osteosarcoma oncogene B [Source:MGI Symbol;Acc:MGI:95575]	1.5148	0.006681	0.032637
70024	Mcm10	minichromosome maintenance 10 replication initiation factor [Source:MGI Symbol;Acc:MGI:1917274]	1.5123	0.0074268	0.035548
NA	1600002K03Rik	RIKEN cDNA 1600002K03 gene [Source:MGI Symbol;Acc:MGI:1917020]	1.5121	1.37e-09	4.38e-08
233979	Tpcn2	two pore segment channel 2 [Source:MGI Symbol;Acc:MGI:2385297]	1.5102	0.002532	0.014451
80285	Parp9	poly (ADP-ribose) polymerase family, member 9 [Source:MGI Symbol;Acc:MGI:1933117]	1.5091	2.24e-10	8.49e-09
66748	Erich2	glutamate rich 2 [Source:MGI Symbol;Acc:MGI:1913998]	1.5059	0.0087898	0.040899
69852	Tcf23	transcription factor 23 [Source:MGI Symbol;Acc:MGI:1934960]	1.5032	0.0035704	0.019366
17476	Mpeg1	macrophage expressed gene 1 [Source:MGI Symbol;Acc:MGI:1333743]	1.503	0.0074088	0.03551
17022	Lum	lumican [Source:MGI Symbol;Acc:MGI:109347]	1.5017	0.0010504	0.0068551
17135	Mafk	v-maf musculoaponeurotic fibrosarcoma oncogene family, protein K (avian) [Source:MGI Symbol;Acc:MGI:99951]	1.4964	0.00010189	0.00092061
12550	Cdh1	cadherin 1 [Source:MGI Symbol;Acc:MGI:88354]	1.4934	2.47e-05	0.0002668
14257	Flt4	FMS-like tyrosine kinase 4 [Source:MGI Symbol;Acc:MGI:95561]	1.492	0.0061895	0.03066
320435	Rinl	Ras and Rab interactor-like [Source:MGI Symbol;Acc:MGI:2444024]	1.4885	0.00069259	0.0048564
64540	Tspan4	tetraspanin 4 [Source:MGI Symbol;Acc:MGI:1928097]	1.4865	3.8e-08	8.62e-07
68480	Card19	caspase recruitment domain family, member 19 [Source:MGI Symbol;Acc:MGI:1915730]	1.4856	5.62e-05	0.00054482
217143	Gpr179	G protein-coupled receptor 179 [Source:MGI Symbol;Acc:MGI:2443409]	1.484	0.0096739	0.044132
NA	Tmem173	transmembrane protein 173 [Source:MGI Symbol;Acc:MGI:1919762]	1.4838	1.58e-07	3.06e-06
20732	Spint1	serine protease inhibitor, Kunitz type 1 [Source:MGI Symbol;Acc:MGI:1338033]	1.4792	1.21e-06	1.88e-05
100503147	Gm13293	predicted gene 13293 [Source:MGI Symbol;Acc:MGI:3649469]	1.4781	0.0035979	0.01949
21952	Tnni1	troponin I, skeletal, slow 1 [Source:MGI Symbol;Acc:MGI:105073]	1.478	4.55e-11	2.03e-09
24055	Sh3bp2	SH3-domain binding protein 2 [Source:MGI Symbol;Acc:MGI:1346349]	1.4764	0.0023275	0.013481
12013	Bach1	BTB and CNC homology 1, basic leucine zipper transcription factor 1 [Source:MGI Symbol;Acc:MGI:894680]	1.4744	3.53e-07	6.3e-06
23849	Klf6	Kruppel-like factor 6 [Source:MGI Symbol;Acc:MGI:1346318]	1.4739	1.17e-08	3.02e-07
17355	Aff1	AF4/FMR2 family, member 1 [Source:MGI Symbol;Acc:MGI:1100819]	1.4739	3.82e-11	1.72e-09
237940	Aoc2	amine oxidase, copper containing 2 (retina-specific) [Source:MGI Symbol;Acc:MGI:2668431]	1.4732	4.89e-05	0.00048188
18432	Mybbp1a	MYB binding protein (P160) 1a [Source:MGI Symbol;Acc:MGI:106181]	1.4718	3.57e-07	6.36e-06
100038755	Gm9917	predicted gene 9917 [Source:MGI Symbol;Acc:MGI:3704343]	1.4715	0.00064241	0.0045592
17313	Mgp	matrix Gla protein [Source:MGI Symbol;Acc:MGI:96976]	1.4714	9.85e-06	0.00011991
12227	Btg2	B cell translocation gene 2, anti-proliferative [Source:MGI Symbol;Acc:MGI:108384]	1.4706	0.0002957	0.002337
16518	Kcnj2	potassium inwardly-rectifying channel, subfamily J, member 2 [Source:MGI Symbol;Acc:MGI:104744]	1.4704	7.26e-06	9.14e-05
57746	Piwil2	piwi-like RNA-mediated gene silencing 2 [Source:MGI Symbol;Acc:MGI:1930036]	1.4702	0.00037086	0.0028493
11568	Aebp1	AE binding protein 1 [Source:MGI Symbol;Acc:MGI:1197012]	1.4693	0.006777	0.033033
13423	Dnase2a	deoxyribonuclease II alpha [Source:MGI Symbol;Acc:MGI:1329019]	1.469	2.98e-08	6.96e-07
16425	Itih2	inter-alpha trypsin inhibitor, heavy chain 2 [Source:MGI Symbol;Acc:MGI:96619]	1.4653	6.73e-05	0.00063819
15505	Hsph1	heat shock 105kDa/110kDa protein 1 [Source:MGI Symbol;Acc:MGI:105053]	1.4653	8.61e-11	3.54e-09
NA	Gm26890	predicted gene, 26890 [Source:MGI Symbol;Acc:MGI:5477384]	1.4651	0.0083551	0.039252
21853	Timeless	timeless circadian clock 1 [Source:MGI Symbol;Acc:MGI:1321393]	1.4651	0.0026484	0.015015
229003	Helz2	helicase with zinc finger 2, transcriptional coactivator [Source:MGI Symbol;Acc:MGI:2385169]	1.4641	0.00066762	0.0047139
81910	Rrbp1	ribosome binding protein 1 [Source:MGI Symbol;Acc:MGI:1932395]	1.4633	0.0038455	0.020596
15528	Hspe1	heat shock protein 1 (chaperonin 10) [Source:MGI Symbol;Acc:MGI:104680]	1.4626	2.26e-22	7.98e-20
105837	Mtbp	Mdm2, transformed 3T3 cell double minute p53 binding protein [Source:MGI Symbol;Acc:MGI:2146005]	1.4618	0.0025865	0.014716
69146	Gsdmd	gasdermin D [Source:MGI Symbol;Acc:MGI:1916396]	1.4572	0.0029896	0.01666
319197	Gpr4	G protein-coupled receptor 4 [Source:MGI Symbol;Acc:MGI:2441992]	1.456	0.00086136	0.0058288
21934	Tnfrsf11a	tumor necrosis factor receptor superfamily, member 11a, NFKB activator [Source:MGI Symbol;Acc:MGI:1314891]	1.4554	7.27e-05	0.00068289
69912	Nup43	nucleoporin 43 [Source:MGI Symbol;Acc:MGI:1917162]	1.4523	4.58e-09	1.31e-07
12262	C1qc	complement component 1, q subcomponent, C chain [Source:MGI Symbol;Acc:MGI:88225]	1.452	1.41e-05	0.00016451
353499	Tmc4	transmembrane channel-like gene family 4 [Source:MGI Symbol;Acc:MGI:2669035]	1.4512	0.00034034	0.0026485
654820	G530011O06Rik	RIKEN cDNA G530011O06 gene [Source:MGI Symbol;Acc:MGI:3603513]	1.451	3.39e-08	7.79e-07
13346	Des	desmin [Source:MGI Symbol;Acc:MGI:94885]	1.4509	0.0052946	0.026826
53881	Slc5a3	solute carrier family 5 (inositol transporters), member 3 [Source:MGI Symbol;Acc:MGI:1858226]	1.4505	2.91e-20	7.14e-18
634386	Ftl1-ps1	ferritin light polypeptide 1, pseudogene 1 [Source:MGI Symbol;Acc:MGI:3779109]	1.4501	1.44e-09	4.58e-08
68028	Rpl22l1	ribosomal protein L22 like 1 [Source:MGI Symbol;Acc:MGI:1915278]	1.4498	2.95e-06	4.14e-05
235505	Cd109	CD109 antigen [Source:MGI Symbol;Acc:MGI:2445221]	1.4491	9.36e-08	1.92e-06
14739	S1pr2	sphingosine-1-phosphate receptor 2 [Source:MGI Symbol;Acc:MGI:99569]	1.4454	3.15e-06	4.39e-05
12705	Cited1	Cbp/p300-interacting transactivator with Glu/Asp-rich carboxy-terminal domain 1 [Source:MGI Symbol;Acc:MGI:108023]	1.4446	0.00040858	0.0030963
100039864	Snhg12	small nucleolar RNA host gene 12 [Source:MGI Symbol;Acc:MGI:1916721]	1.4423	3.28e-06	4.55e-05
16775	Lama4	laminin, alpha 4 [Source:MGI Symbol;Acc:MGI:109321]	1.4416	0.0095856	0.043817
20204	Prrx2	paired related homeobox 2 [Source:MGI Symbol;Acc:MGI:98218]	1.4407	0.00013087	0.0011491
NA	2010111I01Rik	RIKEN cDNA 2010111I01 gene [Source:MGI Symbol;Acc:MGI:1919311]	1.4395	4.7e-08	1.04e-06
18003	Nedd9	neural precursor cell expressed, developmentally down-regulated gene 9 [Source:MGI Symbol;Acc:MGI:97302]	1.4357	9.43e-10	3.11e-08
77595	Nup210l	nucleoporin 210-like [Source:MGI Symbol;Acc:MGI:1924845]	1.4345	0.0075168	0.035896
16859	Lgals9	lectin, galactose binding, soluble 9 [Source:MGI Symbol;Acc:MGI:109496]	1.4339	8.29e-09	2.23e-07
18214	Ddr2	discoidin domain receptor family, member 2 [Source:MGI Symbol;Acc:MGI:1345277]	1.4324	0.0020001	0.011812
12608	Cebpb	CCAAT/enhancer binding protein (C/EBP), beta [Source:MGI Symbol;Acc:MGI:88373]	1.4316	3.8e-12	2.12e-10
217430	Pqlc3	PQ loop repeat containing [Source:MGI Symbol;Acc:MGI:2444067]	1.4271	1.56e-05	0.00017938
320696	Ccdc158	coiled-coil domain containing 158 [Source:MGI Symbol;Acc:MGI:2444555]	1.4267	0.002168	0.012659
21877	Tk1	thymidine kinase 1 [Source:MGI Symbol;Acc:MGI:98763]	1.4262	0.0003116	0.0024465
240913	Adamts4	a disintegrin-like and metallopeptidase (reprolysin type) with thrombospondin type 1 motif, 4 [Source:MGI Symbol;Acc:MGI:1339949]	1.4227	0.0067864	0.033063
15277	Hk2	hexokinase 2 [Source:MGI Symbol;Acc:MGI:1315197]	1.4204	1.15e-08	2.97e-07
17164	Mapkapk2	MAP kinase-activated protein kinase 2 [Source:MGI Symbol;Acc:MGI:109298]	1.4191	6.5e-07	1.08e-05
329065	Scd4	stearoyl-coenzyme A desaturase 4 [Source:MGI Symbol;Acc:MGI:2670997]	1.4183	0.0085072	0.039825
54325	Elovl1	elongation of very long chain fatty acids (FEN1/Elo2, SUR4/Elo3, yeast)-like 1 [Source:MGI Symbol;Acc:MGI:1858959]	1.4152	0.0020124	0.011868
16412	Itgb1	integrin beta 1 (fibronectin receptor beta) [Source:MGI Symbol;Acc:MGI:96610]	1.4147	5.3e-11	2.32e-09
23921	Sh2b2	SH2B adaptor protein 2 [Source:MGI Symbol;Acc:MGI:1345171]	1.4132	2.11e-12	1.25e-10
73824	Snhg6	small nucleolar RNA host gene 6 [Source:MGI Symbol;Acc:MGI:1921074]	1.4113	3.2e-05	0.0003338
101497	Plekhg2	pleckstrin homology domain containing, family G (with RhoGef domain) member 2 [Source:MGI Symbol;Acc:MGI:2141874]	1.4108	0.0036991	0.019956
545261	Bvht	braveheart long non-coding RNA [Source:MGI Symbol;Acc:MGI:5434104]	1.4102	8.27e-06	0.00010289
77889	Lbh	limb-bud and heart [Source:MGI Symbol;Acc:MGI:1925139]	1.408	9.01e-05	0.000825
99929	Tiparp	TCDD-inducible poly(ADP-ribose) polymerase [Source:MGI Symbol;Acc:MGI:2159210]	1.4076	1.72e-17	2.54e-15
15982	Ifrd1	interferon-related developmental regulator 1 [Source:MGI Symbol;Acc:MGI:1316717]	1.406	6.38e-19	1.18e-16
71607	Snx20	sorting nexin 20 [Source:MGI Symbol;Acc:MGI:1918857]	1.4052	0.004912	0.025211
56742	Psrc1	proline/serine-rich coiled-coil 1 [Source:MGI Symbol;Acc:MGI:1913099]	1.4033	1.69e-14	1.46e-12
NA	Aim1	absent in melanoma 1 [Source:MGI Symbol;Acc:MGI:109544]	1.403	3.61e-05	0.00037044
68981	Snrpa1	small nuclear ribonucleoprotein polypeptide A' [Source:MGI Symbol;Acc:MGI:1916231]	1.401	2.31e-13	1.64e-11
67204	Eif2s2	eukaryotic translation initiation factor 2, subunit 2 (beta) [Source:MGI Symbol;Acc:MGI:1914454]	1.4003	3.9e-09	1.13e-07
668218	Bin2	bridging integrator 2 [Source:MGI Symbol;Acc:MGI:3611448]	1.4002	5.92e-05	0.00056959
14367	Fzd5	frizzled class receptor 5 [Source:MGI Symbol;Acc:MGI:108571]	1.3995	0.002082	0.012198
67020	Tmem88	transmembrane protein 88 [Source:MGI Symbol;Acc:MGI:1914270]	1.3992	7.56e-06	9.49e-05
56878	Rbms1	RNA binding motif, single stranded interacting protein 1 [Source:MGI Symbol;Acc:MGI:1861774]	1.3989	1.48e-09	4.68e-08
24058	Sigirr	single immunoglobulin and toll-interleukin 1 receptor (TIR) domain [Source:MGI Symbol;Acc:MGI:1344402]	1.395	0.0087321	0.040673
319622	Itpripl2	inositol 1,4,5-triphosphate receptor interacting protein-like 2 [Source:MGI Symbol;Acc:MGI:2442416]	1.3913	0.00024942	0.002015
69698	Slc52a3	solute carrier protein family 52, member 3 [Source:MGI Symbol;Acc:MGI:1916948]	1.3876	9.44e-07	1.51e-05
230837	Asap3	ArfGAP with SH3 domain, ankyrin repeat and PH domain 3 [Source:MGI Symbol;Acc:MGI:2684986]	1.3871	0.00096982	0.0064135
12925	Crip1	cysteine-rich protein 1 (intestinal) [Source:MGI Symbol;Acc:MGI:88501]	1.3835	0.0020802	0.012193
19219	Ptger4	prostaglandin E receptor 4 (subtype EP4) [Source:MGI Symbol;Acc:MGI:104311]	1.383	0.0011946	0.0076363
54153	Rasa4	RAS p21 protein activator 4 [Source:MGI Symbol;Acc:MGI:1858600]	1.3795	0.00023655	0.0019296
NA	Gm26767	predicted gene, 26767 [Source:MGI Symbol;Acc:MGI:5477261]	1.3786	0.00019807	0.0016434
16453	Jak3	Janus kinase 3 [Source:MGI Symbol;Acc:MGI:99928]	1.3782	1.76e-05	0.00019933
216858	Kctd11	potassium channel tetramerisation domain containing 11 [Source:MGI Symbol;Acc:MGI:2448712]	1.3773	0.0076923	0.036614
230787	Themis2	thymocyte selection associated family member 2 [Source:MGI Symbol;Acc:MGI:2446213]	1.3772	0.00018408	0.0015464
235330	Ttc12	tetratricopeptide repeat domain 12 [Source:MGI Symbol;Acc:MGI:2444588]	1.3753	8.17e-05	0.00075701
100042889	C920021L13Rik	RIKEN cDNA C920021L13 gene [Source:MGI Symbol;Acc:MGI:1923991]	1.3752	0.00030776	0.0024191
12367	Casp3	caspase 3 [Source:MGI Symbol;Acc:MGI:107739]	1.3709	4e-10	1.44e-08
80888	Hspb8	heat shock protein 8 [Source:MGI Symbol;Acc:MGI:2135756]	1.3708	1.58e-05	0.00018126
16543	Mdfic	MyoD family inhibitor domain containing [Source:MGI Symbol;Acc:MGI:104611]	1.3691	0.008388	0.039371
12064	Bdnf	brain derived neurotrophic factor [Source:MGI Symbol;Acc:MGI:88145]	1.3683	3.46e-15	3.42e-13
381845	Rnf225	ring finger protein 225 [Source:MGI Symbol;Acc:MGI:1924198]	1.3678	0.0040203	0.021363
66611	Ribc1	RIB43A domain with coiled-coils 1 [Source:MGI Symbol;Acc:MGI:1913861]	1.3673	0.005088	0.025955
19712	Rest	RE1-silencing transcription factor [Source:MGI Symbol;Acc:MGI:104897]	1.366	1.47e-13	1.08e-11
102634962	Gm27252	predicted gene 27252 [Source:MGI Symbol;Acc:MGI:5521095]	1.3658	0.0095493	0.043679
27056	Irf5	interferon regulatory factor 5 [Source:MGI Symbol;Acc:MGI:1350924]	1.3642	9.54e-06	0.00011658
26570	Slc7a11	solute carrier family 7 (cationic amino acid transporter, y+ system), member 11 [Source:MGI Symbol;Acc:MGI:1347355]	1.3641	0.00019264	0.0016053
100038356	Gm15612	predicted gene 15612 [Source:MGI Symbol;Acc:MGI:3641714]	1.3595	0.0083854	0.039371
107869	Cth	cystathionase (cystathionine gamma-lyase) [Source:MGI Symbol;Acc:MGI:1339968]	1.3594	0.0098412	0.044738
74617	Scpep1	serine carboxypeptidase 1 [Source:MGI Symbol;Acc:MGI:1921867]	1.3575	7.04e-05	0.00066365
79202	Tnfrsf22	tumor necrosis factor receptor superfamily, member 22 [Source:MGI Symbol;Acc:MGI:1930270]	1.3573	0.00030862	0.0024251
23853	Def6	differentially expressed in FDCP 6 [Source:MGI Symbol;Acc:MGI:1346328]	1.3563	0.00027856	0.0022166
14115	Fbln2	fibulin 2 [Source:MGI Symbol;Acc:MGI:95488]	1.3556	0.0019627	0.011624
17886	Myh9	myosin, heavy polypeptide 9, non-muscle [Source:MGI Symbol;Acc:MGI:107717]	1.3555	0.00069548	0.004869
13198	Ddit3	DNA-damage inducible transcript 3 [Source:MGI Symbol;Acc:MGI:109247]	1.3547	2.04e-16	2.47e-14
330149	Hfm1	HFM1, ATP-dependent DNA helicase homolog [Source:MGI Symbol;Acc:MGI:3036246]	1.3525	1.11e-06	1.73e-05
16985	Lsp1	lymphocyte specific 1 [Source:MGI Symbol;Acc:MGI:96832]	1.3521	1.14e-07	2.28e-06
17210	Mcl1	myeloid cell leukemia sequence 1 [Source:MGI Symbol;Acc:MGI:101769]	1.351	4.7e-12	2.56e-10
327762	Dna2	DNA replication helicase/nuclease 2 [Source:MGI Symbol;Acc:MGI:2443732]	1.3506	0.00018986	0.0015864
208164	Fam180a	family with sequence similarity 180, member A [Source:MGI Symbol;Acc:MGI:3039626]	1.3501	0.00079572	0.0054612
NA	Gm20488	predicted gene 20488 [Source:MGI Symbol;Acc:MGI:5141953]	1.35	0.0010196	0.0066963
229731	Slc25a24	solute carrier family 25 (mitochondrial carrier, phosphate carrier), member 24 [Source:MGI Symbol;Acc:MGI:1917160]	1.3494	5.81e-05	0.00056105
54524	Syt6	synaptotagmin VI [Source:MGI Symbol;Acc:MGI:1859544]	1.3493	1.75e-06	2.59e-05
14411	Slc6a12	solute carrier family 6 (neurotransmitter transporter, betaine/GABA), member 12 [Source:MGI Symbol;Acc:MGI:95628]	1.349	0.0026794	0.015171
12834	Col6a2	collagen, type VI, alpha 2 [Source:MGI Symbol;Acc:MGI:88460]	1.3443	0.00048619	0.0036006
74427	Eaf1	ELL associated factor 1 [Source:MGI Symbol;Acc:MGI:1921677]	1.3431	4.94e-11	2.18e-09
672511	Rnf213	ring finger protein 213 [Source:MGI Symbol;Acc:MGI:1289196]	1.3424	3.08e-05	0.00032334
13799	En2	engrailed 2 [Source:MGI Symbol;Acc:MGI:95390]	1.3389	0.0061471	0.030487
14707	Gng5	guanine nucleotide binding protein (G protein), gamma 5 [Source:MGI Symbol;Acc:MGI:109164]	1.3376	3.75e-06	5.1e-05
13417	Dnah8	dynein, axonemal, heavy chain 8 [Source:MGI Symbol;Acc:MGI:107714]	1.3348	0.010065	0.045678
60530	Fignl1	fidgetin-like 1 [Source:MGI Symbol;Acc:MGI:1890648]	1.3336	0.0048197	0.024835
219148	Fam167a	family with sequence similarity 167, member A [Source:MGI Symbol;Acc:MGI:3606565]	1.3332	7.96e-06	9.94e-05
100678	Psph	phosphoserine phosphatase [Source:MGI Symbol;Acc:MGI:97788]	1.3323	1.87e-15	1.92e-13
16529	Kcnk5	potassium channel, subfamily K, member 5 [Source:MGI Symbol;Acc:MGI:1336175]	1.331	0.0004519	0.003376
72662	Dis3	DIS3 homolog, exosome endoribonuclease and 3'-5' exoribonuclease [Source:MGI Symbol;Acc:MGI:1919912]	1.3296	9.96e-15	8.87e-13
107702	Rnh1	ribonuclease/angiogenin inhibitor 1 [Source:MGI Symbol;Acc:MGI:1195456]	1.3295	1.93e-05	0.00021517
213053	Slc39a14	solute carrier family 39 (zinc transporter), member 14 [Source:MGI Symbol;Acc:MGI:2384851]	1.3275	6.18e-07	1.04e-05
20947	Swap70	SWA-70 protein [Source:MGI Symbol;Acc:MGI:1298390]	1.3264	0.0047552	0.024569
243771	Parp12	poly (ADP-ribose) polymerase family, member 12 [Source:MGI Symbol;Acc:MGI:2143990]	1.3262	5.38e-05	0.00052459
69524	Esam	endothelial cell-specific adhesion molecule [Source:MGI Symbol;Acc:MGI:1916774]	1.3257	0.0011719	0.0075134
72330	Klhl40	kelch-like 40 [Source:MGI Symbol;Acc:MGI:1919580]	1.324	2.31e-12	1.36e-10
16535	Kcnq1	potassium voltage-gated channel, subfamily Q, member 1 [Source:MGI Symbol;Acc:MGI:108083]	1.3234	0.0096975	0.04421
12258	Serping1	serine (or cysteine) peptidase inhibitor, clade G, member 1 [Source:MGI Symbol;Acc:MGI:894696]	1.3227	0.00012804	0.0011273
373864	Col27a1	collagen, type XXVII, alpha 1 [Source:MGI Symbol;Acc:MGI:2672118]	1.3206	3.65e-11	1.66e-09
66373	Lsm5	LSM5 homolog, U6 small nuclear RNA and mRNA degradation associated [Source:MGI Symbol;Acc:MGI:1913623]	1.3206	0.0006443	0.0045693
20321	Frrs1	ferric-chelate reductase 1 [Source:MGI Symbol;Acc:MGI:108076]	1.3172	0.010435	0.047059
75614	Rab26os	RAB26, member RAS oncogene family, opposite strand [Source:MGI Symbol;Acc:MGI:1922864]	1.3161	5.72e-05	0.00055376
14013	Mecom	MDS1 and EVI1 complex locus [Source:MGI Symbol;Acc:MGI:95457]	1.3151	0.0028252	0.015875
70110	Ifi35	interferon-induced protein 35 [Source:MGI Symbol;Acc:MGI:1917360]	1.3148	3.24e-05	0.0003377
14747	Cmklr1	chemokine-like receptor 1 [Source:MGI Symbol;Acc:MGI:109603]	1.3139	2.69e-08	6.33e-07
56449	Ybx3	Y box protein 3 [Source:MGI Symbol;Acc:MGI:2137670]	1.3135	5.24e-08	1.15e-06
268396	Sh3pxd2b	SH3 and PX domains 2B [Source:MGI Symbol;Acc:MGI:2442062]	1.3134	9e-05	0.00082458
NA	Gm694	predicted gene 694 [Source:MGI Symbol;Acc:MGI:2685540]	1.3127	6.43e-05	0.00061297
60599	Trp53inp1	transformation related protein 53 inducible nuclear protein 1 [Source:MGI Symbol;Acc:MGI:1926609]	1.3104	3e-15	2.99e-13
234311	Ddx60	DEAD (Asp-Glu-Ala-Asp) box polypeptide 60 [Source:MGI Symbol;Acc:MGI:2384570]	1.3057	0.0036819	0.019893
228482	Arhgap11a	Rho GTPase activating protein 11A [Source:MGI Symbol;Acc:MGI:2444300]	1.3053	5.81e-08	1.26e-06
83382	Siglece	sialic acid binding Ig-like lectin E [Source:MGI Symbol;Acc:MGI:1932475]	1.3051	0.0086174	0.040225
12795	Plk3	polo-like kinase 3 [Source:MGI Symbol;Acc:MGI:109604]	1.3047	2.46e-06	3.53e-05
NA	Fam179a	family with sequence similarity 179, member A [Source:MGI Symbol;Acc:MGI:2443498]	1.3012	0.0010006	0.0065894
246228	Vwa1	von Willebrand factor A domain containing 1 [Source:MGI Symbol;Acc:MGI:2179729]	1.2946	0.0016068	0.0098404
67939	Prorsd1	prolyl-tRNA synthetase domain containing 1 [Source:MGI Symbol;Acc:MGI:1915189]	1.2875	8.19e-06	0.00010183
54132	Pdlim1	PDZ and LIM domain 1 (elfin) [Source:MGI Symbol;Acc:MGI:1860611]	1.2873	0.00012075	0.0010716
66120	Fkbp11	FK506 binding protein 11 [Source:MGI Symbol;Acc:MGI:1913370]	1.2869	0.0057408	0.028738
17254	Slc3a2	solute carrier family 3 (activators of dibasic and neutral amino acid transport), member 2 [Source:MGI Symbol;Acc:MGI:96955]	1.2853	1.04e-05	0.00012555
27214	Dbf4	DBF4 zinc finger [Source:MGI Symbol;Acc:MGI:1351328]	1.2852	0.00014868	0.001281
12153	Bmp1	bone morphogenetic protein 1 [Source:MGI Symbol;Acc:MGI:88176]	1.2851	7.62e-05	0.00071159
16523	Kcnj8	potassium inwardly-rectifying channel, subfamily J, member 8 [Source:MGI Symbol;Acc:MGI:1100508]	1.2819	0.0009607	0.0063642
71934	Car13	carbonic anhydrase 13 [Source:MGI Symbol;Acc:MGI:1931322]	1.2801	0.0014893	0.0092201
21924	Tnnc1	troponin C, cardiac/slow skeletal [Source:MGI Symbol;Acc:MGI:98779]	1.2796	0.00055688	0.0040373
12075	Bfsp1	beaded filament structural protein 1, in lens-CP94 [Source:MGI Symbol;Acc:MGI:101770]	1.2784	0.0073579	0.035353
11435	Chrna1	cholinergic receptor, nicotinic, alpha polypeptide 1 (muscle) [Source:MGI Symbol;Acc:MGI:87885]	1.2771	1.07e-05	0.00012904
22371	Vwf	Von Willebrand factor [Source:MGI Symbol;Acc:MGI:98941]	1.2747	0.0003498	0.0027112
75746	Morc4	microrchidia 4 [Source:MGI Symbol;Acc:MGI:1922996]	1.274	5.31e-09	1.49e-07
19039	Lgals3bp	lectin, galactoside-binding, soluble, 3 binding protein [Source:MGI Symbol;Acc:MGI:99554]	1.2735	0.00038303	0.002928
75416	Nop14	NOP14 nucleolar protein [Source:MGI Symbol;Acc:MGI:1922666]	1.2734	1.55e-07	3.02e-06
21336	Tacr1	tachykinin receptor 1 [Source:MGI Symbol;Acc:MGI:98475]	1.2726	2.02e-05	0.00022358
93671	Cd163	CD163 antigen [Source:MGI Symbol;Acc:MGI:2135946]	1.2725	0.0040971	0.021695
208228	Mob3a	MOB kinase activator 3A [Source:MGI Symbol;Acc:MGI:3050117]	1.2707	5.17e-05	0.00050625
NA	Gm43566	predicted gene 43566 [Source:MGI Symbol;Acc:MGI:5663703]	1.2699	0.0047253	0.02444
15900	Irf8	interferon regulatory factor 8 [Source:MGI Symbol;Acc:MGI:96395]	1.2696	0.00094142	0.0062651
55948	Sfn	stratifin [Source:MGI Symbol;Acc:MGI:1891831]	1.2679	0.0082421	0.038803
108673	Ccdc86	coiled-coil domain containing 86 [Source:MGI Symbol;Acc:MGI:1277220]	1.2671	2.48e-05	0.00026774
72017	Cyb5r1	cytochrome b5 reductase 1 [Source:MGI Symbol;Acc:MGI:1919267]	1.2668	4.28e-15	4.13e-13
21678	Tead3	TEA domain family member 3 [Source:MGI Symbol;Acc:MGI:109241]	1.2649	3.48e-08	7.96e-07
20971	Sdc4	syndecan 4 [Source:MGI Symbol;Acc:MGI:1349164]	1.2624	1.58e-17	2.36e-15
106512	Gpsm3	G-protein signalling modulator 3 (AGS3-like, C. elegans) [Source:MGI Symbol;Acc:MGI:2146785]	1.2573	0.010523	0.047355
20350	Sema3f	sema domain, immunoglobulin domain (Ig), short basic domain, secreted, (semaphorin) 3F [Source:MGI Symbol;Acc:MGI:1096347]	1.2567	0.0031551	0.017411
12814	Col11a1	collagen, type XI, alpha 1 [Source:MGI Symbol;Acc:MGI:88446]	1.2551	1.48e-08	3.71e-07
18938	Ppp1r14b	protein phosphatase 1, regulatory (inhibitor) subunit 14B [Source:MGI Symbol;Acc:MGI:107682]	1.2549	0.0074	0.035485
26427	Creb3l1	cAMP responsive element binding protein 3-like 1 [Source:MGI Symbol;Acc:MGI:1347062]	1.2545	2.36e-08	5.63e-07
319508	Syt15	synaptotagmin XV [Source:MGI Symbol;Acc:MGI:2442166]	1.2511	0.0031167	0.017228
14284	Fosl2	fos-like antigen 2 [Source:MGI Symbol;Acc:MGI:102858]	1.2502	8.53e-10	2.84e-08
83961	Nrg4	neuregulin 4 [Source:MGI Symbol;Acc:MGI:1933833]	1.2494	0.0049306	0.025281
66282	Tma16	translation machinery associated 16 [Source:MGI Symbol;Acc:MGI:1913532]	1.249	1.1e-11	5.57e-10
208936	Adamts18	a disintegrin-like and metallopeptidase (reprolysin type) with thrombospondin type 1 motif, 18 [Source:MGI Symbol;Acc:MGI:2442600]	1.2483	0.00054269	0.0039503
22376	Was	Wiskott-Aldrich syndrome [Source:MGI Symbol;Acc:MGI:105059]	1.2479	0.0016727	0.010166
20672	Sox18	SRY (sex determining region Y)-box 18 [Source:MGI Symbol;Acc:MGI:103559]	1.2469	0.001524	0.0094068
67797	Snrnp48	small nuclear ribonucleoprotein 48 (U11/U12) [Source:MGI Symbol;Acc:MGI:1915047]	1.2467	2.89e-12	1.65e-10
66929	Asf1b	anti-silencing function 1B histone chaperone [Source:MGI Symbol;Acc:MGI:1914179]	1.2463	0.009001	0.041684
13713	Elk3	ELK3, member of ETS oncogene family [Source:MGI Symbol;Acc:MGI:101762]	1.2441	0.00033869	0.0026385
19221	Ptgfrn	prostaglandin F2 receptor negative regulator [Source:MGI Symbol;Acc:MGI:1277114]	1.2401	0.0001473	0.001271
13846	Ephb4	Eph receptor B4 [Source:MGI Symbol;Acc:MGI:104757]	1.2399	0.0033328	0.018259
74249	Lrrc2	leucine rich repeat containing 2 [Source:MGI Symbol;Acc:MGI:1921499]	1.2375	0.00080619	0.0055239
114774	Pawr	PRKC, apoptosis, WT1, regulator [Source:MGI Symbol;Acc:MGI:2149961]	1.2368	3.29e-06	4.56e-05
224530	Acat3	acetyl-Coenzyme A acetyltransferase 3 [Source:MGI Symbol;Acc:MGI:109182]	1.236	5.73e-05	0.00055503
74775	Lmbr1l	limb region 1 like [Source:MGI Symbol;Acc:MGI:1289247]	1.2355	0.0024692	0.014143
11489	Adam12	a disintegrin and metallopeptidase domain 12 (meltrin alpha) [Source:MGI Symbol;Acc:MGI:105378]	1.2345	0.00049682	0.0036615
18150	Npm3	nucleoplasmin 3 [Source:MGI Symbol;Acc:MGI:894653]	1.2339	0.00066633	0.0047071
100198	H6pd	hexose-6-phosphate dehydrogenase (glucose 1-dehydrogenase) [Source:MGI Symbol;Acc:MGI:2140356]	1.2324	0.00085819	0.0058087
24082	Map2k3os	mitogen-activated protein kinase kinase 3, opposite strand [Source:MGI Symbol;Acc:MGI:1344334]	1.2322	0.00041975	0.0031669
214547	She	src homology 2 domain-containing transforming protein E [Source:MGI Symbol;Acc:MGI:1099462]	1.232	0.0029928	0.016668
13650	Rhbdf1	rhomboid 5 homolog 1 [Source:MGI Symbol;Acc:MGI:104328]	1.2312	6.31e-13	4.06e-11
16598	Klf2	Kruppel-like factor 2 (lung) [Source:MGI Symbol;Acc:MGI:1342772]	1.2306	0.001411	0.0087861
14794	Spsb2	splA/ryanodine receptor domain and SOCS box containing 2 [Source:MGI Symbol;Acc:MGI:1315199]	1.2303	0.00077192	0.0053307
12192	Zfp36l1	zinc finger protein 36, C3H type-like 1 [Source:MGI Symbol;Acc:MGI:107946]	1.2297	0.0016761	0.010176
110208	Pgd	phosphogluconate dehydrogenase [Source:MGI Symbol;Acc:MGI:97553]	1.2297	0.0076005	0.036236
217069	Trim25	tripartite motif-containing 25 [Source:MGI Symbol;Acc:MGI:102749]	1.2291	0.0017244	0.010422
12495	Entpd1	ectonucleoside triphosphate diphosphohydrolase 1 [Source:MGI Symbol;Acc:MGI:102805]	1.2273	0.0030573	0.016961
53620	Vamp5	vesicle-associated membrane protein 5 [Source:MGI Symbol;Acc:MGI:1858622]	1.2269	4.48e-06	5.96e-05
72344	Usp36	ubiquitin specific peptidase 36 [Source:MGI Symbol;Acc:MGI:1919594]	1.2261	1.6e-07	3.09e-06
71371	Arid5b	AT rich interactive domain 5B (MRF1-like) [Source:MGI Symbol;Acc:MGI:2175912]	1.2251	2.9e-14	2.44e-12
232680	Cpa2	carboxypeptidase A2, pancreatic [Source:MGI Symbol;Acc:MGI:3617840]	1.2251	0.00030134	0.0023757
68628	Fbxw9	F-box and WD-40 domain protein 9 [Source:MGI Symbol;Acc:MGI:1915878]	1.2237	4.88e-11	2.16e-09
14630	Gclm	glutamate-cysteine ligase, modifier subunit [Source:MGI Symbol;Acc:MGI:104995]	1.2216	0.0017307	0.010453
99681	Tchh	trichohyalin [Source:MGI Symbol;Acc:MGI:2177944]	1.2204	0.00014634	0.0012638
20196	S100a13	S100 calcium binding protein A13 [Source:MGI Symbol;Acc:MGI:109581]	1.2196	6.32e-12	3.36e-10
14828	Hspa5	heat shock protein 5 [Source:MGI Symbol;Acc:MGI:95835]	1.2173	3.82e-08	8.65e-07
27060	Tcirg1	T cell, immune regulator 1, ATPase, H+ transporting, lysosomal V0 protein A3 [Source:MGI Symbol;Acc:MGI:1350931]	1.2166	0.0071948	0.034673
17961	Nat2	N-acetyltransferase 2 (arylamine N-acetyltransferase) [Source:MGI Symbol;Acc:MGI:109201]	1.2164	0.0080879	0.038202
270198	Pfkfb4	6-phosphofructo-2-kinase/fructose-2,6-biphosphatase 4 [Source:MGI Symbol;Acc:MGI:2687284]	1.2162	0.00085449	0.0057947
58207	Slc43a3	solute carrier family 43, member 3 [Source:MGI Symbol;Acc:MGI:1931054]	1.2158	0.0021723	0.012676
19041	Ppl	periplakin [Source:MGI Symbol;Acc:MGI:1194898]	1.2156	4.69e-08	1.04e-06
106878	Smim3	small integral membrane protein 3 [Source:MGI Symbol;Acc:MGI:1917088]	1.2152	7.99e-14	6.17e-12
268977	Ltbp1	latent transforming growth factor beta binding protein 1 [Source:MGI Symbol;Acc:MGI:109151]	1.2149	0.0035345	0.019197
231830	Micall2	MICAL-like 2 [Source:MGI Symbol;Acc:MGI:2444818]	1.2131	4.63e-05	0.00045935
56745	C1qtnf1	C1q and tumor necrosis factor related protein 1 [Source:MGI Symbol;Acc:MGI:1919254]	1.2114	0.00048353	0.0035846
67752	Ppp1r32	protein phosphatase 1, regulatory subunit 32 [Source:MGI Symbol;Acc:MGI:1915002]	1.2109	0.0010205	0.0067004
56706	Ccnl1	cyclin L1 [Source:MGI Symbol;Acc:MGI:1922664]	1.2107	3.11e-14	2.58e-12
58859	Efemp2	epidermal growth factor-containing fibulin-like extracellular matrix protein 2 [Source:MGI Symbol;Acc:MGI:1891209]	1.2092	0.00014489	0.001254
17314	Mgmt	O-6-methylguanine-DNA methyltransferase [Source:MGI Symbol;Acc:MGI:96977]	1.2084	0.0080232	0.037933
55989	Nop58	NOP58 ribonucleoprotein [Source:MGI Symbol;Acc:MGI:1933184]	1.2073	3.51e-15	3.45e-13
230737	Gnl2	guanine nucleotide binding protein-like 2 (nucleolar) [Source:MGI Symbol;Acc:MGI:2385207]	1.2053	6.2e-15	5.79e-13
68323	Nudt22	nudix (nucleoside diphosphate linked moiety X)-type motif 22 [Source:MGI Symbol;Acc:MGI:1915573]	1.2042	0.00085639	0.0058006
21414	Tcf7	transcription factor 7, T cell specific [Source:MGI Symbol;Acc:MGI:98507]	1.2024	0.00088088	0.0059387
99480	Dnttip2	deoxynucleotidyltransferase, terminal, interacting protein 2 [Source:MGI Symbol;Acc:MGI:1923173]	1.2009	6.64e-14	5.28e-12
19193	Pipox	pipecolic acid oxidase [Source:MGI Symbol;Acc:MGI:1197006]	1.2005	0.0028147	0.015819
11837	Rplp0	ribosomal protein, large, P0 [Source:MGI Symbol;Acc:MGI:1927636]	1.1987	4.01e-16	4.6e-14
67876	Coq10b	coenzyme Q10B [Source:MGI Symbol;Acc:MGI:1915126]	1.1971	9.89e-09	2.59e-07
74144	Robo4	roundabout guidance receptor 4 [Source:MGI Symbol;Acc:MGI:1921394]	1.1969	0.010817	0.048429
NA	Gm17024	predicted gene 17024 [Source:MGI Symbol;Acc:MGI:4937851]	1.1954	0.010812	0.048412
68567	Cgref1	cell growth regulator with EF hand domain 1 [Source:MGI Symbol;Acc:MGI:1915817]	1.1954	1.41e-11	6.99e-10
71709	Syde1	synapse defective 1, Rho GTPase, homolog 1 (C. elegans) [Source:MGI Symbol;Acc:MGI:1918959]	1.1948	0.00024551	0.0019891
12654	Chil1	chitinase-like 1 [Source:MGI Symbol;Acc:MGI:1340899]	1.1943	8.56e-06	0.00010591
17533	Mrc1	mannose receptor, C type 1 [Source:MGI Symbol;Acc:MGI:97142]	1.1942	0.00031408	0.0024633
108037	Shmt2	serine hydroxymethyltransferase 2 (mitochondrial) [Source:MGI Symbol;Acc:MGI:1277989]	1.1938	1.16e-12	7.1e-11
19248	Ptpn12	protein tyrosine phosphatase, non-receptor type 12 [Source:MGI Symbol;Acc:MGI:104673]	1.1934	2.78e-14	2.36e-12
16818	Lck	lymphocyte protein tyrosine kinase [Source:MGI Symbol;Acc:MGI:96756]	1.1931	0.00036372	0.0028064
233011	Itpkc	inositol 1,4,5-trisphosphate 3-kinase C [Source:MGI Symbol;Acc:MGI:2442554]	1.1922	4.72e-07	8.11e-06
107995	Cdc20	cell division cycle 20 [Source:MGI Symbol;Acc:MGI:1859866]	1.1918	0.0014784	0.0091551
67860	S100a16	S100 calcium binding protein A16 [Source:MGI Symbol;Acc:MGI:1915110]	1.191	9.49e-15	8.59e-13
69700	Col22a1	collagen, type XXII, alpha 1 [Source:MGI Symbol;Acc:MGI:1916950]	1.19	8.09e-05	0.00075003
225182	Rbbp8	retinoblastoma binding protein 8 [Source:MGI Symbol;Acc:MGI:2442995]	1.1893	3.19e-07	5.75e-06
20084	Rps18	ribosomal protein S18 [Source:MGI Symbol;Acc:MGI:98146]	1.1886	4.99e-08	1.1e-06
17130	Smad6	SMAD family member 6 [Source:MGI Symbol;Acc:MGI:1336883]	1.1867	0.00073123	0.0050861
73284	Ddit4l	DNA-damage-inducible transcript 4-like [Source:MGI Symbol;Acc:MGI:1920534]	1.1863	0.004343	0.022784
16949	Loxl1	lysyl oxidase-like 1 [Source:MGI Symbol;Acc:MGI:106096]	1.1822	7.53e-05	0.00070499
12703	Socs1	suppressor of cytokine signaling 1 [Source:MGI Symbol;Acc:MGI:1354910]	1.1817	0.0034996	0.019048
93837	Dach2	dachshund 2 (Drosophila) [Source:MGI Symbol;Acc:MGI:1890446]	1.1807	0.00089295	0.0059949
105988	Espl1	extra spindle pole bodies 1, separase [Source:MGI Symbol;Acc:MGI:2146156]	1.1802	0.00041921	0.0031641
21946	Pglyrp1	peptidoglycan recognition protein 1 [Source:MGI Symbol;Acc:MGI:1345092]	1.1801	2.87e-07	5.23e-06
71586	Ifih1	interferon induced with helicase C domain 1 [Source:MGI Symbol;Acc:MGI:1918836]	1.1798	4.15e-07	7.26e-06
56031	Ppie	peptidylprolyl isomerase E (cyclophilin E) [Source:MGI Symbol;Acc:MGI:1917118]	1.1798	6.33e-09	1.75e-07
66540	Fam107b	family with sequence similarity 107, member B [Source:MGI Symbol;Acc:MGI:1913790]	1.1793	0.0020736	0.012159
67776	Vwa5a	von Willebrand factor A domain containing 5A [Source:MGI Symbol;Acc:MGI:1915026]	1.1761	1.55e-12	9.3e-11
18858	Pmp22	peripheral myelin protein 22 [Source:MGI Symbol;Acc:MGI:97631]	1.176	0.00014644	0.0012643
666468	Atg4a	autophagy related 4A, cysteine peptidase [Source:MGI Symbol;Acc:MGI:2147903]	1.1759	6.59e-05	0.00062657
321019	Gpr183	G protein-coupled receptor 183 [Source:MGI Symbol;Acc:MGI:2442034]	1.1741	0.0040616	0.021547
18605	Enpp1	ectonucleotide pyrophosphatase/phosphodiesterase 1 [Source:MGI Symbol;Acc:MGI:97370]	1.1735	0.004277	0.022459
228787	Xkr7	X-linked Kx blood group related 7 [Source:MGI Symbol;Acc:MGI:3526711]	1.1732	0.004961	0.02541
21894	Tln1	talin 1 [Source:MGI Symbol;Acc:MGI:1099832]	1.1721	0.006957	0.03378
11637	Ak2	adenylate kinase 2 [Source:MGI Symbol;Acc:MGI:87978]	1.1721	0.00088713	0.0059697
19200	Pstpip1	proline-serine-threonine phosphatase-interacting protein 1 [Source:MGI Symbol;Acc:MGI:1321396]	1.1717	8.97e-05	0.00082231
107503	Atf5	activating transcription factor 5 [Source:MGI Symbol;Acc:MGI:2141857]	1.1716	0.0065223	0.032019
NA	8430408G22Rik	RIKEN cDNA 8430408G22 gene [Source:MGI Symbol;Acc:MGI:1918730]	1.1712	0.0011035	0.0071484
84004	Mcam	melanoma cell adhesion molecule [Source:MGI Symbol;Acc:MGI:1933966]	1.1697	0.0047513	0.024557
12585	Cdr2	cerebellar degeneration-related 2 [Source:MGI Symbol;Acc:MGI:1100885]	1.1693	0.00080166	0.0054967
212980	Slc45a3	solute carrier family 45, member 3 [Source:MGI Symbol;Acc:MGI:1922082]	1.1642	0.0040155	0.021345
17089	Lyar	Ly1 antibody reactive clone [Source:MGI Symbol;Acc:MGI:107470]	1.1631	7.74e-11	3.23e-09
12484	Cd24a	CD24a antigen [Source:MGI Symbol;Acc:MGI:88323]	1.1628	8.4e-06	0.00010413
54124	Cks1b	CDC28 protein kinase 1b [Source:MGI Symbol;Acc:MGI:1889208]	1.162	0.00010149	0.0009173
19106	Eif2ak2	eukaryotic translation initiation factor 2-alpha kinase 2 [Source:MGI Symbol;Acc:MGI:1353449]	1.161	9.17e-06	0.00011267
14011	Etv6	ets variant 6 [Source:MGI Symbol;Acc:MGI:109336]	1.1595	4.33e-07	7.54e-06
26364	Adgre5	adhesion G protein-coupled receptor E5 [Source:MGI Symbol;Acc:MGI:1347095]	1.1594	0.0040666	0.021565
22323	Vasp	vasodilator-stimulated phosphoprotein [Source:MGI Symbol;Acc:MGI:109268]	1.1569	4.6e-05	0.0004565
17997	Nedd1	neural precursor cell expressed, developmentally down-regulated gene 1 [Source:MGI Symbol;Acc:MGI:97293]	1.1546	7.36e-07	1.21e-05
NA	Gm44850	predicted gene 44850 [Source:MGI Symbol;Acc:MGI:5753426]	1.1539	0.0070177	0.034012
15510	Hspd1	heat shock protein 1 (chaperonin) [Source:MGI Symbol;Acc:MGI:96242]	1.153	6.72e-14	5.32e-12
244416	Ppp1r3b	protein phosphatase 1, regulatory (inhibitor) subunit 3B [Source:MGI Symbol;Acc:MGI:2177268]	1.1529	0.00747	0.035714
19252	Dusp1	dual specificity phosphatase 1 [Source:MGI Symbol;Acc:MGI:105120]	1.1518	0.00039443	0.0030016
14595	B4galt1	UDP-Gal:betaGlcNAc beta 1,4- galactosyltransferase, polypeptide 1 [Source:MGI Symbol;Acc:MGI:95705]	1.1515	5.95e-08	1.28e-06
18024	Nfe2l2	nuclear factor, erythroid derived 2, like 2 [Source:MGI Symbol;Acc:MGI:108420]	1.1509	7.56e-05	0.00070719
110109	Nop2	NOP2 nucleolar protein [Source:MGI Symbol;Acc:MGI:107891]	1.1507	4.6e-11	2.04e-09
71198	Otud1	OTU domain containing 1 [Source:MGI Symbol;Acc:MGI:1918448]	1.1491	5.9e-05	0.00056832
19188	Psme2	proteasome (prosome, macropain) activator subunit 2 (PA28 beta) [Source:MGI Symbol;Acc:MGI:1096365]	1.147	9.53e-12	4.85e-10
22351	Vill	villin-like [Source:MGI Symbol;Acc:MGI:1201781]	1.1469	0.0010277	0.0067389
234825	Klhdc4	kelch domain containing 4 [Source:MGI Symbol;Acc:MGI:2384569]	1.1462	1.18e-05	0.00014079
109186	6720427I07Rik	RIKEN cDNA 6720427I07 gene [Source:MGI Symbol;Acc:MGI:1924398]	1.1461	1.26e-06	1.94e-05
209212	Osgin2	oxidative stress induced growth inhibitor family member 2 [Source:MGI Symbol;Acc:MGI:2384798]	1.1446	8.17e-12	4.22e-10
12369	Casp7	caspase 7 [Source:MGI Symbol;Acc:MGI:109383]	1.143	1.28e-05	0.00015103
14859	Gsta3	glutathione S-transferase, alpha 3 [Source:MGI Symbol;Acc:MGI:95856]	1.1426	0.0016469	0.010045
56095	Ftsj3	FtsJ RNA methyltransferase homolog 3 (E. coli) [Source:MGI Symbol;Acc:MGI:1860295]	1.1419	2.99e-07	5.45e-06
76867	Rhbdd1	rhomboid domain containing 1 [Source:MGI Symbol;Acc:MGI:1924117]	1.1416	0.0012556	0.0079689
14113	Fbl	fibrillarin [Source:MGI Symbol;Acc:MGI:95486]	1.1398	0.00021897	0.0017998
14618	Gjb1	gap junction protein, beta 1 [Source:MGI Symbol;Acc:MGI:95719]	1.1387	0.0031816	0.01753
68090	Yif1a	Yip1 interacting factor homolog A (S. cerevisiae) [Source:MGI Symbol;Acc:MGI:1915340]	1.1378	1.2e-07	2.4e-06
74055	Plce1	phospholipase C, epsilon 1 [Source:MGI Symbol;Acc:MGI:1921305]	1.1378	2.46e-12	1.43e-10
22710	Zfp52	zinc finger protein 52 [Source:MGI Symbol;Acc:MGI:99199]	1.1376	2.56e-06	3.66e-05
414118	Zmiz1os1	Zmiz1 opposite strand 1 [Source:MGI Symbol;Acc:MGI:3041228]	1.1369	0.0011355	0.0073145
21664	Phlda1	pleckstrin homology like domain, family A, member 1 [Source:MGI Symbol;Acc:MGI:1096880]	1.1369	5.26e-09	1.48e-07
11513	Adcy7	adenylate cyclase 7 [Source:MGI Symbol;Acc:MGI:102891]	1.1358	0.0023326	0.013505
212167	Gsap	gamma-secretase activating protein [Source:MGI Symbol;Acc:MGI:2442259]	1.1353	4.02e-05	0.00040673
70511	Eef2kmt	eukaryotic elongation factor 2 lysine methyltransferase [Source:MGI Symbol;Acc:MGI:1917761]	1.1343	0.0017866	0.010739
12169	Bmx	BMX non-receptor tyrosine kinase [Source:MGI Symbol;Acc:MGI:1101778]	1.1338	0.0017179	0.010386
NA	1700028P14Rik	RIKEN cDNA 1700028P14 gene [Source:MGI Symbol;Acc:MGI:1914733]	1.1316	0.00064281	0.0045601
NA	Gm16365	predicted gene 16365 [Source:MGI Symbol;Acc:MGI:3840143]	1.1313	0.0076586	0.036465
54396	Irgm2	immunity-related GTPase family M member 2 [Source:MGI Symbol;Acc:MGI:1926262]	1.1302	1.27e-06	1.95e-05
60406	Sap30	sin3 associated polypeptide [Source:MGI Symbol;Acc:MGI:1929129]	1.13	9.84e-09	2.58e-07
243910	Nfkbid	nuclear factor of kappa light polypeptide gene enhancer in B cells inhibitor, delta [Source:MGI Symbol;Acc:MGI:3041243]	1.129	0.00023793	0.0019386
20973	Syngr2	synaptogyrin 2 [Source:MGI Symbol;Acc:MGI:1328324]	1.128	3.23e-05	0.00033741
76281	Tax1bp3	Tax1 (human T cell leukemia virus type I) binding protein 3 [Source:MGI Symbol;Acc:MGI:1923531]	1.1278	2.83e-05	0.00030119
217826	Kcnk13	potassium channel, subfamily K, member 13 [Source:MGI Symbol;Acc:MGI:2384976]	1.1278	0.00038845	0.0029632
16476	Jun	jun proto-oncogene [Source:MGI Symbol;Acc:MGI:96646]	1.1277	3.34e-08	7.7e-07
238799	Tnpo1	transportin 1 [Source:MGI Symbol;Acc:MGI:2681523]	1.1274	1.35e-08	3.42e-07
72565	Uaca	uveal autoantigen with coiled-coil domains and ankyrin repeats [Source:MGI Symbol;Acc:MGI:1919815]	1.1269	0.0015263	0.0094192
106628	Trip10	thyroid hormone receptor interactor 10 [Source:MGI Symbol;Acc:MGI:2146901]	1.1266	5.01e-09	1.43e-07
240726	Slco5a1	solute carrier organic anion transporter family, member 5A1 [Source:MGI Symbol;Acc:MGI:2443431]	1.1259	0.001071	0.006966
105722	Ano6	anoctamin 6 [Source:MGI Symbol;Acc:MGI:2145890]	1.1241	1.63e-05	0.00018622
71712	Dram1	DNA-damage regulated autophagy modulator 1 [Source:MGI Symbol;Acc:MGI:1918962]	1.1215	0.0019732	0.011677
66205	Cd302	CD302 antigen [Source:MGI Symbol;Acc:MGI:1913455]	1.1213	1.85e-09	5.72e-08
13040	Ctss	cathepsin S [Source:MGI Symbol;Acc:MGI:107341]	1.1212	2.94e-07	5.35e-06
69368	Wdfy1	WD repeat and FYVE domain containing 1 [Source:MGI Symbol;Acc:MGI:1916618]	1.1211	3.44e-05	0.0003553
671535	Parp10	poly (ADP-ribose) polymerase family, member 10 [Source:MGI Symbol;Acc:MGI:3712326]	1.119	0.0042951	0.022545
232449	Dera	deoxyribose-phosphate aldolase (putative) [Source:MGI Symbol;Acc:MGI:1913762]	1.1189	4.78e-05	0.00047249
24064	Spry2	sprouty homolog 2 (Drosophila) [Source:MGI Symbol;Acc:MGI:1345138]	1.1185	4.54e-13	3.01e-11
NA	Prkcdbp	protein kinase C, delta binding protein [Source:MGI Symbol;Acc:MGI:1923422]	1.1178	2.3e-06	3.32e-05
55987	Cpxm2	carboxypeptidase X 2 (M14 family) [Source:MGI Symbol;Acc:MGI:1926006]	1.1176	3.07e-05	0.00032205
20397	Sgpl1	sphingosine phosphate lyase 1 [Source:MGI Symbol;Acc:MGI:1261415]	1.1167	6.85e-05	0.00064839
16416	Itgb3	integrin beta 3 [Source:MGI Symbol;Acc:MGI:96612]	1.1159	0.00047013	0.0034933
80981	Arl4d	ADP-ribosylation factor-like 4D [Source:MGI Symbol;Acc:MGI:1933155]	1.1144	1.41e-06	2.14e-05
14314	Fstl1	follistatin-like 1 [Source:MGI Symbol;Acc:MGI:102793]	1.1143	0.00016448	0.0014005
105841	Dennd3	DENN/MADD domain containing 3 [Source:MGI Symbol;Acc:MGI:2146009]	1.1142	0.001658	0.010096
229776	Cdc14a	CDC14 cell division cycle 14A [Source:MGI Symbol;Acc:MGI:2442676]	1.1121	2.43e-07	4.5e-06
13036	Ctsh	cathepsin H [Source:MGI Symbol;Acc:MGI:107285]	1.112	1.93e-05	0.00021583
67946	Spata6	spermatogenesis associated 6 [Source:MGI Symbol;Acc:MGI:1915196]	1.1107	2.25e-05	0.00024606
64424	Polr1e	polymerase (RNA) I polypeptide E [Source:MGI Symbol;Acc:MGI:1929022]	1.1091	3.75e-06	5.1e-05
12450	Ccng1	cyclin G1 [Source:MGI Symbol;Acc:MGI:102890]	1.1089	1.22e-13	9.18e-12
13537	Dusp2	dual specificity phosphatase 2 [Source:MGI Symbol;Acc:MGI:101911]	1.1078	0.011	0.049103
67606	Fibin	fin bud initiation factor homolog (zebrafish) [Source:MGI Symbol;Acc:MGI:1914856]	1.1037	6.83e-06	8.68e-05
14455	Gas5	growth arrest specific 5 [Source:MGI Symbol;Acc:MGI:95659]	1.1035	8.55e-06	0.00010572
27261	Dok3	docking protein 3 [Source:MGI Symbol;Acc:MGI:1351490]	1.102	0.0070418	0.034083
231931	Gimap6	GTPase, IMAP family member 6 [Source:MGI Symbol;Acc:MGI:1918876]	1.1013	9.1e-05	0.00083252
72157	Pgm1	phosphoglucomutase 1 [Source:MGI Symbol;Acc:MGI:97564]	1.1009	3.06e-09	9.02e-08
232087	Mat2a	methionine adenosyltransferase II, alpha [Source:MGI Symbol;Acc:MGI:2443731]	1.1002	6.73e-14	5.32e-12
57315	Wdr46	WD repeat domain 46 [Source:MGI Symbol;Acc:MGI:1931871]	1.0986	0.00051031	0.0037476
19664	Rbpj	recombination signal binding protein for immunoglobulin kappa J region [Source:MGI Symbol;Acc:MGI:96522]	1.0974	1.3e-09	4.18e-08
73699	Ppp2r1b	protein phosphatase 2, regulatory subunit A, beta [Source:MGI Symbol;Acc:MGI:1920949]	1.0974	9.7e-11	3.96e-09
224823	Rrp36	ribosomal RNA processing 36 homolog (S. cerevisiae) [Source:MGI Symbol;Acc:MGI:2385053]	1.0948	3.53e-05	0.00036335
26433	Plod3	procollagen-lysine, 2-oxoglutarate 5-dioxygenase 3 [Source:MGI Symbol;Acc:MGI:1347008]	1.0946	0.0017046	0.010313
209086	Samd9l	sterile alpha motif domain containing 9-like [Source:MGI Symbol;Acc:MGI:1343184]	1.0943	2.72e-05	0.0002898
217835	Rin3	Ras and Rab interactor 3 [Source:MGI Symbol;Acc:MGI:2385708]	1.0941	0.0091989	0.042411
11536	Gpr182	G protein-coupled receptor 182 [Source:MGI Symbol;Acc:MGI:109545]	1.0934	0.010827	0.048457
66402	Sln	sarcolipin [Source:MGI Symbol;Acc:MGI:1913652]	1.0926	0.0053264	0.026938
14287	Fpgs	folylpolyglutamyl synthetase [Source:MGI Symbol;Acc:MGI:95576]	1.0918	0.00038945	0.0029685
22712	Zfp54	zinc finger protein 54 [Source:MGI Symbol;Acc:MGI:99201]	1.0913	0.0093455	0.042916
668253	Dleu2	deleted in lymphocytic leukemia, 2 [Source:MGI Symbol;Acc:MGI:1934030]	1.0906	3.25e-07	5.84e-06
71994	Cnn3	calponin 3, acidic [Source:MGI Symbol;Acc:MGI:1919244]	1.0903	9.63e-13	6.03e-11
NA	Gm7173	predicted gene 7173 [Source:MGI Symbol;Acc:MGI:3645063]	1.0899	0.003837	0.020559
224092	Lsg1	large 60S subunit nuclear export GTPase 1 [Source:MGI Symbol;Acc:MGI:107236]	1.0857	5.87e-10	2.03e-08
27081	Zfp275	zinc finger protein 275 [Source:MGI Symbol;Acc:MGI:1350985]	1.0851	0.00034005	0.002647
210808	Lacc1	laccase (multicopper oxidoreductase) domain containing 1 [Source:MGI Symbol;Acc:MGI:2445077]	1.0846	1.79e-07	3.41e-06
442801	Arhgef15	Rho guanine nucleotide exchange factor (GEF) 15 [Source:MGI Symbol;Acc:MGI:3045246]	1.0845	2.86e-05	0.00030314
320487	Heatr5a	HEAT repeat containing 5A [Source:MGI Symbol;Acc:MGI:2444133]	1.0845	0.00016865	0.0014317
13599	Ecel1	endothelin converting enzyme-like 1 [Source:MGI Symbol;Acc:MGI:1343461]	1.0844	0.0068596	0.033369
233064	Wdr62	WD repeat domain 62 [Source:MGI Symbol;Acc:MGI:1923696]	1.0841	0.002605	0.014807
12566	Cdk2	cyclin-dependent kinase 2 [Source:MGI Symbol;Acc:MGI:104772]	1.0837	8.96e-06	0.00011046
74155	Errfi1	ERBB receptor feedback inhibitor 1 [Source:MGI Symbol;Acc:MGI:1921405]	1.0827	1.43e-12	8.62e-11
18477	Prdx1	peroxiredoxin 1 [Source:MGI Symbol;Acc:MGI:99523]	1.0808	4.97e-11	2.19e-09
56454	Aldh18a1	aldehyde dehydrogenase 18 family, member A1 [Source:MGI Symbol;Acc:MGI:1888908]	1.0804	2.75e-11	1.29e-09
17691	Sik1	salt inducible kinase 1 [Source:MGI Symbol;Acc:MGI:104754]	1.0798	0.0088636	0.041186
15519	Hsp90aa1	heat shock protein 90, alpha (cytosolic), class A member 1 [Source:MGI Symbol;Acc:MGI:96250]	1.0792	1.44e-13	1.06e-11
104458	Rars	arginyl-tRNA synthetase [Source:MGI Symbol;Acc:MGI:1914297]	1.079	3.22e-12	1.82e-10
333654	Ppp1r13l	protein phosphatase 1, regulatory (inhibitor) subunit 13 like [Source:MGI Symbol;Acc:MGI:3525053]	1.0779	3.24e-05	0.00033775
27273	Pdk4	pyruvate dehydrogenase kinase, isoenzyme 4 [Source:MGI Symbol;Acc:MGI:1351481]	1.0774	0.00056791	0.0041049
69237	Gtpbp4	GTP binding protein 4 [Source:MGI Symbol;Acc:MGI:1916487]	1.0766	5.85e-12	3.14e-10
11747	Anxa5	annexin A5 [Source:MGI Symbol;Acc:MGI:106008]	1.0761	1.08e-06	1.7e-05
100017	Ldlrap1	low density lipoprotein receptor adaptor protein 1 [Source:MGI Symbol;Acc:MGI:2140175]	1.0757	0.0073753	0.035407
72462	Rrp1b	ribosomal RNA processing 1 homolog B (S. cerevisiae) [Source:MGI Symbol;Acc:MGI:1919712]	1.075	0.0008884	0.0059748
107508	Eprs	glutamyl-prolyl-tRNA synthetase [Source:MGI Symbol;Acc:MGI:97838]	1.0748	3.85e-13	2.6e-11
16776	Lama5	laminin, alpha 5 [Source:MGI Symbol;Acc:MGI:105382]	1.0747	0.0074712	0.035714
12530	Cdc25a	cell division cycle 25A [Source:MGI Symbol;Acc:MGI:103198]	1.0745	9.99e-08	2.04e-06
12010	B2m	beta-2 microglobulin [Source:MGI Symbol;Acc:MGI:88127]	1.0744	8.18e-13	5.17e-11
14056	Ezh2	enhancer of zeste 2 polycomb repressive complex 2 subunit [Source:MGI Symbol;Acc:MGI:107940]	1.0739	1.61e-05	0.00018396
67890	Ufm1	ubiquitin-fold modifier 1 [Source:MGI Symbol;Acc:MGI:1915140]	1.0727	0.010953	0.04891
15902	Id2	inhibitor of DNA binding 2 [Source:MGI Symbol;Acc:MGI:96397]	1.0723	1.41e-06	2.14e-05
14991	H2-M3	histocompatibility 2, M region locus 3 [Source:MGI Symbol;Acc:MGI:95915]	1.0717	0.00049294	0.00364
59079	Erbin	Erbb2 interacting protein [Source:MGI Symbol;Acc:MGI:1890169]	1.0696	6.38e-13	4.1e-11
30791	Slc39a1	solute carrier family 39 (zinc transporter), member 1 [Source:MGI Symbol;Acc:MGI:1353474]	1.069	1.16e-10	4.63e-09
19141	Lgmn	legumain [Source:MGI Symbol;Acc:MGI:1330838]	1.068	6.35e-05	0.00060672
12649	Chek1	checkpoint kinase 1 [Source:MGI Symbol;Acc:MGI:1202065]	1.0669	0.0023687	0.013679
14538	Gcnt2	glucosaminyl (N-acetyl) transferase 2, I-branching enzyme [Source:MGI Symbol;Acc:MGI:1100870]	1.0661	3.15e-10	1.16e-08
70686	Dusp16	dual specificity phosphatase 16 [Source:MGI Symbol;Acc:MGI:1917936]	1.0656	0.00036898	0.0028393
101602	AI467606	expressed sequence AI467606 [Source:MGI Symbol;Acc:MGI:2141979]	1.0652	0.0047124	0.024382
106389	Eaf2	ELL associated factor 2 [Source:MGI Symbol;Acc:MGI:2146616]	1.0647	0.0030846	0.017077
72515	Wdr43	WD repeat domain 43 [Source:MGI Symbol;Acc:MGI:1919765]	1.0633	1.9e-11	9.12e-10
77951	Cyp20a1	cytochrome P450, family 20, subfamily a, polypeptide 1 [Source:MGI Symbol;Acc:MGI:1925201]	1.0626	2.59e-09	7.78e-08
NA	Zak	sterile alpha motif and leucine zipper containing kinase AZK [Source:MGI Symbol;Acc:MGI:2443258]	1.0613	0.00051726	0.0037929
19697	Rela	v-rel reticuloendotheliosis viral oncogene homolog A (avian) [Source:MGI Symbol;Acc:MGI:103290]	1.0605	2.61e-05	0.00027932
56456	Actl6a	actin-like 6A [Source:MGI Symbol;Acc:MGI:1861453]	1.06	5.22e-09	1.47e-07
71865	Fbxo30	F-box protein 30 [Source:MGI Symbol;Acc:MGI:1919115]	1.0586	3.09e-08	7.16e-07
110651	Rps6ka3	ribosomal protein S6 kinase polypeptide 3 [Source:MGI Symbol;Acc:MGI:104557]	1.0586	7.33e-12	3.82e-10
67647	4930523C07Rik	RIKEN cDNA 4930523C07 gene [Source:MGI Symbol;Acc:MGI:1914897]	1.0577	0.0021767	0.012699
78286	Nav2	neuron navigator 2 [Source:MGI Symbol;Acc:MGI:2183691]	1.057	0.0010373	0.0067861
66921	Prpf38b	PRP38 pre-mRNA processing factor 38 (yeast) domain containing B [Source:MGI Symbol;Acc:MGI:1914171]	1.0547	3.4e-12	1.91e-10
21873	Tjp2	tight junction protein 2 [Source:MGI Symbol;Acc:MGI:1341872]	1.0545	0.00056176	0.0040676
26949	Vat1	vesicle amine transport 1 [Source:MGI Symbol;Acc:MGI:1349450]	1.0536	0.0082291	0.038755
77446	Heg1	heart development protein with EGF-like domains 1 [Source:MGI Symbol;Acc:MGI:1924696]	1.0528	0.0089989	0.041681
105246223	Gm26873	predicted gene, 26873 [Source:MGI Symbol;Acc:MGI:5477367]	1.0489	1.04e-06	1.64e-05
12224	Klf5	Kruppel-like factor 5 [Source:MGI Symbol;Acc:MGI:1338056]	1.0473	0.0047819	0.024685
74760	Rab3il1	RAB3A interacting protein (rabin3)-like 1 [Source:MGI Symbol;Acc:MGI:1922010]	1.0471	0.00017309	0.0014651
20491	Sla	src-like adaptor [Source:MGI Symbol;Acc:MGI:104295]	1.0468	6.26e-08	1.34e-06
72289	Malat1	metastasis associated lung adenocarcinoma transcript 1 (non-coding RNA) [Source:MGI Symbol;Acc:MGI:1919539]	1.0462	2.26e-05	0.00024636
106344	Rfc4	replication factor C (activator 1) 4 [Source:MGI Symbol;Acc:MGI:2146571]	1.0451	5.29e-05	0.00051613
69270	Gins1	GINS complex subunit 1 (Psf1 homolog) [Source:MGI Symbol;Acc:MGI:1916520]	1.0444	0.0088121	0.04098
14247	Fli1	Friend leukemia integration 1 [Source:MGI Symbol;Acc:MGI:95554]	1.0434	1.63e-06	2.44e-05
320587	Tmem88b	transmembrane protein 88B [Source:MGI Symbol;Acc:MGI:2444329]	1.0425	1.57e-08	3.9e-07
665119	Sec14l5	SEC14-like lipid binding 5 [Source:MGI Symbol;Acc:MGI:3616084]	1.0424	0.0017663	0.010631
NA	Utp11l	UTP11-like, U3 small nucleolar ribonucleoprotein, (yeast) [Source:MGI Symbol;Acc:MGI:1914455]	1.0418	3.73e-10	1.36e-08
381066	Zfp948	zinc finger protein 948 [Source:MGI Symbol;Acc:MGI:3040683]	1.0414	1.81e-08	4.45e-07
69113	Alkbh3	alkB homolog 3, alpha-ketoglutarate-dependent dioxygenase [Source:MGI Symbol;Acc:MGI:1916363]	1.04	0.00010483	0.00094425
15201	Hells	helicase, lymphoid specific [Source:MGI Symbol;Acc:MGI:106209]	1.0396	0.00023664	0.0019297
69217	Plekha4	pleckstrin homology domain containing, family A (phosphoinositide binding specific) member 4 [Source:MGI Symbol;Acc:MGI:1916467]	1.0386	0.0041964	0.022128
50772	Mapk6	mitogen-activated protein kinase 6 [Source:MGI Symbol;Acc:MGI:1354946]	1.0385	1.71e-11	8.28e-10
17969	Ncf1	neutrophil cytosolic factor 1 [Source:MGI Symbol;Acc:MGI:97283]	1.0361	1.69e-07	3.25e-06
68966	Ngdn	neuroguidin, EIF4E binding protein [Source:MGI Symbol;Acc:MGI:1916216]	1.0352	1.6e-09	5.04e-08
16477	Junb	jun B proto-oncogene [Source:MGI Symbol;Acc:MGI:96647]	1.0326	2.2e-05	0.00024157
216850	Kdm6b	KDM1 lysine (K)-specific demethylase 6B [Source:MGI Symbol;Acc:MGI:2448492]	1.0323	1.76e-05	0.00019915
192657	Ell2	elongation factor RNA polymerase II 2 [Source:MGI Symbol;Acc:MGI:2183438]	1.0323	1.24e-08	3.17e-07
67073	Pi4k2b	phosphatidylinositol 4-kinase type 2 beta [Source:MGI Symbol;Acc:MGI:1914323]	1.0321	0.00025567	0.0020548
110006	Gusb	glucuronidase, beta [Source:MGI Symbol;Acc:MGI:95872]	1.0301	0.0027189	0.015352
15234	Hgf	hepatocyte growth factor [Source:MGI Symbol;Acc:MGI:96079]	1.0293	1.7e-05	0.00019276
NA	Tmem2	transmembrane protein 2 [Source:MGI Symbol;Acc:MGI:1890373]	1.0277	6.52e-07	1.09e-05
67223	Rrp15	ribosomal RNA processing 15 homolog (S. cerevisiae) [Source:MGI Symbol;Acc:MGI:1914473]	1.0276	3.08e-08	7.15e-07
27370	Rps26	ribosomal protein S26 [Source:MGI Symbol;Acc:MGI:1351628]	1.0259	2.12e-12	1.25e-10
320844	Amigo3	adhesion molecule with Ig like domain 3 [Source:MGI Symbol;Acc:MGI:2444854]	1.0241	0.0080156	0.037916
67711	Nsmce1	NSE1 homolog, SMC5-SMC6 complex component [Source:MGI Symbol;Acc:MGI:1914961]	1.024	4.62e-08	1.03e-06
16835	Ldlr	low density lipoprotein receptor [Source:MGI Symbol;Acc:MGI:96765]	1.0234	0.0071725	0.034578
223453	Dap	death-associated protein [Source:MGI Symbol;Acc:MGI:1918190]	1.0232	0.00033406	0.0026052
110960	Tars	threonyl-tRNA synthetase [Source:MGI Symbol;Acc:MGI:106314]	1.0218	5.06e-11	2.22e-09
332110	Mapk15	mitogen-activated protein kinase 15 [Source:MGI Symbol;Acc:MGI:2652894]	1.021	0.0020536	0.012068
NA	Gm37422	predicted gene, 37422 [Source:MGI Symbol;Acc:MGI:5610650]	1.0207	0.0019521	0.011573
11911	Atf4	activating transcription factor 4 [Source:MGI Symbol;Acc:MGI:88096]	1.019	7.03e-12	3.69e-10
NA	1700007K13Rik	RIKEN cDNA 1700007K13 gene [Source:MGI Symbol;Acc:MGI:1916577]	1.0188	1.1e-05	0.00013164
14012	Mpzl2	myelin protein zero-like 2 [Source:MGI Symbol;Acc:MGI:1289160]	1.0185	0.00016018	0.0013698
12390	Cav2	caveolin 2 [Source:MGI Symbol;Acc:MGI:107571]	1.0175	1.51e-10	5.86e-09
330222	Sdk1	sidekick cell adhesion molecule 1 [Source:MGI Symbol;Acc:MGI:2444413]	1.0162	1.18e-05	0.00013992
381269	Mreg	melanoregulin [Source:MGI Symbol;Acc:MGI:2151839]	1.0158	5.23e-06	6.84e-05
545539	Gm15417	predicted gene 15417 [Source:MGI Symbol;Acc:MGI:3642531]	1.0144	5.46e-06	7.11e-05
209645	Bend7	BEN domain containing 7 [Source:MGI Symbol;Acc:MGI:2443100]	1.0144	0.0029174	0.016301
12833	Col6a1	collagen, type VI, alpha 1 [Source:MGI Symbol;Acc:MGI:88459]	1.0142	2.64e-06	3.75e-05
12385	Ctnna1	catenin (cadherin associated protein), alpha 1 [Source:MGI Symbol;Acc:MGI:88274]	1.0132	0.001523	0.0094025
23871	Ets1	E26 avian leukemia oncogene 1, 5' domain [Source:MGI Symbol;Acc:MGI:95455]	1.0124	0.0041721	0.02202
73940	Hapln2	hyaluronan and proteoglycan link protein 2 [Source:MGI Symbol;Acc:MGI:2137300]	1.0107	3.13e-10	1.15e-08
78257	Lrrc9	leucine rich repeat containing 9 [Source:MGI Symbol;Acc:MGI:1925507]	1.0104	0.0074152	0.035511
19659	Rbp1	retinol binding protein 1, cellular [Source:MGI Symbol;Acc:MGI:97876]	1.0101	0.0064159	0.031593
11605	Gla	galactosidase, alpha [Source:MGI Symbol;Acc:MGI:1347344]	1.0094	9.93e-09	2.59e-07
74490	Mamstr	MEF2 activating motif and SAP domain containing transcriptional regulator [Source:MGI Symbol;Acc:MGI:1921740]	1.0089	0.00041268	0.0031241
13038	Ctsk	cathepsin K [Source:MGI Symbol;Acc:MGI:107823]	1.0086	0.00014411	0.0012483
629147	Ctxn3	cortexin 3 [Source:MGI Symbol;Acc:MGI:3642816]	1.0084	0.0099479	0.045181
11690	Alox5ap	arachidonate 5-lipoxygenase activating protein [Source:MGI Symbol;Acc:MGI:107505]	1.0084	0.001115	0.0072114
106877	Afap1l1	actin filament associated protein 1-like 1 [Source:MGI Symbol;Acc:MGI:2147199]	1.0078	0.010092	0.045791
72333	Palld	palladin, cytoskeletal associated protein [Source:MGI Symbol;Acc:MGI:1919583]	1.0077	0.00087454	0.0059041
NA	Agpat9	1-acylglycerol-3-phosphate O-acyltransferase 9 [Source:MGI Symbol;Acc:MGI:3603816]	1.0066	0.00064506	0.0045724
16430	Stt3a	STT3, subunit of the oligosaccharyltransferase complex, homolog A (S. cerevisiae) [Source:MGI Symbol;Acc:MGI:105124]	1.006	7.31e-05	0.00068679
208080	Ubap1l	ubiquitin-associated protein 1-like [Source:MGI Symbol;Acc:MGI:2685360]	1.005	0.0093438	0.042915
69590	Gpx8	glutathione peroxidase 8 (putative) [Source:MGI Symbol;Acc:MGI:1916840]	1.0048	0.0076325	0.036353
226169	Pprc1	peroxisome proliferative activated receptor, gamma, coactivator-related 1 [Source:MGI Symbol;Acc:MGI:2385096]	1.0044	6.36e-05	0.00060796
17149	Magoh	mago homolog, exon junction complex core component [Source:MGI Symbol;Acc:MGI:1330312]	0.99968	4.13e-09	1.2e-07
67973	Mphosph10	M-phase phosphoprotein 10 (U3 small nucleolar ribonucleoprotein) [Source:MGI Symbol;Acc:MGI:1915223]	0.99909	2.79e-09	8.28e-08
14268	Fn1	fibronectin 1 [Source:MGI Symbol;Acc:MGI:95566]	0.99829	0.0058096	0.029037
11565	Adssl1	adenylosuccinate synthetase like 1 [Source:MGI Symbol;Acc:MGI:87947]	0.99719	0.00018085	0.001521
215449	Rap1b	RAS related protein 1b [Source:MGI Symbol;Acc:MGI:894315]	0.99615	4.07e-11	1.83e-09
26401	Map3k1	mitogen-activated protein kinase kinase kinase 1 [Source:MGI Symbol;Acc:MGI:1346872]	0.99469	0.0032988	0.01809
20499	Slc12a7	solute carrier family 12, member 7 [Source:MGI Symbol;Acc:MGI:1342283]	0.99321	0.0058248	0.029103
12918	Crh	corticotropin releasing hormone [Source:MGI Symbol;Acc:MGI:88496]	0.9908	0.0012815	0.0081053
246707	Emilin2	elastin microfibril interfacer 2 [Source:MGI Symbol;Acc:MGI:2389136]	0.9902	0.0057269	0.028698
76960	Bcas1	breast carcinoma amplified sequence 1 [Source:MGI Symbol;Acc:MGI:1924210]	0.99004	0.00067613	0.0047612
70351	Ppp4r1	protein phosphatase 4, regulatory subunit 1 [Source:MGI Symbol;Acc:MGI:1917601]	0.98903	0.00011695	0.0010411
98238	Lrrc59	leucine rich repeat containing 59 [Source:MGI Symbol;Acc:MGI:2138133]	0.98794	7.21e-06	9.1e-05
353258	Ltv1	LTV1 ribosome biogenesis factor [Source:MGI Symbol;Acc:MGI:2447810]	0.98793	1.22e-08	3.12e-07
54364	Rpp30	ribonuclease P/MRP 30 subunit [Source:MGI Symbol;Acc:MGI:1859683]	0.98787	1.24e-07	2.46e-06
17216	Mcm2	minichromosome maintenance complex component 2 [Source:MGI Symbol;Acc:MGI:105380]	0.98593	2.91e-05	0.00030787
69903	Rasip1	Ras interacting protein 1 [Source:MGI Symbol;Acc:MGI:1917153]	0.98486	0.00043743	0.0032832
11838	Arc	activity regulated cytoskeletal-associated protein [Source:MGI Symbol;Acc:MGI:88067]	0.98292	2.81e-06	3.96e-05
67220	Plekho1	pleckstrin homology domain containing, family O member 1 [Source:MGI Symbol;Acc:MGI:1914470]	0.9821	3.11e-07	5.63e-06
13664	Eif1a	eukaryotic translation initiation factor 1A [Source:MGI Symbol;Acc:MGI:95298]	0.97858	4.01e-10	1.44e-08
12340	Capza1	capping protein (actin filament) muscle Z-line, alpha 1 [Source:MGI Symbol;Acc:MGI:106227]	0.97657	6.54e-10	2.23e-08
74480	Samd4	sterile alpha motif domain containing 4 [Source:MGI Symbol;Acc:MGI:1921730]	0.97595	0.0078591	0.037322
12675	Chuk	conserved helix-loop-helix ubiquitous kinase [Source:MGI Symbol;Acc:MGI:99484]	0.97569	7.42e-10	2.5e-08
27267	Cars	cysteinyl-tRNA synthetase [Source:MGI Symbol;Acc:MGI:1351477]	0.97518	3.19e-10	1.17e-08
12798	Cnn2	calponin 2 [Source:MGI Symbol;Acc:MGI:105093]	0.97365	0.00019238	0.0016041
19092	Prkg2	protein kinase, cGMP-dependent, type II [Source:MGI Symbol;Acc:MGI:108173]	0.97282	0.0045031	0.023467
76829	Dok5	docking protein 5 [Source:MGI Symbol;Acc:MGI:1924079]	0.96856	1.56e-08	3.89e-07
58175	Rgs20	regulator of G-protein signaling 20 [Source:MGI Symbol;Acc:MGI:1929866]	0.96829	1.71e-08	4.23e-07
17864	Mybl1	myeloblastosis oncogene-like 1 [Source:MGI Symbol;Acc:MGI:99925]	0.96818	0.00038066	0.0029138
11987	Slc7a1	solute carrier family 7 (cationic amino acid transporter, y+ system), member 1 [Source:MGI Symbol;Acc:MGI:88117]	0.96642	1.19e-10	4.78e-09
74646	Spsb1	splA/ryanodine receptor domain and SOCS box containing 1 [Source:MGI Symbol;Acc:MGI:1921896]	0.96522	1.55e-09	4.91e-08
68836	Mrpl52	mitochondrial ribosomal protein L52 [Source:MGI Symbol;Acc:MGI:1916086]	0.96501	1.51e-05	0.00017414
22791	Dnajc2	DnaJ heat shock protein family (Hsp40) member C2 [Source:MGI Symbol;Acc:MGI:99470]	0.96464	2.03e-09	6.22e-08
100503199	5430416N02Rik	RIKEN cDNA 5430416N02 gene [Source:MGI Symbol;Acc:MGI:1918676]	0.96218	0.0098295	0.044692
66196	Myo19	myosin XIX [Source:MGI Symbol;Acc:MGI:1913446]	0.96181	0.007151	0.034502
20852	Stat6	signal transducer and activator of transcription 6 [Source:MGI Symbol;Acc:MGI:103034]	0.96157	0.00014037	0.0012214
66878	Riok3	RIO kinase 3 [Source:MGI Symbol;Acc:MGI:1914128]	0.96108	2.8e-10	1.04e-08
67457	Frmd8	FERM domain containing 8 [Source:MGI Symbol;Acc:MGI:1914707]	0.96085	0.00083876	0.0057106
67832	Brix1	BRX1, biogenesis of ribosomes [Source:MGI Symbol;Acc:MGI:1915082]	0.9597	5.47e-09	1.53e-07
14679	Gnai3	guanine nucleotide binding protein (G protein), alpha inhibiting 3 [Source:MGI Symbol;Acc:MGI:95773]	0.95916	4.4e-10	1.57e-08
232599	Gm4876	predicted gene 4876 [Source:MGI Symbol;Acc:MGI:3647654]	0.95896	0.0013046	0.0082227
12042	Bcl10	B cell leukemia/lymphoma 10 [Source:MGI Symbol;Acc:MGI:1337994]	0.95745	9.53e-08	1.96e-06
100039782	Gm10709	predicted gene 10709 [Source:MGI Symbol;Acc:MGI:3642754]	0.9574	0.003705	0.019985
14062	F2r	coagulation factor II (thrombin) receptor [Source:MGI Symbol;Acc:MGI:101802]	0.95719	1.9e-05	0.00021329
14775	Gpx1	glutathione peroxidase 1 [Source:MGI Symbol;Acc:MGI:104887]	0.95641	3.81e-05	0.00038877
18530	Pcdh8	protocadherin 8 [Source:MGI Symbol;Acc:MGI:1306800]	0.95631	1.41e-10	5.51e-09
78749	Filip1l	filamin A interacting protein 1-like [Source:MGI Symbol;Acc:MGI:1925999]	0.95448	8.6e-06	0.00010636
12537	Cdk11b	cyclin-dependent kinase 11B [Source:MGI Symbol;Acc:MGI:88353]	0.95418	1.56e-10	6.06e-09
17387	Mmp14	matrix metallopeptidase 14 (membrane-inserted) [Source:MGI Symbol;Acc:MGI:101900]	0.95379	1.63e-05	0.00018619
74044	Ttf2	transcription termination factor, RNA polymerase II [Source:MGI Symbol;Acc:MGI:1921294]	0.95295	0.00023876	0.0019433
13885	Esd	esterase D/formylglutathione hydrolase [Source:MGI Symbol;Acc:MGI:95421]	0.95225	0.0021796	0.012714
50760	Fbxo17	F-box protein 17 [Source:MGI Symbol;Acc:MGI:1354707]	0.95149	0.0019191	0.011418
17925	Myo9b	myosin IXb [Source:MGI Symbol;Acc:MGI:106624]	0.95036	0.0089865	0.041651
66614	Gpatch4	G patch domain containing 4 [Source:MGI Symbol;Acc:MGI:1913864]	0.95021	3.01e-05	0.0003169
16904	Gzmm	granzyme M (lymphocyte met-ase 1) [Source:MGI Symbol;Acc:MGI:99549]	0.94974	0.0072614	0.034933
66412	Arrdc4	arrestin domain containing 4 [Source:MGI Symbol;Acc:MGI:1913662]	0.94839	8.75e-08	1.81e-06
226519	Lamc1	laminin, gamma 1 [Source:MGI Symbol;Acc:MGI:99914]	0.94832	0.0017507	0.010561
329421	Myo3b	myosin IIIB [Source:MGI Symbol;Acc:MGI:2448580]	0.94739	0.0062769	0.031003
67842	Nop9	NOP9 nucleolar protein [Source:MGI Symbol;Acc:MGI:1915092]	0.94675	2.69e-05	0.00028678
21355	Tap2	transporter 2, ATP-binding cassette, sub-family B (MDR/TAP) [Source:MGI Symbol;Acc:MGI:98484]	0.94625	0.00012252	0.0010847
67920	Mak16	MAK16 homolog [Source:MGI Symbol;Acc:MGI:1915170]	0.94594	2.84e-08	6.67e-07
53421	Sec61a1	Sec61 alpha 1 subunit (S. cerevisiae) [Source:MGI Symbol;Acc:MGI:1858417]	0.94411	2.86e-05	0.00030314
15081	H3f3b	H3 histone, family 3B [Source:MGI Symbol;Acc:MGI:1101768]	0.94381	1.48e-10	5.77e-09
232157	Mob1a	MOB kinase activator 1A [Source:MGI Symbol;Acc:MGI:2442631]	0.94341	1.83e-09	5.68e-08
108115	Slco4a1	solute carrier organic anion transporter family, member 4a1 [Source:MGI Symbol;Acc:MGI:1351866]	0.94312	0.0050226	0.025684
16449	Jag1	jagged 1 [Source:MGI Symbol;Acc:MGI:1095416]	0.94191	0.0055541	0.027953
70285	Rpf1	ribosome production factor 1 homolog [Source:MGI Symbol;Acc:MGI:1917535]	0.94183	1.38e-07	2.7e-06
20085	Rps19	ribosomal protein S19 [Source:MGI Symbol;Acc:MGI:1333780]	0.94138	1.4e-10	5.51e-09
269261	Rpl12	ribosomal protein L12 [Source:MGI Symbol;Acc:MGI:98002]	0.94132	1.41e-10	5.51e-09
232201	Arhgap25	Rho GTPase activating protein 25 [Source:MGI Symbol;Acc:MGI:2443687]	0.94079	0.0016518	0.010065
213895	Bms1	BMS1, ribosome biogenesis factor [Source:MGI Symbol;Acc:MGI:2446132]	0.94003	8.26e-09	2.23e-07
14230	Fkbp10	FK506 binding protein 10 [Source:MGI Symbol;Acc:MGI:104769]	0.93889	5.13e-06	6.73e-05
18453	P4hb	prolyl 4-hydroxylase, beta polypeptide [Source:MGI Symbol;Acc:MGI:97464]	0.93857	0.0001979	0.0016425
228889	Ddx27	DEAD (Asp-Glu-Ala-Asp) box polypeptide 27 [Source:MGI Symbol;Acc:MGI:2385884]	0.93856	2e-05	0.00022234
14694	Rack1	receptor for activated C kinase 1 [Source:MGI Symbol;Acc:MGI:101849]	0.93746	1.55e-10	6e-09
16785	Rpsa	ribosomal protein SA [Source:MGI Symbol;Acc:MGI:105381]	0.93602	1.28e-10	5.09e-09
386753	Dbpht2	DNA binding protein with his-thr domain [Source:MGI Symbol;Acc:MGI:2679513]	0.93562	1.38e-07	2.71e-06
13434	Trdmt1	tRNA aspartic acid methyltransferase 1 [Source:MGI Symbol;Acc:MGI:1274787]	0.93546	2.06e-05	0.00022737
NA	4930578C19Rik	RIKEN cDNA 4930578C19 gene [Source:MGI Symbol;Acc:MGI:1923155]	0.93514	0.0051267	0.026129
16362	Irf1	interferon regulatory factor 1 [Source:MGI Symbol;Acc:MGI:96590]	0.93403	2.64e-06	3.75e-05
16155	Il10rb	interleukin 10 receptor, beta [Source:MGI Symbol;Acc:MGI:109380]	0.93403	0.00092511	0.0061778
67949	Nifk	nucleolar protein interacting with the FHA domain of MKI67 [Source:MGI Symbol;Acc:MGI:1915199]	0.93322	7.02e-09	1.92e-07
18576	Pde3b	phosphodiesterase 3B, cGMP-inhibited [Source:MGI Symbol;Acc:MGI:1333863]	0.93238	1.07e-07	2.16e-06
68808	1110046J04Rik	RIKEN cDNA 1110046J04 gene [Source:MGI Symbol;Acc:MGI:1916058]	0.93161	0.0097562	0.04445
66489	Rpl35	ribosomal protein L35 [Source:MGI Symbol;Acc:MGI:1913739]	0.93109	1.01e-09	3.31e-08
22166	Txn1	thioredoxin 1 [Source:MGI Symbol;Acc:MGI:98874]	0.93083	6.25e-10	2.15e-08
23959	Nt5e	5' nucleotidase, ecto [Source:MGI Symbol;Acc:MGI:99782]	0.93076	0.00019496	0.0016218
271305	Phf21b	PHD finger protein 21B [Source:MGI Symbol;Acc:MGI:2443812]	0.92919	0.00083167	0.0056716
319822	Smyd4	SET and MYND domain containing 4 [Source:MGI Symbol;Acc:MGI:2442796]	0.92759	7.02e-08	1.48e-06
57753	Noc3l	NOC3 like DNA replication regulator [Source:MGI Symbol;Acc:MGI:1932610]	0.92737	8.33e-08	1.73e-06
545030	Wdfy4	WD repeat and FYVE domain containing 4 [Source:MGI Symbol;Acc:MGI:3584510]	0.9272	0.00069267	0.0048564
74039	Nfam1	Nfat activating molecule with ITAM motif 1 [Source:MGI Symbol;Acc:MGI:1921289]	0.92597	0.00050702	0.0037263
54127	Rps28	ribosomal protein S28 [Source:MGI Symbol;Acc:MGI:1859516]	0.92574	4.28e-05	0.00042952
100503823	Gm16973	predicted gene, 16973 [Source:MGI Symbol;Acc:MGI:4439897]	0.92527	0.00068812	0.0048308
77832	Tchp	trichoplein, keratin filament binding [Source:MGI Symbol;Acc:MGI:1925082]	0.92522	0.006502	0.03193
70967	Eva1c	eva-1 homolog C (C. elegans) [Source:MGI Symbol;Acc:MGI:1918217]	0.92433	0.0010802	0.0070237
54486	Hpgds	hematopoietic prostaglandin D synthase [Source:MGI Symbol;Acc:MGI:1859384]	0.92285	0.0074559	0.035664
18950	Pnp	purine-nucleoside phosphorylase [Source:MGI Symbol;Acc:MGI:97365]	0.92129	3.25e-06	4.51e-05
13179	Dcn	decorin [Source:MGI Symbol;Acc:MGI:94872]	0.9204	0.005011	0.02564
215210	Tmem120a	transmembrane protein 120A [Source:MGI Symbol;Acc:MGI:2686991]	0.9204	9e-08	1.86e-06
100042498	Mir22hg	Mir22 host gene (non-protein coding) [Source:MGI Symbol;Acc:MGI:1914348]	0.91952	2.56e-08	6.05e-07
66409	Rsl1d1	ribosomal L1 domain containing 1 [Source:MGI Symbol;Acc:MGI:1913659]	0.91942	1.06e-05	0.00012761
192193	Edem1	ER degradation enhancer, mannosidase alpha-like 1 [Source:MGI Symbol;Acc:MGI:2180139]	0.91941	2.01e-05	0.0002232
104445	Cdc42ep1	CDC42 effector protein (Rho GTPase binding) 1 [Source:MGI Symbol;Acc:MGI:1929763]	0.91837	8.4e-06	0.00010418
230379	Acer2	alkaline ceramidase 2 [Source:MGI Symbol;Acc:MGI:1920932]	0.91705	1.68e-06	2.5e-05
18035	Nfkbia	nuclear factor of kappa light polypeptide gene enhancer in B cells inhibitor, alpha [Source:MGI Symbol;Acc:MGI:104741]	0.91668	9.7e-09	2.54e-07
100039968	Tmem35b	transmembrane protein 35B [Source:MGI Symbol;Acc:MGI:3758095]	0.91654	0.0061129	0.030369
71963	Cdca4	cell division cycle associated 4 [Source:MGI Symbol;Acc:MGI:1919213]	0.91634	0.0004013	0.0030491
18976	Pomc	pro-opiomelanocortin-alpha [Source:MGI Symbol;Acc:MGI:97742]	0.91608	0.0078016	0.037085
320351	Tmem251	transmembrane protein 251 [Source:MGI Symbol;Acc:MGI:2443862]	0.91593	5.88e-07	9.91e-06
20643	Snrpe	small nuclear ribonucleoprotein E [Source:MGI Symbol;Acc:MGI:98346]	0.91582	0.00032009	0.0025071
22350	Ezr	ezrin [Source:MGI Symbol;Acc:MGI:98931]	0.91493	0.00010481	0.00094425
246313	Prokr2	prokineticin receptor 2 [Source:MGI Symbol;Acc:MGI:2181363]	0.9143	9.61e-05	0.00087435
66922	Rras2	related RAS viral (r-ras) oncogene 2 [Source:MGI Symbol;Acc:MGI:1914172]	0.9135	2.47e-08	5.86e-07
NA	2018-09-02	septin 2 [Source:MGI Symbol;Acc:MGI:97298]	0.91337	1.31e-09	4.2e-08
116914	Slc19a2	solute carrier family 19 (thiamine transporter), member 2 [Source:MGI Symbol;Acc:MGI:1928761]	0.91195	3.98e-08	8.94e-07
140780	Bmp2k	BMP2 inducible kinase [Source:MGI Symbol;Acc:MGI:2155456]	0.91129	9.83e-08	2.01e-06
230073	Ddx58	DEAD (Asp-Glu-Ala-Asp) box polypeptide 58 [Source:MGI Symbol;Acc:MGI:2442858]	0.91026	1.76e-05	0.00019929
230257	Ptbp3	polypyrimidine tract binding protein 3 [Source:MGI Symbol;Acc:MGI:1923334]	0.90994	9.04e-09	2.4e-07
30805	Slc22a4	solute carrier family 22 (organic cation transporter), member 4 [Source:MGI Symbol;Acc:MGI:1353479]	0.90954	3.09e-06	4.32e-05
22778	Ikzf1	IKAROS family zinc finger 1 [Source:MGI Symbol;Acc:MGI:1342540]	0.90941	0.0005993	0.0043039
109054	Pfdn4	prefoldin 4 [Source:MGI Symbol;Acc:MGI:1923512]	0.90912	0.0075945	0.036214
17246	Mdm2	transformed mouse 3T3 cell double minute 2 [Source:MGI Symbol;Acc:MGI:96952]	0.90866	3.32e-09	9.75e-08
18033	Nfkb1	nuclear factor of kappa light polypeptide gene enhancer in B cells 1, p105 [Source:MGI Symbol;Acc:MGI:97312]	0.90852	0.0018685	0.011139
100463512	Gm20594	predicted gene, 20594 [Source:MGI Symbol;Acc:MGI:5295700]	0.90843	5.1e-09	1.45e-07
66066	Gng11	guanine nucleotide binding protein (G protein), gamma 11 [Source:MGI Symbol;Acc:MGI:1913316]	0.90828	3.38e-06	4.67e-05
78889	Wsb1	WD repeat and SOCS box-containing 1 [Source:MGI Symbol;Acc:MGI:1926139]	0.90824	2.02e-09	6.2e-08
330662	Dock1	dedicator of cytokinesis 1 [Source:MGI Symbol;Acc:MGI:2429765]	0.90777	0.00023234	0.0018984
80879	Slc16a3	solute carrier family 16 (monocarboxylic acid transporters), member 3 [Source:MGI Symbol;Acc:MGI:1933438]	0.9074	0.0017	0.010291
16418	Eif6	eukaryotic translation initiation factor 6 [Source:MGI Symbol;Acc:MGI:1196288]	0.90724	0.00057241	0.0041324
12111	Bgn	biglycan [Source:MGI Symbol;Acc:MGI:88158]	0.90555	0.00025233	0.0020347
26432	Plod2	procollagen lysine, 2-oxoglutarate 5-dioxygenase 2 [Source:MGI Symbol;Acc:MGI:1347007]	0.90509	2.04e-06	2.97e-05
108705	Pttg1ip	pituitary tumor-transforming 1 interacting protein [Source:MGI Symbol;Acc:MGI:2652132]	0.90461	0.0014437	0.0089726
16658	Mafb	v-maf musculoaponeurotic fibrosarcoma oncogene family, protein B (avian) [Source:MGI Symbol;Acc:MGI:104555]	0.90441	0.00012331	0.00109
66249	Pno1	partner of NOB1 homolog [Source:MGI Symbol;Acc:MGI:1913499]	0.90426	5.03e-08	1.1e-06
NA	Gm8394	predicted gene 8394 [Source:MGI Symbol;Acc:MGI:3647964]	0.90365	2.52e-05	0.00027159
72007	Fndc3b	fibronectin type III domain containing 3B [Source:MGI Symbol;Acc:MGI:1919257]	0.90339	0.00015395	0.0013217
16542	Kdr	kinase insert domain protein receptor [Source:MGI Symbol;Acc:MGI:96683]	0.90274	0.01116	0.049712
269019	Stk32a	serine/threonine kinase 32A [Source:MGI Symbol;Acc:MGI:2442403]	0.90237	1.94e-05	0.00021683
68436	Rpl34	ribosomal protein L34 [Source:MGI Symbol;Acc:MGI:1915686]	0.9021	3.13e-06	4.38e-05
19696	Rel	reticuloendotheliosis oncogene [Source:MGI Symbol;Acc:MGI:97897]	0.90119	2.56e-05	0.00027534
59015	Nup160	nucleoporin 160 [Source:MGI Symbol;Acc:MGI:1926227]	0.90023	7.94e-05	0.00073828
74343	Crtc2	CREB regulated transcription coactivator 2 [Source:MGI Symbol;Acc:MGI:1921593]	0.90022	1.67e-06	2.48e-05
12175	Bnip2	BCL2/adenovirus E1B interacting protein 2 [Source:MGI Symbol;Acc:MGI:109327]	0.90014	3.6e-08	8.21e-07
69769	Tnfaip8l2	tumor necrosis factor, alpha-induced protein 8-like 2 [Source:MGI Symbol;Acc:MGI:1917019]	0.89991	0.0015652	0.0096181
15526	Hspa9	heat shock protein 9 [Source:MGI Symbol;Acc:MGI:96245]	0.89979	6.53e-10	2.22e-08
22070	Tpt1	tumor protein, translationally-controlled 1 [Source:MGI Symbol;Acc:MGI:104890]	0.89934	7.11e-10	2.41e-08
69694	Tatdn1	TatD DNase domain containing 1 [Source:MGI Symbol;Acc:MGI:1916944]	0.89919	8.11e-06	0.00010103
228765	Sdcbp2	syndecan binding protein (syntenin) 2 [Source:MGI Symbol;Acc:MGI:2385156]	0.89885	0.00036683	0.0028251
52575	Trmt10c	tRNA methyltransferase 10C [Source:MGI Symbol;Acc:MGI:1196261]	0.89821	4.24e-07	7.39e-06
19153	Prx	periaxin [Source:MGI Symbol;Acc:MGI:108176]	0.89554	0.0024179	0.013893
105522	Ankrd28	ankyrin repeat domain 28 [Source:MGI Symbol;Acc:MGI:2145661]	0.89437	1.72e-09	5.38e-08
243897	Ggn	gametogenetin [Source:MGI Symbol;Acc:MGI:2181461]	0.89337	0.0083885	0.039371
66942	Ddx18	DEAD (Asp-Glu-Ala-Asp) box polypeptide 18 [Source:MGI Symbol;Acc:MGI:1914192]	0.89312	1.4e-07	2.75e-06
268291	Rnf217	ring finger protein 217 [Source:MGI Symbol;Acc:MGI:3610311]	0.8927	3.09e-05	0.00032395
18148	Npm1	nucleophosmin 1 [Source:MGI Symbol;Acc:MGI:106184]	0.89175	2.43e-09	7.36e-08
107817	Jmjd6	jumonji domain containing 6 [Source:MGI Symbol;Acc:MGI:1858910]	0.89148	3.41e-08	7.83e-07
75623	Tex30	testis expressed 30 [Source:MGI Symbol;Acc:MGI:1922873]	0.89136	0.0033723	0.018437
18791	Plat	plasminogen activator, tissue [Source:MGI Symbol;Acc:MGI:97610]	0.89122	4.06e-06	5.47e-05
103573	Xpo1	exportin 1 [Source:MGI Symbol;Acc:MGI:2144013]	0.89121	2.99e-09	8.86e-08
57896	Krcc1	lysine-rich coiled-coil 1 [Source:MGI Symbol;Acc:MGI:1889377]	0.89077	5.71e-07	9.66e-06
106052	Fbxo4	F-box protein 4 [Source:MGI Symbol;Acc:MGI:2146220]	0.89011	2.93e-05	0.00030981
68833	Pdcl3	phosducin-like 3 [Source:MGI Symbol;Acc:MGI:1916083]	0.88893	1.01e-07	2.06e-06
668225	Fignl2	fidgetin-like 2 [Source:MGI Symbol;Acc:MGI:3646919]	0.88845	0.0030709	0.017017
67089	Psmc6	proteasome (prosome, macropain) 26S subunit, ATPase, 6 [Source:MGI Symbol;Acc:MGI:1914339]	0.8878	4.53e-09	1.3e-07
21335	Tacc3	transforming, acidic coiled-coil containing protein 3 [Source:MGI Symbol;Acc:MGI:1341163]	0.88707	0.0044826	0.023385
100043906	Gm10184	predicted pseudogene 10184 [Source:MGI Symbol;Acc:MGI:3704480]	0.88504	1.56e-07	3.02e-06
19981	Rpl37a	ribosomal protein L37a [Source:MGI Symbol;Acc:MGI:98068]	0.88403	0.00086769	0.005862
12916	Crem	cAMP responsive element modulator [Source:MGI Symbol;Acc:MGI:88495]	0.88359	5.39e-07	9.16e-06
56048	Lgals8	lectin, galactose binding, soluble 8 [Source:MGI Symbol;Acc:MGI:1928481]	0.88351	4.42e-05	0.00044145
21983	Tpbg	trophoblast glycoprotein [Source:MGI Symbol;Acc:MGI:1341264]	0.88301	0.0001268	0.0011178
226115	Opalin	oligodendrocytic myelin paranodal and inner loop protein [Source:MGI Symbol;Acc:MGI:2657025]	0.8827	1.94e-06	2.83e-05
243905	Zfp568	zinc finger protein 568 [Source:MGI Symbol;Acc:MGI:2142347]	0.88205	0.00025261	0.0020362
73910	Arhgap18	Rho GTPase activating protein 18 [Source:MGI Symbol;Acc:MGI:1921160]	0.88166	0.00032907	0.0025719
71340	Riok1	RIO kinase 1 (yeast) [Source:MGI Symbol;Acc:MGI:1918590]	0.88092	7.82e-07	1.27e-05
26446	Psmb3	proteasome (prosome, macropain) subunit, beta type 3 [Source:MGI Symbol;Acc:MGI:1347014]	0.8802	6.58e-09	1.81e-07
74112	Usp16	ubiquitin specific peptidase 16 [Source:MGI Symbol;Acc:MGI:1921362]	0.879	3.46e-08	7.94e-07
101612	Grwd1	glutamate-rich WD repeat containing 1 [Source:MGI Symbol;Acc:MGI:2141989]	0.87876	7.35e-05	0.00068964
74840	Manf	mesencephalic astrocyte-derived neurotrophic factor [Source:MGI Symbol;Acc:MGI:1922090]	0.87864	0.0013694	0.008566
20821	Trim21	tripartite motif-containing 21 [Source:MGI Symbol;Acc:MGI:106657]	0.87794	0.0016286	0.0099567
383619	Aim2	absent in melanoma 2 [Source:MGI Symbol;Acc:MGI:2686159]	0.87767	0.001026	0.0067293
56360	Acot9	acyl-CoA thioesterase 9 [Source:MGI Symbol;Acc:MGI:1928939]	0.87737	4.08e-07	7.15e-06
69743	Casz1	castor zinc finger 1 [Source:MGI Symbol;Acc:MGI:1196251]	0.87713	0.001794	0.010775
72400	Pinx1	PIN2/TERF1 interacting, telomerase inhibitor 1 [Source:MGI Symbol;Acc:MGI:1919650]	0.87696	0.00010759	0.00096696
24074	Taf7	TATA-box binding protein associated factor 7 [Source:MGI Symbol;Acc:MGI:1346348]	0.87248	9.13e-06	0.00011233
98267	Stk17b	serine/threonine kinase 17b (apoptosis-inducing) [Source:MGI Symbol;Acc:MGI:2138162]	0.87185	5.88e-05	0.00056705
56321	Aatf	apoptosis antagonizing transcription factor [Source:MGI Symbol;Acc:MGI:1929608]	0.87181	1e-05	0.00012165
230779	Serinc2	serine incorporator 2 [Source:MGI Symbol;Acc:MGI:1919132]	0.87035	1.26e-05	0.00014868
319710	Frmd6	FERM domain containing 6 [Source:MGI Symbol;Acc:MGI:2442579]	0.86997	1.19e-07	2.39e-06
208768	Sde2	SDE2 telomere maintenance homolog (S. pombe) [Source:MGI Symbol;Acc:MGI:2384788]	0.86916	4.46e-08	9.97e-07
20055	Rps16	ribosomal protein S16 [Source:MGI Symbol;Acc:MGI:98118]	0.8688	2.75e-09	8.19e-08
319195	Rpl17	ribosomal protein L17 [Source:MGI Symbol;Acc:MGI:2448270]	0.86555	6.98e-09	1.91e-07
NA	Ccdc155	coiled-coil domain containing 155 [Source:MGI Symbol;Acc:MGI:2687329]	0.86538	0.0036431	0.019709
NA	Kdelc1	KDEL (Lys-Asp-Glu-Leu) containing 1 [Source:MGI Symbol;Acc:MGI:1919300]	0.86453	0.00012529	0.0011058
59090	Midn	midnolin [Source:MGI Symbol;Acc:MGI:1890222]	0.86297	1.21e-08	3.11e-07
232086	Tmem150a	transmembrane protein 150A [Source:MGI Symbol;Acc:MGI:2385244]	0.86267	0.0087905	0.040899
77744	Bora	bora, aurora kinase A activator [Source:MGI Symbol;Acc:MGI:1924994]	0.8622	0.0021543	0.012591
109624	Cald1	caldesmon 1 [Source:MGI Symbol;Acc:MGI:88250]	0.86219	0.0094768	0.043415
226098	Hectd2	HECT domain containing 2 [Source:MGI Symbol;Acc:MGI:2442663]	0.86215	0.0032478	0.017857
26445	Psmb2	proteasome (prosome, macropain) subunit, beta type 2 [Source:MGI Symbol;Acc:MGI:1347045]	0.86147	1.31e-08	3.34e-07
18132	Notch4	notch 4 [Source:MGI Symbol;Acc:MGI:107471]	0.86095	0.0034994	0.019048
217011	Nle1	notchless homolog 1 (Drosophila) [Source:MGI Symbol;Acc:MGI:2429770]	0.85836	3.55e-05	0.00036543
19024	Ppfibp2	PTPRF interacting protein, binding protein 2 (liprin beta 2) [Source:MGI Symbol;Acc:MGI:894649]	0.85827	0.007403	0.035489
16161	Il12rb1	interleukin 12 receptor, beta 1 [Source:MGI Symbol;Acc:MGI:104579]	0.85787	0.0099874	0.045339
21828	Thbs4	thrombospondin 4 [Source:MGI Symbol;Acc:MGI:1101779]	0.85775	0.0083203	0.039114
13665	Eif2s1	eukaryotic translation initiation factor 2, subunit 1 alpha [Source:MGI Symbol;Acc:MGI:95299]	0.85564	2.88e-08	6.75e-07
170441	Slc2a10	solute carrier family 2 (facilitated glucose transporter), member 10 [Source:MGI Symbol;Acc:MGI:2156687]	0.85545	0.0046435	0.024108
230596	Prpf38a	PRP38 pre-mRNA processing factor 38 (yeast) domain containing A [Source:MGI Symbol;Acc:MGI:1916962]	0.85417	1.65e-07	3.18e-06
16890	Lipe	lipase, hormone sensitive [Source:MGI Symbol;Acc:MGI:96790]	0.85389	0.0047397	0.024506
12018	Bak1	BCL2-antagonist/killer 1 [Source:MGI Symbol;Acc:MGI:1097161]	0.85338	0.00073579	0.0051125
20104	Rps6	ribosomal protein S6 [Source:MGI Symbol;Acc:MGI:98159]	0.85316	1.99e-07	3.75e-06
20462	Tra2b	transformer 2 beta homolog (Drosophila) [Source:MGI Symbol;Acc:MGI:106016]	0.85291	2.9e-08	6.78e-07
12952	Cry1	cryptochrome 1 (photolyase-like) [Source:MGI Symbol;Acc:MGI:1270841]	0.85178	6.16e-07	1.03e-05
14782	Gsr	glutathione reductase [Source:MGI Symbol;Acc:MGI:95804]	0.85123	3.83e-07	6.78e-06
56347	Eif3c	eukaryotic translation initiation factor 3, subunit C [Source:MGI Symbol;Acc:MGI:1926966]	0.85121	6.14e-09	1.7e-07
112407	Egln3	egl-9 family hypoxia-inducible factor 3 [Source:MGI Symbol;Acc:MGI:1932288]	0.85107	6.89e-05	0.00065173
14238	Foxf2	forkhead box F2 [Source:MGI Symbol;Acc:MGI:1347479]	0.85001	0.00085538	0.0057951
13052	Cxadr	coxsackie virus and adenovirus receptor [Source:MGI Symbol;Acc:MGI:1201679]	0.84942	4.15e-06	5.58e-05
14912	Nkx6-2	NK6 homeobox 2 [Source:MGI Symbol;Acc:MGI:1352738]	0.84931	6.35e-05	0.00060707
17299	Mettl1	methyltransferase like 1 [Source:MGI Symbol;Acc:MGI:1339986]	0.84923	3.39e-06	4.68e-05
12301	Cacybp	calcyclin binding protein [Source:MGI Symbol;Acc:MGI:1270839]	0.84869	0.00012248	0.0010847
74194	Rnd3	Rho family GTPase 3 [Source:MGI Symbol;Acc:MGI:1921444]	0.84753	1.98e-06	2.88e-05
269033	4930503L19Rik	RIKEN cDNA 4930503L19 gene [Source:MGI Symbol;Acc:MGI:1922045]	0.84722	5.8e-05	0.00055997
16403	Itga6	integrin alpha 6 [Source:MGI Symbol;Acc:MGI:96605]	0.8472	9.52e-08	1.96e-06
15983	Ifrd2	interferon-related developmental regulator 2 [Source:MGI Symbol;Acc:MGI:1316708]	0.84624	2.89e-05	0.0003062
66230	Mrps28	mitochondrial ribosomal protein S28 [Source:MGI Symbol;Acc:MGI:1913480]	0.84591	8.99e-05	0.00082424
73736	Fcf1	FCF1 rRNA processing protein [Source:MGI Symbol;Acc:MGI:1920986]	0.84505	2.09e-06	3.03e-05
66118	Sarnp	SAP domain containing ribonucleoprotein [Source:MGI Symbol;Acc:MGI:1913368]	0.84316	0.0010465	0.0068366
66320	Tmem208	transmembrane protein 208 [Source:MGI Symbol;Acc:MGI:1913570]	0.84259	1.19e-06	1.85e-05
75617	Rps25	ribosomal protein S25 [Source:MGI Symbol;Acc:MGI:1922867]	0.84251	9.93e-09	2.59e-07
66059	Krtcap2	keratinocyte associated protein 2 [Source:MGI Symbol;Acc:MGI:1913309]	0.84191	1.94e-05	0.00021629
72318	Cyth4	cytohesin 4 [Source:MGI Symbol;Acc:MGI:2441702]	0.84123	0.0055035	0.027713
27015	Polk	polymerase (DNA directed), kappa [Source:MGI Symbol;Acc:MGI:1349767]	0.84058	2.96e-06	4.15e-05
12750	Clk4	CDC like kinase 4 [Source:MGI Symbol;Acc:MGI:1098551]	0.84056	5.93e-08	1.28e-06
66225	Llph	LLP homolog, long-term synaptic facilitation (Aplysia) [Source:MGI Symbol;Acc:MGI:1913475]	0.84044	2.31e-07	4.3e-06
56036	Ccnl2	cyclin L2 [Source:MGI Symbol;Acc:MGI:1927119]	0.83989	1.67e-06	2.48e-05
329977	Fhad1	forkhead-associated (FHA) phosphopeptide binding domain 1 [Source:MGI Symbol;Acc:MGI:1920323]	0.83775	3.65e-06	5e-05
20103	Rps5	ribosomal protein S5 [Source:MGI Symbol;Acc:MGI:1097682]	0.83576	1.08e-08	2.79e-07
268739	Arhgef40	Rho guanine nucleotide exchange factor (GEF) 40 [Source:MGI Symbol;Acc:MGI:2685515]	0.83517	0.00029982	0.0023656
20335	Sec61g	SEC61, gamma subunit [Source:MGI Symbol;Acc:MGI:1202066]	0.835	0.0029029	0.016228
NA	A830080D01Rik	RIKEN cDNA A830080D01 gene [Source:MGI Symbol;Acc:MGI:2685992]	0.83451	2.94e-05	0.00031061
11722	Amy1	amylase 1, salivary [Source:MGI Symbol;Acc:MGI:88019]	0.83414	1.18e-05	0.0001406
16909	Lmo2	LIM domain only 2 [Source:MGI Symbol;Acc:MGI:102811]	0.83403	9.36e-07	1.5e-05
68052	Rps13	ribosomal protein S13 [Source:MGI Symbol;Acc:MGI:1915302]	0.83393	3.68e-07	6.54e-06
20878	Aurka	aurora kinase A [Source:MGI Symbol;Acc:MGI:894678]	0.8336	0.0089189	0.041404
80905	Polh	polymerase (DNA directed), eta (RAD 30 related) [Source:MGI Symbol;Acc:MGI:1891457]	0.83328	9.3e-05	0.00084855
73827	Tmem198b	transmembrane protein 198b [Source:MGI Symbol;Acc:MGI:1921077]	0.83327	7.09e-05	0.00066785
69710	Arap1	ArfGAP with RhoGAP domain, ankyrin repeat and PH domain 1 [Source:MGI Symbol;Acc:MGI:1916960]	0.83317	0.0064699	0.031794
68083	Pak1ip1	PAK1 interacting protein 1 [Source:MGI Symbol;Acc:MGI:1915333]	0.83305	5.88e-08	1.27e-06
19951	Rpl32	ribosomal protein L32 [Source:MGI Symbol;Acc:MGI:98038]	0.83282	1.68e-08	4.18e-07
213573	Cracr2b	calcium release activated channel regulator 2B [Source:MGI Symbol;Acc:MGI:2446129]	0.83144	0.0069946	0.033912
71929	Tmem123	transmembrane protein 123 [Source:MGI Symbol;Acc:MGI:1919179]	0.83067	3.84e-07	6.78e-06
381903	Alg8	asparagine-linked glycosylation 8 (alpha-1,3-glucosyltransferase) [Source:MGI Symbol;Acc:MGI:2141959]	0.83053	0.00019045	0.0015907
66058	Tmem176a	transmembrane protein 176A [Source:MGI Symbol;Acc:MGI:1913308]	0.83024	4.72e-06	6.23e-05
27966	Rrp9	RRP9, small subunit (SSU) processome component, homolog (yeast) [Source:MGI Symbol;Acc:MGI:2384313]	0.82946	0.00032209	0.0025214
100041859	Gm3550	predicted gene 3550 [Source:MGI Symbol;Acc:MGI:3781727]	0.82869	0.00023821	0.0019403
208266	Dot1l	DOT1-like, histone H3 methyltransferase (S. cerevisiae) [Source:MGI Symbol;Acc:MGI:2143886]	0.82717	9.97e-05	0.00090412
54598	Calcrl	calcitonin receptor-like [Source:MGI Symbol;Acc:MGI:1926944]	0.82698	9.35e-06	0.00011461
15903	Id3	inhibitor of DNA binding 3 [Source:MGI Symbol;Acc:MGI:96398]	0.82665	0.0049187	0.025236
211948	Pde12	phosphodiesterase 12 [Source:MGI Symbol;Acc:MGI:2443226]	0.82654	1e-06	1.59e-05
20666	Sox11	SRY (sex determining region Y)-box 11 [Source:MGI Symbol;Acc:MGI:98359]	0.8259	8.24e-07	1.34e-05
NA	Mfsd7b	major facilitator superfamily domain containing 7B [Source:MGI Symbol;Acc:MGI:2444881]	0.82564	6.3e-06	8.08e-05
64143	Ralb	v-ral simian leukemia viral oncogene B [Source:MGI Symbol;Acc:MGI:1927244]	0.8254	0.001311	0.0082507
16195	Il6st	interleukin 6 signal transducer [Source:MGI Symbol;Acc:MGI:96560]	0.825	0.0081902	0.03859
80289	Lysmd3	LysM, putative peptidoglycan-binding, domain containing 3 [Source:MGI Symbol;Acc:MGI:1915906]	0.82379	1.4e-05	0.00016337
235406	Snx33	sorting nexin 33 [Source:MGI Symbol;Acc:MGI:2443239]	0.82378	0.011075	0.049362
74325	Cltb	clathrin, light polypeptide (Lcb) [Source:MGI Symbol;Acc:MGI:1921575]	0.82351	0.002063	0.012108
107182	Btaf1	B-TFIID TATA-box binding protein associated factor 1 [Source:MGI Symbol;Acc:MGI:2147538]	0.82319	1.69e-07	3.24e-06
72429	Dnajc25	DnaJ heat shock protein family (Hsp40) member C25 [Source:MGI Symbol;Acc:MGI:1919679]	0.82204	0.0018624	0.01111
78294	Rps27a	ribosomal protein S27A [Source:MGI Symbol;Acc:MGI:1925544]	0.82165	2.24e-08	5.37e-07
76892	Rnft1	ring finger protein, transmembrane 1 [Source:MGI Symbol;Acc:MGI:1924142]	0.82153	1.21e-06	1.87e-05
69573	Hilpda	hypoxia inducible lipid droplet associated [Source:MGI Symbol;Acc:MGI:1916823]	0.82103	0.00030487	0.0023996
227674	Ddx31	DEAD/H (Asp-Glu-Ala-Asp/His) box polypeptide 31 [Source:MGI Symbol;Acc:MGI:2682639]	0.82024	0.00076089	0.0052608
666668	Gm8225	predicted gene 8225 [Source:MGI Symbol;Acc:MGI:3643826]	0.82018	0.00030306	0.0023866
227736	Cfap157	cilia and flagella associated protein 157 [Source:MGI Symbol;Acc:MGI:2447809]	0.81961	0.0056297	0.028275
NA	2018-03-03	membrane-associated ring finger (C3HC4) 3 [Source:MGI Symbol;Acc:MGI:2443667]	0.81943	0.00849	0.039763
267019	Rps15a	ribosomal protein S15A [Source:MGI Symbol;Acc:MGI:2389091]	0.81914	0.00012232	0.0010842
81489	Dnajb1	DnaJ heat shock protein family (Hsp40) member B1 [Source:MGI Symbol;Acc:MGI:1931874]	0.81892	7.87e-08	1.65e-06
67248	Rpl39	ribosomal protein L39 [Source:MGI Symbol;Acc:MGI:1914498]	0.81762	2.5e-08	5.93e-07
57080	Gtf2ird1	general transcription factor II I repeat domain-containing 1 [Source:MGI Symbol;Acc:MGI:1861942]	0.81672	2.74e-06	3.88e-05
73368	Col20a1	collagen, type XX, alpha 1 [Source:MGI Symbol;Acc:MGI:1920618]	0.81618	0.00093176	0.0062108
83433	Trem2	triggering receptor expressed on myeloid cells 2 [Source:MGI Symbol;Acc:MGI:1913150]	0.81604	0.0015761	0.0096685
218490	Btf3	basic transcription factor 3 [Source:MGI Symbol;Acc:MGI:1202875]	0.81602	5.76e-08	1.25e-06
212547	Nepro	nucleolus and neural progenitor protein [Source:MGI Symbol;Acc:MGI:2384836]	0.81582	0.00014001	0.0012193
100088	Rcc1	regulator of chromosome condensation 1 [Source:MGI Symbol;Acc:MGI:1913989]	0.81457	5.3e-06	6.92e-05
233107	Kctd15	potassium channel tetramerisation domain containing 15 [Source:MGI Symbol;Acc:MGI:2385276]	0.81445	8.83e-07	1.42e-05
68736	Tyw5	tRNA-yW synthesizing protein 5 [Source:MGI Symbol;Acc:MGI:1915986]	0.81438	0.0019472	0.011549
66536	Nipsnap3b	nipsnap homolog 3B (C. elegans) [Source:MGI Symbol;Acc:MGI:1913786]	0.8143	9.24e-06	0.00011347
110379	Sec13	SEC13 homolog, nuclear pore and COPII coat complex component [Source:MGI Symbol;Acc:MGI:99832]	0.81317	1.26e-07	2.51e-06
171285	Havcr2	hepatitis A virus cellular receptor 2 [Source:MGI Symbol;Acc:MGI:2159682]	0.81265	0.009439	0.043263
12449	Ccnf	cyclin F [Source:MGI Symbol;Acc:MGI:102551]	0.81184	0.0012804	0.0081003
18550	Furin	furin (paired basic amino acid cleaving enzyme) [Source:MGI Symbol;Acc:MGI:97513]	0.81174	0.0008842	0.0059541
75692	Nr2c2ap	nuclear receptor 2C2-associated protein [Source:MGI Symbol;Acc:MGI:1922942]	0.8117	0.0053026	0.02686
18176	Nras	neuroblastoma ras oncogene [Source:MGI Symbol;Acc:MGI:97376]	0.80999	1.18e-06	1.84e-05
67547	Slc39a8	solute carrier family 39 (metal ion transporter), member 8 [Source:MGI Symbol;Acc:MGI:1914797]	0.80944	0.0013848	0.008647
20130	Rras	related RAS viral (r-ras) oncogene [Source:MGI Symbol;Acc:MGI:98179]	0.80868	0.00010927	0.00098088
73689	Bloc1s2	biogenesis of lysosomal organelles complex-1, subunit 2 [Source:MGI Symbol;Acc:MGI:1920939]	0.80825	7.21e-07	1.19e-05
66483	Rpl36al	ribosomal protein L36A-like [Source:MGI Symbol;Acc:MGI:1913733]	0.80819	6.17e-08	1.32e-06
67556	Pigm	phosphatidylinositol glycan anchor biosynthesis, class M [Source:MGI Symbol;Acc:MGI:1914806]	0.80767	2.51e-06	3.59e-05
11443	Chrnb1	cholinergic receptor, nicotinic, beta polypeptide 1 (muscle) [Source:MGI Symbol;Acc:MGI:87890]	0.80727	0.0063765	0.031426
19352	Rabggtb	Rab geranylgeranyl transferase, b subunit [Source:MGI Symbol;Acc:MGI:99537]	0.80651	2.22e-07	4.13e-06
94227	Pi15	peptidase inhibitor 15 [Source:MGI Symbol;Acc:MGI:1934659]	0.80618	0.006529	0.032046
230721	Pabpc4	poly(A) binding protein, cytoplasmic 4 [Source:MGI Symbol;Acc:MGI:2385206]	0.80598	0.00033994	0.0026469
68559	Pdrg1	p53 and DNA damage regulated 1 [Source:MGI Symbol;Acc:MGI:1915809]	0.80543	6.2e-05	0.00059421
382073	Ccdc84	coiled-coil domain containing 84 [Source:MGI Symbol;Acc:MGI:2685960]	0.80525	0.0003814	0.0029163
109700	Itga1	integrin alpha 1 [Source:MGI Symbol;Acc:MGI:96599]	0.80518	0.010667	0.047875
27993	Imp4	IMP4, U3 small nucleolar ribonucleoprotein [Source:MGI Symbol;Acc:MGI:106572]	0.80504	0.002235	0.012995
13681	Eif4a1	eukaryotic translation initiation factor 4A1 [Source:MGI Symbol;Acc:MGI:95303]	0.8046	3.14e-08	7.27e-07
74094	Tjap1	tight junction associated protein 1 [Source:MGI Symbol;Acc:MGI:1921344]	0.80457	0.0051724	0.026296
73667	2410004P03Rik	RIKEN cDNA 2410004P03 gene [Source:MGI Symbol;Acc:MGI:1920917]	0.80384	0.003699	0.019956
67200	Ccdc77	coiled-coil domain containing 77 [Source:MGI Symbol;Acc:MGI:1914450]	0.8038	0.0013562	0.0084952
12140	Fabp7	fatty acid binding protein 7, brain [Source:MGI Symbol;Acc:MGI:101916]	0.80312	0.0012757	0.0080777
12464	Cct4	chaperonin containing Tcp1, subunit 4 (delta) [Source:MGI Symbol;Acc:MGI:104689]	0.80226	7.66e-08	1.61e-06
217995	Heatr1	HEAT repeat containing 1 [Source:MGI Symbol;Acc:MGI:2442524]	0.80199	0.0019184	0.011418
105148	Iars	isoleucine-tRNA synthetase [Source:MGI Symbol;Acc:MGI:2145219]	0.80163	1.03e-07	2.08e-06
50784	Plpp2	phospholipid phosphatase 2 [Source:MGI Symbol;Acc:MGI:1354945]	0.80161	0.007509	0.035871
67367	Paxbp1	PAX3 and PAX7 binding protein 1 [Source:MGI Symbol;Acc:MGI:1914617]	0.80157	3.86e-07	6.81e-06
NA	2810403A07Rik	RIKEN cDNA 2810403A07 gene [Source:MGI Symbol;Acc:MGI:1921450]	0.80093	1.97e-07	3.72e-06
22608	Ybx1	Y box protein 1 [Source:MGI Symbol;Acc:MGI:99146]	0.80013	4.67e-08	1.04e-06
72141	Adpgk	ADP-dependent glucokinase [Source:MGI Symbol;Acc:MGI:1919391]	0.7999	7.07e-06	8.95e-05
16194	Il6ra	interleukin 6 receptor, alpha [Source:MGI Symbol;Acc:MGI:105304]	0.79931	0.00016509	0.0014044
67285	Cwc27	CWC27 spliceosome-associated protein [Source:MGI Symbol;Acc:MGI:1914535]	0.79921	1.69e-05	0.00019258
50875	Tmod3	tropomodulin 3 [Source:MGI Symbol;Acc:MGI:1355315]	0.79905	3.8e-07	6.72e-06
12633	Cflar	CASP8 and FADD-like apoptosis regulator [Source:MGI Symbol;Acc:MGI:1336166]	0.79891	1.75e-06	2.58e-05
19698	Relb	avian reticuloendotheliosis viral (v-rel) oncogene related B [Source:MGI Symbol;Acc:MGI:103289]	0.79854	0.0001155	0.0010298
110253	Triobp	TRIO and F-actin binding protein [Source:MGI Symbol;Acc:MGI:1349410]	0.79842	0.00030587	0.0024055
80898	Erap1	endoplasmic reticulum aminopeptidase 1 [Source:MGI Symbol;Acc:MGI:1933403]	0.79734	1.74e-05	0.00019735
13033	Ctsd	cathepsin D [Source:MGI Symbol;Acc:MGI:88562]	0.79722	0.00088213	0.0059457
60365	Rbm8a	RNA binding motif protein 8a [Source:MGI Symbol;Acc:MGI:1913129]	0.79676	1.39e-07	2.72e-06
57247	Zfp276	zinc finger protein (C2H2 type) 276 [Source:MGI Symbol;Acc:MGI:1888495]	0.79622	2.47e-05	0.00026656
54217	Rpl36	ribosomal protein L36 [Source:MGI Symbol;Acc:MGI:1860603]	0.7957	0.00021228	0.0017508
68420	Ankrd13a	ankyrin repeat domain 13a [Source:MGI Symbol;Acc:MGI:1915670]	0.79565	5.02e-05	0.0004925
231915	Uspl1	ubiquitin specific peptidase like 1 [Source:MGI Symbol;Acc:MGI:2442342]	0.79554	6.27e-07	1.05e-05
66432	Slc7a6os	solute carrier family 7, member 6 opposite strand [Source:MGI Symbol;Acc:MGI:1916951]	0.79534	2.21e-06	3.21e-05
55935	Fnbp4	formin binding protein 4 [Source:MGI Symbol;Acc:MGI:1860513]	0.79367	3.19e-07	5.75e-06
69745	Pold4	polymerase (DNA-directed), delta 4 [Source:MGI Symbol;Acc:MGI:1916995]	0.79335	1.69e-05	0.00019243
13488	Drd1	dopamine receptor D1 [Source:MGI Symbol;Acc:MGI:99578]	0.79187	0.00043531	0.0032698
21813	Tgfbr2	transforming growth factor, beta receptor II [Source:MGI Symbol;Acc:MGI:98729]	0.79145	0.002394	0.013784
56401	P3h1	prolyl 3-hydroxylase 1 [Source:MGI Symbol;Acc:MGI:1888921]	0.79085	0.00099981	0.0065886
71914	Antxr2	anthrax toxin receptor 2 [Source:MGI Symbol;Acc:MGI:1919164]	0.79081	0.0016827	0.010206
13876	Erg	avian erythroblastosis virus E-26 (v-ets) oncogene related [Source:MGI Symbol;Acc:MGI:95415]	0.79015	0.00082598	0.0056395
94045	P2rx5	purinergic receptor P2X, ligand-gated ion channel, 5 [Source:MGI Symbol;Acc:MGI:2137026]	0.78938	0.0032811	0.018013
19167	Psma3	proteasome (prosome, macropain) subunit, alpha type 3 [Source:MGI Symbol;Acc:MGI:104883]	0.78927	1.88e-07	3.55e-06
12321	Calu	calumenin [Source:MGI Symbol;Acc:MGI:1097158]	0.78804	9.83e-08	2.01e-06
627191	Syndig1l	synapse differentiation inducing 1 like [Source:MGI Symbol;Acc:MGI:2685107]	0.78763	0.0023776	0.013719
52530	Nhp2	NHP2 ribonucleoprotein [Source:MGI Symbol;Acc:MGI:1098547]	0.78663	2.71e-07	4.97e-06
16331	Inpp5d	inositol polyphosphate-5-phosphatase D [Source:MGI Symbol;Acc:MGI:107357]	0.78644	0.0045923	0.023863
66054	Cndp2	CNDP dipeptidase 2 (metallopeptidase M20 family) [Source:MGI Symbol;Acc:MGI:1913304]	0.78558	0.0038314	0.02054
21339	Taf1a	TATA-box binding protein associated factor, RNA polymerase I, A [Source:MGI Symbol;Acc:MGI:109578]	0.78531	0.00012663	0.0011166
19921	Rpl19	ribosomal protein L19 [Source:MGI Symbol;Acc:MGI:98020]	0.78504	1.02e-07	2.08e-06
22059	Trp53	transformation related protein 53 [Source:MGI Symbol;Acc:MGI:98834]	0.7849	1.64e-06	2.44e-05
54135	Lsr	lipolysis stimulated lipoprotein receptor [Source:MGI Symbol;Acc:MGI:1927471]	0.78488	0.002991	0.016662
18021	Nfatc3	nuclear factor of activated T cells, cytoplasmic, calcineurin dependent 3 [Source:MGI Symbol;Acc:MGI:103296]	0.78438	1.22e-05	0.00014524
195434	Utp14b	UTP14B small subunit processome component [Source:MGI Symbol;Acc:MGI:2445092]	0.78425	0.0073063	0.035134
74919	Slc35f6	solute carrier family 35, member F6 [Source:MGI Symbol;Acc:MGI:1922169]	0.784	7.02e-07	1.16e-05
54720	Rcan1	regulator of calcineurin 1 [Source:MGI Symbol;Acc:MGI:1890564]	0.78389	4.4e-07	7.63e-06
18636	Cfp	complement factor properdin [Source:MGI Symbol;Acc:MGI:97545]	0.78375	0.0063157	0.031168
269400	Rtel1	regulator of telomere elongation helicase 1 [Source:MGI Symbol;Acc:MGI:2139369]	0.7837	0.0073719	0.0354
69028	Mitd1	MIT, microtubule interacting and transport, domain containing 1 [Source:MGI Symbol;Acc:MGI:1916278]	0.78222	0.00041398	0.0031317
56229	Thsd1	thrombospondin, type I, domain 1 [Source:MGI Symbol;Acc:MGI:1929096]	0.78182	0.0017341	0.010469
83701	Srrt	serrate RNA effector molecule homolog (Arabidopsis) [Source:MGI Symbol;Acc:MGI:1933527]	0.78123	0.00083622	0.0056999
100043813	Rps27rt	ribosomal protein S27, retrogene [Source:MGI Symbol;Acc:MGI:3704345]	0.7802	0.0015678	0.0096262
320183	Msrb3	methionine sulfoxide reductase B3 [Source:MGI Symbol;Acc:MGI:2443538]	0.78001	0.00010648	0.0009585
231452	Sdad1	SDA1 domain containing 1 [Source:MGI Symbol;Acc:MGI:2140779]	0.77973	1e-05	0.00012146
67011	Mettl6	methyltransferase like 6 [Source:MGI Symbol;Acc:MGI:1914261]	0.7792	5.21e-06	6.82e-05
76808	Rpl18a	ribosomal protein L18A [Source:MGI Symbol;Acc:MGI:1924058]	0.77916	8.62e-08	1.79e-06
74375	Gcc1	golgi coiled coil 1 [Source:MGI Symbol;Acc:MGI:1921625]	0.77914	0.0016576	0.010096
233552	Gdpd5	glycerophosphodiester phosphodiesterase domain containing 5 [Source:MGI Symbol;Acc:MGI:2686926]	0.77867	2.38e-05	0.00025831
17220	Mcm7	minichromosome maintenance complex component 7 [Source:MGI Symbol;Acc:MGI:1298398]	0.77858	0.00041494	0.0031371
NA	Wbscr16	Williams-Beuren syndrome chromosome region 16 homolog (human) [Source:MGI Symbol;Acc:MGI:2137600]	0.77854	0.0038563	0.020639
69723	Rpain	RPA interacting protein [Source:MGI Symbol;Acc:MGI:1916973]	0.77845	2.57e-05	0.00027582
27984	Efhd2	EF hand domain containing 2 [Source:MGI Symbol;Acc:MGI:106504]	0.77517	1.34e-07	2.65e-06
75062	Sf3a3	splicing factor 3a, subunit 3 [Source:MGI Symbol;Acc:MGI:1922312]	0.77423	1.09e-06	1.71e-05
27050	Rps3	ribosomal protein S3 [Source:MGI Symbol;Acc:MGI:1350917]	0.77397	1.02e-07	2.08e-06
12028	Bax	BCL2-associated X protein [Source:MGI Symbol;Acc:MGI:99702]	0.77367	4.24e-07	7.4e-06
22415	Wnt3	wingless-type MMTV integration site family, member 3 [Source:MGI Symbol;Acc:MGI:98955]	0.77358	0.002702	0.015277
75909	Vmp1	vacuole membrane protein 1 [Source:MGI Symbol;Acc:MGI:1923159]	0.77347	2.02e-07	3.79e-06
223775	Pim3	proviral integration site 3 [Source:MGI Symbol;Acc:MGI:1355297]	0.7733	5.36e-07	9.11e-06
20102	Rps4x	ribosomal protein S4, X-linked [Source:MGI Symbol;Acc:MGI:98158]	0.77297	1.61e-07	3.1e-06
22240	Dpysl3	dihydropyrimidinase-like 3 [Source:MGI Symbol;Acc:MGI:1349762]	0.77212	0.0068716	0.033422
71916	Dus4l	dihydrouridine synthase 4-like (S. cerevisiae) [Source:MGI Symbol;Acc:MGI:1919166]	0.77139	0.00063522	0.0045138
NA	2018-09-10	septin 10 [Source:MGI Symbol;Acc:MGI:1918110]	0.77077	0.00046865	0.0034841
66147	Necap2	NECAP endocytosis associated 2 [Source:MGI Symbol;Acc:MGI:1913397]	0.76975	0.00014081	0.0012244
19108	Prkx	protein kinase, X-linked [Source:MGI Symbol;Acc:MGI:1309999]	0.76973	3.1e-05	0.00032526
101685	Spty2d1	SPT2, Suppressor of Ty, domain containing 1 (S. cerevisiae) [Source:MGI Symbol;Acc:MGI:2142062]	0.76825	2.28e-06	3.29e-05
17311	Kitl	kit ligand [Source:MGI Symbol;Acc:MGI:96974]	0.76821	1.31e-06	2e-05
18441	P2ry1	purinergic receptor P2Y, G-protein coupled 1 [Source:MGI Symbol;Acc:MGI:105049]	0.76806	0.0036081	0.019542
14748	Gpr3	G-protein coupled receptor 3 [Source:MGI Symbol;Acc:MGI:101908]	0.76709	0.00090055	0.0060362
103554	Psme4	proteasome (prosome, macropain) activator subunit 4 [Source:MGI Symbol;Acc:MGI:2143994]	0.76694	3.59e-07	6.39e-06
78895	Pus7l	pseudouridylate synthase 7-like [Source:MGI Symbol;Acc:MGI:1926145]	0.76673	0.0011529	0.0074082
68479	Phf5a	PHD finger protein 5A [Source:MGI Symbol;Acc:MGI:2156864]	0.76636	4.25e-05	0.0004273
223499	Dcaf13	DDB1 and CUL4 associated factor 13 [Source:MGI Symbol;Acc:MGI:2684929]	0.76628	4.15e-06	5.58e-05
20719	Serpinb6a	serine (or cysteine) peptidase inhibitor, clade B, member 6a [Source:MGI Symbol;Acc:MGI:103123]	0.76597	9.42e-06	0.00011531
225363	Etf1	eukaryotic translation termination factor 1 [Source:MGI Symbol;Acc:MGI:2385071]	0.76582	2.64e-07	4.86e-06
15939	Ier5	immediate early response 5 [Source:MGI Symbol;Acc:MGI:1337072]	0.76578	7.62e-07	1.25e-05
20088	Rps24	ribosomal protein S24 [Source:MGI Symbol;Acc:MGI:98147]	0.76571	1.89e-07	3.57e-06
19303	Pxn	paxillin [Source:MGI Symbol;Acc:MGI:108295]	0.76523	0.010598	0.047629
14082	Fadd	Fas (TNFRSF6)-associated via death domain [Source:MGI Symbol;Acc:MGI:109324]	0.76422	0.0072841	0.035034
101869	Unc45a	unc-45 myosin chaperone A [Source:MGI Symbol;Acc:MGI:2142246]	0.76398	0.001263	0.0080109
227210	Ccnyl1	cyclin Y-like 1 [Source:MGI Symbol;Acc:MGI:2138614]	0.76345	1.21e-05	0.0001434
211064	Alkbh1	alkB homolog 1, histone H2A dioxygenase [Source:MGI Symbol;Acc:MGI:2384034]	0.76334	0.0021497	0.012568
100503670	Rpl5	ribosomal protein L5 [Source:MGI Symbol;Acc:MGI:102854]	0.76305	1.71e-07	3.26e-06
68294	Mfsd10	major facilitator superfamily domain containing 10 [Source:MGI Symbol;Acc:MGI:1915544]	0.76177	0.00052842	0.0038669
21676	Tead1	TEA domain family member 1 [Source:MGI Symbol;Acc:MGI:101876]	0.76148	9.09e-07	1.46e-05
19079	Prkab1	protein kinase, AMP-activated, beta 1 non-catalytic subunit [Source:MGI Symbol;Acc:MGI:1336167]	0.7612	8.29e-06	0.00010301
68327	Tsr3	TSR3 20S rRNA accumulation [Source:MGI Symbol;Acc:MGI:1915577]	0.7608	1.04e-05	0.00012575
19896	Rpl10a	ribosomal protein L10A [Source:MGI Symbol;Acc:MGI:1343877]	0.76039	2.09e-07	3.92e-06
69719	Cad	carbamoyl-phosphate synthetase 2, aspartate transcarbamylase, and dihydroorotase [Source:MGI Symbol;Acc:MGI:1916969]	0.75826	0.0016874	0.010226
17131	Smad7	SMAD family member 7 [Source:MGI Symbol;Acc:MGI:1100518]	0.75805	3.02e-06	4.22e-05
69263	Rfc3	replication factor C (activator 1) 3 [Source:MGI Symbol;Acc:MGI:1916513]	0.75773	0.00070259	0.0049128
16410	Itgav	integrin alpha V [Source:MGI Symbol;Acc:MGI:96608]	0.75648	8.37e-07	1.35e-05
NA	Fgfr1op	Fgfr1 oncogene partner [Source:MGI Symbol;Acc:MGI:1922546]	0.75621	1.67e-05	0.00019051
24066	Spry4	sprouty homolog 4 (Drosophila) [Source:MGI Symbol;Acc:MGI:1345144]	0.75536	0.00323	0.01778
74122	Tmem43	transmembrane protein 43 [Source:MGI Symbol;Acc:MGI:1921372]	0.75513	0.00014759	0.0012728
19941	Rpl26	ribosomal protein L26 [Source:MGI Symbol;Acc:MGI:106022]	0.75455	2.65e-07	4.88e-06
66680	Oser1	oxidative stress responsive serine rich 1 [Source:MGI Symbol;Acc:MGI:1913930]	0.75427	9.17e-05	0.00083745
67225	Rnpc3	RNA-binding region (RNP1, RRM) containing 3 [Source:MGI Symbol;Acc:MGI:1914475]	0.75423	0.00027213	0.0021702
19246	Ptpn1	protein tyrosine phosphatase, non-receptor type 1 [Source:MGI Symbol;Acc:MGI:97805]	0.75357	0.0029602	0.016512
57815	Spata5	spermatogenesis associated 5 [Source:MGI Symbol;Acc:MGI:1927170]	0.75313	2.58e-05	0.00027698
102595	Plekho2	pleckstrin homology domain containing, family O member 2 [Source:MGI Symbol;Acc:MGI:2143132]	0.75308	0.0094076	0.04314
19181	Psmc2	proteasome (prosome, macropain) 26S subunit, ATPase 2 [Source:MGI Symbol;Acc:MGI:109555]	0.75265	3.97e-07	6.97e-06
70683	Utp20	UTP20 small subunit processome component [Source:MGI Symbol;Acc:MGI:1917933]	0.75235	2.14e-06	3.1e-05
72012	1600020E01Rik	RIKEN cDNA 1600020E01 gene [Source:MGI Symbol;Acc:MGI:1919262]	0.75221	0.00080701	0.0055269
80914	Uck2	uridine-cytidine kinase 2 [Source:MGI Symbol;Acc:MGI:1931744]	0.7517	0.00046074	0.0034314
223921	Aaas	achalasia, adrenocortical insufficiency, alacrimia [Source:MGI Symbol;Acc:MGI:2443767]	0.75165	2.17e-05	0.0002382
237625	Pla2g3	phospholipase A2, group III [Source:MGI Symbol;Acc:MGI:2444945]	0.75071	0.00036641	0.0028233
26451	Rpl27a	ribosomal protein L27A [Source:MGI Symbol;Acc:MGI:1347076]	0.75071	1.7e-06	2.53e-05
66595	Aste1	asteroid homolog 1 (Drosophila) [Source:MGI Symbol;Acc:MGI:1913845]	0.75047	0.0017041	0.010312
70568	Cpne3	copine III [Source:MGI Symbol;Acc:MGI:1917818]	0.74969	6.95e-06	8.81e-05
101985	Usb1	U6 snRNA biogenesis 1 [Source:MGI Symbol;Acc:MGI:2142454]	0.74921	0.00015041	0.0012936
75420	Secisbp2	SECIS binding protein 2 [Source:MGI Symbol;Acc:MGI:1922670]	0.74897	0.00027616	0.0021999
66213	Med7	mediator complex subunit 7 [Source:MGI Symbol;Acc:MGI:1913463]	0.74869	3.94e-05	0.00039988
18933	Prrx1	paired related homeobox 1 [Source:MGI Symbol;Acc:MGI:97712]	0.74867	0.00012318	0.0010895
81898	Sf3b1	splicing factor 3b, subunit 1 [Source:MGI Symbol;Acc:MGI:1932339]	0.74791	3.34e-07	6e-06
66413	Psmd6	proteasome (prosome, macropain) 26S subunit, non-ATPase, 6 [Source:MGI Symbol;Acc:MGI:1913663]	0.74776	6.96e-07	1.15e-05
66866	Nhlrc2	NHL repeat containing 2 [Source:MGI Symbol;Acc:MGI:1914116]	0.74723	2.39e-05	0.00025963
12469	Cct8	chaperonin containing Tcp1, subunit 8 (theta) [Source:MGI Symbol;Acc:MGI:107183]	0.74692	3.99e-07	7e-06
107045	Lars	leucyl-tRNA synthetase [Source:MGI Symbol;Acc:MGI:1913808]	0.74656	1.05e-06	1.66e-05
NA	D930016D06Rik	RIKEN cDNA D930016D06 gene [Source:MGI Symbol;Acc:MGI:2442700]	0.7442	3.26e-05	0.00033905
67500	Ccar1	cell division cycle and apoptosis regulator 1 [Source:MGI Symbol;Acc:MGI:1914750]	0.74251	1.04e-06	1.64e-05
56275	Rbm14	RNA binding motif protein 14 [Source:MGI Symbol;Acc:MGI:1929092]	0.74231	1.17e-05	0.00013979
26922	Mecr	mitochondrial trans-2-enoyl-CoA reductase [Source:MGI Symbol;Acc:MGI:1349441]	0.74197	3.46e-05	0.00035742
12741	Cldn5	claudin 5 [Source:MGI Symbol;Acc:MGI:1276112]	0.74095	0.00052072	0.0038134
76938	Rbm17	RNA binding motif protein 17 [Source:MGI Symbol;Acc:MGI:1924188]	0.74026	1.95e-06	2.85e-05
22612	Yes1	YES proto-oncogene 1, Src family tyrosine kinase [Source:MGI Symbol;Acc:MGI:99147]	0.73977	0.0020406	0.011999
55947	Dclre1a	DNA cross-link repair 1A [Source:MGI Symbol;Acc:MGI:1930042]	0.73913	0.00038964	0.0029691
22235	Ugdh	UDP-glucose dehydrogenase [Source:MGI Symbol;Acc:MGI:1306785]	0.73841	6.6e-06	8.43e-05
66973	Mrps18b	mitochondrial ribosomal protein S18B [Source:MGI Symbol;Acc:MGI:1914223]	0.7384	0.0010509	0.0068565
97112	Nmd3	NMD3 ribosome export adaptor [Source:MGI Symbol;Acc:MGI:2140103]	0.73836	5.62e-06	7.28e-05
20068	Rps17	ribosomal protein S17 [Source:MGI Symbol;Acc:MGI:1309526]	0.73793	4.51e-07	7.8e-06
110829	Lims1	LIM and senescent cell antigen-like domains 1 [Source:MGI Symbol;Acc:MGI:1195263]	0.73752	2.61e-06	3.72e-05
503610	Zdhhc18	zinc finger, DHHC domain containing 18 [Source:MGI Symbol;Acc:MGI:3527792]	0.73727	0.0093672	0.042995
11629	Aif1	allograft inflammatory factor 1 [Source:MGI Symbol;Acc:MGI:1343098]	0.73599	0.0013888	0.008667
17217	Mcm4	minichromosome maintenance complex component 4 [Source:MGI Symbol;Acc:MGI:103199]	0.73544	0.00014539	0.0012572
65963	Tmem176b	transmembrane protein 176B [Source:MGI Symbol;Acc:MGI:1916348]	0.73529	1.64e-05	0.00018756
102644	Oaf	out at first homolog [Source:MGI Symbol;Acc:MGI:94852]	0.73465	2.05e-05	0.00022674
223691	Eif3l	eukaryotic translation initiation factor 3, subunit L [Source:MGI Symbol;Acc:MGI:2386251]	0.73458	1.17e-06	1.82e-05
18813	Pa2g4	proliferation-associated 2G4 [Source:MGI Symbol;Acc:MGI:894684]	0.73446	9.88e-07	1.57e-05
216197	Ckap4	cytoskeleton-associated protein 4 [Source:MGI Symbol;Acc:MGI:2444926]	0.73364	5.78e-06	7.47e-05
72075	Ogfr	opioid growth factor receptor [Source:MGI Symbol;Acc:MGI:1919325]	0.73232	0.0001123	0.0010025
55944	Eif3d	eukaryotic translation initiation factor 3, subunit D [Source:MGI Symbol;Acc:MGI:1933181]	0.73212	0.00087592	0.0059094
20317	Serpinf1	serine (or cysteine) peptidase inhibitor, clade F, member 1 [Source:MGI Symbol;Acc:MGI:108080]	0.73151	8.25e-05	0.00076305
70799	Cep192	centrosomal protein 192 [Source:MGI Symbol;Acc:MGI:1918049]	0.73117	0.00013863	0.0012098
19822	Rnf4	ring finger protein 4 [Source:MGI Symbol;Acc:MGI:1201691]	0.73112	1.07e-06	1.68e-05
101966	D8Ertd738e	DNA segment, Chr 8, ERATO Doi 738, expressed [Source:MGI Symbol;Acc:MGI:1289231]	0.7311	0.0027156	0.015341
229004	Gmeb2	glucocorticoid modulatory element binding protein 2 [Source:MGI Symbol;Acc:MGI:2652836]	0.73034	1.22e-05	0.00014459
76893	Cers2	ceramide synthase 2 [Source:MGI Symbol;Acc:MGI:1924143]	0.73027	0.0027628	0.015564
65020	Zfp110	zinc finger protein 110 [Source:MGI Symbol;Acc:MGI:1890378]	0.72982	1.97e-05	0.00021938
66845	Mrpl33	mitochondrial ribosomal protein L33 [Source:MGI Symbol;Acc:MGI:2137225]	0.72969	4.48e-05	0.00044642
227612	Tor4a	torsin family 4, member A [Source:MGI Symbol;Acc:MGI:2442720]	0.72912	0.0062353	0.03085
28146	Serp1	stress-associated endoplasmic reticulum protein 1 [Source:MGI Symbol;Acc:MGI:92638]	0.72767	1.55e-06	2.33e-05
16784	Lamp2	lysosomal-associated membrane protein 2 [Source:MGI Symbol;Acc:MGI:96748]	0.72725	7.81e-07	1.27e-05
114565	Zbtb21	zinc finger and BTB domain containing 21 [Source:MGI Symbol;Acc:MGI:1927240]	0.72674	4.83e-05	0.00047715
15115	Hars	histidyl-tRNA synthetase [Source:MGI Symbol;Acc:MGI:108087]	0.72655	1.14e-06	1.78e-05
212114	Nhlrc3	NHL repeat containing 3 [Source:MGI Symbol;Acc:MGI:2444520]	0.72648	2.27e-05	0.00024748
19877	Rock1	Rho-associated coiled-coil containing protein kinase 1 [Source:MGI Symbol;Acc:MGI:107927]	0.72642	7.11e-06	8.99e-05
67554	Slc25a30	solute carrier family 25, member 30 [Source:MGI Symbol;Acc:MGI:1914804]	0.72541	0.00081914	0.0055994
67065	Polr3d	polymerase (RNA) III (DNA directed) polypeptide D [Source:MGI Symbol;Acc:MGI:1914315]	0.72532	6.67e-05	0.00063403
20935	Surf6	surfeit gene 6 [Source:MGI Symbol;Acc:MGI:98447]	0.7253	0.00038472	0.0029383
100503380	Snhg4	small nucleolar RNA host gene 4 [Source:MGI Symbol;Acc:MGI:4937091]	0.72509	0.0026067	0.014811
69713	Pin4	protein (peptidyl-prolyl cis/trans isomerase) NIMA-interacting, 4 (parvulin) [Source:MGI Symbol;Acc:MGI:1916963]	0.72509	1.86e-05	0.00020874
17218	Mcm5	minichromosome maintenance complex component 5 [Source:MGI Symbol;Acc:MGI:103197]	0.72408	0.0009675	0.0064004
75202	Spaca6	sperm acrosome associated 6 [Source:MGI Symbol;Acc:MGI:1922452]	0.72399	0.0010361	0.0067815
11692	Gfer	growth factor, erv1 (S. cerevisiae)-like (augmenter of liver regeneration) [Source:MGI Symbol;Acc:MGI:107757]	0.72337	0.00010429	0.00094026
52713	Ccdc59	coiled-coil domain containing 59 [Source:MGI Symbol;Acc:MGI:1289302]	0.72335	8.3e-06	0.00010309
107071	Wdr74	WD repeat domain 74 [Source:MGI Symbol;Acc:MGI:2147427]	0.72335	6.92e-06	8.77e-05
67671	Rpl38	ribosomal protein L38 [Source:MGI Symbol;Acc:MGI:1914921]	0.72301	6.13e-07	1.03e-05
66162	Bola2	bolA-like 2 (E. coli) [Source:MGI Symbol;Acc:MGI:1913412]	0.72229	4.7e-06	6.2e-05
21930	Tnfaip6	tumor necrosis factor alpha induced protein 6 [Source:MGI Symbol;Acc:MGI:1195266]	0.72181	0.00014438	0.0012503
80509	Med8	mediator complex subunit 8 [Source:MGI Symbol;Acc:MGI:1915269]	0.72152	0.00037828	0.0028993
67213	Cmtm6	CKLF-like MARVEL transmembrane domain containing 6 [Source:MGI Symbol;Acc:MGI:2447165]	0.72091	8.39e-05	0.00077489
67846	Tmem39a	transmembrane protein 39a [Source:MGI Symbol;Acc:MGI:1915096]	0.7209	0.00017923	0.0015105
52150	Kcnk6	potassium inwardly-rectifying channel, subfamily K, member 6 [Source:MGI Symbol;Acc:MGI:1891291]	0.72068	0.001359	0.00851
207932	Urb1	URB1 ribosome biogenesis 1 homolog (S. cerevisiae) [Source:MGI Symbol;Acc:MGI:2146468]	0.71963	3.54e-05	0.00036469
12400	Cbfb	core binding factor beta [Source:MGI Symbol;Acc:MGI:99851]	0.71888	9.14e-06	0.00011242
211286	Cln5	ceroid-lipofuscinosis, neuronal 5 [Source:MGI Symbol;Acc:MGI:2442253]	0.71822	0.00063516	0.0045138
107094	Rrp12	ribosomal RNA processing 12 homolog (S. cerevisiae) [Source:MGI Symbol;Acc:MGI:2147437]	0.71696	0.0053738	0.027149
228961	Npepl1	aminopeptidase-like 1 [Source:MGI Symbol;Acc:MGI:2448523]	0.71692	0.0045591	0.023704
319876	Cobll1	Cobl-like 1 [Source:MGI Symbol;Acc:MGI:2442894]	0.7169	4.04e-05	0.00040854
67493	Mettl16	methyltransferase like 16 [Source:MGI Symbol;Acc:MGI:1914743]	0.71664	5.59e-06	7.26e-05
12913	Creb3	cAMP responsive element binding protein 3 [Source:MGI Symbol;Acc:MGI:99946]	0.71589	4.46e-06	5.93e-05
18476	Pafah1b3	platelet-activating factor acetylhydrolase, isoform 1b, subunit 3 [Source:MGI Symbol;Acc:MGI:108414]	0.71506	0.00018914	0.001582
NA	1810026B05Rik	RIKEN cDNA 1810026B05 gene [Source:MGI Symbol;Acc:MGI:1916420]	0.71489	0.00013039	0.001146
73674	Wdr75	WD repeat domain 75 [Source:MGI Symbol;Acc:MGI:1920924]	0.71461	9.72e-06	0.00011847
16898	Rps2	ribosomal protein S2 [Source:MGI Symbol;Acc:MGI:105110]	0.71455	2.32e-05	0.0002523
67533	Ppfibp1	PTPRF interacting protein, binding protein 1 (liprin beta 1) [Source:MGI Symbol;Acc:MGI:1914783]	0.71432	0.0093838	0.043044
17305	Mfng	MFNG O-fucosylpeptide 3-beta-N-acetylglucosaminyltransferase [Source:MGI Symbol;Acc:MGI:1095404]	0.7136	0.0045054	0.023471
22709	Zfp51	zinc finger protein 51 [Source:MGI Symbol;Acc:MGI:99198]	0.71287	0.0042312	0.022259
NA	Ssfa2	sperm specific antigen 2 [Source:MGI Symbol;Acc:MGI:1917849]	0.71274	1.88e-06	2.76e-05
27049	Etv3	ets variant 3 [Source:MGI Symbol;Acc:MGI:1350926]	0.71213	7.26e-06	9.15e-05
328417	Parp4	poly (ADP-ribose) polymerase family, member 4 [Source:MGI Symbol;Acc:MGI:2685589]	0.71078	0.00049302	0.00364
217365	Nploc4	NPL4 homolog, ubiquitin recognition factor [Source:MGI Symbol;Acc:MGI:2679787]	0.71071	0.0012187	0.0077674
101148	Bmt2	base methyltransferase of 25S rRNA 2 [Source:MGI Symbol;Acc:MGI:2141466]	0.71035	0.0005523	0.0040122
12593	Cdyl	chromodomain protein, Y chromosome-like [Source:MGI Symbol;Acc:MGI:1339956]	0.71029	0.00018692	0.0015666
225467	Pggt1b	protein geranylgeranyltransferase type I, beta subunit [Source:MGI Symbol;Acc:MGI:1917514]	0.71027	7.06e-05	0.00066514
57808	Rpl35a	ribosomal protein L35A [Source:MGI Symbol;Acc:MGI:1928894]	0.70962	5e-05	0.00049125
20254	Scg2	secretogranin II [Source:MGI Symbol;Acc:MGI:103033]	0.70879	1.59e-06	2.39e-05
353310	Zfp703	zinc finger protein 703 [Source:MGI Symbol;Acc:MGI:2662729]	0.70852	0.00013196	0.001158
14555	Gpd1	glycerol-3-phosphate dehydrogenase 1 (soluble) [Source:MGI Symbol;Acc:MGI:95679]	0.70842	4.71e-06	6.22e-05
102639045	Gm15564	predicted gene 15564 [Source:MGI Symbol;Acc:MGI:3783013]	0.7083	0.0044609	0.023289
66251	Arfgap3	ADP-ribosylation factor GTPase activating protein 3 [Source:MGI Symbol;Acc:MGI:1913501]	0.70801	3.15e-05	0.00032999
12862	Cox6a2	cytochrome c oxidase subunit VIa polypeptide 2 [Source:MGI Symbol;Acc:MGI:104649]	0.70791	0.010522	0.047355
17125	Smad1	SMAD family member 1 [Source:MGI Symbol;Acc:MGI:109452]	0.70762	1.23e-05	0.00014524
18626	Per1	period circadian clock 1 [Source:MGI Symbol;Acc:MGI:1098283]	0.70732	0.0017553	0.010585
15216	Hfe	hemochromatosis [Source:MGI Symbol;Acc:MGI:109191]	0.70729	0.0088468	0.041115
268449	Rpl23a	ribosomal protein L23A [Source:MGI Symbol;Acc:MGI:3040672]	0.70624	2.51e-06	3.59e-05
219149	Xkr6	X-linked Kx blood group related 6 [Source:MGI Symbol;Acc:MGI:2447765]	0.70608	0.0041992	0.022139
69747	Zswim7	zinc finger SWIM-type containing 7 [Source:MGI Symbol;Acc:MGI:1916997]	0.70477	0.00049519	0.0036504
19933	Rpl21	ribosomal protein L21 [Source:MGI Symbol;Acc:MGI:1278340]	0.70416	1.46e-06	2.2e-05
69207	Srsf11	serine/arginine-rich splicing factor 11 [Source:MGI Symbol;Acc:MGI:1916457]	0.70362	1.92e-06	2.81e-05
67628	Anp32b	acidic (leucine-rich) nuclear phosphoprotein 32 family, member B [Source:MGI Symbol;Acc:MGI:1914878]	0.70147	0.0051453	0.026196
108943	Trmt10a	tRNA methyltransferase 10A [Source:MGI Symbol;Acc:MGI:1920421]	0.70143	0.0027566	0.015534
14254	Flt1	FMS-like tyrosine kinase 1 [Source:MGI Symbol;Acc:MGI:95558]	0.70143	0.00014296	0.0012394
20618	Sncg	synuclein, gamma [Source:MGI Symbol;Acc:MGI:1298397]	0.70038	0.0041247	0.021809
227715	Exosc2	exosome component 2 [Source:MGI Symbol;Acc:MGI:2385133]	0.69955	7.63e-05	0.00071257
21681	Alyref	Aly/REF export factor [Source:MGI Symbol;Acc:MGI:1341044]	0.69952	3.31e-05	0.0003443
76014	Zc3h18	zinc finger CCCH-type containing 18 [Source:MGI Symbol;Acc:MGI:1923264]	0.6985	4.54e-06	6.03e-05
224093	Fam43a	family with sequence similarity 43, member A [Source:MGI Symbol;Acc:MGI:2676309]	0.69848	0.003092	0.01711
70611	Fbxo33	F-box protein 33 [Source:MGI Symbol;Acc:MGI:1917861]	0.69838	0.001528	0.0094278
381045	Ccdc58	coiled-coil domain containing 58 [Source:MGI Symbol;Acc:MGI:2146423]	0.69664	0.00095804	0.0063524
28113	Tinf2	Terf1 (TRF1)-interacting nuclear factor 2 [Source:MGI Symbol;Acc:MGI:107246]	0.69621	0.00011886	0.0010574
56488	Nxt1	NTF2-related export protein 1 [Source:MGI Symbol;Acc:MGI:1929619]	0.69609	0.00027894	0.002219
213491	Szrd1	SUZ RNA binding domain containing 1 [Source:MGI Symbol;Acc:MGI:1098672]	0.69603	8.37e-06	0.00010388
18619	Penk	preproenkephalin [Source:MGI Symbol;Acc:MGI:104629]	0.69587	0.0010586	0.0068991
13589	Mapre1	microtubule-associated protein, RP/EB family, member 1 [Source:MGI Symbol;Acc:MGI:891995]	0.69528	2.1e-06	3.05e-05
381410	Zfp408	zinc finger protein 408 [Source:MGI Symbol;Acc:MGI:2685857]	0.69512	0.00072472	0.0050481
53609	Clasrp	CLK4-associating serine/arginine rich protein [Source:MGI Symbol;Acc:MGI:1855695]	0.69474	0.0015673	0.0096248
53356	Eif3g	eukaryotic translation initiation factor 3, subunit G [Source:MGI Symbol;Acc:MGI:1858258]	0.69431	3.3e-06	4.57e-05
54445	Unc93b1	unc-93 homolog B1 (C. elegans) [Source:MGI Symbol;Acc:MGI:1859307]	0.69364	0.0061509	0.0305
170625	Snx18	sorting nexin 18 [Source:MGI Symbol;Acc:MGI:2137642]	0.69328	1.34e-05	0.00015717
78697	Pus7	pseudouridylate synthase 7 [Source:MGI Symbol;Acc:MGI:1925947]	0.69265	6.2e-05	0.00059416
226075	Glis3	GLIS family zinc finger 3 [Source:MGI Symbol;Acc:MGI:2444289]	0.69052	3.63e-05	0.00037268
22259	Nr1h3	nuclear receptor subfamily 1, group H, member 3 [Source:MGI Symbol;Acc:MGI:1352462]	0.6905	0.0085433	0.039955
13830	Stom	stomatin [Source:MGI Symbol;Acc:MGI:95403]	0.6898	0.00029878	0.0023587
71966	Nkiras2	NFKB inhibitor interacting Ras-like protein 2 [Source:MGI Symbol;Acc:MGI:1919216]	0.68968	0.00098865	0.0065209
53975	Ddx20	DEAD (Asp-Glu-Ala-Asp) box polypeptide 20 [Source:MGI Symbol;Acc:MGI:1858415]	0.68949	8.76e-05	0.00080491
107392	Brms1	breast cancer metastasis-suppressor 1 [Source:MGI Symbol;Acc:MGI:2388804]	0.68938	2.47e-05	0.0002668
110033	Kif22	kinesin family member 22 [Source:MGI Symbol;Acc:MGI:109233]	0.68935	0.0051302	0.026142
18538	Pcna	proliferating cell nuclear antigen [Source:MGI Symbol;Acc:MGI:97503]	0.68916	6.5e-06	8.32e-05
21802	Tgfa	transforming growth factor alpha [Source:MGI Symbol;Acc:MGI:98724]	0.68739	0.0022264	0.012953
30049	Scd3	stearoyl-coenzyme A desaturase 3 [Source:MGI Symbol;Acc:MGI:1353437]	0.68734	0.0067511	0.03293
242506	Frmd3	FERM domain containing 3 [Source:MGI Symbol;Acc:MGI:2442466]	0.68696	0.00423	0.022256
67092	Gatm	glycine amidinotransferase (L-arginine:glycine amidinotransferase) [Source:MGI Symbol;Acc:MGI:1914342]	0.68671	4.15e-06	5.58e-05
67075	Magt1	magnesium transporter 1 [Source:MGI Symbol;Acc:MGI:1914325]	0.68653	4.6e-05	0.00045642
78394	Ddx52	DEAD (Asp-Glu-Ala-Asp) box polypeptide 52 [Source:MGI Symbol;Acc:MGI:1925644]	0.68628	4.05e-05	0.00040914
218210	Nup153	nucleoporin 153 [Source:MGI Symbol;Acc:MGI:2385621]	0.68423	7.42e-06	9.33e-05
NA	Qtrtd1	queuine tRNA-ribosyltransferase domain containing 1 [Source:MGI Symbol;Acc:MGI:1922194]	0.6837	6.3e-05	0.00060273
70767	Prpf3	pre-mRNA processing factor 3 [Source:MGI Symbol;Acc:MGI:1918017]	0.68364	4.18e-05	0.00042161
208144	Dhx37	DEAH (Asp-Glu-Ala-His) box polypeptide 37 [Source:MGI Symbol;Acc:MGI:3028576]	0.6833	0.0028325	0.015902
66254	Dimt1	DIM1 dimethyladenosine transferase 1-like (S. cerevisiae) [Source:MGI Symbol;Acc:MGI:1913504]	0.68313	0.00062367	0.004447
56376	Pdlim5	PDZ and LIM domain 5 [Source:MGI Symbol;Acc:MGI:1927489]	0.68302	9e-06	0.00011091
234366	Gatad2a	GATA zinc finger domain containing 2A [Source:MGI Symbol;Acc:MGI:2384585]	0.68287	1.64e-05	0.00018749
NA	Sepn1	selenoprotein N, 1 [Source:MGI Symbol;Acc:MGI:2151208]	0.68273	0.0048739	0.025057
12461	Cct2	chaperonin containing Tcp1, subunit 2 (beta) [Source:MGI Symbol;Acc:MGI:107186]	0.68254	3.49e-06	4.8e-05
12193	Zfp36l2	zinc finger protein 36, C3H type-like 2 [Source:MGI Symbol;Acc:MGI:107945]	0.68099	7.61e-05	0.00071147
[truncated: 3,899 more rows]
