# Supplementary material for: Multi-Omics Profiling Identifies Microglial Annexin A2 as a Key Mediator of NF-κB Pro-inflammatory Signaling in Ischemic Reperfusion Injury
Source: Mol Cell Proteomics. 2024 Jan 20;23(2):100723. doi: 10.1016/j.mcpro.2024.100723 (PMC10879806; doi:10.1016/j.mcpro.2024.100723)
Supplement: Supplemental table S7 [file mmc7.xlsx]

## Sheet: I1.5R24 vs sham_GO
Table S7. Biological process for upregulated genes in I1.5R24 vs sham.
ID	Biological process	Gene ratio	Pvalue	Gene names
GO:0002376	immune system process	0.264753	9.63e-48	Hist1h4d|Il6|Arg1|Fcgr4|Irf4|Runx3|Lilrb4a|Kcnj8|Tlr13|Dnajb9|Pvr|Relt|Treml2|C1qb|Lpxn|Mcoln2|Rock1|Hfe|Angpt2|Gbp7|Tnfrsf11a|Inhba|Ifitm2|Nfkb1|Rbm15|Mapkapk2|Dusp10|Itgb1|Klhl6|Anxa2|C1qa|Ifih1|Hist1h4h|Fcgr1|Iigp1|Adrm1|Mfng|Ddx3x|Nod2|Tnfsf8|Il21|Tnfsf14|Swap70|Cd80|Sbds|Irak4|Nr1h3|Psma1|Dock2|Meox1|Psmb8|Cebpg|Arf6|Tcf7|Il1r1|Hdac7|Cd24a|Tapbp|Tmod3|Hspa9|Irak3|Dhx58|Cd86|Senp1|Mecom|Was|D…
GO:0044260	cellular macromolecule metabolic process	0.190264	9.63e-48	Nuak2|Smn1|Adrm1|Pik3r5|Hist1h4h|Mynn|Galnt4|Lgmn|Pfdn4|Chchd1|Dimt1|Rwdd1|Meox1|Sh3glb1|Eef1g|Cdc42se1|Sbds|Exosc8|Tars|Ctgf|Lpxn|Atg4a|Irf4|Klf5|Ckap2|Itgb1|Eif1ad|--|Mrps6|Taf1a|Rnf19a|Pcna|Inhba|Dph2|Ccdc47|Hmox1|Bgn|Fn1|Hif1a|Paxbp1|Bcl10|Dusp11|Utp14a|Ero1l|Brpf1|Zfp598|Dnm2|Psmd14|Il1b|Lpin3|Flt1|Eif3b|Ghr|Spry1|Rpf1|Lalba|Mgmt|Rbm39|Trim25|Hsp90aa1|Sik2|Usp38|Pramef8|Senp1|Rbms1|Chaf1b|Pt…
GO:0006950	response to stress	0.233042	7.26e-43	Vcp|Polr3b|Ly86|Selp|Tlr1|Tgfb1|Thbs4|Osm|Anxa8|Zyx|Rrp8|Slc11a1|Herpud1|Kng2|Mcm10|Fermt3|Chil1|Cd36|Trim30d|Rhbdd1|Srsf5|Smc5|Sfn|Myof|Map3k8|Cav1|Cyba|Cdk6|Bbc3|Mapkapk3|Pdia5|Ralb|Ackr3|Prdx1|Fbxo4|Bmt2|Edn1|Yes1|Fabp4|Cd151|Bcap31|Atf4|Zc3h12a|Trib3|Stbd1|Mt2|Btk|H2-M3|Timeless|C3ar1|Pla2r1|Id2|Parp3|Cdkn2aip|Uhrf1|Irf7|Casp4|Ripk1|Map2k3|Anxa1|Oasl1|Rab20|Myh2|Rbpj|Myc|Isg15|Trim6|Pold4|Par…
GO:0048518	positive regulation of biological process	0.205531	5.92e-42	Klk7|Lars|Mustn1|Ruvbl2|Gpnmb|Nfkbid|Cd63|Ptgir|Batf|Nfil3|Psmc1|Plxnd1|Zfp703|Hcar2|Pcsk9|Mdm2|Jun|Rgs20|C1qtnf1|Ephb4|Ccl2|Eng|Lrg1|Ereg|Cct4|Phlda3|Itgav|Rfc3|Sh3bp2|Tnfrsf1b|Arhgap18|Plau|Ninj1|Helz2|Dnajb11|Arrdc3|Edem1|Ctsk|Ripk3|Pknox1|Junb|Trp53inp1|Supt20|Trf|Piwil2|Btg2|Osgin1|Sp1|Rgs2|Ppp1r15a|Calca|Cdh5|Ets1|Fcer1g|Jtb|Fstl3|Irgm1|Snx4|Nup98|Cxcl16|Stat3|Tmed2|Smad5|Adam8|Clcf1|Tmem17…
GO:0048522	positive regulation of cellular process	0.210141	3.89e-40	Rhod|Gpx1|Lmcd1|Plaur|Il11|Tra2b|Tnfsf11|Hnrnpab|Yap1|B2m|Adcy7|Ptpn23|Hsph1|Socs3|Tgif1|Hax1|Psmc4|Il12rb1|Dlg1|Ldlr|Mtbp|Creb3l1|Insig1|Hgf|Irf8|Hck|Stat6|Loxl2|Usp36|Fubp1|Zglp1|Exosc2|Odc1|Epha2|Hilpda|Hsd17b12|Crh|Lgals1|Sphk1|Dbf4|Elf4|Zfp36l2|C3|Psma6|Nfya|Ccr2|Nkx6-2|Rps6|Sdc4|Irf5|Flna|Sec24a|Rhoa|Stk17b|Sh2b2|Cct8|Tardbp|Ezr|Clic1|Sbno2|Erg|Scgb3a1|Hspd1|Rfc4|Glis3|Dpysl3|Ccl9|Ice2|Dot1…
GO:0006955	immune response	0.297048	1.07e-39	Rc3h1|Zyx|Nploc4|Slc11a1|Tgfb1|Tlr1|Ly86|Ifit1|Polr3b|Rac2|Mapkapk3|Vav1|Cyba|Rps19|Cav1|Samsn1|Myo1g|Gpr183|Trim30d|Traf6|Tlr6|Cd36|Zc3h12a|Yes1|Prdx1|Eif2b2|Pla2g3|Trim14|Tlr2|Tnfrsf10b|Arid5a|C3ar1|Trem2|H2-M3|Btk|Ctss|Tnfaip8l2|Oasl1|Rab20|Myd88|Anxa1|Irf7|Lcp2|Parp9|Casp4|Ccl24|Lcp1|Milr1|Hlx|Trim6|Csf3|Isg15|Naip2|Nfam1|Cd40|Rbpj|Tfeb|Rpl39|Fas|Rps6ka3|Gsdmd|Parp14|Zbtb7b|Lcn2|Eif2ak2|Irf3|…
GO:0006952	defense response	0.293429	3.22e-39	Trim25|Ccl12|Rela|Siglece|Lalba|Ccl5|Nlrp3|Was|Ddx60|Mecom|Dhx58|Cd86|Irak3|Ptpn6|Tnf|Ptpn2|Hpx|Plscr1|Adam15|Ada|Rpl13a|Ptger4|Vamp3|Ccr5|Il1rn|Lpo|Shmt2|Hmox1|Fn1|Gbp2|Vim|Bcl10|Ifitm1|Ccl7|Hif1a|Saa3|Ifitm3|Polr3d|Il1b|Cd180|Ptx3|Rsad2|Cactin|H2-Ab1|Mcoln2|C1qb|Tlr13|Relt|Pvr|Kcnj8|Arg1|Irf4|Il6|Dusp10|Nfkb1|Ifitm2|Drd1|Mapkapk2|Gbp7|Adamts5|Tnfrsf11a|Ddx3x|Il21|Igtp|Tnfsf8|Nod2|Fcgr1|Plgrkt|I…
GO:0044238	primary metabolic process	0.177005	3.19e-38	Klhl41|Mdfic|Arid5a|Zfp568|Msrb3|Ctss|Pdia3|Zdhhc22|Aprt|Tnfrsf10b|Wwtr1|Papola|Gtpbp4|Rps8|Cry1|Socs4|B4galt1|Mcm2|Casp8|Casp3|Magoh|Rps11|Phox2a|Adamts4|Piwil4|Mthfd2|Gxylt1|Notch4|Dcun1d3|Acvr1|Traf6|Gnpnat1|Adm2|Lats1|Rexo2|Eif3g|Rbm28|Rps19|Cops5|Rnpc3|Sdpr|Prss56|--|Rc3h1|Kcnq1|Gla|En2|F2r|Btf3|Eif2ak2|Zswim7|Ddit3|Rps27l|Nop2|Zbtb7b|Mrgbp|Sprtn|Utp14b|Rps6ka3|Smad1|Bdnf|Ptges|Pop4|Galnt7|S…
GO:0071704	organic substance metabolic process	0.175171	3.61e-37	Psma2|Erlin1|Gadd45a|Bcl3|Cela1|Cited1|Map3k14|Eif2s1|Taf1d|Tec|Ebp|Klf6|A3galt2|Usp47|Ddx41|Plrg1|Csf1|Ppp4r1|Rap1b|Ikzf1|Efna1|Agpat9|Gch1|Imp4|Adm|Zfp623|Mamld1|Mcm5|Ino80c|Akap12|Prss46|Smad5|Pim3|--|Nup98|Clcf1|Cdkn1a|Otud1|Fosl1|Npl|Aldh1a2|Prrx1|Cyp51|Scpep1|1810011O10Rik|Rfwd2|Bag3|Epcam|Pknox1|Mrps18b|Ctsk|Dnajb11|Ascc3|Phex|Tmx1|Snapc4|Mphosph10|Recql4|Parl|Piwil2|Supt20|Plod3|Pes1|Pnpt…
GO:0010467	gene expression	0.203366	1.53e-36	Ruvbl2|Nfkbid|Rps20|Sf3b3|Mustn1|Lars|Rpl37a|Pcsk9|Zfp703|Cdyl|Batf|Zfp655|Psmc1|Nfil3|Mybl1|Eng|Ereg|Sf3a3|Cops2|C1qtnf1|Mrpl21|Mdm2|Jun|Gps2|Tnfrsf1b|Ctu2|Ahnak|Rbm17|Alyref|Prpf40a|--|Rtcb|Apba3|Polr1c|Cars|Nop14|Las1l|Pknox1|Ripk3|Zfp51|Mrps18b|Helz2|Ascc3|Med26|Plau|Snapc4|Mphosph10|Piwil2|Trf|Junb|Supt20|Trp53inp1|Pes1|Ppp1r15a|Rgs2|Mettl2|Wdr55|Sp1|Btg2|Rpl7l1|Rps29|Rpl38|Fstl3|Ets1|Phf21b…
GO:0044237	cellular metabolic process	0.176512	2.38e-36	Eprs|Zdhhc18|Kitl|Eif6|Rnf19b|Gnai3|Nars|Zfp639|Rel|Spsb2|Lmnb1|Psmb7|Pecam1|Rcan1|Nlrc5|Lbh|Gatad2a|Zfp280c|Tpcn2|Rps14|Fbxw9|Cebpb|Hspa5|Cd28|Psme2b|Picalm|Bak1|Rpl32|Fxr1|Psmb4|Fosl2|Lrrfip2|Nfrkb|Fgf2|Myef2|Parp4|Tmem173|Acy1|Smg8|Adam8|Slc25a25|Gtf2h1|Ddx50|Phf21b|Srp9|Stat3|Trim66|Eef1b2|Cln5|Sgk1|Gtf2ird1|Riok1|Pus7l|Ccl25|Spry2|8430408G22Rik|Apod|Atf3|Rbp1|--|Bach1|Nt5e|Smg5|Gpd1|Pabpc1|E…
GO:0034097	response to cytokine	0.336973	7.69e-35	Il12rb1|Bst2|Socs3|Fadd|Igtp|Hax1|Laptm5|Nfkbia|Srsf7|Irf8|Iigp1|Mynn|Eed|Ifih1|Il1r1|Cd24a|Cdc34|Mcl1|Xaf1|Tnfsf11|Irak4|Ncl|Irf5|Ccl4|Sigirr|Relt|Rab7b|Sbno2|Sh2b2|Klf5|Arg1|Il6|Klf4|Stat6|Pde12|Nfkb1|Ifitm2|Smarca5|Osmr|Ccr2|Dcn|Mapkapk2|Sphk1|Gbp7|Mat2a|Zfp36l2|Tnfrsf11a|Ccr1|Spp1|Pycard|Rpl13a|Nfe2l2|Ppbp|Il6st|Casp1|Vamp3|Gba|Ccr5|Shmt2|Il1rn|Ecm1|Gbp2|Hells|Timp1|Socs1|Upf1|Ccl9|Rnf125|Ifi…
GO:0042254	ribosome biogenesis	0.5	7.81e-35	Wdr75|Gnl3|Nhp2|Dis3|Exosc9|Aatf|Rps10|Mak16|Rpl35a|Pa2g4|Rpl34|Las1l|Rps15|Nop14|Rps8|Bmt2|Gtpbp4|Lyar|Utp14a|Ngdn|Rpl5|Rrp1b|Rps21|Heatr1|Rps27rt|Nsa2|Rpf1|Rps16|Pes1|Nol11|Ddx52|Fbl|Ddx27|Mphosph10|Ebna1bp2|Sirt1|Npm3|Pak1ip1|Noc4l|Wdr43|Rps19|Krr1|Surf6|Ddx56|Wdr46|Rpl38|Wdr55|Eif4a3|Rrp8|Nip7|Rpl7l1|Rrp15|Sdad1|Gnl2|Rps24|Ltv1|Riok3|Ddx3x|Utp11l|Nop2|Rps27l|Lsg1|Ppan|Rpl14|Exosc10|Znhit6|Tsr…
GO:0031325	positive regulation of cellular metabolic process	0.226062	3.64e-32	Smad1|Bdnf|Chchd2|Atf5|Gal|Sprtn|Rps6ka3|Ddit3|Gtf2f1|Rps27l|Zbtb7b|Eif3e|En2|F2r|Ddr2|Ncf1|Maff|Eif2ak2|Pdcd5|Abca1|Ezh2|Myd88|Pomc|Parp9|Ccl24|Zfp36l1|Eif3d|Serpinf2|Nupr1|Cebpa|Cd40|Crtc2|Trim24|Nfam1|S1pr2|Per1|Phox2a|Socs4|Casp8|Vdr|Trim14|Tnfrsf1a|Tnfrsf10b|Wwtr1|Trem2|Mdfic|Arid5a|Rc3h1|Npas4|Sdpr|Arpp19|Tet3|Cops5|Ell2|Dcun1d3|Mysm1|Acvr1|Ecd|Tlr6|Traf6|Lats1|Yap1|Tnfsf11|Hnrnpab|Adcy7|Hs…
GO:0019538	protein metabolic process	0.194687	2.21e-31	Rpl21|Psmc2|Arrdc4|Adam15|Irf9|Ppie|Serpina3m|Rpl13|Slfn1|Srms|Eif1|Tnf|Tbrg4|Kctd11|Sec22b|Pidd1|Pdcd6ip|Yars|Arr3|Dpm3|Nlrp3|Ccl5|--|Ryk|Rela|Rps16|Sik1|Rpl27a|Nckap1l|Rpl36al|Rps27rt|Ptx3|Cdk4|Pttg1ip|Cd109|Mrpl30|Apaf1|Eif3a|Rrp1b|Cnksr3|Upf1|Anapc4|Serpinb2|Serpinh1|Mgat2|Chac1|Shmt2|Ldlrap1|Tmem5|Pwp1|Snx33|Stk32a|Amhr2|Bnip2|Aebp1|Adamts5|Eif3i|Dcn|Mapkapk2|Drd1|Psmb2|Dusp10|Glce|Cst7|Anxa…
GO:0080134	regulation of response to stress	0.286604	2.66e-31	Zfp36|Chek1|Rack1|Rps3|Birc2|Erbin|Wdfy1|Bcl2l12|Aim2|Il33|Zbp1|Bax|Clec7a|Bdkrb2|Ltbr|Cd9|Irgm2|Ccl3|Lmna|Pik3r6|Rnf125|Pdpn|Ddx39b|Serping1|Hspd1|Vil1|P4hb|Pycard|Ccr1|Nfe2l2|Casp1|Havcr2|Socs1|Klf4|Ctla2a|Usp36|Fbln5|Ccr2|Lgals9|Mtm1|C3|Tlr7|Ppp4c|Ezr|Rab7b|Sbno2|Rpl26|Plek|Rsl1d1|Gpx1|Hsph1|Npm1|Tnfsf11|Dlg1|Il12rb1|Adamts18|Fadd|Socs3|Fga|Nfkbia|Hgf|Ldlr|Insig1|Ubxn1|Polr3b|Selp|Tlr1|Nploc4|…
GO:0006364	rRNA processing	0.558442	3.12e-31	Rps27rt|Nsa2|Rps21|Heatr1|Rpf1|Las1l|Rps15|Nop14|Utp14a|Lyar|Ngdn|Rrp1b|Rpl5|Rps8|Bmt2|Gtpbp4|Rpl35a|Mak16|Pa2g4|Dis3|Wdr75|Nhp2|Exosc9|Rpl7l1|Rrp15|Wdr55|Eif4a3|Rrp8|Ddx56|Wdr46|Rps19|Wdr43|Noc4l|Krr1|Ddx52|Fbl|Rps16|Pes1|Nol11|Ebna1bp2|Npm3|Sirt1|Ddx27|Mphosph10|Dimt1|Wdr3|Utp3|Pop4|Nsun5|Exosc8|Bms1|Sbds|Riok1|Tsr3|Srfbp1|--|Mettl16|Ftsj3|Utp14b|Nop2|Rpl14|Exosc10|Rps24|Utp11l|Riok3|Rps7|Rpl35…
GO:0010604	positive regulation of macromolecule metabolic process	0.224268	9.61e-31	Lrrc32|Prkcdbp|Bud31|Hsf2|Map2k3|Ripk1|Cct7|Nufip1|Irf7|Uhrf1|Trim6|Murc|Csf3|Cth|Arap1|Myrf|Rbpj|Myc|Zpr1|Tfeb|Fas|Med13|Foxf2|Serp1|Creb3|Psme2|Parp14|Cnn2|Runx1|Ajuba|Naca|Samd4|Clpx|Cct5|Sesn2|Fam129b|Irf3|Chil1|Herpud1|Brms1|Slc11a1|Osm|Ccnl1|Thbs4|Tgfb1|Tlr1|Vcp|Cdk6|Bbc3|Zfp281|Wdr43|Cav1|Map3k8|Gpr183|Rhbdd1|Cd36|Nol11|Sox7|Rps9|Trib3|Zc3h12a|Itga1|Atf4|Bcap31|Hcls1|Yes1|Edn1|Fbxo4|Lum|Ac…
GO:0016072	rRNA metabolic process	0.54375	1.53e-30	Eif4a3|Wdr55|Rrp8|Rpl7l1|Rrp15|Ddx56|Wdr46|Krr1|Noc4l|Wdr43|Rps19|Ddx27|Mphosph10|Ebna1bp2|Npm3|Sirt1|Rps16|Pes1|Nol11|Ddx52|Fbl|Rpf1|Rps21|Heatr1|Rps27rt|Nsa2|Bmt2|Rps8|Gtpbp4|Utp14a|Lyar|Ngdn|Rrp1b|Rpl5|Las1l|Rps15|Nop14|Pa2g4|Mak16|Rpl35a|Exosc9|Wdr75|Nhp2|Dis3|Exosc3|Rrp36|Slfn14|Rpl35|Rps7|Usp36|Pin4|Imp4|Exosc2|Mphosph6|Isg20|Rps14|Rpsa|Ddx21|Rsl1d1|Dcaf13|Rpl7a|Rpl26|Rps6|Rps28|Eif6|Fcf1|B…
GO:0070887	cellular response to chemical stimulus	0.235662	2.11e-30	Cxcl2|Nmi|Il18rap|Fgfr4|Cited1|Has1|Eprs|Cd300lf|Tnfrsf11b|Txnl1|Hspa5|Ccr7|Slfn14|Ano6|Csf1|Ddx41|Bak1|Spon2|Ifi202b|Rap1b|Pdk4|Nlrc5|Gcnt2|Cd74|Gbp3|Gch1|Col5a2|Rplp0|Cebpb|Ly96|Cd14|Il17ra|Cyp1b1|Stat3|Spidr|Clic4|Smad5|Sparc|Pim3|Cxcl16|Tnfrsf26|Riok3|Nradd|Mrc1|Tmem173|Fgf2|Trib1|Adam8|C5ar1|Atf3|Ccl25|Spry2|Gfpt2|Bach1|Cxcl1|Cldn5|Mmp12|Aldh1a2|Gpd1|Pparg|Hyal2|Smad6|Gclm|Ccl11|Calcrl|Ltbp1…
GO:0044267	cellular protein metabolic process	0.198434	1.06e-29	Psme4|Prdx4|Fgf21|Itgb3|Klf4|Rabggtb|Cyr61|Mtm1|Lgals9|Kmt5a|Tlr7|Ppp4c|Scg2|Ccl4|B3gnt5|Fes|Mrpl39|Myh9|Htr2b|Fkbp11|Spi1|Rpsa|Plek|Rpl26|Nle1|Cbfb|Dap|Farsa|Egr2|Igfbp3|Npm1|C1galt1|Melk|Lck|Fadd|Fga|Diablo|Aars|Ppic|Etf1|Taf7|Plk3|Rpl37|Ubxn1|P3h1|Nfkbia|Zfp36|Grk5|Chek1|Itga5|Trnau1ap|Rnf4|Ufm1|Cct3|Rps3|Eef1d|Birc2|Ptpn12|Spsb1|Dusp16|Rpl18a|Bdkrb2|Tbce|Cep192|Prom2|Myo3b|Mocos|Il33|Serpinb6…
GO:0071345	cellular response to cytokine stimulus	0.329352	1.08e-29	Tnfrsf26|Stat3|Eef1e1|Irf3|Nradd|Rps2|Mrc1|Tmem173|Mmp12|Gpd1|Spry2|Ccl25|Il3ra|Gfpt2|Cxcl1|Parp14|Hyal2|Fas|Gclm|Ccl11|Il18rap|Zfp36l1|Nmi|Trim6|Cxcl2|Tnfrsf11b|Cd40|Cebpa|Myc|Eprs|Csf3|Cth|Cd300lf|Csf1|Ddx41|Myd88|Ifi202b|Hspa5|Ccr7|Rab20|Rplp0|Ccl24|Irf7|Nlrc5|Parp9|Cd74|Ripk1|Gbp3|Casp4|Smad7|Tnfrsf1a|Tnfrsf10b|Txndc17|Il4ra|Btk|Hyal1|Pf4|Nfil3|Trem2|Il6ra|Zc3h12a|Tnfrsf22|Ereg|Spry4|Ccl2|Ack…
GO:0009893	positive regulation of metabolic process	0.21381	1.14e-29	Yes1|Edn1|Bcap31|Hcls1|Lum|Ackr3|Ralb|Fbxo4|Trib3|Rps9|Zc3h12a|Atf4|Itga1|Id2|Il6ra|Pxn|H2-M3|Nox4|Cav2|Ecscr|Parp3|Tlr1|Tgfb1|Ccnl1|Thbs4|Vcp|Chil1|Osm|Herpud1|Slc11a1|Brms1|Cav1|Map3k8|Nol11|Sox7|Rhbdd1|Gpr183|Cd36|Wdr43|Cyba|Bbc3|Cdk6|Zfp281|Fas|Parp14|Cnn2|Runx1|Med13|Foxf2|Creb3|Serp1|Psme2|Tfeb|Clpx|Samd4|Fam129b|Irf3|Cct5|Plekhg6|Sesn2|Naca|Ajuba|Irf7|Ncf2|Tor1aip2|Ripk1|Map2k3|Cct7|Nufip1…
GO:0002682	regulation of immune system process	0.279352	2.69e-29	Arid5a|C3ar1|Id2|Trem2|H2-M3|Btk|Tlr2|Tmem176a|Hcls1|Casp3|Casp8|Eif2b2|Zc3h12a|Tjp2|Cav1|Samsn1|Myo1g|Gpr183|Traf6|Cd36|Tlr6|Mapkapk3|Rac2|Vav1|Cyba|Cdk6|Rps19|Tgfb1|Tlr1|Selp|Thbs4|Polr3b|Rc3h1|Slc11a1|Il15ra|Nploc4|Irf3|Eif2ak2|Zbtb7b|Fas|Rps6ka3|Parp14|Tfeb|Gpsm3|Csf3|Isg15|Nfam1|Cd40|Myc|Milr1|Zfp36l1|Trim6|Hlx|Cmklr1|Lcp2|Irf7|Ripk1|Parp9|Ccl24|Lrrc32|Tnfaip8l2|Myd88|Anxa1|Gabpa|Ppbp|Nfe2l2…
GO:0048583	regulation of response to stimulus	0.211709	4.98e-29	Mbd2|Usp18|Rbm14|Ccl6|Il1r2|Zc3hav1|Arhgef15|Ppard|Skap2|Pmaip1|Icam1|Irf1|Ctsh|Il1rl1|Dok5|Tlr4|Shkbp1|Tgfa|A2m|Myo1c|Sfrp4|Txn1|Ptpn1|Ctsc|Gdf15|Spry4|Tnfrsf22|Slc17a9|Mydgf|Ier5|Il4ra|Smad7|Rras|Bcl6b|Pawr|Pf4|Ccr7|Exosc3|Klk6|Rps7|Spon2|Ifi202b|Actl6a|Bmp2k|Cd74|Gcnt2|She|Gadd45b|Cfp|Ly96|Cyp1b1|Apobec3|Tarm1|Nmi|Cdk12|Cd300lf|Trim30a|Zak|Tnfrsf13c|Cxcl1|Mmp12|Tfg|Eif2b3|Hyal2|Gclm|Smad6|Ccl1…
GO:0034641	cellular nitrogen compound metabolic process	0.189094	7.32e-29	Isg20|Aqr|Tcf12|Klf4|Psme4|Gdnf|Tk1|Upp1|Pde12|Dnttip2|Col4a2|Mafk|Cyr61|Cpsf4|AI607873|Mrpl39|Dhx37|Tead1|Htr2b|Ddx18|Polh|Ppp4c|Ccl4|Zfp275|Rab7b|Zbtb42|Rpl26|Spi1|Plac8|Rpsa|Nfatc3|Rsl1d1|Tsr3|Zfp397|Adgrg3|Dnase2a|Taldo1|Wdr3|Tchp|Npm1|Utp3|Zfp131|Pus7|Cbfb|Taf4b|Dap|Med31|Farsa|Zfc3h1|Elk3|Egr2|Dnajc2|Aars|Fadd|Ccar1|Srsf7|Nfkbia|Klf2|Snrpe|Etf1|Gsap|Taf7|Rpl37|Ostn|Trnau1ap|Twistnb|Wdr46|Rn…
GO:0045087	innate immune response	0.328647	1.77e-28	Dusp10|Pde12|Hck|Isg20|C3|Clec4e|Gbp7|Elf4|Lgals9|C1qc|Mapkapk2|Nfkb1|Ifitm2|Ccl4|Pvr|Tlr7|Irf5|Tlr13|Mcoln2|Fes|C1qb|Arg1|Irf4|Oasl2|Rab7b|Arf6|Cebpg|Cd24a|Clec5a|Irak4|Lck|Il21|Fga|Nod2|Ddx3x|Fadd|Bst2|Il12rb1|Ifih1|C1qa|Irf8|Iigp1|Fcgr1|Nfkbia|Hpx|Ptpn2|Ptpn6|Cd244|Aim2|Erbin|Wdfy1|Birc2|Plscr1|Adam15|Ccl5|Nlrp3|Marco|Cybb|Clec7a|Rela|Trim25|Zbp1|Ccl12|Dhx58|Cd86|Irak3|Ccl3|Irgm2|Ddx60|Was|Ifi…
GO:0048584	positive regulation of response to stimulus	0.245149	1.9e-28	Irgm2|Ccl3|Rhoc|Gpr4|Ltbr|Clec7a|Bax|Zbp1|Il33|Sox11|Ctnna1|Aim2|Wdfy1|Erbin|Birc2|Rps3|Faf1|Golt1b|Trim16|Adam9|Pde4b|Socs1|Havcr2|Ecm1|Casp1|Nfe2l2|Ppbp|Tap2|Il6st|Ccr1|Pycard|Sla|Col3a1|Clec4n|Hspd1|Gata6|Serping1|Pdpn|Ccl9|Rnf125|Pik3r6|Sh2b2|Plek|Rpl26|Rab7b|Ezr|Ccl4|Scg2|Tlr7|Flna|Htr2b|C3|Lgals1|Cyr61|Sphk1|Lgals9|Ccr2|C1qc|Stat6|Fgf21|Ldlr|Hgf|Nfkbia|Hax1|Fga|Fadd|Il12rb1|Igfbp3|Yap1|Tnfs…
GO:0022613	ribonucleoprotein complex biogenesis	0.39577	2.19e-28	Ltv1|Utp11l|Smn1|Ddx3x|Snrpe|Exosc10|Rpl14|Lsg1|Ppan|Rps23|Srfbp1|Brix1|Tsr3|Ftsj3|--|Nle1|Mettl16|Nom1|Utp3|Npm1|Wdr3|Dimt1|Nsun5|Rpl12|Exosc8|Sbds|Rps28|Rps6|Rpl26|Dcaf13|Ddx21|Rsl1d1|Rpsa|Mphosph6|Isg20|Exosc2|Usp36|Dis3|Nhp2|Wdr75|Gnl3|Rpl13a|Mak16|Rps10|Ddx39b|Srsf1|Rpl5|Eif3a|Rrp1b|Utp14a|Ngdn|Nsa2|Rps27rt|Heatr1|Rpf1|Ddx52|Rps16|Sirt1|Npm3|Ddx27|Noc4l|Wdr46|Rrp15|Nip7|Eif4a3|Rps24|Riok3|Rp…
GO:0006954	inflammatory response	0.346473	2.19e-28	Plscr1|Alox5ap|Aim2|Ada|Kdm6b|Ptpn2|Zfp36|Tnf|Mecom|Thbs1|Ltbr|Ccl3|Siglece|Rela|Ccl12|Il33|Nlrp3|Ccl5|Clec7a|Cybb|Cd180|Il1b|Ccl7|Hif1a|--|Serping1|Ccl9|Saa3|Il1rn|Ecm1|Hmox1|Ccr5|Casp1|Fn1|Havcr2|Plaa|Pycard|Ccr1|Ppbp|Nfe2l2|Ptger4|Lgals9|Mapkapk2|Ccr2|Nfkb1|Tnfrsf11a|C3|Crh|Sphk1|Epha2|Ctla2a|Dusp10|Hck|Sbno2|Il6|Sigirr|Tlr7|Relt|Ccl4|Cd163|Psma1|Nr1h3|Tnfsf11|Hdac7|Cd24a|Il1r1|Chil3|Gpx1|Hgf|…
GO:0006807	nitrogen compound metabolic process	0.186781	3.52e-28	Pde12|Tk1|Upp1|Prdx4|Psme4|Gdnf|Aqr|Isg20|Tcf12|Klf4|Cyr61|Cpsf4|Dnttip2|Mafk|Col4a2|Ccl4|Ppp4c|B3gnt5|Dhx37|Tead1|Htr2b|Ddx18|Mrpl39|AI607873|Polh|Nfatc3|Plac8|Spi1|Rpsa|Rsl1d1|Zfp275|Rab7b|Rpl26|Zbtb42|Adgrg3|Tsr3|Zfp397|Taf4b|Zfp131|Pus7|Cbfb|Farsa|Zfc3h1|Elk3|Egr2|Med31|Dap|Taldo1|Wdr3|Tchp|Utp3|Npm1|Dnase2a|Ccar1|Fadd|Dnajc2|Aars|Gatm|Etf1|Rpl37|Gsap|Taf7|Psph|Snrpe|Nfkbia|Srsf7|Klf2|Zfp36|P…
GO:0002237	response to molecule of bacterial origin	0.468599	1.72e-27	Tlr2|Casp1|Tnfrsf10b|Gbp2|Havcr2|Upf1|H2-M3|Pycard|Pf4|Ptgir|Arid5a|Ptger4|Rpl13a|Tap2|Trem2|Ppbp|Il1b|Jun|Tnfrsf22|Zc3h12a|Cdk4|Cd180|Cactin|Ccl2|Plscr3|Tnfrsf1b|Ltbr|Tlr4|Mapkapk3|Irgm2|Ccl3|Irak3|Cxcl5|Cd86|Ccl12|Junb|Traf6|Tlr6|Cd36|Plscr2|Rela|Xbp1|Nlrp3|Ccl5|Litaf|Plscr1|Slc11a1|Erbin|Fzd5|Ly86|Pde4b|Adam9|Tlr1|Tgfb1|Tnf|Zfp36|Nfkbia|Tnfrsf26|Irf8|Cxcl16|Irf3|C5ar1|Trib1|Nos3|Nradd|F2r|Nod2…
GO:0071310	cellular response to organic substance	0.240635	5.63e-27	Prcp|Il3ra|Smad1|P2ry6|Parp14|Serp1|Creb3|Fas|Mmrn2|Ddit3|Eef1e1|Eif2ak2|Irf3|Sesn2|Rps2|Anxa1|Myd88|Pdcd5|Abca1|Ezh2|Col6a1|Rab20|Ccl24|Irf7|Cd68|Ripk1|Parp9|Casp4|Zfp36l1|Trim6|Trim24|Zpr1|Naip2|Cebpa|Cd40|Myc|Rbpj|Arap1|Csf3|Cth|Wfikkn1|Zc3h12a|Atf4|Trib3|Ackr3|Ralb|Casp3|Vdr|Mcm2|Socs4|Fabp4|Yes1|Hcls1|Col16a1|Tnfrsf1a|Tnfrsf10b|Txndc17|Nox4|Cav2|Btk|Arid5a|Il6ra|Pxn|Trem2|Zyx|Npas4|Herpud1|K…
GO:0001816	cytokine production	0.328358	8.57e-27	Clec4n|Hspd1|Gata6|Hif1a|Rnf125|Nckap1l|Cactin|Rsad2|Polr3d|Il1b|Iqgap1|Ptger4|G6pdx|Pycard|Socs1|Havcr2|Fn1|Casp1|Gba|Trim16|Zfp36|Tnf|Pde4b|Fzd5|Cd244|Aim2|Erbin|Irf9|Rps3|Litaf|Sirt1|Ccl5|Nlrp3|Rela|Il33|Cd274|Dhx58|Irak3|Ccl3|Ddx60|Cebpg|Trem1|Hdac7|Cd24a|Clec5a|Irak4|B2m|Il21|Nod2|Fadd|Trem3|Bst2|Il12rb1|Dlg1|Ifih1|Anxa4|Irf8|Hgf|Vsig4|Hilpda|Epha2|Klf4|C3|Clec4e|Sphk1|Ccr2|Lgals9|Mapkapk2|N…
GO:0031347	regulation of defense response	0.358354	8.66e-27	Il6|Arg1|Irf4|Rab7b|Sbno2|Tlr13|Tlr7|Pvr|Tnfrsf11a|C3|Nfkb1|Mapkapk2|Lgals9|Ccr2|Dusp10|Ctla2a|Ldlr|Ifih1|Nfkbia|Fcgr1|Hgf|Fadd|Socs3|Nod2|Il21|Il12rb1|Tnfsf11|Irak4|Nr1h3|Psma1|Gpx1|Arf6|Il1r1|Cd24a|Ccl3|Irgm2|Irak3|Cd86|Dhx58|Ddx60|Clec7a|Nlrp3|Ccl5|Il33|Zbp1|Rela|Siglece|Ada|Aim2|Plscr1|Birc2|Wdfy1|Erbin|Ptpn2|Tnf|Zfp36|Hpx|Havcr2|Socs1|Casp1|Ptger4|Pycard|Ccr1|Cactin|Il1b|Polr3d|Rsad2|Cd180|H…
GO:0090304	nucleic acid metabolic process	0.19493	2.84e-26	Tsen54|Piwil4|Phox2a|Per1|Hnrnph1|Magoh|Mcm2|Rps15|Vdr|Rps8|Cry1|Gtpbp4|Papola|Wwtr1|Shfm1|Tnfrsf1a|Slirp|Trim14|Arid5a|Zfp568|Mdfic|Dhx15|Cebpz|Npas4|--|Rc3h1|Ddx56|Sdpr|Rnpc3|Ell2|Cops5|Rps19|Rbm28|Tet3|Rexo2|Traf6|Ecd|Acvr1|Mysm1|Notch4|Atf5|Chchd2|Pop4|Bdnf|Smad1|Rps6ka3|Sprtn|Utp14b|Gal|Mrgbp|Sap30|Zbtb7b|Eif3e|Rps27l|Nop2|Ddit3|Gtf2f1|Baz1a|Maff|Eif2ak2|Btf3|Zswim7|Ddr2|Ncf1|En2|F2r|Myd88|R…
GO:0048519	negative regulation of biological process	0.19693	3.43e-26	Fga|Ccar1|Adamts18|Fadd|Dnajc2|Aars|Ubxn1|Taf7|Lamp2|Srsf7|Nfkbia|P3h1|Adgrg3|Nle1|Zfp397|Clec5a|Elk3|Igfbp3|Med31|Dap|Lck|Tchp|Npm1|Scg2|Ccl4|Rgs13|Myh9|Htr2b|AI607873|Rhbdf2|Plek|Plac8|Spi1|Rpl26|Zbtb42|Rab7b|Stc1|Pde12|Prdx4|Gdnf|Klf4|Itgb3|Isg20|Tcaf2|Cyr61|Mtm1|Mafk|Lgals9|Col4a2|C1qc|Nfe2l2|Chmp2a|Il6st|Iqgap1|Gabpa|Ccr1|Pycard|Vil1|Ednrb|Gata6|Ddx39b|Sqstm1|Sema3g|Pdpn|Rnf125|Ptbp3|Nbn|Cas…
GO:0031349	positive regulation of defense response	0.437768	5.58e-26	Ldlr|Ifih1|Nfkbia|Fcgr1|Snx4|Slamf6|Fadd|Riok3|Nod2|Tmem173|Il21|Irf3|Adam8|Tnfsf11|Cxcl1|Irak4|Gpsm3|Mmp12|Hyal2|Arf6|Rps6ka3|Cd24a|Tarm1|Pik3ap1|Il6|Arg1|Irf4|Rab7b|Il18rap|Trim6|Tlr13|Tlr7|Pvr|Cd300lf|Trim30a|Ccr7|Cd28|Tnfrsf11a|C3|Myd88|Lgals9|Ccr2|Mapkapk2|Nlrc5|Irf7|Parp9|Cd74|Ccl24|Il17ra|Cd14|Ly96|Havcr2|Tlr2|Tnfrsf1a|Klk7|Ptger4|H2-M3|Pycard|Ctss|Cactin|Ereg|Il1b|Polr3d|Rsad2|Cd180|Hspd1…
GO:0002684	positive regulation of immune system process	0.300442	1.45e-25	Ccr1|Pycard|Ppbp|Tap2|Il6st|Socs1|Havcr2|Tgfbr2|Hif1a|Serping1|Rnf125|Bcl10|Pik3r6|Hspd1|Cd180|Rsad2|Polr3d|Il1b|Nckap1l|Mmp14|Cactin|H2-Ab1|Rela|Bax|Il33|Zbp1|Cd274|Sirt1|Ccl5|Nlrp3|Hsp90aa1|Clec7a|Xbp1|Ddx60|Cd86|Dhx58|Irak3|Irgm2|Ccl3|Ptpn6|Fzd5|Hpx|Tnf|Pde4b|Lif|Ptpn2|Fos|Erbin|Wdfy1|Plscr1|Birc2|Lat2|Rps3|Lgals8|Cd244|Aim2|Ada|Il12rb1|Tnfsf14|Hax1|Il21|Nod2|Fadd|Fcgr1|Nfkbia|Ifih1|Tnfsf9|C1q…
GO:0051707	response to other organism	0.304954	1.82e-25	Rtp4|Plscr3|Tnfrsf1b|Tnfrsf22|Zc3h12a|Jun|Ccl2|Wipf1|Ptgir|Pf4|Batf|Hyal1|H2-M3|Trem2|Arid5a|Tnfrsf10b|Tnfrsf1a|Klk7|Tlr2|Tnfaip8|Il4ra|Fcer1g|Polr3b|Zc3hav1|Ifit1|Ly86|Tlr1|Tgfb1|Nploc4|Slc11a1|Traf6|Trim30d|Tlr6|Cd36|Junb|Ifi27l2a|Cav1|Tlr4|Rps19|Cyba|Cxcl5|Irf1|Mapkapk3|Gsdmd|Rps6ka3|Hyal2|Fas|Rpl39|Mmp12|Cxcl1|Tfeb|C5ar1|Trib1|Eif2ak2|Irf3|Ncf1|F2r|Tmem173|Mrc1|Nradd|Lcn2|Riok3|Tnfrsf26|Lyz2|…
GO:0009607	response to biotic stimulus	0.29927	2.23e-25	Jun|Tnfrsf22|Zc3h12a|Ccl2|Plscr3|Rtp4|Tnfrsf1b|Tlr2|Tnfaip8|Tnfrsf10b|Klk7|Tnfrsf1a|Il4ra|Hyal1|H2-M3|Ptgir|Pf4|Wipf1|Batf|Arid5a|Trem2|Slc11a1|Nploc4|Fcer1g|Polr3b|Ly86|Tgfb1|Tlr1|Zc3hav1|Ifit1|Cyba|Rps19|Tlr4|Mapkapk3|Cxcl5|Irf1|Junb|Trim30d|Traf6|Tlr6|Cd36|Ifi27l2a|Cav1|Mmp12|Rpl39|Tfeb|Cxcl1|Gsdmd|Rps6ka3|Fas|Hyal2|Tnfrsf26|Lyz2|Ddit3|Cxcl16|Ddx58|Eif2ak2|Irf3|Ncf1|C5ar1|Trib1|Riok3|Lcn2|Nrad…
GO:0010033	response to organic substance	0.223866	2.4e-25	Ifitm1|Vim|Hif1a|Ccl7|Chrna1|Arid5b|Saa3|Ero1l|Ifitm3|Ghr|Il1b|Cd109|Flt1|Cd180|Cdk4|Msn|Sox9|Emd|Cactin|H2-Ab1|Spry1|Ncoa5|Ccdc47|Amhr2|Rpl13a|Zc3h7a|Ptger4|Vamp3|Ccr5|Chac1|Shmt2|Il1rn|Hmox1|Tgfbr2|Gbp2|Upf1|Fzd5|Ptpn6|Tnf|Ptpn2|Fos|Hpx|Serpina3m|Litaf|Plscr1|Srrt|Postn|Sepn1|Trim25|Sik1|Ybx3|Cd274|Ccl12|Cd44|Rps16|Rela|Plscr2|Xbp1|Sirt1|Casp12|Ccl5|Hsp90aa1|Nlrp3|Was|Acvrl1|Cd86|Fermt2|Irak3|A…
GO:0008219	cell death	0.240372	2.4e-25	Osgin1|Btg2|Ppard|Jtb|Fcer1g|Csrnp1|Hk2|Ctsh|Tlr4|Pmaip1|Icam1|Ripk3|Tmem123|Irf1|Trp53inp1|Sav1|Junb|Sfrp4|Card19|Parl|Rest|Jun|Mdm2|Tnfrsf22|Ddx20|Txn1|Ptpn1|Ctsc|Slc25a24|Qars|Gdf15|Itgav|Plscr3|Phlda3|Tnfrsf1b|Mydgf|Phlda1|Aatf|Tnfaip8|Nfkbid|Pawr|Psmc1|Pf4|Pcsk9|Hcar2|Picalm|Bak1|Ano6|Ifi202b|Rps7|Ccr7|Usp47|Hspa5|Cd28|Klk6|Tpt1|Gadd45b|Bcl7c|Cyp1b1|Cebpb|Gatad2a|Pdk4|Efna1|Cd74|Gadd45a|Bcl3…
GO:0016265	death	0.240372	2.4e-25	Lgals1|Sphk1|Cyr61|Gdnf|Hck|Pde12|Klf4|Epha2|Tardbp|Rsl1d1|Spi1|Plac8|Rpl26|Flna|Scg2|Rps6|Irf5|Stk17b|Rhoa|Htr2b|Dap|Yap1|Igfbp3|Hsph1|Dnase2a|Lck|Tchp|Melk|Npm1|Nle1|Gpx1|--|Plaur|Clec5a|Krcc1|Hgf|Fga|Diablo|Hax1|Fadd|Socs3|Ccar1|Aars|Aim2|Bcl2l12|Casp7|Birc2|Faf1|Rps3|Rack1|Chek1|Birc3|Zfp36|Grk5|Itga5|Lmna|Ccl3|Dock1|Ltbr|Bdkrb2|Bax|Ctnna1|Sox11|Il33|Mt1|Nbn|P4hb|Fignl1|Vil1|Hspd1|Sqstm1|Pdpn…
GO:0043207	response to external biotic stimulus	0.303544	3.24e-25	Litaf|Erbin|Rps15a|Plscr1|Lgals8|Aim2|Fzd5|Adam9|Tnf|Zfp36|Pde4b|Anxa3|Cxadr|Ltbr|Ddx60|Mecom|Ccl3|Irgm2|Dhx58|Cd86|Irak3|Trim25|Il33|Zbp1|Ccl12|Rela|Plscr2|Lalba|Xbp1|Clec7a|Ccl5|Nlrp3|Polr3d|Il1b|Cd180|Cdk4|Ptx3|Rsad2|Cactin|Rnf125|Bcl10|Ifitm1|Clec4n|Rrp1b|Ifitm3|Vil1|Casp1|Lpo|Havcr2|Gbp2|Upf1|Clec4d|Pycard|Rpl13a|Ptger4|Ppbp|Tap2|Nfkb1|Ifitm2|Mapkapk2|Lgals9|Adamts5|Gbp7|Clec4e|Tnfrsf11a|Isg…
GO:0051239	regulation of multicellular organismal process	0.218878	6.08e-25	Tmem176b|Vim|Adamts1|Ifitm1|Hif1a|Sgpl1|Cald1|Polr3d|Ghr|Il1b|Cd109|Cdk4|Tnfrsf12a|Sox9|Rsad2|Dnm2|Cactin|Spry1|Nckap1l|Mmp14|Rheb|Bnip2|Tnni1|G6pdx|Ptger4|Mafb|Il1rn|Hmox1|Tgfbr2|Fn1|Kctd11|Fzd5|Nln|Ptpn6|Arhgdib|Tnf|Lif|Fos|Ptpn2|Nepro|Litaf|Spred1|Ada|Srrt|Sepn1|Cd274|Ybx3|Rela|Flt4|Ryk|Corin|Llph|Xbp1|Ccl5|Sirt1|Prok2|Nlrp3|Gdpd5|Hsp90aa1|Senp1|Ddx60|Hspa9|Acvrl1|Mgp|Dhx58|Irak3|Lgmn|Angptl3|…
GO:0006396	RNA processing	0.299248	6.55e-25	Rps14|Ythdc1|Pin4|Imp4|Rpl35|Rrp36|Ddx41|Plrg1|Bud31|Rps7|Exosc3|Tut1|Trdmt1|Fcf1|Zpr1|Rps13|Eif6|Zfp36l1|Cdk12|Srsf2|Rpl7a|Yrdc|Riok1|Utp14b|Smndc1|Pabpc1|Pop4|Lsm5|Bms1|Ptbp1|Pus7l|Rps24|Riok3|Ttf2|Prpf39|Nop2|Snrpd1|Ddx56|Snrnp48|Pcf11|Tgfb1|Rnpc3|Ccnl1|Rrp8|Mettl2|Wdr55|Btg2|Mettl1|Nsun2|Rpl7l1|Rbm7|Tdrd9|Nol11|Pes1|Srsf5|Fbl|Ecd|Dhx38|Mphosph10|Piwil2|Ebna1bp2|Wdr43|Rps19|Rbm28|Krr1|Magoh|No…
GO:0009605	response to external stimulus	0.23242	1.51e-24	Hck|Usp36|Ctla2a|Epha2|Klf4|Isg20|Itgb3|C3|Clec4e|Cyr61|Mtm1|Ccr2|Lgals9|Scg2|Ccl4|Tlr7|Irf5|Fes|Ddx21|Oasl2|Plek|Plac8|Col11a1|Sbno2|Gpx1|Trem1|--|Egr2|Dap|Tnfsf11|B2m|Rpe65|Fga|Socs3|Itga9|Fadd|Trem3|Adamts18|Bst2|Il12rb1|Ldlr|Irf8|Hgf|Lamp2|Ucn2|Nfkbia|Anxa3|Zfp36|Adam9|Pde4b|Aim2|Erbin|Clec7a|Zbp1|Il33|Ccl3|Irgm2|Cd9|Cxadr|Ltbr|Vil1|Ednrb|Clec4n|Serping1|Sema3g|Pdpn|Sqstm1|Rnf125|Ccl9|Nfe2l2|…
GO:0034660	ncRNA metabolic process	0.360215	1.54e-24	Nhp2|Wdr75|Dis3|Pus10|Mak16|Rpl5|Rrp1b|Utp14a|Ngdn|Ice2|Qtrtd1|Rpf1|Heatr1|Nsa2|Rps27rt|Ddx27|Sirt1|Npm3|Rps16|Rela|Dus4l|Ddx52|Noc4l|Yars|Wdr46|Srrt|Eif4a3|Rrp15|Utp11l|Aars|Rpl14|Exosc10|Tyw5|Wdr4|Ftsj3|--|Mettl16|Srfbp1|Tsr3|Rpp30|Exosc8|Tars|Sbds|Pop1|Farsa|Nsun5|Wdr3|Utp3|Dimt1|Rps28|Rps6|Ncl|Trmt10c|Rpsa|Rsl1d1|Ddx21|Dcaf13|Rpl26|Usp36|Exosc2|Isg20|Mphosph6|Ints12|Nfkb1|Exosc9|Pa2g4|Rpl35a|…
GO:0030097	hemopoiesis	0.291961	1.59e-24	Dnase2a|Melk|B2m|Lck|Meox1|Dock2|Cbfb|Tnfsf11|Hdac7|Cd24a|Clec5a|Tcf7|Adgrg3|Cebpg|Irf8|Klf2|Nfkbia|Hist1h4h|Tnfsf9|Tnfsf8|Il21|Hax1|Jmjd6|Fadd|Pabpc4|Adrm1|Mfng|Ccr2|Lgals9|Gpatch4|C1qc|Rbm15|Clec4e|Tnfrsf11a|Inhba|Zfp36l2|Angpt2|Lgals1|Klf4|Anxa2|Ctla2a|Epha2|Tcaf2|Itgb3|Dusp10|Fubp1|Stat6|Tiparp|Runx3|Sbno2|Col24a1|Rab7b|Il6|Irf4|Spi1|Hist1h4d|Fes|Rhoa|Myh9|Rps6|Dnajb9|Rsad2|Cd109|Nckap1l|Mmp1…
GO:0048523	negative regulation of cellular process	0.19705	3.09e-24	Pcgf6|Tgfb1|Dmbx1|Zfp692|Polr1e|Tdrd9|Herpud1|Kng2|Brms1|Rrp8|Osm|Cav1|Dusp2|Sfn|Btc|Smarce1|Rhbdd1|Cd36|Sox7|Zfp281|Cdk6|Bbc3|Gpr35|Col2a1|Slfn2|Cyba|Rpl11|Eif4ebp1|Hcls1|Fabp4|Tmem176a|Bmt2|Edn1|Slc35f6|Fbxo4|Polr1d|Trip6|Ackr3|Rasip1|Trib3|Zc3h12a|Atf4|Itga1|Chmp4c|Wfikkn1|Id2|Dnmt3l|Timeless|H2-M3|Nox4|Cav2|Irx3|Btk|Pa2g4|Parp10|Ripk1|Tex11|Uhrf1|Cdkn2aip|Oasl1|Il19|Lrrc32|Prkcdbp|Anxa1|Cth|I…
GO:0051246	regulation of protein metabolic process	0.217794	1.04e-23	Ptpn6|Fzd5|Sec22b|Hpx|Slfn1|Ptpn2|Lif|Tnf|Spred1|Eif4a3|Serpina3m|Psmc2|Arrdc4|Ryk|Mgmt|Rela|Ccl12|Prok2|Nlrp3|Hsp90aa1|Ccl5|Sirt1|Rbm8a|Xbp1|Mecom|Arr3|Senp1|Irak3|Pidd1|Acvrl1|Paxbp1|Ccl7|Vim|Bcl10|Cnksr3|Apaf1|Rrp1b|Rpl5|Zfp598|Ptx3|Pttg1ip|Sox9|Msn|Cd109|Il1b|Psmd14|Eif3b|Ghr|Spry1|Mmp14|Nckap1l|Cactin|G6pdx|Bnip2|Pwp1|Snx33|Rpl13a|Dcun1d5|Serpinh1|Chac1|Anapc4|Upf1|Fn1|Tgfbr2|Serpinb2|Cst7|P…
GO:0008283	cell proliferation	0.238858	1.35e-23	Itgav|Ier5|Tnfrsf1b|Mydgf|Jun|Tnfrsf22|Lrg1|Ereg|Eng|Cops2|Hyal1|Pawr|Fgfr1op|Dazap1|Pf4|Ptgir|Bcl6b|Zfp703|Mustn1|Ercc1|Prkx|Ppard|Jtb|Skap2|Btg2|Cdh5|Mbd2|Sav1|Pes1|Trp53inp1|Junb|Sfrp4|Arih2|Rest|Tgfa|Uspl1|Ascc3|Cdk2|Ctsh|Tlr4|Plau|Pmaip1|Ripk3|Rhbdf1|Irf1|Epcam|Gnai2|Smad6|Prrx1|Ccl11|Calcrl|Mmp12|Aldh1a2|Spry2|Apod|Cxcl1|Inpp5d|C5ar1|Trib1|Nradd|Fosl2|Cdkn1a|Fgf2|Acer2|Clcf1|Jag1|Tnfrsf26|S…
GO:0034470	ncRNA processing	0.399254	1.88e-23	Krr1|Noc4l|Wdr43|Rps19|Mphosph10|Ddx27|Npm3|Sirt1|Ebna1bp2|Nol11|Pes1|Rps16|Fbl|Dus4l|Ddx52|Srrt|Rrp8|Mettl2|Eif4a3|Wdr55|Rrp15|Mettl1|Nsun2|Rpl7l1|Wdr46|Ddx56|Pus10|Pa2g4|Rpl35a|Mak16|Exosc9|Nhp2|Wdr75|Dis3|Rpf1|Rps21|Heatr1|Nsa2|Tsen54|Rps27rt|Ctu2|Bmt2|Gtpbp4|Rps8|Rrp1b|Rpl5|Utp14a|Rtcb|Lyar|Ngdn|Qtrtd1|Nop14|Rps15|Las1l|Yrdc|Rpsa|Rsl1d1|Ddx21|Dcaf13|Rpl26|Rpl7a|Rps28|Rps6|Eif6|Trdmt1|Trmt10c|…
GO:0032496	response to lipopolysaccharide	0.453125	1.92e-23	Dusp10|Gch1|Cd14|Ly96|Cebpb|Ccr7|Tnfrsf11a|Myd88|Nfkb1|Mapkapk2|Spon2|Abca1|Lgals9|Cited1|Relt|Tnfrsf11b|Cd40|Il6|Cxcl2|Sbno2|Kcnj8|Fas|Rps6ka3|Cd80|Cxcl1|Nr1h3|Nos3|Nradd|Nod2|F2r|Mrc1|Irf3|Trib1|Cxcl16|Nfkbia|Irf8|Tnfrsf26|Ly86|Pde4b|Zfp36|Adam9|Tgfb1|Tnf|Litaf|Plscr1|Slc11a1|Erbin|Xbp1|Nlrp3|Ccl5|Ccl12|Junb|Cd36|Traf6|Plscr2|Rela|Mapkapk3|Irgm2|Ccl3|Irak3|Cxcl5|Cd86|Ltbr|Tlr4|Tnfrsf1b|Plscr3|C…
GO:0046483	heterocycle metabolic process	0.187123	1.92e-23	Fpgs|Abca1|Ezh2|Myd88|Rrp36|Mapk12|Parp9|Pomc|Cmklr1|Hlx|Sars|Insm2|Vars|Zfp36l1|Cd40|Rps13|Cebpa|Nupr1|Fcf1|Trim24|Nfam1|Abce1|Trdmt1|Crtc2|Spty2d1|Serpinf2|Chchd2|Pop4|Atf5|Pmm2|Smad1|Bdnf|Pde6b|Dcxr|Rps6ka3|Mrgbp|Sap30|Sprtn|Utp14b|Gal|Rps27l|Nop2|Zbtb7b|Eif3e|Baz1a|Gtf2f1|Ddit3|Maff|Btf3|Eif2ak2|Ncf1|Ddr2|Zswim7|F2r|En2|Npas4|Cebpz|--|Pdcl3|Kcnq1|Rc3h1|Sdpr|Ddx56|Trh|Rnpc3|Rps19|Ell2|Cops5|Te…
GO:0006139	nucleobase-containing compound metabolic process	0.187776	2.77e-23	Nhp2|Zfp410|Pycard|Gabpa|Isg20l2|Nfe2l2|Cks1b|Gmeb2|Pgm3|Adssl1|Ptbp3|Qtrtd1|Ddx39b|Gata6|Sqstm1|Srsf1|Ednrb|Clasrp|Ngdn|Taf7l|Heatr1|Hfm1|Ampd1|Smu1|Tle3|Cct2|Casz1|Nbn|Il33|Ddx52|Etv3|Npm3|Cpsf1|Bdp1|Ino80|Gmppb|Lmna|Gabpb1|Wdr46|Twistnb|Ostn|Rnf4|Zfp36|Pde4b|Chek1|Adsl|Anxa3|Tfec|Rps3|Birc2|Cct3|Aars|Dnajc2|Ccar1|Fadd|Snrpe|Klf2|Srsf7|Nfkbia|Etf1|Taf7|Tsr3|Zfp397|Adgrg3|Wdr3|Taldo1|Tchp|Utp3|N…
GO:0001817	regulation of cytokine production	0.32563	3.66e-23	Arid5a|C3ar1|Il6ra|H2-M3|Btk|Pf4|Gpnmb|Il4ra|Tlr2|Smad7|Cd300ld|Lum|Ereg|Ccl2|Per1|Heg1|Zc3h12a|Atf4|Cd36|Traf6|Tlr6|Ripk3|Cxcl5|Irf1|Cyba|Pglyrp1|Il1rl1|Tlr4|Tgfb1|Il1r2|Tlr1|Zc3hav1|Polr3b|Fcer1g|Slc11a1|Nploc4|Riok3|F2r|Tmem173|Inpp5d|Irf3|Eif2ak2|Adam8|C5ar1|Ddit3|Ddx58|Slamf6|Hyal2|Ly9|Gsdmd|Apod|Mmp12|Gpsm3|Serpinf2|Isg15|Trim30a|Nfam1|Tnfrsf13c|Cd40|Tarm1|Bcl3|Nmi|Sars|S1pr3|Cmklr1|Irf7|Ma…
GO:0012501	programmed cell death	0.239177	3.96e-23	Bcl3|Gadd45a|Gsdma|Map3k14|Cited1|Kitl|Mlkl|Tnfrsf11b|Zak|Usp47|Hspa5|Cd28|Ccr7|Bak1|Ano6|Ifi202b|Rps7|Pdk4|Gatad2a|Efna1|Cd74|Tpt1|Bcl7c|Gadd45b|Cyp1b1|Cebpb|Stat3|Pim3|Nek6|Tnfrsf26|Nradd|Cdkn1a|Fgf2|Acer2|Tmem173|Clcf1|Inpp5d|Adam8|Spry2|Atf3|Aldh1a2|Anp32b|Gclm|Smad6|Hyal2|1810011O10Rik|Sgk1|Bag3|Pmaip1|Icam1|Ripk3|Irf1|Ctsh|Parl|Card19|Rest|Trp53inp1|Sav1|Sfrp4|Osgin1|Btg2|Csrnp1|Hk2|Ppard|J…
GO:0002252	immune effector process	0.308797	7.14e-23	Apobec3|Lcp1|Cfp|Cd74|Parp9|Nlrc5|Irf7|Spon2|Vpreb3|Ddx41|Anxa1|Myd88|Oasl1|Exosc3|Cd28|Ccr7|Cd40|Trim30a|Isg15|Cxcl10|Rnf19b|Map3k14|Hlx|Il18rap|Bcl3|Milr1|Ly9|1810011O10Rik|Fas|Hyal2|Relb|Mmp12|Cxcl1|Irf3|Eif2ak2|Snap23|Inpp5d|Ncf1|Tmem173|Clcf1|Riok3|Snx4|Slamf6|Jag1|Zbtb7b|Stat3|Fcer1g|Polr3b|Zc3hav1|Ifit1|Tgfb1|Nploc4|Slc11a1|Rc3h1|Cd36|Traf6|Trim30d|Gpr183|Myo1g|A2m|Rps19|Tlr4|Pglyrp1|Ctsh|…
GO:0019222	regulation of metabolic process	0.181616	8.35e-23	Zfp397|Adgrg3|Nle1|Npm1|Tchp|Rab3gap2|Lck|Egr2|Elk3|Igfbp3|Med31|Dap|Taf4b|Zfp131|Cbfb|Dnajc2|Aars|Diablo|Fga|Ccar1|Pabpc4|Fadd|Nfkbia|Srsf7|Klf2|P3h1|Ubxn1|Taf7|Gsap|Tcf12|Klf4|Itgb3|Pde12|Psme4|Gdnf|Fgf21|Mafk|Lgals9|Dnttip2|Cyr61|Mtm1|Myh9|Htr2b|Tead1|AI607873|Ccl4|Ppp4c|Tlr7|Rgs13|Rpl26|Zbtb42|Rab7b|Zfp275|Nfatc3|Plek|Spi1|Plac8|Gata6|Ddx39b|Sqstm1|Ptbp3|Rnf125|Rps6kb2|Vil1|Ngdn|Ednrb|Tle3|Sm…
GO:0016070	RNA metabolic process	0.194666	9.87e-23	Npas4|Cebpz|--|Rc3h1|Ddx56|Sdpr|Rnpc3|Ell2|Cops5|Rps19|Rbm28|Tet3|Rexo2|Traf6|Ecd|Acvr1|Mysm1|Notch4|Tsen54|Piwil4|Phox2a|Per1|Hnrnph1|Magoh|Rps15|Vdr|Rps8|Cry1|Gtpbp4|Papola|Wwtr1|Tnfrsf1a|Slirp|Trim14|Zfp568|Arid5a|Mdfic|Dhx15|Myd88|Rrp36|Ezh2|Mapk12|Parp9|Pomc|Insm2|Sars|Zfp36l1|Vars|Cmklr1|Hlx|Nfam1|Trim24|Fcf1|Spty2d1|Trdmt1|Abce1|Crtc2|Cebpa|Cd40|Rps13|Nupr1|Serpinf2|Atf5|Chchd2|Pop4|Bdnf|S…
GO:0048534	hematopoietic or lymphoid organ development	0.280212	1.36e-22	Nfe2l2|Mafb|Gabpa|Ptger4|Ccr1|Etv6|G6pdx|Clec4d|Bmx|Socs1|Hells|Tgfbr2|Pgm3|Tmem190|Cdh17|Hif1a|Sgpl1|Pdpn|Tmem176b|Ptbp3|Pik3r6|Mmp14|Nckap1l|H2-Ab1|Rsad2|Cd109|Sirt1|Nlrp3|Hsp90aa1|Xbp1|Tshr|Bax|Ahctf1|Tmod3|Hspa9|Ccl3|Dock1|Mecom|Senp1|Ltbr|Tnf|Zfp36|Ptpn2|Lif|Fos|Ptpn6|Fzd5|Lgals8|Rhoh|Prrc2c|Ada|Plscr1|Actn1|Tyrobp|Il21|Hax1|Tnfsf8|Mfng|Fadd|Adrm1|Pabpc4|Jmjd6|Hist1h4h|Tnfsf9|Irf8|Klf2|Nfkbi…
GO:0006915	apoptotic process	0.238817	1.39e-22	Tnfrsf1b|Mydgf|Phlda1|Plscr3|Itgav|Phlda3|Ptpn1|Ctsc|Qars|Gdf15|Jun|Mdm2|Tnfrsf22|Ddx20|Pcsk9|Hcar2|Pawr|Pf4|Nfkbid|Aatf|Tnfaip8|Csrnp1|Hk2|Ppard|Jtb|Fcer1g|Osgin1|Btg2|Parl|Card19|Rest|Sav1|Trp53inp1|Sfrp4|Icam1|Pmaip1|Ripk3|Irf1|Ctsh|Gclm|Smad6|Hyal2|1810011O10Rik|Sgk1|Bag3|Spry2|Atf3|Aldh1a2|Anp32b|Nradd|Cdkn1a|Tmem173|Acer2|Clcf1|Inpp5d|Adam8|Stat3|Pim3|Nek6|Tnfrsf26|Pdk4|Efna1|Cd74|Tpt1|Bcl7…
GO:0006412	translation	0.316733	1.52e-22	Trnau1ap|Rack1|Tnf|Zfp36|Eif1|Rpl18|Rps15a|Rps3|Eef1d|Rpl13|Eif4a3|Rpl21|Sox11|Rps16|Rpl18a|Rbm8a|Yars|Secisbp2|Rpl4|Vim|Rps6kb2|Eif3a|Eif1a|Rpl5|Mrpl30|Ngdn|Eif2s2|Rps27rt|Zfp598|Eif3b|Rpl36al|Rpl27a|Nhp2|Fam129a|Rpl13a|Upf1|Gm3550|Mrpl32|Eif1ad|Rpl15|Mrps6|Zfp36l2|Eif3i|Ncl|Mrpl39|Rpl10a|Trmt10c|Mrps18c|Rpl9|Rplp1|Rps28|Rps6|Rpl26|Il6|Rpsa|Rps23|Chchd1|Mettl16|--|Npm1|Eif2s3x|Rps5|Rpl12|Rwdd1|F…
GO:0043043	peptide biosynthetic process	0.313953	1.53e-22	Rps28|Rplp1|Rps6|Mrps18c|Rpl9|Ncl|Rpl10a|Mrpl39|Trmt10c|Rpsa|Il6|Rpl26|Mrps6|Eif1ad|Rpl15|Eif3i|Zfp36l2|Ddx3x|Nod2|Aars|Gm8225|Etf1|Rpl37|Gm6576|Rpl14|Chchd1|Mettl16|--|Rps23|Tars|Rpl36|Eef1g|Farsa|Rpl12|Rwdd1|Npm1|Rps5|Eif2s3x|Rbm8a|Rpl18a|Sox11|Rps16|Secisbp2|Yars|Eif1|Zfp36|Tnf|Rpl18|Rack1|Trnau1ap|Rpl21|Eef1d|Rpl13|Rps3|Eif4a3|Rps15a|Rpl13a|Nfe2l2|Nhp2|Fam129a|Gm3550|Mrpl32|Upf1|Eif2s2|Eif1a|…
GO:0002520	immune system development	0.275601	2.06e-22	Cd300lf|Csf3|Eif6|Isg15|Kitl|Ebp|Myc|Cd40|Cebpa|Rbpj|Rpl22|Nfam1|Hlx|Zfp36l1|Bcl3|Slc7a6os|Cd74|Ripk1|Cebpb|Apobec3|Rps14|Ccr7|Cd28|Exosc3|Picalm|Csf1|Bak1|Anxa1|Clcf1|Trib1|Adam8|Inpp5d|Eif2ak2|Stat3|Smad5|Slamf6|Krt75|Fli1|Jag1|Zbtb7b|1810011O10Rik|Hyal2|Fas|Dyrk3|Ly9|Cnn2|Nfkb2|Rbp1|Cxcl1|Il3ra|Relb|Tjp2|Trf|Rest|Arih2|Gpr183|Traf6|Myo1e|Junb|Vav1|Irf1|Pknox1|Ripk3|Pglyrp1|Cdk6|Rps19|Tpd52|Tgf…
GO:0060255	regulation of macromolecule metabolic process	0.18496	2.29e-22	Serpinf2|Nupr1|Rps13|Cd40|Cebpa|Spty2d1|Abce1|Crtc2|Nfam1|Trim24|S1pr2|Naip2|Hlx|Cmklr1|Ctla2b|Vars|Zfp36l1|Sars|Insm2|Eif3d|Pomc|Parp9|Ppp1r15b|Ccl24|Dusp1|Mapk12|Col7a1|Pdcd5|Ezh2|Myd88|F2r|En2|Ncf1|Ddr2|Eif2ak2|Btf3|Maff|Baz1a|Ddit3|Gtf2f1|Rps27l|Eif3e|Zbtb7b|Sap30|Mrgbp|Gal|Sprtn|Rps6ka3|Smad1|Bdnf|Chchd2|Atf5|Msr1|Notch4|Dcun1d3|Samsn1|Mysm1|Acvr1|Ecd|Traf6|Tlr6|Plat|Lats1|Adm2|Arpp19|Tet3|E…
GO:1901360	organic cyclic compound metabolic process	0.184494	3.88e-22	Med20|Cdk6|Zfp281|Wdr43|Cox6a2|Cav1|Ebna1bp2|Smc5|Dhx38|Smarce1|Srsf5|Pdlim1|Cd36|Sox7|Nol11|Zfp692|Polr1e|Mcm10|Rbm7|Tdrd9|Acpp|Brms1|Slc11a1|Rrp8|Ccnl1|Pcgf6|Tgfb1|Polr3b|Dmbx1|Pcf11|Vcp|Snrnp48|--|Pa2g4|2810403A07Rik|Parp10|Rpl35a|Parp3|Id2|Dnmt3l|Timeless|Ctps|Polr2k|Nox4|Irx3|Btk|Trib3|Zc3h12a|Ewsr1|--|Atf4|Hcls1|Yes1|Fabp4|Bmt2|Edn1|Fbxo4|Trip6|Polr1d|Lum|Pold4|Yrdc|Murc|Trim6|Zbtb21|Cth|Na…
GO:0031323	regulation of cellular metabolic process	0.184183	7.47e-22	Socs4|Gtpbp4|Cry1|Papola|Magoh|Casp3|Casp8|Vdr|Phox2a|Hnrnph1|Per1|Piwil4|Zfp568|Arid5a|Trem2|Mdfic|Trim14|Slirp|Wwtr1|Tnfrsf1a|Tnfrsf10b|Sdpr|Rc3h1|--|Pdcl3|Npas4|Mysm1|Acvr1|Dcun1d3|Notch4|Samsn1|Plat|Lats1|Ecd|Traf6|Tlr6|Rac2|Arpp19|Tet3|Eif3g|Cops5|Nsfl1c|Ell2|Gal|Sprtn|Sap30|Mrgbp|Rps6ka3|Bdnf|Prcp|Smad1|Atf5|Chchd2|En2|F2r|Ddr2|Ncf1|Btf3|Eif2ak2|Maff|Ddit3|Gtf2f1|Baz1a|Eif3e|Zbtb7b|Rps27l|P…
GO:0050776	regulation of immune response	0.306422	7.5e-22	Pik3r6|Bcl10|Rnf125|Serping1|Hspd1|Polr3d|Rsad2|Cd180|H2-Ab1|Cactin|Nckap1l|Clec4d|Pycard|Ccr1|Tap2|Ecm1|Havcr2|Socs1|Fzd5|Ptpn6|Ptpn2|Pde4b|Tnf|Hpx|Rps3|Birc2|Plscr1|Lat2|Erbin|Wdfy1|Ada|Aim2|Il33|Zbp1|Bax|Rela|Clec7a|Xbp1|Nlrp3|Sirt1|Ddx60|Was|Irgm2|Irak3|Cd86|Dhx58|Cd48|Cd24a|Gpx1|Arf6|Psma1|B2m|Lck|Irak4|Il12rb1|Bst2|Fadd|Nod2|Il21|Nfkbia|Fcgr1|C1qa|Ifih1|Klhl6|Stat6|Dusp10|Lgals9|Ccr2|Mapkap…
GO:0006725	cellular aromatic compound metabolic process	0.185185	7.5e-22	Notch4|Mysm1|Acvr1|Ecd|Traf6|Gnpnat1|Rexo2|Tet3|Rbm28|Rps19|Cops5|Ell2|Rnpc3|Sdpr|Ddx56|Trh|Kcnq1|Rc3h1|Pdcl3|--|Npas4|Cebpz|Dhx15|Mdfic|Zfp568|Arid5a|Slirp|Trim14|Aprt|Tnfrsf1a|Shfm1|Wwtr1|Papola|Gtpbp4|Rps8|Cry1|Vdr|Rps15|Mcm2|Magoh|Hnrnph1|Per1|Phox2a|Piwil4|Tsen54|Mthfd2|Serpinf2|Nupr1|Cd40|Rps13|Cebpa|Abce1|Spty2d1|Crtc2|Trdmt1|Nfam1|Trim24|Fcf1|Hlx|Cmklr1|Zfp36l1|Vars|Insm2|Sars|Pomc|Parp9|…
GO:0009059	macromolecule biosynthetic process	0.190178	9e-22	Ggta1|Fos|Ptpn2|Lif|Slbp|Fzd5|Rps15a|Plscr1|Eif4a3|Sirt1|Hsp90aa1|Xbp1|Rbm8a|Trim25|Rbm39|Chaf1b|Rbms1|Taf12|Irak3|Acvrl1|Npas3|Mecom|Senp1|Pramef8|Rpl5|Paxbp1|Hif1a|Sox18|Vim|Bcl10|Cactin|Sox9|Brpf1|Zfp598|Eif3b|Il1b|Lpin3|Sertad1|Rpl13a|Etv6|Hmox1|Grwd1|Eif1ad|Rpl15|Taf1a|Mrps6|Klhl6|Ckap2|Inhba|Pcna|Tnfrsf11a|Hexb|Nfkb1|Atg4a|Ctgf|Lpxn|Irf4|Ugdh|Klf5|Ppp1r13l|Runx3|Chchd1|Gins1|Apobec1|Cebpg|G…
GO:0043604	amide biosynthetic process	0.300175	1.19e-21	Rps21|Zc3h12a|Piwil4|Mrpl21|Qars|Per1|Rps11|Rps9|Magoh|Eif2b2|Rps15|Cars|Rars|Rps8|--|Rpl35a|Rps26|Lars|Pa2g4|Rpl34|Rps20|Eif3c|Rpl37a|Rgs2|Rpl7l1|Hbs1l|Btg2|Rc3h1|Ppp1r15a|Eif3l|Rpl17|Rps29|Rpl38|Eif4ebp1|Rps19|Mrps18b|Eif3g|Piwil2|Eif2b3|Prorsd1|Rpl39|Rpl22l1|Iars|Serp1|Eif5|Gclm|Eif3e|Hars|Eef1b2|Rps27l|Rpl31|Stat3|Srp9|Rps4x|Eef1e1|Eif2ak2|Rps24|Sesn2|Samd4|Gars|Rps2|Rpl32|Rpl35|Fxr1|Fpgs|Rps…
GO:0080090	regulation of primary metabolic process	0.184266	1.28e-21	1810011O10Rik|Prrx1|Riok1|Epcam|Rfwd2|Bag3|Gtf2ird1|Bach1|Ccl25|Fosl1|Spry2|Atf3|Apod|Pabpc1|Smg5|Gpd1|Nfrkb|Myef2|Cdkn1a|Parp4|Tmem173|Fgf2|Smg8|Clcf1|Fosl2|Lrrfip2|Adam8|Smad5|Phf21b|Srp9|Stat3|Trim66|Nup98|Nlrc5|Lbh|Gatad2a|Efna1|Ino80c|Akap12|Cebpb|Mamld1|Zfp623|Zfp280c|Adm|Rps14|Psme2b|Cd28|Usp47|Hspa5|Ikzf1|Fxr1|Rap1b|Ppp4r1|Csf1|Ddx41|Picalm|Bak1|Kitl|Taf1d|Rnf19b|Eif6|Eif2s1|Map3k14|Eprs|…
GO:0042127	regulation of cell proliferation	0.247378	1.48e-21	Relt|Runx3|Arg1|Il6|Acer3|Has2|Itgb1|Dusp10|Ceacam2|Tnc|Shc4|Inhba|Hbegf|Tnfrsf11a|Folr2|Hpgds|Il21|Nod2|Nos3|Cd24a|Tcf7|Apobec1|Cd80|Sat1|Flt4|Rela|4930503L19Rik|Cd274|Ccl5|Sirt1|Prok2|Xbp1|Mecom|Pramef8|Cd86|Acvrl1|Ptpn6|Kctd11|Fzd5|Slfn1|Tnf|Lif|Ptpn2|Rps15a|Bloc1s2|Sepn1|Ada|Col18a1|Hmox1|Tgfbr2|Fn1|Paxbp1|Hif1a|Sox18|Ifitm1|Ifitm3|Cdk4|Sox9|Cd109|Il1b|Spry1|Nckap1l|Emd|Tnfrsf13c|Tnfrsf11b|Ki…
GO:0048514	blood vessel morphogenesis	0.324201	2.32e-21	Asb4|Id1|Jmjd6|Nos3|Ubp1|Mmp19|Elk3|Yap1|C1galt1|Gpx1|Rnf213|Hdac7|Angptl3|Spi1|Klf5|Flna|Sema6a|Scg2|Ncl|Myh9|Ctgf|Rock1|Angpt2|Cyr61|Sphk1|Hbegf|C3|Rbm15|Dcn|Col4a2|Ccr2|Loxl2|Tiparp|Itgb1|Itgb3|Has2|Klf4|Anxa2|Epha2|Fn1|Tgfbr2|Ecm1|Hmox1|Col3a1|Il1b|Tnfrsf12a|Emcn|Adamts1|Pik3r6|Sgpl1|Sox18|Gata6|Hif1a|Acvrl1|Thbs1|Gpr4|Xbp1|Prok2|Sirt1|Ccl12|Bax|Flt4|Col18a1|Lox|Adam15|Spred1|Anxa3|Fzd5|Itga5…
GO:0031328	positive regulation of cellular biosynthetic process	0.229668	2.85e-21	Ino80|Creb3l2|Gabpb1|Lmna|Ccl3|Sox11|Il33|Tshr|Rps3|Cct3|Cd244|Bcl2l12|Aim2|Fubp3|Rnf4|Ostn|Kdm6b|Chek1|Eaf2|Trim16|Anxa3|Gba|Pycard|Spp1|Gnl3|Fam129a|Ctdp1|Nfe2l2|Cks1b|Gabpa|Mamstr|Heatr1|Casz1|Cct2|Ddx39b|Gata6|Ice2|Dot1l|Rps6kb2|Glis3|Rfc4|Erg|Rpl26|Sbno2|Rab7b|Cct8|Tardbp|Plac8|Spi1|Htr2b|Tead1|Tlr7|Irf5|Psma6|Nfya|Ccr2|Cyr61|Sphk1|Elf4|Klf4|Tcf12|Zglp1|Stat6|Fubp1|Gdnf|Irf8|Nfkbia|Klf2|Creb…
GO:0051173	positive regulation of nitrogen compound metabolic process	0.227792	4.64e-21	Zfp750|Adam8|Fosl2|Tmem173|Fgf2|Clcf1|Nup98|Jag1|Fli1|Smad5|Spidr|Stat3|Epcam|Riok1|Smad6|Hyal2|Prrx1|Calcrl|Pabpc1|Gpd1|Mmp12|Zbtb48|Eaf1|Fosl1|Atf3|Nfkb2|Bach1|Zfp639|Cited1|Kitl|Eif6|Cdk12|Bcl3|Cela1|Rel|Adm|Usp16|Akap12|Cebpb|Nlrc5|Lbh|Efna1|Cd74|Ddx41|Picalm|Mta2|Exosc3|Cd28|Hspa5|Tead3|Eif3c|Dazap1|Cdt1|Psmc1|Pf4|Ptgir|Batf|Aatf|Lmo2|Ruvbl2|Ercc1|Ier5|Cct4|Leo1|Mydgf|Rfc3|Jun|Ereg|Eng|Supt2…
GO:0001944	vasculature development	0.300917	5.13e-21	Xbp1|Prok2|Sirt1|Ccl12|Bax|Flt4|Acvrl1|Thbs1|Gpr4|Lif|Anxa3|Fzd5|Itga5|Col18a1|Adam15|Spred1|Lox|Col3a1|Fn1|Tgfbr2|Ecm1|Hmox1|Emcn|Adamts1|Rhoj|Pik3r6|Pdpn|Sox18|Sgpl1|Hif1a|Gata6|Il1b|Dnm2|Tnfrsf12a|Flna|Sema6a|Scg2|Myh9|Ncl|Ctgf|Rock1|Spi1|Klf5|Loxl2|Tiparp|Itgb1|Itgb3|Has2|Klf4|Epha2|Anxa2|Angpt2|Cyr61|Sphk1|Hbegf|C3|Rbm15|Dcn|Col4a2|Ccr2|Jmjd6|Nos3|Socs3|Ubp1|Mmp19|Asb4|Id1|Errfi1|Gpx1|Rnf213…
GO:0032268	regulation of cellular protein metabolic process	0.216257	5.13e-21	Csf1|Bak1|Picalm|Rps7|Ifi202b|Rap1b|Fxr1|Ppp4r1|Hspa5|Usp47|Ccr7|Psme2b|Rps14|Prkar2a|Gadd45b|Usp16|Efna1|Gcnt2|Cd74|Bcl3|Pinx1|Nmi|Rcan1|Gadd45a|Pecam1|Cdk12|Lmnb1|Zak|Eprs|Eif2s1|Map3k14|Eif6|Rnf19b|Kitl|Prorsd1|Atf3|Ccl25|Spry2|Rfwd2|Eif5|Hyal2|Smad6|Tlk2|1810011O10Rik|Ccl11|Nek6|Stat3|Srp9|Serpinf1|Map3k6|Ubn1|Trib1|Itih2|C5ar1|Adam8|Smg8|Clcf1|Acer2|Cdkn1a|Fgf2|Rgs2|Btg2|Ppp1r3b|Ppp1r15a|Jtb…
GO:0051704	multi-organism process	0.22753	5.59e-21	Nod2|Tnfsf8|Nos3|Adrm1|Ddx3x|Iigp1|Pabpc1l|Fcgr1|Ifih1|Wnt3|Cd24a|Sh3pxd2b|Tcfl5|Nr1h3|Ccdc155|Cd80|Relt|Pvr|Tlr13|Aurka|Kcnj8|Il6|Irf4|Arg1|Anxa2|Dusp10|Ceacam2|Itgb1|Septin2|Spaca6|Mapkapk2|Thbd|Drd1|Ifitm2|Nfkb1|Hexb|Tnfrsf11a|Inhba|Hpgds|Gbp7|Adamts5|Vmp1|Etv6|Izumo1|Ptger4|Rpl13a|Lpo|Upf1|Fn1|Gbp2|Afp|Sgpl1|Adamts1|Ifitm1|Bcl10|Ifitm3|Eif3a|Rrp1b|Tcp1|Ccdc36|Rsad2|Ptx3|Cd180|Sox9|Cdk4|Il1b|E…
GO:0009891	positive regulation of biosynthetic process	0.228296	5.99e-21	Bloc1s2|Eif4a3|Litaf|Plscr1|Fzd5|Tnf|Fos|Lif|Ptpn2|Crem|Senp1|Mecom|Acvrl1|Irak3|Taf12|Trim25|Rela|Xbp1|Sirt1|Ccl5|Nlrp3|Hsp90aa1|Utf1|Il1b|Lpin3|Sox9|Ptx3|Brpf1|Bcl10|Vim|Hif1a|Paxbp1|Sox18|Arid5b|Fosb|Rrp1b|Rpl5|Adcy4|Smek1|Wdr75|Etv6|Sertad1|Mafb|Nfkb1|Hexb|Rbm15|Ybx1|Smarca5|Dna2|Ier2|Drd1|Mapkapk2|Dcn|Inhba|Tnfrsf11a|Pcna|Klhl6|Ckap2|Psmc6|Ifrd1|Snai1|Runx3|Klf5|Irf4|Il6|Ncl|Trmt10c|Meox1|Rw…
GO:0009967	positive regulation of signal transduction	0.248396	6.16e-21	Casp8|Trip6|Ackr3|Chsy1|Bcap31|Hcls1|Edn1|Zc3h12a|Nox4|Cav2|Pdia3|Il6ra|Pxn|Mdfic|Trem2|Pla2r1|Shisa5|Tgfb1|Tlr1|Ly86|Selp|Acpp|Osm|Chil1|Rc3h1|Gpr183|Traf6|Cd36|Slc20a1|Cav1|Map3k8|Acvr1|Gpr35|Bbc3|Rpl11|Cyba|Aspm|Parp14|Fas|Sec13|Bdnf|Ncf1|Irf3|Eif2ak2|F2r|Ajuba|Esm1|Eef1e1|Cdkn2aip|Ccl24|Map2k3|Ripk1|Parp9|Casp4|Irf7|Pdcd5|Ezh2|Prkcdbp|Myd88|Bud31|Il19|Cd40|Rbpj|Myc|Naip2|Nfam1|Csf3|Cth|Serpin…
GO:0009611	response to wounding	0.302804	7.11e-21	Zc3h12a|F13a1|Anxa5|Jun|Per1|Ccl2|C1qtnf1|Eng|B4galt1|Casp3|Tfpi2|Cd151|Stxbp3|Fabp4|Tnfrsf1b|Tnfrsf1a|Tlr2|Mustn1|Ctss|Pf4|Bcl6b|Sdc1|Slc11a1|Kng2|Anxa8|Cdh5|Tln1|Usp18|Fermt3|Fcer1g|Ets1|Ppard|Selp|Tgfb1|Il1r2|Rps19|Ninj1|Tlr4|Pglyrp1|Il1rl1|Plau|P2ry1|Plet1|Cd36|Srsf5|A2m|Myof|Cav1|Nt5e|Mmp12|Gpsm3|Tnfaip6|Prcp|Apod|Cnn2|Hyal2|Snx4|Ajuba|Naca|Procr|Adam8|F2r|Fgf2|Clcf1|Ezh2|Psmb4|Anxa1|Myd88|A…
GO:0045088	regulation of innate immune response	0.425	1.02e-20	Lgals9|Mapkapk2|Ifi202b|Myd88|Cd14|Ly96|Dusp10|Parp9|Cd74|Nlrc5|Irf7|Trim6|Il18rap|Nmi|Rab7b|Pik3ap1|Irf4|Arg1|Trim30a|Tlr7|Pvr|Cd300lf|Tlr13|Mmp12|Irak4|Tfeb|Parp14|Rps6ka3|Arf6|Slamf6|Nfkbia|Ifih1|Adam8|Irf3|Nod2|Tmem173|Il21|Riok3|Fadd|Nploc4|Birc2|Plscr1|Wdfy1|Erbin|Rbm14|Aim2|Polr3b|Zc3hav1|Hpx|Irgm1|Ptpn2|Tlr1|Tlr4|Rps19|Ddx60|Cyba|Irak3|Vav1|Dhx58|Irf1|Cd86|Mapkapk3|Irgm2|Tlr6|Cd36|Rela|A2…
GO:0001525	angiogenesis	0.342618	1.18e-20	Spi1|Klf5|Cela1|Pecam1|Sars|Sema6a|Flna|Scg2|Rbpj|Cd40|Ctgf|Rock1|Ncl|Myh9|Tmem2|Hbegf|C3|Angpt2|Sphk1|Cyr61|Dcn|Col4a2|Ccr2|Bak1|Anxa1|Rbm15|Itgb1|Loxl2|Efna1|Erap1|Cyp1b1|Klf4|Epha2|Anxa2|Ccl24|Itgb3|Adm|Sparc|Smad5|Serpinf1|Clic4|Stat3|Mmrn2|Id1|Esm1|Fgf2|Ubp1|Jmjd6|Nos3|C5ar1|Adam8|Mmp19|Elk3|Prcp|C1galt1|Calcrl|Ccl11|Rnf213|Gpx1|Hdac7|Angptl3|Angptl4|Acvrl1|Pknox1|Gpr4|Thbs1|Ctsh|Prok2|Tgfa|…
GO:0034645	cellular macromolecule biosynthetic process	0.189266	1.99e-20	C5ar1|Trib1|Rps24|Zfp750|Acer2|Jag1|Fli1|Hars|Zfp513|Eif5|Pigm|Smad6|Hyal2|Pparg|Zbtb48|Eif2b3|Prorsd1|Mmp12|Relb|Nfkb2|Eaf1|Farsb|Trim30a|Has1|Dse|Rpl7a|Cdk12|Pinx1|Nmi|Cyp1b1|Gcnt1|Usp16|Gcnt2|Cd74|Mta2|Actl6a|Rps7|Ccr7|Eif3c|Cdt1|Pf4|Tead3|Pawr|Zfp276|Bcl6b|Lmo2|Smad7|Aatf|Rps26|Rars|Ier5|Lyar|Mydgf|Leo1|Ddx20|Rps21|Qars|Gdf15|Txn1|Sfrp4|Tmpo|Sav1|Rest|Dach2|Tlr4|Ccnl2|Dnajb1|Cdk2|Irf1|Psrc1|E…
GO:0001568	blood vessel development	0.300952	2.77e-20	Col18a1|Adam15|Lox|Spred1|Anxa3|Itga5|Fzd5|Acvrl1|Thbs1|Gpr4|Xbp1|Sirt1|Prok2|Ccl12|Flt4|Bax|Il1b|Tnfrsf12a|Dnm2|Emcn|Adamts1|Pik3r6|Hif1a|Gata6|Sox18|Sgpl1|Fn1|Tgfbr2|Ecm1|Hmox1|Col3a1|Sphk1|Cyr61|Angpt2|C3|Hbegf|Rbm15|Dcn|Col4a2|Ccr2|Tiparp|Loxl2|Itgb1|Has2|Itgb3|Anxa2|Epha2|Klf4|Klf5|Spi1|Scg2|Sema6a|Flna|Myh9|Ncl|Rock1|Ctgf|Elk3|Yap1|C1galt1|Gpx1|Rnf213|Angptl3|Hdac7|Asb4|Id1|Socs3|Nos3|Jmjd6…
GO:0051240	positive regulation of multicellular organismal process	0.2402	4.47e-20	Wnt3|Asb4|Glipr2|Ifih1|Nos3|Il21|Nod2|Angptl3|Sh3pxd2b|Hdac7|Cd24a|Cebpg|Snai1|Bmp1|Fcgr4|Irf4|Il6|Mcoln2|Rock1|Twf1|Aurka|Mapk6|Sema6a|Mapkapk2|Rbm19|Inhba|Hbegf|Tnfrsf11a|Itgb1|Dusp10|Hmox1|Fn1|Tgfbr2|Rheb|Bnip2|Ptger4|Polr3d|Ghr|Il1b|Tnfrsf12a|Sox9|Rsad2|Nckap1l|Spry1|Mmp14|Ifitm1|Vim|Hif1a|Ddx60|Acvrl1|Dhx58|Irak3|Cd274|Ybx3|Rela|Llph|Xbp1|Ccl5|Sirt1|Gdpd5|Prok2|Nlrp3|Hsp90aa1|Ada|Srrt|Kctd11…
GO:0001775	cell activation	0.271028	7.17e-20	Tpd52|Tlr4|Cdk6|Il1rl1|Pglyrp1|P2ry1|Icam1|Rac2|Pknox1|Ripk3|Irf1|Vav1|Traf6|Gpr183|Samsn1|Cav1|Il15ra|Slc11a1|Rc3h1|Tln1|Fermt3|Fcer1g|Skap2|Selp|Tlr1|Tgfb1|Smad7|Nfkbid|Pla2g3|Il4ra|Ercc1|Btk|Pawr|H2-M3|Ctps|Pf4|Batf|Id2|Jun|Ccl2|Ephb4|C1qtnf1|Casp3|Prdx1|Il2rg|Cd151|Stxbp3|Bcl3|Zfp36l1|Il18rap|Hlx|Milr1|Tarm1|Nfam1|Rpl22|Cd40|Tnfrsf13c|Rbpj|Zp2|Cd300lf|Bak1|Myd88|Anxa1|Exosc3|Tnfaip8l2|Cd28|Cc…
GO:0016337	single organismal cell-cell adhesion	0.296501	9.72e-20	Hlx|Bcl3|Zfp36l1|Pecam1|Tarm1|Tnfrsf13c|Rpl22|Podxl|Anxa1|Cd28|Ccr7|Lrrc32|Tnfaip8l2|Cebpb|Lcp1|Cyp1b1|Gcnt1|Cd74|Gcnt2|Slamf6|Zbtb7b|Stat3|Adam8|Relb|Nt5e|Ccl25|Ly9|Epcam|Fas|Cdk6|Vav1|Irf1|Pknox1|Ripk3|Icam1|Rac2|Gpr183|Traf6|Cav1|Acvr1|Slc11a1|Fermt3|Tln1|Rc3h1|Fcer1g|Fstl3|Thbs4|Tgfb1|Selp|Smad7|Il4ra|Nfkbid|Batf|H2-M3|Ctps|Pawr|Zfp703|C1qtnf1|Ccl2|Ephb4|Casp3|Stxbp3|Il2rg|Cd151|Gtpbp4|Clic1|…
GO:0022610	biological adhesion	0.238617	1.16e-19	Swap70|Cd80|Cass4|Dock2|Tcf7|Cd24a|Angptl3|Adrm1|Tnfsf8|Il21|Tnfsf14|Slc7a11|Gbp7|Angpt2|Vcan|Tgm2|Tnc|Dusp10|Cnn3|Itgb1|Has2|Icam2|Anxa2|Il6|Arg1|Irf4|Pvr|Treml2|Lpxn|Rock1|Hfe|Ctgf|H2-Ab1|Nckap1l|Il1b|Rsad2|Msn|Sox9|Tnfrsf12a|Lgals7|Cdh17|Bcl10|Cytip|Tgfbr2|Fn1|Gbp2|Col6a2|Vamp3|Itga6|Il1rn|Ptger4|Mafb|Fbln2|Izumo1|Vmp1|Ada|Col18a1|Rhoh|Vcl|Lgals8|Postn|Triobp|Adam15|Ptpn2|Tnf|Slfn1|Fzd5|Ptpn6|…
GO:0006518	peptide metabolic process	0.285251	1.36e-19	Nfe2l2|Rpl13a|G6pdx|Fam129a|Nhp2|Upf1|Mrpl32|Gm3550|Chac1|Mrpl30|Ngdn|Eif3a|Rpl5|Eif1a|Eif2s2|Rpl4|Vim|Rps6kb2|Rpl27a|Rpl36al|Rps27rt|Zfp598|Eif3b|Rbm8a|Rpl18a|Corin|Rps16|Sox11|Secisbp2|Yars|Rack1|Rpl18|Tnf|Zfp36|Eif1|Nln|Trnau1ap|Rpl21|Rps15a|Eif4a3|Eef1d|Rps3|Rpl13|Nod2|Ddx3x|Aars|Rpl14|Gm6576|Gsap|Rpl37|Etf1|Gm8225|--|Mettl16|Chchd1|Rps23|Farsa|Eef1g|Rpl36|Tars|Rps5|Eif2s3x|Npm1|Rwdd1|Rpl12|R…
GO:0098602	single organism cell adhesion	0.288136	1.71e-19	Lcp1|Cebpb|Cyp1b1|Gcnt1|Gcnt2|Cd74|S100a10|Efna1|Podxl|Anxa1|Cd28|Ccr7|Lrrc32|Tnfaip8l2|Tnfrsf13c|Rpl22|Hlx|Bcl3|Zfp36l1|Pecam1|Tarm1|Ly9|Epcam|Fas|Relb|Nt5e|Ccl25|Adam8|Slamf6|Zbtb7b|Stat3|Fcer1g|Fstl3|Thbs4|Tgfb1|Selp|Slc11a1|Fermt3|Tln1|Rc3h1|Gpr183|Traf6|Cav1|Acvr1|Cdk6|Vav1|Irf1|Ripk3|Pknox1|Icam1|Rac2|Casp3|Stxbp3|Cd151|Il2rg|Gtpbp4|C1qtnf1|Ccl2|Ephb4|Batf|H2-M3|Ctps|Pawr|Pxn|Zfp703|Smad7|I…
GO:0045935	positive regulation of nucleobase-containing compound metabolic process	0.226064	2.36e-19	Nr1h3|Irak4|Rwdd1|Meox1|Dimt1|Cebpg|Apobec1|Eda2r|Ptges3|Pabpc1l|Nos3|Ddx3x|Nod2|Tnfsf8|Smn1|Tnfrsf11a|Pcna|Inhba|Ier2|Dna2|Ybx1|Smarca5|Hexb|Nfkb1|Rbm15|Dcn|Drd1|Ckap2|Klhl6|Psmc6|Klf5|Il6|Irf4|Ifrd1|Runx3|Snai1|Ncl|Il1b|Lpin3|Utf1|Brpf1|Sox9|Fosb|Rrp1b|Bcl10|Sox18|Arid5b|Paxbp1|Hif1a|Upf1|Adcy4|Sertad1|Mafb|Wdr75|Etv6|Litaf|Eif4a3|Bloc1s2|Plscr1|Rtel1|Fos|Lif|Tnf|Crem|Fzd5|Acvrl1|Irak3|Taf12|Se…
GO:0010628	positive regulation of gene expression	0.224293	2.53e-19	Rps9|Per1|Phox2a|Zc3h12a|Atf4|Hcls1|Yes1|Edn1|Vdr|Lum|Trim14|Tnfrsf1a|Wwtr1|Id2|Mdfic|Arid5a|Npas4|Slc11a1|Ccnl1|Tgfb1|Sdpr|Tet3|Zfp281|Cdk6|Wdr43|Cops5|Ell2|Cav1|Mysm1|Acvr1|Ecd|Rhbdd1|Cd36|Traf6|Nol11|Sox7|Adm2|Smad1|Bdnf|Tfeb|Chchd2|Atf5|Gal|Med13|Foxf2|Creb3|Serp1|Rps6ka3|Runx1|Cnn2|Gtf2f1|Ddit3|Rps27l|Naca|Zbtb7b|Eif3e|Samd4|F2r|En2|Sesn2|Ncf1|Ddr2|Fam129b|Eif2ak2|Irf3|Maff|Lrrc32|Pdcd5|Hsf2…
GO:0007155	cell adhesion	0.237893	2.97e-19	Has2|Anxa2|Icam2|Tnc|Cnn3|Dusp10|Itgb1|Angpt2|Vcan|Tgm2|Treml2|Lpxn|Hfe|Rock1|Ctgf|Pvr|Il6|Irf4|Arg1|Cd24a|Angptl3|Tcf7|Dock2|Cass4|Swap70|Cd80|Tnfsf14|Slc7a11|Adrm1|Tnfsf8|Il21|Fzd5|Ptpn6|Ptpn2|Tnf|Slfn1|Triobp|Adam15|Rhoh|Ada|Col18a1|Vcl|Postn|Lgals8|Cd44|Cd274|Siglece|Xbp1|Nlrp3|Hsp90aa1|Ccl5|Was|Acvrl1|Tmod3|Fermt2|Cd86|Micall2|Bcl10|Cytip|Lgals7|Cdh17|Il1b|Rsad2|Msn|Sox9|Tnfrsf12a|H2-Ab1|Nck…
GO:0051247	positive regulation of protein metabolic process	0.238819	3.01e-19	Hcls1|Bcap31|Edn1|Yes1|Socs4|Casp8|Fbxo4|Ralb|Ackr3|Rps9|Trib3|Itga1|Zc3h12a|Pxn|Trem2|Mdfic|Il6ra|Arid5a|Ecscr|Nox4|Cav2|Tnfrsf10b|Thbs4|Ccnl1|Tgfb1|Tlr1|Vcp|Chil1|Brms1|Slc11a1|Herpud1|Osm|Map3k8|Dcun1d3|Cav1|Acvr1|Traf6|Tlr6|Cd36|Rhbdd1|Gpr183|Lats1|Sox7|Bbc3|Sprtn|Fas|Serp1|Psme2|Parp14|Bdnf|F2r|Samd4|Clpx|Eif2ak2|Ncf1|Ddr2|Ajuba|Rps27l|Eif3e|Ripk1|Map2k3|Parp9|Ccl24|Uhrf1|Ezh2|Pdcd5|Myd88|Pr…
GO:0023056	positive regulation of signaling	0.237386	3.25e-19	Tnfsf14|Mfng|Ddx3x|Adrm1|Pik3r5|Il21|Nod2|Nup93|Wnt3|F2rl2|Glipr2|Eda2r|Il1r1|Cd24a|Dock2|Sh3glb1|Rwdd1|Mcl1|Irak4|Ctgf|Hfe|Runx3|Il6|Skp2|Anxa2|Itgb1|Nfkb1|Aldh1a3|Drd1|Dcn|Inhba|Tnfrsf11a|Hbegf|Bnip2|Rheb|Ldlrap1|Vamp3|Hmox1|Bcl10|Hif1a|Ccl7|Blnk|Apaf1|Il1b|Sox9|Tnfrsf12a|Cd180|Rsad2|Trim25|Ccl12|Rela|Ryk|Xbp1|Ccl5|Sirt1|Hsp90aa1|Prok2|Ddx60|Acvrl1|Pidd1|Dhx58|Fzd5|Ptpn6|Tnf|Ptpn2|Lif|Hpx|Nepro…
GO:0043603	cellular amide metabolic process	0.270604	3.7e-19	Eif2s2|Ngdn|Mrpl30|Eif1a|Eif3a|Rpl5|Vim|Rps6kb2|Sgpl1|Rpl4|Rpl27a|Rpl36al|Eif3b|Ghr|Zfp598|Rps27rt|Rpl13a|Nfe2l2|Fam129a|Nhp2|G6pdx|Mrpl32|Gm3550|Upf1|Gba|Pipox|Chac1|Shmt2|Rpl18|Tnf|Zfp36|Eif1|Rack1|Trnau1ap|Nln|Cln8|Rpl21|Eif4a3|Rps3|Eef1d|Rpl13|Rps15a|Rbm8a|Rpl18a|Cers2|Rps16|Sox11|Corin|Secisbp2|Yars|--|Mettl16|Chchd1|Aspg|Rps23|Eef1g|Rpl36|Tars|Farsa|Rwdd1|Rpl12|Rps5|Eif2s3x|Npm1|Asns|Ddx3x|…
GO:1901576	organic substance biosynthetic process	0.18132	7.45e-19	Lpxn|Ctgf|Atg4a|Ppp1r13l|Runx3|Klf5|Arg1|Irf4|Ugdh|Klhl6|Ckap2|Aldh8a1|Mrps6|Taf1a|Grwd1|Eif1ad|Rpl15|Hexb|Nfkb1|Inhba|Txndc9|Tnfrsf11a|Pcna|Pgd|Mfng|Nos3|Adrm1|--|Il21|Smn1|Mynn|Helb|Hist1h4h|Exosc10|Rbbp8|Galnt4|Cebpg|Gins1|Apobec1|Chchd1|Meox1|Sh3glb1|Rwdd1|Asns|Tars|Rpl36|Eef1g|Irak4|Trim25|Rbm39|Lalba|Cers2|Rbm8a|Xbp1|Sirt1|Hsp90aa1|Pramef8|Senp1|Mecom|Acvrl1|Npas3|Chaf1b|Taf12|Umps|Irak3|Rb…
GO:0032101	regulation of response to external stimulus	0.284053	7.79e-19	Zc3h12a|Ccl2|Per1|C1qtnf1|Ralb|Slc17a9|Tnfrsf1b|Fabp4|Klk7|Tnfrsf1a|Tlr2|Ctss|Pf4|Fabp7|Bcl6b|C3ar1|Nploc4|Kng2|Usp18|Cdh5|Fcer1g|Ets1|Ppard|Thbs4|Zc3hav1|Irgm1|Ly86|Selp|Tgfb1|Il1r2|Rps19|Tlr4|Il1rl1|Plau|Pglyrp1|Cyba|Ctsk|Cxcl5|Rac2|Sema3f|Cd36|Traf6|Gpr183|A2m|Cav1|Parl|Nt5e|Gpsm3|Mmp12|Cxcl1|Tnfaip6|Tfeb|Apod|Hyal2|Snx4|Sesn2|Adam8|C5ar1|Trib1|Irf3|Fgf2|F2r|Tmem173|Clcf1|Riok3|Actl6a|Psmb4|An…
GO:0010557	positive regulation of macromolecule biosynthetic process	0.226584	8.64e-19	Murc|Eif3d|Cebpa|Cd40|Myc|Rbpj|Myrf|Trim24|Nfam1|Zpr1|Crtc2|Cth|Serpinf2|Csf3|Arap1|Myd88|Hsf2|Bud31|Nufip1|Cct7|Ripk1|Pomc|Map2k3|Parp9|Irf7|Rps27l|Eif3e|Zbtb7b|Naca|Gtf2f1|Ddit3|Sesn2|Cct5|Maff|Irf3|Eif2ak2|Fam129b|Ddr2|Ncf1|Samd4|F2r|En2|Chchd2|Atf5|Smad1|Tfeb|Bdnf|Med13|Serp1|Foxf2|Creb3|Runx1|Rps6ka3|Gal|Zfp281|Ell2|Cops5|Wdr43|Tet3|Tlr6|Traf6|Cd36|Ecd|Nol11|Sox7|Acvr1|Mysm1|Slc11a1|Npas4|Sd…
GO:0009058	biosynthetic process	0.180836	8.64e-19	Baat|Tardbp|Ddx21|Cct8|Oasl2|Sbno2|Ezr|Stc2|Sigirr|Flna|Mrps18c|Rpl9|Rps6|Irf5|Nkx6-2|Rpl10a|Rhoa|Sec24a|C3|Zfp36l2|Elf4|Dbf4|Ssbp1|Crh|Sphk1|Psma6|Nfya|Ccr2|Snx6|Srd5a2|Mcm3|Id3|Zglp1|Odc1|Fubp1|Loxl2|Stat6|Hck|Tiparp|Zfp948|Fut4|Sde2|Zfp869|Rpl14|Gm6576|Insig1|Creb3l1|Ldlr|Anxa4|Gm8225|Irf8|Ucn2|Phf11d|Psmc4|Hax1|Rpe65|Lipe|Nfxl1|Tgif1|E2f5|Dlg1|Yap1|Tnfsf11|Hnrnpab|Rps5|Hsph1|Eif2s3x|Adcy7|Lmc…
GO:0010941	regulation of cell death	0.236864	1.08e-18	Adam8|Inpp5d|Cdkn1a|Fgf2|Acer2|Clcf1|Nradd|Tnfrsf26|Nek6|Pim3|Stat3|Wisp1|Bag3|1810011O10Rik|Gclm|Smad6|Hyal2|Anp32b|Aldh1a2|Spry2|Atf3|Zak|Tnfrsf11b|Kitl|Eif2s1|Map3k14|Cited1|Bcl3|Gadd45a|Cyp1b1|Cebpb|Tpt1|Gadd45b|Cd74|Pdk4|Efna1|Ifi202b|Rps7|Picalm|Bak1|Ano6|Usp47|Hspa5|Ccr7|Psmc1|Pf4|Pawr|Hcar2|Pcsk9|Aatf|Tnfaip8|Nfkbid|Phlda3|Mydgf|Tnfrsf1b|Tnfrsf22|Ddx20|Jun|Mdm2|Qars|Gdf15|Txn1|Ctsc|Ptpn1|…
GO:0010647	positive regulation of cell communication	0.235102	1.15e-18	Il6st|Plaa|Spp1|Pycard|Ccr1|Col3a1|Sla|Socs1|Havcr2|Ecm1|Gba|Casp1|Clec4n|Sqstm1|Gata6|Pik3r6|Ccl9|Bax|Ctnna1|Zbp1|Sox11|Ccl3|Irgm2|Rhoc|Gpr4|Ltbr|Trim16|Golt1b|Adam9|Wdfy1|Faf1|Rps3|Fga|Hax1|Fadd|Hgf|Lmcd1|Nle1|Gpx1|Il11|Plaur|Yap1|Igfbp3|Tnfsf11|Ptpn23|Lck|Flna|Tlr7|Ccl4|Htr2b|Sh2b2|Rpl26|Fgf21|C3|Crh|Cyr61|Lgals1|Sphk1|Lgals9|Pla2r1|Pxn|Mdfic|Trem2|Il6ra|Pdia3|Cav2|Nox4|Shisa5|Hcls1|Chsy1|Bcap…
GO:0044249	cellular biosynthetic process	0.181545	1.22e-18	Rps9|Trib3|Ewsr1|--|Atf4|Zc3h12a|Hcls1|Chsy1|Edn1|Fabp4|Yes1|Trip6|Eif2b2|Polr1d|Fbxo4|Scd4|Lum|Pa2g4|Rpl34|Parp10|Rpl35a|Parp3|Id2|Timeless|Btk|H2-M3|Polr2k|Nox4|Ctps|Irx3|Polr1e|Zfp692|Mcm10|Slc11a1|Brms1|Rrp8|Ccnl1|Pcgf6|Tgfb1|Tlr1|Pcf11|Polr3b|Dmbx1|--|Vcp|Med20|Cdk6|Zfp281|Eif4ebp1|Wdr43|Cav1|Cd36|Srsf5|Smarce1|Pdlim1|Nol11|Sox7|--|Tfeb|Iars|Rpl39|Creb3|Med13|Foxf2|Serp1|Runx1|Parp14|Rpl31|A…
GO:0009966	regulation of signal transduction	0.205805	1.22e-18	Casp4|Pomc|Map2k3|Ripk1|Parp9|Irf7|Cdkn2aip|Ccl24|Dusp1|Il19|Abca1|Ezh2|Pdcd5|Bud31|Myd88|Prkcdbp|Serpinf2|Cth|Csf3|Rbpj|Cd40|Myc|Trim24|Naip2|Nfam1|Cmklr1|Murc|Trim6|Fas|Gal|Med13|Dyrk3|Parp14|Aspm|Prcp|Bdnf|Sec13|F2r|Sesn2|Plekhg6|Eif2ak2|Irf3|Ncf1|Eef1e1|Ddit3|Mmrn2|Ajuba|Esm1|Thbs4|Selp|Ly86|Tlr1|Tgfb1|Trh|Uaca|Arhgef40|Chil1|Rc3h1|Nploc4|Penk|Acpp|Herpud1|Osm|Dusp2|Myof|Map3k8|Cav1|Acvr1|Btc…
GO:0044271	cellular nitrogen compound biosynthetic process	0.187566	1.22e-18	Maff|Eif2ak2|Btf3|Ddr2|Ncf1|F2r|En2|Rps27l|Zbtb7b|Eif3e|Baz1a|Eef1e1|Rps4x|Gtf2f1|Ddit3|Rps6ka3|Mrgbp|Sap30|Sprtn|Gal|Chchd2|Atf5|Pmm2|Smad1|Bdnf|Cebpa|Cd40|Rps13|Nupr1|Nfam1|Trim24|Spty2d1|Crtc2|Abce1|Serpinf2|Cmklr1|Hlx|Eif3d|Sars|Insm2|Zfp36l1|Vars|Rps3a1|Ppp1r15b|Pomc|Parp9|Ezh2|Fpgs|Abca1|Myd88|Mapk12|Mdfic|Zfp568|Arid5a|Tnfrsf1a|Wwtr1|Trim14|Aprt|Slirp|Rps15|Vdr|Magoh|Cry1|Rps8|Piwil4|Per1|…
GO:0007159	leukocyte cell-cell adhesion	0.316425	1.45e-18	Ephb4|Ccl2|Cd151|Il2rg|Casp3|Il4ra|Nfkbid|Smad7|Batf|Ctps|H2-M3|Pawr|Fermt3|Rc3h1|Slc11a1|Selp|Tgfb1|Fcer1g|Vav1|Irf1|Icam1|Rac2|Ripk3|Pknox1|Cdk6|Cav1|Traf6|Gpr183|Ccl25|Nt5e|Relb|Fas|Ly9|Stat3|Slamf6|Zbtb7b|Adam8|Tnfaip8l2|Ccr7|Lrrc32|Cd28|Anxa1|Cd74|Lcp1|Cebpb|Gcnt1|Tarm1|Hlx|Pecam1|Bcl3|Zfp36l1|Tnfrsf13c|Rpl22|Nckap1l|H2-Ab1|Rsad2|Msn|Il1b|Hspd1|Bcl10|Pik3r6|Bmx|Socs1|Tgfbr2|Havcr2|Apbb1ip|Il…
GO:0050778	positive regulation of immune response	0.310658	1.69e-18	Havcr2|Tap2|Pycard|Cactin|H2-Ab1|Nckap1l|Polr3d|Rsad2|Cd180|Hspd1|Bcl10|Rnf125|Serping1|Irgm2|Irak3|Cd86|Dhx58|Ddx60|Clec7a|Xbp1|Nlrp3|Sirt1|Zbp1|Il33|Bax|Rela|Ada|Aim2|Rps3|Birc2|Lat2|Plscr1|Erbin|Wdfy1|Pde4b|Ptpn2|Tnf|Hpx|Fzd5|Ptpn6|C1qa|Ifih1|Nfkbia|Fcgr1|Fadd|Nod2|Il21|Il12rb1|Irak4|Lck|B2m|Arf6|Cd24a|Sh2b2|Il6|Irf4|Ezr|Rab7b|Tlr13|Pvr|Tlr7|C1qb|Lpxn|C3|Lgals9|Mapkapk2|C1qc|Ccr2|Stat6|Klhl6|I…
GO:0032270	positive regulation of cellular protein metabolic process	0.240876	1.85e-18	Zfand2a|Rassf1|Eda2r|Cd24a|Cd80|Adrm1|Pik3r5|Ddx3x|Nod2|Il21|Eed|Glipr2|Plgrkt|Skp2|Psmc6|Hbegf|Tnfrsf11a|Inhba|Rnf19a|Aurka|Rplp1|Trmt10c|Ctgf|Hfe|Il6|Apaf1|Rpl5|Vim|Bcl10|Paxbp1|Ccl7|Nckap1l|Mmp14|Psmd14|Il1b|Ghr|Msn|Pttg1ip|Sox9|Snx33|Dcun1d5|Bnip2|Fn1|Tgfbr2|Lif|Tnf|Hpx|Fzd5|Psmc2|Arrdc4|Eif4a3|Xbp1|Hsp90aa1|Prok2|Nlrp3|Ccl5|Sirt1|Ccl12|Ryk|Acvrl1|Pidd1|Senp1|Ccl11|1810011O10Rik|Rfwd2|Ccl25|S…
GO:0045321	leukocyte activation	0.274659	2.52e-18	Nfkbid|Pla2g3|Il4ra|Ercc1|Smad7|Id2|Btk|Ctps|H2-M3|Pawr|Batf|Ephb4|Ccl2|Jun|Cd151|Il2rg|Casp3|Prdx1|Icam1|Rac2|Pknox1|Ripk3|Vav1|Irf1|Tlr4|Tpd52|Cdk6|Il1rl1|Pglyrp1|Samsn1|Cav1|Traf6|Gpr183|Rc3h1|Il15ra|Slc11a1|Tgfb1|Tlr1|Fcer1g|Skap2|Stat3|Zbtb7b|Snx4|Slamf6|Cdkn1a|Clcf1|Snap23|Inpp5d|Adam8|Relb|Hyal2|Fas|Ly9|Tarm1|Milr1|Bcl3|Zfp36l1|Il18rap|Hlx|Cd300lf|Nfam1|Rpl22|Tnfrsf13c|Rbpj|Cd40|Tnfaip8l2|…
GO:0042274	ribosomal small subunit biogenesis	0.698113	4.43e-18	Rps14|Wdr46|Rpl38|Rps7|Nol11|Fcf1|Rps16|Rps28|Mphosph10|Rps6|Noc4l|Dcaf13|Rps19|Krr1|Rpsa|Srfbp1|Tsr3|Nop14|Rps15|Riok1|Nom1|Rps8|Ngdn|Utp14a|Rps21|Heatr1|Wdr3|Utp3|Npm1|Rps27rt|Bms1|Rps24|Ltv1|Riok3|Utp11l|Rps10|Rps27l
GO:0040012	regulation of locomotion	0.276358	5.25e-18	Fermt3|Sp1|Tgfb1|Selp|Thbs4|Prkx|Sema3f|Ripk3|Icam1|Rac2|Amotl1|Ctsh|Arrdc3|Plau|Mysm1|Cav1|Trf|Adamts9|Trp53inp1|Gpr183|Myo1c|Plet1|Eng|Lama3|Ccl2|Jun|Igsf10|Zc3h12a|Arhgap18|Gtpbp4|Edn1|Cd151|Itgav|Trip6|Srgap1|Rras|Cpne3|C3ar1|Zfp703|Plxnd1|Hyal1|Pf4|Fgfr1op|Ccr7|Hspa5|Ano6|Podxl|Myd88|Csf1|Anxa1|Rras2|Efna1|Cd74|Gcnt2|Ccl24|Cyp1b1|Cxcl2|Pecam1|Cmklr1|Has1|Stx3|Kitl|Trim30a|Cd40|Apod|Ccl25|Spr…
GO:0002521	leukocyte differentiation	0.306306	5.61e-18	Kitl|Csf3|Cd300lf|Rbpj|Cebpa|Myc|Nfam1|Rpl22|Hlx|Zfp36l1|Bcl3|Ripk1|Cd74|Cebpb|Ccr7|Cd28|Anxa1|Csf1|Bak1|Clcf1|Adam8|Trib1|Inpp5d|Stat3|Slamf6|Zbtb7b|Fas|Ly9|Rbp1|Il3ra|Relb|Trf|Tjp2|Traf6|Gpr183|Junb|Irf1|Vav1|Ripk3|Pknox1|Tpd52|Pglyrp1|Cdk6|Tgfb1|Fcer1g|Fstl3|Rc3h1|Il15ra|Trem2|Id2|Pf4|Batf|Btk|H2-M3|Il4ra|Nfkbid|Rras|Smad7|Hcls1|Il2rg|Tmem176a|Casp8|Jun|Rps6|Dnajb9|Rhoa|Myh9|Il6|Irf4|Spi1|Sbno…
GO:0045089	positive regulation of innate immune response	0.426901	5.82e-18	Lgals9|Mapkapk2|Myd88|Ly96|Cd14|Cd74|Parp9|Irf7|Nlrc5|Trim6|Il18rap|Rab7b|Irf4|Pik3ap1|Trim30a|Cd300lf|Tlr7|Pvr|Tlr13|Mmp12|Irak4|Rps6ka3|Arf6|Slamf6|Nfkbia|Ifih1|Adam8|Irf3|Il21|Nod2|Tmem173|Riok3|Fadd|Wdfy1|Erbin|Birc2|Nploc4|Plscr1|Rbm14|Aim2|Polr3b|Hpx|Irgm1|Zc3hav1|Tlr1|Ddx60|Tlr4|Rps19|Cyba|Dhx58|Vav1|Irf1|Cd86|Irak3|Mapkapk3|Irgm2|Rela|Tlr6|Cd36|Zbp1|Cav1|Clec7a|Cd180|Rsad2|Polr3d|Cactin|E…
GO:0009617	response to bacterium	0.308046	9.99e-18	Vil1|Cactin|Il1b|Cdk4|Cd180|Rpl13a|Ptger4|Ppbp|Tap2|Clec4d|Pycard|Havcr2|Gbp2|Upf1|Casp1|Lpo|Zfp36|Tnf|Adam9|Pde4b|Anxa3|Fzd5|Litaf|Erbin|Plscr1|Xbp1|Ccl5|Nlrp3|Ccl12|Plscr2|Rela|Lalba|Irgm2|Ccl3|Cd86|Irak3|Ltbr|Mecom|Gpx1|--|Trem1|Cd24a|Cd80|Nr1h3|B2m|Trem3|Nos3|Tnfsf8|Fga|Nod2|Fcgr1|Nfkbia|Irf8|Iigp1|Hck|Dusp10|Epha2|Gbp7|Adamts5|Clec4e|Tnfrsf11a|Nfkb1|Mapkapk2|Lgals9|Irf5|Relt|Plac8|Il6|Kcnj8|…
GO:0043067	regulation of programmed cell death	0.238095	1.07e-17	Tgfb1|Vcp|Brms1|Herpud1|Osm|Dcun1d3|Map3k8|Cav1|Btc|Sfn|Cdk11b|Rhbdd1|Lats1|Sox7|Angptl4|Col2a1|Bbc3|Cops5|Ier3|Rpl11|Hcls1|Bcap31|Slc35f6|B4galt1|Casp8|Vdr|Casp3|Ackr3|Atf4|Zc3h12a|Ecscr|Pdia3|Pa2g4|Tnfrsf10b|Casp4|Ripk1|Map2k3|Tex11|Rps3a1|Dusp1|Pim1|Gimap8|Tnfaip8l2|Il19|Pdcd5|Anxa1|Cth|Myc|Cd40|Nupr1|Naip2|Zpr1|Adamtsl4|Zfp36l1|Fas|Dyrk3|Rps6ka3|Bdnf|Atf5|En2|F2r|Eif2ak2|Fam129b|Eef1e1|Ddit3|…
GO:0044085	cellular component biogenesis	0.206394	1.25e-17	H3f3b|Was|Pdcd6ip|Acvrl1|Hspa9|Tmod3|Taf12|Fermt2|Chaf1b|Micall2|Rps16|Sec16b|Haus6|Nlrp3|Hsp90aa1|Ccl5|Sirt1|Triobp|Eif4a3|Nip7|Rrp15|Vcl|Ctsd|Fzd5|Kctd11|Sec22b|Tnf|Mapre1|Vamp3|Mak16|Shmt2|Itga6|Hmox1|Fn1|Asap3|Soat2|Col6a2|Wdr75|Lsr|Vmp1|Ptger4|Rpl13a|Rps27rt|Dnm2|Sox9|Nsa2|Msn|Rpf1|Nckap1l|Atp8b1|Bcl10|Utp14a|Rpl5|Rrp1b|Eif3a|Cdh17|Dcaf13|Cfl2|Arpc1b|Snai1|Klf5|Hist1h4d|Lonp1|Mcoln2|Twf1|Roc…
GO:0035556	intracellular signal transduction	0.210088	1.32e-17	Csf1|Bak1|Rps7|Rnd3|Rap1b|Usp47|Cd28|Ccr7|Stk38l|Gadd45b|Tpcn2|Tpt1|Cebpb|Cyp1b1|Cd14|Akap12|Efna1|Gcnt2|Cd74|Agpat9|Bcl3|Rcan1|Gadd45a|Cdk12|Pecam1|Lmnb1|Spsb2|Rel|Pik3ap1|Tec|Zak|Map3k14|Mlkl|Kitl|Relb|Tfg|Atf3|Ccl25|Spry2|Nfkb2|Sgk1|Hyal2|Tlk2|1810011O10Rik|Ccl11|Nek6|Stat3|Tax1bp3|Map3k6|Inpp5d|Trib1|C5ar1|Adam8|Riok3|Clcf1|Fgf2|Cdkn1a|Rgs2|Arl13b|Ppard|Arhgef15|Rnf149|Ccl6|Zc3hav1|Ctsh|Il1rl…
GO:0001819	positive regulation of cytokine production	0.340764	1.5e-17	Il6ra|Ptger4|Arid5a|C3ar1|Pycard|Pf4|H2-M3|Il4ra|Havcr2|Casp1|Clec4n|Hspd1|Hif1a|Rnf125|Lum|Ereg|Rsad2|Atf4|Heg1|Il1b|Polr3d|Nlrp3|Ccl5|Traf6|Cd36|Tlr6|Rela|Cd274|Il33|Dhx58|Irf1|Ccl3|Tlr4|Ddx60|Il1rl1|Cyba|Zc3hav1|Trim16|Pde4b|Tgfb1|Tlr1|Tnf|Fcer1g|Polr3b|Fzd5|Aim2|Cd244|Slc11a1|Nploc4|Rps3|Tmem173|F2r|Nod2|Il21|Fadd|Riok3|C5ar1|Adam8|Irf3|Eif2ak2|Il12rb1|Ifih1|Ddx58|Ddit3|Irf8|Slamf6|Hgf|Cebpg|…
GO:0009987	cellular process	0.152842	1.5e-17
GO:0042981	regulation of apoptotic process	0.238182	1.6e-17	Ddx3x|Utp11l|Nod2|Nuak2|Tnfsf14|Id1|Tcf7|Lgmn|Cd24a|Sh3glb1|Asns|Mcl1|Aurka|Relt|Rock1|Alkbh1|Il6|Runx3|Snai1|Itgb1|Skp2|Son|Inhba|Tnfrsf11a|Tgm2|Stk40|Aldh1a3|Nes|Serpinb2|Ccr5|Hmox1|Tcp1|Rrp1b|Apaf1|Bcl10|Hif1a|Nckap1l|Il1b|Tnfrsf12a|Sox9|Pttg1ip|Xbp1|Tsc22d4|Sirt1|Casp12|Ccl5|Nlrp3|Prok2|Ccl12|Ybx3|Rela|Mgmt|Pidd1|Irak3|Senp1|Pramef8|Tnf|Ptpn2|Cln8|Col18a1|Ada|Zc3hc1|Plscr1|Nradd|Clcf1|Acer2|I…
GO:0034109	homotypic cell-cell adhesion	0.302222	2.06e-17	Il6|Irf4|Arg1|Plek|Clic1|Flna|Rps6|Sdc4|Hfe|Treml2|Rhoa|Myh9|Clec4e|Zfp36l2|Elf4|Lgals1|Lgals9|Ccr2|Dusp10|Stat6|Ctla2a|Itgb3|Has2|Tnfsf9|Vsig4|Tnfsf8|Fga|Il21|Adamts18|Jmjd6|Fadd|Adrm1|Slc7a11|Tnfsf14|Dlg1|Il12rb1|Tnfsf11|Cd80|Hsph1|B2m|Lck|Dock2|Tcf7|Cd24a|Cd48|Cd86|Cd9|Was|Cxadr|Nlrp3|Hsp90aa1|Ccl5|Xbp1|Bax|Cd274|Cd244|Lgals8|Ada|Rhoh|Vcl|Rps3|Slfn1|Ptpn2|Ptpn6|Fzd5|Socs1|Bmx|Tgfbr2|Havcr2|Apb…
GO:0033993	response to lipid	0.300683	1.1e-16	Ccl3|Irgm2|Cd86|Irak3|Ltbr|Xbp1|Sirt1|Ccl5|Nlrp3|Trim25|Ccl12|Plscr2|Rela|Litaf|Erbin|Plscr1|Zfp36|Tnf|Adam9|Pde4b|Havcr2|Tgfbr2|Gbp2|Upf1|Casp1|Ccr5|Il1rn|Rpl13a|Ptger4|Ppbp|Pycard|Spp1|Cactin|Ghr|Il1b|Msn|Cd180|Sox9|Cdk4|Gata6|Il6|Kcnj8|Sbno2|Relt|Zfp36l2|Tnfrsf11a|Nfkb1|Id3|Mapkapk2|Lgals9|Dusp10|Klf4|Ldlr|Insig1|Nfkbia|Irf8|Nos3|Nod2|Cd80|Nr1h3|Yap1|Rwdd1|Abcb4|Cd24a|Mapkapk3|Cxcl5|Ctsh|Eif4e…
GO:0034341	response to interferon-gamma	0.526882	1.38e-16	Bst2|Il12rb1|Mrc1|Rpl13a|Irf8|Vamp3|Casp1|Cxcl16|Socs1|Gbp2|Ccl7|Vim|Parp14|Ifitm1|Ccl9|Ccl11|Ifitm3|Stxbp3|Ccl2|Ccl25|H2-Ab1|Myo1c|Ccl12|Ccl5|Ccl4|Eprs|Cited1|Was|Nmi|Rab7b|Irf1|Arg1|Irgm2|Ccl3|Ccl24|Gbp3|Gch1|Parp9|Irgm1|Hpx|Ptpn2|Nlrc5|Pde12|Ccl6|Slc11a1|Ifitm2|Zyx|Rab20|Gbp7
GO:0071216	cellular response to biotic stimulus	0.451852	2.01e-16	Pde4b|Ly86|Adam9|Tgfb1|Tlr1|Tnf|Zfp36|Gch1|Ppp1r15b|Fzd5|Cd14|Ly96|Hspa5|Litaf|Myd88|Nfkb1|Plscr1|Abca1|Spon2|Clec7a|Xbp1|Nlrp3|Ccl5|Ccl12|Cd36|Traf6|Rela|Plscr2|Ccl3|Irgm2|Il6|Cd86|Tlr4|Sbno2|Tnfrsf1b|Plscr3|Cactin|Cd80|Ccl2|Nr1h3|Il1b|Cdk4|Cd180|Zc3h12a|Nos3|Arid5a|Nod2|Trem2|Mrc1|Irf3|Ccdc47|Pycard|Trib1|Gbp2|Ddit3|Havcr2|Cxcl16|Upf1|Nfkbia|Casp1|Irf8
GO:0030334	regulation of cell migration	0.281426	2.35e-16	Thbs4|Tgfb1|Selp|Prkx|Fermt3|Sp1|Mysm1|Myo1c|Gpr183|Plet1|Adamts9|Trp53inp1|Amotl1|Ripk3|Icam1|Rac2|Plau|Ctsh|Cd151|Gtpbp4|Edn1|Trip6|Itgav|Ccl2|Eng|Lama3|Igsf10|Zc3h12a|Jun|Zfp703|C3ar1|Cpne3|Pf4|Fgfr1op|Plxnd1|Hyal1|Rras|Srgap1|Cd74|Gcnt2|Efna1|Cyp1b1|Ccl24|Ccr7|Hspa5|Rras2|Podxl|Ano6|Anxa1|Csf1|Myd88|Kitl|Has1|Cd40|Cxcl2|Cmklr1|Pecam1|Ccl11|Hyal2|Cnn2|Cxcl1|Apod|Ccl25|Spry2|Prcp|Gpsm3|Fgf2|F2r…
GO:0071840	cellular component organization or biogenesis	0.176733	2.49e-16	Mbd2|Ranbp2|Lamc2|Rbm14|Arl13b|Arhgef15|Psrc1|Krr1|Icam1|Pmaip1|Tspan4|Surf4|Tlr4|Cdk2|Dnajb1|Dach2|Tgfa|Rest|Arih2|Shkbp1|Xrcc6|Myo1c|Fbl|Palld|Myo1e|Sfrp4|Gdf15|Ddx20|Tnfrsf22|Rps21|Whamm|Asun|Slc17a9|Lyar|Spint1|Leo1|Ggn|Cobll1|Plscr3|Il4ra|Zw10|Ercc1|Col4a1|Smad7|Ehd4|Aatf|Xirp1|Exosc9|Sdc1|Prpf3|Slc26a5|Fgfr1op|Cdt1|Pawr|Hyal1|Fkbp10|Nop16|Ccr7|Exosc3|Tnn|Rps7|Actl6a|Mta2|Wdr74|Sec24d|Cd74|G…
GO:0042110	T cell activation	0.309278	3.82e-16	Stat6|Cd74|Dusp10|Ctla2a|Lcp1|Cebpb|Lgals1|Ccr7|Cd28|Lrrc32|Tnfaip8l2|Elf4|Zfp36l2|Clec4e|Anxa1|Lgals9|Ccr2|Rps6|Sdc4|Rpl22|Myh9|Rhoa|Treml2|Hfe|Tnfrsf13c|Arg1|Irf4|Tarm1|Il6|Zfp36l1|Bcl3|Hlx|Fas|Tcf7|Ly9|Cd48|Cd24a|Cd80|Tnfsf11|Dock2|Relb|B2m|Lck|Hsph1|Adrm1|Fadd|Jmjd6|Il21|Tnfsf8|Il12rb1|Dlg1|Tnfsf14|Adam8|Stat3|Tnfsf9|Vsig4|Zbtb7b|Slamf6|Tgfb1|Ptpn2|Slfn1|Fzd5|Ptpn6|Fcer1g|Rc3h1|Rhoh|Ada|Lgals…
GO:0070489	T cell aggregation	0.309278	3.82e-16	Hspd1|Il2rg|Cd151|Casp3|Bcl10|Pik3r6|H2-Ab1|Nckap1l|Ccl2|Ephb4|Il1b|Msn|Rsad2|Ptger4|Il6st|Mafb|H2-M3|Pawr|Ctps|Clec4d|Batf|Pycard|Havcr2|Nfkbid|Tgfbr2|Bmx|Socs1|Il4ra|Apbb1ip|Smad7|Tgfb1|Ptpn2|Slfn1|Fzd5|Fcer1g|Ptpn6|Rc3h1|Rhoh|Ada|Lgals8|Cd244|Rps3|Slc11a1|Xbp1|Cav1|Ccl5|Nlrp3|Hsp90aa1|Cd274|Gpr183|Bax|Traf6|Ripk3|Pknox1|Rac2|Icam1|Cd86|Vav1|Irf1|Cxadr|Cdk6|Was|Fas|Tcf7|Ly9|Cd48|Cd24a|Cd80|Tnfs…
GO:0051254	positive regulation of RNA metabolic process	0.223134	4.42e-16	Rps3|Fubp3|Aim2|Bcl2l12|Kdm6b|Rnf4|Zfp36|Eaf2|Chek1|Anxa3|Trim16|Ino80|Ccl3|Creb3l2|Lmna|Gabpb1|Sox11|Il33|Heatr1|Mamstr|Sf3b4|Casz1|Ice2|Dot1l|Gata6|Ddx39b|Erg|Glis3|Gnl3|Pycard|Spp1|Gabpa|Ctdp1|Nfe2l2|Cks1b|Psma6|Nfya|Sphk1|Cyr61|Elf4|Zfp36l2|Klf4|Tcf12|Stat6|Fubp1|Gdnf|Zglp1|Rab7b|Sbno2|Plac8|Spi1|Tardbp|Tead1|Irf5|Npm1|Hsph1|Taf4b|Hnrnpab|Zfp131|Tnfsf11|Cbfb|Egr2|Yap1|Elk3|Il11|Tra2b|Nfkbia|K…
GO:0051270	regulation of cellular component movement	0.265528	4.53e-16	Fgf2|F2r|Ddr2|Pkn2|Trib1|Adam8|C5ar1|Stat3|Mmrn2|Clic4|Sparc|Cxcl16|Ajuba|Hyal2|Ccl11|Cnn2|Apod|Spry2|Ccl25|Prcp|Cxcl1|Gpsm3|Has1|Arap1|Kitl|Cd40|Cxcl2|Pecam1|Cmklr1|Efna1|Gcnt2|Cd74|Ccl24|Cyp1b1|Hspa5|Ccr7|Podxl|Ano6|Tnnc1|Anxa1|Csf1|Myd88|Rras2|Cpne3|C3ar1|Zfp703|Plxnd1|Hyal1|Pf4|Fgfr1op|Srgap1|Rras|Arhgap18|Gtpbp4|Edn1|Cd151|Itgav|B4galt1|Trip6|Eng|Lama3|Ccl2|Jun|Zc3h12a|Igsf10|Mysm1|Cav1|Trf|…
GO:0071593	lymphocyte aggregation	0.308483	4.69e-16	Rsad2|Msn|Il1b|Ephb4|Ccl2|Nckap1l|H2-Ab1|Casp3|Bcl10|Pik3r6|Il2rg|Cd151|Hspd1|Smad7|Apbb1ip|Il4ra|Socs1|Bmx|Tgfbr2|Nfkbid|Havcr2|Pycard|Batf|Clec4d|Ctps|H2-M3|Pawr|Il6st|Mafb|Ptger4|Slc11a1|Rps3|Lgals8|Cd244|Ada|Rhoh|Rc3h1|Ptpn6|Fcer1g|Fzd5|Slfn1|Ptpn2|Tgfb1|Cdk6|Was|Cxadr|Vav1|Cd86|Irf1|Icam1|Rac2|Pknox1|Ripk3|Bax|Traf6|Gpr183|Cd274|Nlrp3|Hsp90aa1|Ccl5|Cav1|Xbp1|Hsph1|Lck|B2m|Dock2|Relb|Tnfsf11|…
GO:0071219	cellular response to molecule of bacterial origin	0.470588	4.73e-16	Plscr2|Rela|Cd36|Traf6|Ccl12|Ccl5|Nlrp3|Xbp1|Sbno2|Tlr4|Cd86|Il6|Ccl3|Irgm2|Ly96|Cd14|Fzd5|Gch1|Tgfb1|Adam9|Zfp36|Tlr1|Tnf|Pde4b|Ly86|Plscr1|Spon2|Abca1|Nfkb1|Myd88|Litaf|Trib1|Pycard|Irf3|Mrc1|Trem2|Nod2|Arid5a|Nos3|Irf8|Casp1|Nfkbia|Cxcl16|Upf1|Havcr2|Gbp2|Plscr3|Tnfrsf1b|Cdk4|Zc3h12a|Cd180|Il1b|Nr1h3|Ccl2|Cd80|Cactin
GO:0070486	leukocyte aggregation	0.305556	7.6e-16	Il1b|Rsad2|Msn|H2-Ab1|Ephb4|Ccl2|Nckap1l|Pik3r6|Bcl10|Casp3|Hspd1|Il2rg|Cd151|Smad7|Apbb1ip|Nfkbid|Tgfbr2|Havcr2|Il4ra|Socs1|Bmx|Clec4d|Ctps|H2-M3|Pawr|Pycard|Batf|Ptger4|Mafb|Il6st|Rps3|Slc11a1|Ada|Rhoh|Rc3h1|Lgals8|Cd244|Fzd5|Ptpn6|Fcer1g|Ptpn2|Tgfb1|Slfn1|Cxadr|Was|Cdk6|Icam1|Rac2|Pknox1|Ripk3|Vav1|Irf1|Cd86|Cd274|Traf6|Bax|Gpr183|Xbp1|Hsp90aa1|Nlrp3|Ccl5|Cav1|Dock2|Relb|Hsph1|B2m|Lck|Tnfsf11|…
GO:0032502	developmental process	0.176434	7.6e-16	Ptger4|Pwp1|Mafb|Bnip2|Vmp1|Lsr|Amhr2|Chac1|Serpinh1|Ccdc36|Apaf1|Atp8b1|Chrna1|Sgpl1|Arid5b|Nckap1l|Slc7a5|Cd109|Cdk4|Rsad2|Pafah1b3|Nlrp3|Sik1|Ybx3|Rela|Flt4|Ryk|Mdfi|H3f3b|Tnf|Med7|Kctd11|Col18a1|Prrc2c|Srrt|Sepn1|Bloc1s2|Adam15|Prx|Ubp1|Tnfsf8|Wnt3|Phactr4|Eed|Asb4|Ptges3|Id1|Pabpc1l|Nom1|Tcf7|Sprr1a|Eda2r|Wtip|Angptl3|Hdac7|Swap70|Dock2|Psmb8|Relt|Ncl|Rock1|Ccnf|Bmp1|Hist1h4d|Alkbh1|Il6|Ifrd…
GO:2000145	regulation of cell motility	0.273205	9.63e-16	Prkx|Thbs4|Tgfb1|Selp|Sp1|Fermt3|Myo1c|Gpr183|Plet1|Adamts9|Trp53inp1|Trf|Mysm1|Plau|Ctsh|Amotl1|Ripk3|Icam1|Rac2|Trip6|Itgav|Cd151|Arhgap18|Gtpbp4|Edn1|Igsf10|Zc3h12a|Jun|Ccl2|Eng|Lama3|Pf4|Fgfr1op|Plxnd1|Hyal1|Zfp703|Cpne3|C3ar1|Rras|Srgap1|Cyp1b1|Ccl24|Cd74|Gcnt2|Efna1|Rras2|Podxl|Ano6|Myd88|Csf1|Anxa1|Ccr7|Hspa5|Cd40|Kitl|Has1|Cmklr1|Pecam1|Cxcl2|Cnn2|Ccl11|Hyal2|Gpsm3|Cxcl1|Apod|Prcp|Ccl25|S…
GO:0030099	myeloid cell differentiation	0.329032	1.19e-15	Inhba|Tnfrsf11a|Ccr7|C1qc|Rbm15|Csf1|Cd74|Ripk1|Cebpb|Epha2|Anxa2|Rps14|Itgb3|Irf4|Hist1h4d|Spi1|Sbno2|Zfp36l1|Rab7b|Eif6|Csf3|Cd300lf|Isg15|Kitl|Rps6|Myc|Cebpa|Rbpj|Myh9|Fes|Rbp1|Cbfb|Tnfsf11|Il3ra|B2m|Dnase2a|Relb|Fas|Cebpg|Dyrk3|Clec5a|Hist1h4h|Stat3|Smad5|Irf8|Fli1|Klf2|Jag1|Nfkbia|Hax1|Fadd|Pabpc4|Jmjd6|Trib1|Inpp5d|Sp1|Plscr1|Actn1|Tyrobp|Zfp36|Tgfb1|Tnf|Lif|Ptpn2|Fos|Ptpn6|Prkx|Fstl3|Tmod3…
GO:0046649	lymphocyte activation	0.272569	1.59e-15	Was|Cxadr|Cd86|Bax|Sox11|Cd274|Ccl5|Nlrp3|Hsp90aa1|Tshr|Xbp1|Lat2|Rps3|Lgals8|Cd244|Rhoh|Ada|Ptpn6|Fzd5|Slfn1|Ptpn2|Apbb1ip|Bmx|Socs1|Havcr2|Tgfbr2|Hells|Pycard|Clec4d|Il6st|Mafb|Ptger4|Cd180|Msn|Rsad2|Il1b|Mmp14|Nbn|Nckap1l|H2-Ab1|Blnk|Bcl10|Pik3r6|Cdh17|Hspd1|Irf4|Arg1|Il6|Spi1|Hfe|Myh9|Rhoa|Treml2|Sdc4|Dnajb9|Rps6|Lgals9|Ccr2|Zfp36l2|Clec4e|Lgals1|Elf4|Ctla2a|Dusp10|Stat6|Vsig4|Tnfsf9|Il12rb1|…
GO:0010646	regulation of cell communication	0.195312	1.59e-15	Vav1|Gpr35|Bbc3|Col2a1|Cyba|Cops5|Rpl11|Sncg|Pak1ip1|Cav1|Map3k8|Dusp2|Myof|Acvr1|Btc|Gpr183|Cdk11b|Cd36|Traf6|Sox7|Lats1|Adm2|Slc20a1|Arhgef40|Uaca|Rc3h1|Chil1|Npas4|Herpud1|Acpp|Nploc4|Penk|Osm|Thbs4|Tlr1|Tgfb1|Selp|Ly86|Trh|Shisa5|Wwtr1|Pxn|Trem2|Mdfic|Pla2r1|Il6ra|Zfp568|Cav2|Nox4|Pdia3|Per1|Trib3|Zc3h12a|Itga1|Wfikkn1|Chsy1|Bcap31|Hcls1|Socs4|Cry1|Bmt2|Edn1|Slc35f6|Casp8|Trip6|Prdx1|Ackr3|Ra…
GO:1902531	regulation of intracellular signal transduction	0.224819	1.63e-15	Cdc34|Gpx1|Adgrg3|Lmcd1|Plaur|Il11|Tnfsf11|Igfbp3|Npm1|Lck|Hsph1|Socs3|Hax1|Fga|Dlg1|Nfkbia|Hgf|Fgf21|Epha2|Mtm1|Sphk1|Lgals1|Cyr61|Ccl4|Flna|Tlr7|Htr2b|Sh2b2|Ezr|Rpl26|Clec4n|Rnf125|Ccl9|Dot1l|Pik3r6|Sqstm1|P4hb|Fignl1|Cyth4|Nfe2l2|Il6st|Col3a1|Ccr1|Pycard|Havcr2|Hells|Socs1|Plekhg2|Casp1|Gba|Ecm1|Adam9|Golt1b|Bcl2l12|Rps3|Faf1|Erbin|Birc2|Bdkrb2|Dusp16|Tnfaip1|Sox11|Bax|Ccl3|Ltbr|Rhoc|Gpr4|Fas|…
GO:1901566	organonitrogen compound biosynthetic process	0.234834	2.75e-15	Mrps18b|Eif3g|Rps19|Eif4ebp1|Mtap|Piwil2|Pcyt1a|Plod3|Calca|Ppp1r15a|Pdcl3|Atic|Rc3h1|Rpl7l1|Btg2|Uck2|Hbs1l|Rgs2|Tgfb1|Rps29|Rpl38|Eif3l|Rpl17|Vcp|Rpl34|Pa2g4|Aprt|Rps20|Plod1|Lars|Aldh18a1|B3gnt3|Rpl35a|Rps26|Rpl37a|Eif3c|Elovl1|Ptgir|Hyal1|Ctps|Qars|Per1|Mrpl21|Rps11|Rps9|Zc3h12a|Piwil4|Rps21|--|Chsy1|Rps8|Edn1|Rps15|Eif2b2|Rars|Cars|Magoh|Rpl8|Yrdc|Rpl7a|Ddc|Dse|Plod2|Eif3d|Sars|Vars|Zfp36l1|…
GO:0044767	single-organism developmental process	0.175751	3.73e-15	Tnfrsf26|Krt75|Nav2|Stat3|Tmed2|Smad5|Clic4|Slc25a25|Adam8|Bfsp1|Clcf1|Cdkn1a|Fgf2|Fosl2|Aldh1a2|Rbp1|Atf3|Apod|Fosl1|Spry2|Gtf2ird1|Ltbp1|Epcam|Cln5|Sgk1|1810011O10Rik|Prrx1|Cela1|Bcl3|Rcan1|Pecam1|Ebp|Slc39a1|Eif6|Kitl|Cited1|Fxr1|Rap1b|Ano6|Podxl|Csf1|Bak1|Ddx41|Picalm|Cd28|Hspa5|Cebpb|Rps14|Adm|Tpt1|Efna1|Gatad2a|Lbh|Mustn1|Nfkbid|Batf|Cd63|Plxnd1|Steap4|Plekha5|Zfp703|Cdyl|Pcsk9|Gps2|Mdm2|Ju…
GO:1902533	positive regulation of intracellular signal transduction	0.257642	4.08e-15	Fzd5|Ptpn6|Tnf|Adam9|Lif|Ptpn2|Hpx|Golt1b|Rps3|Litaf|Plscr1|Spred1|Ada|Sox11|Trim25|Ccl12|Rela|Bax|Ryk|Xbp1|Sirt1|Ccl5|Prok2|Hsp90aa1|Ltbr|Gpr4|Ddx60|Rhoc|Ccl3|Dhx58|Ccl9|Pik3r6|Ccl7|Clec4n|Il1b|Sox9|Bnip2|Rheb|Col3a1|Ccr1|Pycard|Il6st|Casp1|Ecm1|Hmox1|Havcr2|Socs1|Fgf21|Itgb1|Dcn|Lgals1|Sphk1|Hbegf|Tnfrsf11a|Htr2b|Ctgf|Ccl4|Tlr7|Flna|Rpl26|Il6|Eda2r|Il11|Cd24a|Gpx1|Lmcd1|Dock2|Lck|Mcl1|Tnfsf11|I…
GO:0048513	organ development	0.193015	4.13e-15	Anxa1|Dhh|Tnnc1|Tex11|Ripk1|Klhl40|Serpinb5|Murc|Isg15|Csf3|Zpr1|Ctsz|Rpl22|Myc|Rbpj|Mmp13|Il3ra|Tfeb|Fas|Cnn2|Foxf2|Serp1|Naca|Eln|Chil1|Tgfb1|Dmbx1|Med20|Col2a1|Cdk6|Sfn|Cav1|Gpr183|Prokr1|Heg1|Edn1|Mfsd7b|Lrig1|Tmem176a|Hcls1|Chsy1|Eif2b2|Fabp7|Il6ra|Dnmt3l|Id2|Btk|Nox4|H2-M3|Irx3|Cav2|Timeless|Cyr61|Mtm1|Clec4e|Lgals9|Gpatch4|C1qc|Gdnf|Prdx4|Rdh10|Stc1|Itgb3|Tcaf2|Klf4|Spi1|Rab7b|Col24a1|Des|…
GO:0016477	cell migration	0.235897	4.14e-15	Rhod|Gpx1|Adgrg3|Arc|Il1r1|Angptl3|Trem1|Cd24a|Hdac7|Sbds|Swap70|Tnfsf11|Igfbp3|Irak4|Lck|Ptpn23|Ccar1|Fadd|Nos3|Itga9|Trem3|Nod2|Tnfsf14|Bst2|Phactr4|Glipr2|Lama5|Nup93|Hck|Loxl2|Gdnf|Itgb1|Stc1|Dusp10|Tcaf2|Itgb3|Has2|Epha2|Klf4|Sphk1|Cyr61|Angpt2|Hbegf|Hexb|Drd1|Ccr2|Dcn|Lgals9|Sdc4|Scg2|Ccl4|Sema6a|Pvr|Flna|Hmcn2|Myh9|Htr2b|Mcoln2|Fes|Rhoa|Ctgf|Rock1|Alkbh1|Snai1|Ednrb|Saa3|Erg|Dpysl3|Vil1|Cc…
GO:0023051	regulation of signaling	0.194697	5.28e-15	Arf6|Psd4|Hdac7|Cd24a|Angptl3|Il1r1|Wtip|Lgmn|Eda2r|Irak4|Cdc42se1|Mcl1|Rwdd1|Sh3glb1|Dock2|Nod2|Tnfsf8|Il21|Pik3r5|Adrm1|Ddx3x|Mfng|Tnfsf14|Glipr2|F2rl2|Phactr4|Wnt3|Errfi1|Nup93|Id1|Rgs1|Rgs16|Dusp10|Itgb1|Anxa2|Skp2|Hbegf|Slc16a1|Tnfrsf11a|Inhba|Dcn|Drd1|Stk40|Aldh1a3|G3bp1|Nfkb1|Dnajb9|Tlr13|Hfe|Ctgf|Rock1|Lpxn|Il6|Irf4|Arg1|Bmp1|Runx3|Snai1|Cmtm6|Apaf1|Rpl5|Osgin2|Blnk|Hif1a|Ccl7|Bcl10|Cnksr…
GO:0007166	cell surface receptor signaling pathway	0.203675	5.69e-15	Ltbp1|Gnai2|Bag3|Wisp1|Smad6|Gclm|Hyal2|Prrx1|Ccl11|Calcrl|1810011O10Rik|Eif2b3|Cldn5|Mmp12|Ccl25|Spry2|Atf3|Apod|Cxcl1|C5ar1|Trib1|Nradd|Fgf2|Clcf1|Jag1|Tnfrsf26|Smad5|Tax1bp3|Stat3|P2ry2|Cd14|Ly96|Tspan8|Pdk4|Nlrc5|Efna1|Themis2|Cd74|Gcnt2|Bmp2k|Csf1|Bak1|Ano6|Hspa5|Usp47|Ccr7|Cd28|Tnfrsf11b|Cited1|Kitl|Mlkl|Cd300lf|S1pr3|Fgfr4|Nmi|Il18rap|Adora3|Cela1|Cxcl2|Itgav|Tnfrsf1b|Leo1|Il2rg|Jun|Tnfrsf…
GO:0019221	cytokine-mediated signaling pathway	0.319018	6.4e-15	Fadd|Nradd|Socs3|Irf3|Il12rb1|Stat3|Tnfrsf26|Iigp1|Nfkbia|Ccl11|Fas|Cd24a|Il1r1|Parp14|Cxcl1|Irak4|Il3ra|Ccl25|Tnfsf11|Mmp12|Sigirr|Relt|Cd300lf|Ccl4|Irf5|Cd40|Cebpa|Tnfrsf11b|Il6|Cxcl2|Arg1|Sh2b2|Trim6|Nmi|Il18rap|Casp4|Parp9|Cd74|Nlrc5|Irf7|Stat6|Ccl24|Tnfrsf11a|Ccr7|Sphk1|Ccr2|Dcn|Osmr|Csf1|Myd88|Trem2|Il6st|Il6ra|Ppbp|Pycard|Ccr1|Pf4|Il4ra|Socs1|Txndc17|Il1rn|Ecm1|Tnfrsf10b|Tnfrsf1a|Ccr5|Casp…
GO:0071222	cellular response to lipopolysaccharide	0.46087	1.05e-14	Cd14|Ly96|Pde4b|Ly86|Adam9|Tnf|Zfp36|Tgfb1|Gch1|Myd88|Litaf|Nfkb1|Abca1|Spon2|Plscr1|Ccl12|Traf6|Cd36|Plscr2|Rela|Xbp1|Nlrp3|Ccl5|Sbno2|Tlr4|Irgm2|Ccl3|Il6|Cd86|Plscr3|Tnfrsf1b|Il1b|Cdk4|Zc3h12a|Cd180|Cactin|Cd80|Ccl2|Nr1h3|Irf3|Pycard|Trib1|Nos3|Arid5a|Trem2|Mrc1|Nfkbia|Casp1|Irf8|Gbp2|Havcr2|Cxcl16|Upf1
GO:1902680	positive regulation of RNA biosynthetic process	0.220588	1.27e-14	Mafb|Sertad1|Etv6|Wdr75|Brpf1|Sox9|Lpin3|Il1b|Utf1|Rrp1b|Fosb|Sox18|Arid5b|Paxbp1|Hif1a|Bcl10|Taf12|Irak3|Acvrl1|Mecom|Senp1|Nlrp3|Sirt1|Xbp1|Rela|Trim25|Plscr1|Litaf|Eif4a3|Bloc1s2|Crem|Fos|Lif|Tnf|Fzd5|Pabpc1l|Nod2|Tnfsf8|Ddx3x|Nr1h3|Irak4|Rwdd1|Meox1|Apobec1|Cebpg|Eda2r|Il6|Irf4|Klf5|Runx3|Snai1|Ifrd1|Ncl|Tnfrsf11a|Inhba|Dcn|Ybx1|Ier2|Smarca5|Nfkb1|Hexb|Rbm15|Psmc6|Ckap2|Klhl6|Ruvbl2|Lmo2|Aatf…
GO:0045893	positive regulation of transcription, DNA-templated	0.220326	1.67e-14	Ppp1r15a|Rbm14|Sp1|Csrnp1|Fstl3|Ppard|Ets1|Psrc1|Ripk3|Pknox1|Irf1|Ccnl2|Helz2|Cdk2|Tlr4|Trf|Rest|Sav1|Trp53inp1|Supt20|Junb|Eng|Jun|Leo1|Mydgf|Ier5|Ruvbl2|Aatf|Lmo2|Tead3|Psmc1|Pf4|Batf|Cd28|Ddx41|Picalm|Mta2|Lbh|Nlrc5|Cd74|Usp16|Cebpb|Rel|Cdk12|Bcl3|Cela1|Cited1|Zfp639|Fosl1|Eaf1|Atf3|Nfkb2|Bach1|Mmp12|Zbtb48|Smad6|Hyal2|Prrx1|Epcam|Smad5|Stat3|Nup98|Jag1|Fli1|Fosl2|Tmem173|Fgf2|Zfp750|Adam8|Ei…
GO:1903508	positive regulation of nucleic acid-templated transcription	0.220326	1.67e-14	Npm1|Hsph1|Egr2|Yap1|Elk3|Taf4b|Hnrnpab|Zfp131|Tnfsf11|Cbfb|Il11|Irf8|Klf2|Nfkbia|Creb3l1|Taf7|Insig1|Dnajc2|Hax1|Psmc4|Fadd|Psma6|Nfya|Sphk1|Cyr61|Elf4|Tcf12|Klf4|Zglp1|Stat6|Fubp1|Gdnf|Sbno2|Rab7b|Tardbp|Spi1|Plac8|Tead1|Irf5|Mamstr|Heatr1|Casz1|Ddx39b|Gata6|Ice2|Dot1l|Glis3|Erg|Spp1|Pycard|Gnl3|Nfe2l2|Cks1b|Gabpa|Rps3|Fubp3|Aim2|Bcl2l12|Rnf4|Kdm6b|Eaf2|Chek1|Trim16|Anxa3|Ino80|Creb3l2|Gabpb1|L…
GO:0030155	regulation of cell adhesion	0.274319	2.32e-14	Il1b|Sox9|H2-Ab1|Nckap1l|Bcl10|Pik3r6|Pdpn|Cytip|Hspd1|Emcn|Apbb1ip|Il1rn|Itga6|Fn1|Tgfbr2|Havcr2|Socs1|Pycard|Spp1|Fbln2|Il6st|Triobp|Faf1|Rps3|Adam15|Ada|Lgals8|Cd244|Ptpn6|Ptpn2|Tnf|Adam9|Slfn1|Cd9|Dock1|Acvrl1|Cd86|Cd274|Xbp1|Hsp90aa1|Nlrp3|Ccl5|Ptpn23|Hsph1|Lck|Swap70|Tnfsf11|Cd80|Cd24a|Rhod|Vsig4|Tnfsf9|Tnfsf14|Dlg1|Il12rb1|Adrm1|Adamts18|Fadd|Fga|Il21|Lgals9|Ccr2|Angpt2|Cyr61|Lgals1|Tgm2|H…
GO:0071346	cellular response to interferon-gamma	0.532468	4.27e-14	Arg1|Irf1|Irgm2|Ccl3|Was|Rab7b|Nmi|Ccl4|Ccl5|Eprs|Myo1c|Ccl12|Rab20|Gbp7|Zyx|Gbp3|Irgm1|Parp9|Hpx|Nlrc5|Ptpn2|Pde12|Ccl6|Ccl24|Socs1|Gbp2|Irf8|Vamp3|Casp1|Mrc1|Rpl13a|Il12rb1|Ccl2|Ccl25|H2-Ab1|Ccl11|Stxbp3|Ccl7|Vim|Parp14|Ccl9
GO:0048585	negative regulation of response to stimulus	0.224048	4.91e-14	Cth|Serpinf2|Hlx|Ppp1r15b|Ripk1|Ezh2|Anxa1|Prkcdbp|Dusp1|Tnfaip8l2|Il19|Sesn2|Irf3|Ajuba|Zbtb7b|Ddit3|Mmrn2|Dyrk3|Med13|Parp14|Tnfaip6|Cdk11b|Lats1|Dusp2|Samsn1|Cav1|Rps19|Col2a1|Cdk6|Pak1ip1|Sema3f|Tgfb1|Nploc4|Kng2|Herpud1|Rc3h1|Cav2|Fabp7|Wwtr1|Trip6|Casp8|Ackr3|Bmt2|Slc35f6|Cry1|Socs4|Itga1|Atf4|Zc3h12a|Wfikkn1|Per1|Rhoa|Htr2b|Sigirr|Scg2|Rgs13|Ezr|Rab7b|Plek|Klf4|Epha2|Ctla2a|Gdnf|Usp36|Stat…
GO:0098609	cell-cell adhesion	0.243871	6.94e-14	Fas|Ly9|Epcam|Ccl25|Relb|Cldn5|Nt5e|Pcdh8|Adam8|Stat3|Cdh1|Zbtb7b|Ajuba|Slamf6|Cd74|Gcnt2|Gcnt1|Lcp1|Cebpb|Cyp1b1|Ccr7|Cd28|Lrrc32|Tnfaip8l2|S100a11|Podxl|Anxa1|Amigo3|Rpl22|Cdc42ep1|Tnfrsf13c|Tarm1|Zfp36l1|Bcl3|Pecam1|Hlx|Gtpbp4|Stxbp3|Cd151|Il2rg|Casp3|C1qtnf1|Ccl2|Ephb4|Zfp703|Pawr|H2-M3|Ctps|Batf|Esam|Nfkbid|Il4ra|Smad7|Tgfb1|Selp|Thbs4|Fstl3|Fcer1g|Tln1|Cdh5|Rc3h1|Pdlim5|Fermt3|Slc11a1|Mcam|…
GO:0072358	cardiovascular system development	0.239709	8.03e-14	Ccr2|Dcn|Col4a2|Id3|Rbm15|Hbegf|C3|Angpt2|Cyr61|Sphk1|Klf4|Epha2|Anxa2|Has2|Itgb3|Itgb1|Loxl2|Tiparp|Snai1|Col11a1|Ppp1r13l|Kcnj8|Spi1|Klf5|Rock1|Ctgf|Myh9|Htr2b|Ncl|Flna|Sema6a|Scg2|C1galt1|Elk3|Yap1|Hdac7|Sh3pxd2b|Angptl3|Acan|Rnf213|Gng5|Gpx1|Errfi1|Id1|Asb4|Mmp19|Ubp1|Fadd|Nos3|Jmjd6|Socs3|Lox|Adam15|Spred1|Casp7|Col18a1|Fzd5|Kdm6b|Itga5|Anxa3|Lif|Mecom|Gpr4|Thbs1|Cxadr|Lmna|Acvrl1|Bax|Flt4|C…
GO:0072359	circulatory system development	0.239709	8.03e-14	Cdh5|Kcnq1|Chil1|Pdcl3|Sp1|Mcam|Tgfb1|Arl13b|Prkx|Arhgef15|Cntrl|Pknox1|Angptl4|Ctsh|Col2a1|Acvr1|Tgfa|Cav1|Rest|Adamts9|Junb|Sav1|Adm2|Myo1e|Eng|Lrg1|Prokr1|Ereg|Ephb4|Ccl2|Mdm2|Jun|Zc3h12a|Heg1|Rnh1|Mfsd7b|Edn1|Spint1|Mydgf|Ackr3|Itgav|Rasip1|Casp3|Casp8|B4galt1|Smad7|Rras|Col4a1|Xirp1|C3ar1|Id2|Pxn|Plxnd1|Nox4|Hyal1|Pf4|Ecscr|Tnnc1|Lama4|Anxa1|Bak1|Erap1|Efna1|Gatad2a|Tmem65|Adm|Ccl24|Cyp1b1|Z…
GO:0034612	response to tumor necrosis factor	0.422222	8.57e-14	Pycard|Nfe2l2|Nradd|Tnfrsf10b|Tnfrsf26|Gba|Nfkbia|Casp1|Cxcl16|Txndc17|Ccl7|Casp8|Ccl9|Ccl11|Fas|Tnfrsf1b|Fabp4|Tnfrsf22|Zc3h12a|Gpd1|Ccl2|Tnfsf11|Cactin|Ccl25|Cd40|Cebpa|Rela|Tnfrsf11b|Ccl12|Ybx3|Relt|Ccl5|Sirt1|Tjp2|Ccl4|Ltbr|Zfp36l1|Il6|Ccl3|Ccl24|Casp4|Gch1|Ripk1|Ptpn2|Zfp36|Adam9|Ccl6|Tnf|Birc2|Erbin|Rps3|Nfkb1|Tnfrsf11a|Aim2|Zfp36l2|Sphk1|Chil1
GO:0032103	positive regulation of response to external stimulus	0.352941	9.13e-14	Pf4|Ccr1|Ctss|Ppbp|Ptger4|C3ar1|Klk7|Tnfrsf1a|Hmox1|Tlr2|Havcr2|Hif1a|Ralb|Fabp4|Cd180|Il1b|Nckap1l|Ccl2|Traf6|Il33|Sirt1|Ccl5|Ddx60|Il1rl1|Rps19|Tlr4|Cyba|Dhx58|Rac2|Ccl3|Irgm2|Fcer1g|Irgm1|Zc3hav1|Thbs4|Tgfb1|Tnf|Ly86|Adam8|C5ar1|Sesn2|Tnfsf14|Nod2|Fgf2|Snx4|Fcgr1|Nfkbia|Ldlr|Cd24a|Hyal2|Sh3glb1|Gpsm3|Cxcl1|Swap70|Tnfsf11|Gnai3|Scg2|Ccl4|Stx3|Cmklr1|Cxcl2|Arg1|Il6|Tarm1|Ly96|Il17ra|Ccl24|Cd74|D…
GO:1903034	regulation of response to wounding	0.3125	9.59e-14	Ccl3|Rps19|Tlr4|Il1rl1|Pglyrp1|Plau|Cd9|Xbp1|Nlrp3|Cav1|A2m|Il33|Cd36|Rela|Siglece|Ada|Cdh5|Usp18|Kng2|Ptpn2|Selp|Tnf|Il1r2|Zfp36|Ppard|Fcer1g|Ets1|Tlr2|Casp1|Tnfrsf1a|Ptger4|Bcl6b|Nfe2l2|Pycard|Ctss|Per1|C1qtnf1|Il1b|Cd109|Tnfrsf12a|Zc3h12a|Fabp4|Tnfrsf1b|Vil1|Pdpn|Serping1|Plek|Pik3ap1|Tarm1|Il6|Sbno2|Tfpi|Serpinf2|Tnfaip8l2|Cd28|Ccr7|Hbegf|Tnfrsf11a|C3|Anxa1|Myd88|Ano6|Nfkb1|Thbd|Lgals9|Ccr2|P…
GO:0050900	leukocyte migration	0.346154	1.04e-13	Il1b|Itga1|Msn|Ccl2|Nckap1l|Ch25h|Ccl9|B4galt1|Ccl7|Ednrb|Itga6|Ecm1|Spp1|Pycard|Pf4|Ccr1|C3ar1|Rpl13a|Ppbp|Ada|Fcer1g|Selp|Pde4b|Tnf|Ccl6|Thbs4|Cxadr|Rps19|Icam1|Rac2|Ccl3|Ripk3|Vav1|Ccl12|Myo1g|Il33|Gpr183|Cxcl3|Ccl5|Gpsm3|Ccl25|Tnfsf11|Swap70|Apod|Sbds|Cxcl1|Irak4|Il1r1|Cd24a|Trem1|Ccl11|Cxcl16|Tnfsf14|C5ar1|Adam8|Trem3|Fadd|Itga9|Nod2|Myd88|Csf1|Anxa1|Podxl|Ano6|Lgals9|Ccr2|Ccr7|Gcnt1|Itgb3|C…
GO:0048856	anatomical structure development	0.176335	1.29e-13	Smad1|Prcp|Bdnf|Pde6b|Nid1|Vasp|Atf5|Sap30|Gal|Dyrk3|Aspm|Eef1e1|Ddit3|Zbtb7b|Myo18b|En2|Eif2ak2|Maff|Btf3|Pcdh8|Ddr2|Srgn|Dusp1|Myl6|Ehd2|Mapk12|Ezh2|Myd88|Lama4|Gfap|Tmem65|S100a10|Ccl24|Gipr|Cdc14a|Hlx|Sars|Zfp36l1|Slc7a6os|Cxcl10|Serpinf2|Amigo3|Cebpa|Cd40|Nupr1|Ctsl|Nfam1|S1pr2|Tmem2|Lama3|Phox2a|Myo19|B4galt1|Mcm2|Casp8|Vdr|Cfap157|Casp3|Slirp|Sec61a1|Wwtr1|Klhl41|Trem2|Arid5a|Zfp568|Prss56…
GO:0002683	negative regulation of immune system process	0.304348	1.37e-13	Sox11|A2m|Il33|Cd274|Ccl12|Tsc22d4|Tjp2|Samsn1|Cdk6|Il1rl1|Pglyrp1|Rps19|Hspa9|Ccl3|Dhx58|Irf1|Irak3|Fstl3|Fcer1g|Ptpn6|Zfp36|Tgfb1|Tnf|Ptpn2|Slfn1|Erbin|Nploc4|Rc3h1|Ada|Pawr|H2-M3|Btk|Pf4|Ccr1|Gabpa|Nfe2l2|Id2|Mafb|Smad7|Lmo2|Havcr2|Nfkbid|Il4ra|Rnf125|Tmem176b|Casp3|Serping1|Leo1|Tmem176a|Sox9|Cactin|Lpxn|Trim30a|Hfe|Myc|Sdc4|Cd300lf|Kitl|Zfp36l1|Nmi|Rab7b|Ezr|Hlx|Hist1h4d|Arg1|Irf4|Milr1|Tarm…
GO:0006468	protein phosphorylation	0.211975	1.41e-13	Spred1|Clk4|Tbrg4|Fzd5|Ptpn6|Tnf|Lif|Ptpn2|Slfn1|Hpx|Srms|Arr3|Mecom|Acvrl1|Irak3|Sik1|Ccl12|Ryk|--|Xbp1|Sirt1|Ccl5|Sik2|Prok2|Hsp90aa1|Ghr|Cd109|Il1b|Flt1|Sox9|Cdk4|Cactin|Spry1|Nckap1l|Cnksr3|Ccl7|Saa3|Tgfbr2|Fn1|Bnip2|Amhr2|Stk32a|Pwp1|Stk40|Drd1|Dcn|Mapkapk2|Inhba|Tnfrsf11a|Hbegf|Dusp10|Runx3|Il6|Hfe|Ctgf|Rock1|Twf1|Rplp1|Aurka|Tlr13|Mapk6|Clk1|Jak3|Cd80|Cdc42se1|Irak4|Eda2r|Cd24a|Id1|Errfi1|…
GO:0040011	locomotion	0.216551	1.63e-13	Trem1|Clec5a|Arc|Adgrg3|Gpx1|Rhod|Ptpn23|Lck|Egr2|Igfbp3|Tnfsf11|Ccnyl1|Bst2|Itga9|Fadd|Trem3|Ccar1|Lama5|Klf4|Epha2|Itgb3|Tcaf2|Stc1|Loxl2|Gdnf|Hck|Ccr2|Lgals9|Sphk1|Lgals1|Cyr61|Fes|Rhoa|Myh9|Hmcn2|Htr2b|Flna|Ccl4|Scg2|Sdc4|Pdpn|Sema3g|Plekho1|--|Ccl9|Vil1|Dpysl3|Erg|Ednrb|P4hb|Taf7l|Plaa|Pycard|Spp1|Ccr1|Col3a1|Sla|Lsp1|Ppbp|Ecm1|Timp1|Nup188|Anxa3|Pde4b|Adam9|Bax|Ctnna1|Tnfaip1|Il33|Tshr|Dock…
GO:0030335	positive regulation of cell migration	0.317568	1.63e-13	Fn1|Tgfbr2|Hyal1|Ccr1|Pf4|Plaa|Fgfr1op|Pycard|C3ar1|Cpne3|Ppbp|Zfp703|Il1b|Jun|Sox9|Zc3h12a|Nckap1l|Mmp14|Ccl2|Itgav|Hif1a|Trip6|Pdpn|Edn1|Vil1|Cd151|Ctsh|Plau|Dock1|Icam1|Ccl3|Rac2|Amotl1|Myo1c|Plet1|Xbp1|Ccl5|Sirt1|Sp1|Fermt3|Col18a1|Tgfb1|Adam9|Selp|Anxa3|Thbs4|Sparc|Cxcl16|Glipr2|Ddr2|Tnfsf14|C5ar1|Adam8|Ccar1|Nos3|Fadd|F2r|Fgf2|Gpsm3|Swap70|Spry2|Cxcl1|Il1r1|Angptl3|Hdac7|Rhod|Ccl11|Snai1|Cm…
GO:0040017	positive regulation of locomotion	0.306061	2.22e-13	Ddr2|Tnfsf14|C5ar1|Adam8|Ccar1|Nos3|Fadd|Fgf2|F2r|Sparc|Glipr2|Cxcl16|Il1r1|Angptl3|Hdac7|Rhod|Ccl11|Gpsm3|Swap70|Trim21|Spry2|Cxcl1|Hmcn2|Trim30a|Cd40|Stx3|Scg2|Ccl4|Sema6a|Kitl|Cmklr1|Snai1|Cxcl2|Ccl24|Tcaf2|Itgb3|Has2|Gcnt2|Cd74|Ano6|Podxl|Csf1|Anxa1|Drd1|Rras2|Lgals9|Ccr2|Lgals1|Ccr7|Sphk1|Cyr61|Hspa5|Hbegf|Hyal1|Pf4|Ccr1|Plaa|Fgfr1op|Pycard|C3ar1|Cpne3|Ppbp|Zfp703|Tgfbr2|Fn1|Itgav|Hif1a|Pdpn…
GO:0002819	regulation of adaptive immune response	0.430894	2.75e-13	Sirt1|Nlrp3|Pvr|Samsn1|Hfe|Tnfrsf13c|Cd40|Il33|Irf1|Arg1|Il6|Ripk3|Was|Hlx|Il1rl1|Hpx|Cd74|Dusp10|Tnf|Tgfb1|Stat6|Irf7|Fcer1g|Ptpn6|Fzd5|C3|Ccr7|Rc3h1|Cd28|Exosc3|Ada|Ccr2|Slc11a1|Anxa1|Clcf1|Tap2|Nod2|Fadd|Arid5a|Pycard|H2-M3|Il12rb1|Il4ra|Havcr2|Fcgr1|Smad7|Zbtb7b|Hspd1|Cd24a|Cd48|H2-Ab1|B2m|Rsad2
GO:0051241	negative regulation of multicellular organismal process	0.237089	2.79e-13	Il1r2|Tgfb1|Arhgef15|Fstl3|Rc3h1|Calca|Rgs2|Kng2|Slc11a1|Nploc4|Tjp2|Rest|Adamts9|Sav1|Sema3f|Irf1|Dnajb11|Arrdc3|Cdk6|Il1rl1|Plau|Pglyrp1|Rps19|Tlr4|Tmem176a|Leo1|Cry1|Chsy1|C1qtnf1|Ccl2|Anxa5|Zc3h12a|Tnfrsf22|Pcsk9|Id2|Il6ra|Irx3|H2-M3|Pawr|Btk|Pf4|Ecscr|Nfkbid|Gpnmb|Il4ra|Smad7|Lmo2|Efna1|Pomc|Cd74|Gfap|Adm|Col5a2|Lrrc32|Tnn|Srgn|Anxa1|Ezh2|Cited1|Serpinf2|Tnfrsf11b|Trim30a|Myc|Rbpj|Gm44805|Zf…
GO:1903706	regulation of hemopoiesis	0.310897	3.26e-13	Cd24a|Fas|1810011O10Rik|B2m|Lck|Tnfsf11|Rbp1|Cxcl1|Inpp5d|Eif2ak2|Trib1|Adam8|Adrm1|Fadd|Il21|Hax1|Jag1|Nfkbia|Zbtb7b|Stat3|Tnfsf9|Hist1h4h|Itgb3|Ctla2a|Cebpb|Ripk1|Cd74|Dusp10|Rbm15|Csf1|Anxa1|Lgals9|Ccr2|C1qc|Ccr7|Cd28|Zfp36l2|Inhba|Nfam1|Rhoa|Fes|Myc|Csf3|Eif6|Kitl|Isg15|Zfp36l1|Rab7b|Hlx|Hist1h4d|Spi1|Il6|Tmem176b|Pik3r6|Hif1a|Casp8|Tmem176a|Leo1|Hcls1|Il2rg|Nckap1l|Mmp14|H2-M3|Pf4|Ccr1|Gabpa…
GO:0002250	adaptive immune response	0.306061	3.73e-13	Cd48|Ly9|Cd24a|Fas|Relb|B2m|Swap70|Tfeb|Nfkb2|Dlg1|Inpp5d|Il12rb1|Fadd|Nod2|Fga|Clcf1|Jag1|Zbtb7b|Fcgr1|Slamf6|C1qa|Stat3|Tap1|Klhl6|Orai1|Stat6|Erap1|Irf7|Dusp10|Cd74|Anxa1|Myd88|Ccr2|C1qc|Exosc3|Ccr7|Cd28|Tnfrsf11a|C3|C1qb|Mcoln2|Tnfrsf13c|Cd40|Hfe|Pvr|Rnf19b|Il18rap|Bcl3|Lilrb4a|Hlx|Tarm1|Il6|Irf4|Arg1|Bcl10|Rnf125|Serping1|Clec4n|Hspd1|Rsad2|H2-Ab1|Ctsc|Nbn|Btk|Clec4d|H2-M3|Pycard|Batf|Arid5a…
GO:0071356	cellular response to tumor necrosis factor	0.427419	4.38e-13	Relt|Ccl4|Sirt1|Tjp2|Ccl5|Ybx3|Tnfrsf11b|Ccl12|Cd40|Cebpa|Rela|Ccl3|Il6|Ltbr|Zfp36l1|Ptpn2|Ccl6|Zfp36|Tnf|Casp4|Ripk1|Ccl24|Chil1|Sphk1|Tnfrsf11a|Aim2|Zfp36l2|Nfkb1|Rps3|Birc2|Erbin|Nradd|Nfe2l2|Pycard|Txndc17|Gba|Nfkbia|Casp1|Tnfrsf10b|Tnfrsf26|Tnfrsf1b|Fas|Fabp4|Ccl11|Ccl9|Ccl7|Cactin|Ccl25|Tnfsf11|Ccl2|Gpd1|Tnfrsf22|Zc3h12a
GO:0045765	regulation of angiogenesis	0.363158	6.97e-13	Anxa3|Itga5|Pdcl3|Chil1|Spred1|Sp1|Prok2|Sirt1|Xbp1|Adm2|Adamts9|Acvrl1|Gpr4|Thbs1|Ctsh|Mydgf|Hif1a|Gata6|Adamts1|Pik3r6|Ccl2|Lrg1|Eng|Rnh1|Tnfrsf12a|Zc3h12a|Il1b|Pxn|C3ar1|Ecscr|Pf4|Hyal1|Plxnd1|Tgfbr2|Ecm1|Hmox1|Rras|Itgb1|Erap1|Efna1|Klf4|Cyp1b1|Epha2|Adm|Ccl24|C3|Angpt2|Sphk1|Col4a2|Ccr2|Dcn|Anxa1|Sema6a|Cd40|Rock1|Tmem2|Cela1|Sars|Ccl11|Hdac7|Angptl3|Fgf2|Nos3|C5ar1|Sparc|Serpinf1|Stat3|Mmrn…
GO:0048870	cell motility	0.222222	9.99e-13	Hspa5|Ccr7|Tnn|Rras2|Podxl|Ano6|Anxa1|Csf1|Myd88|Cd74|Gcnt2|Efna1|Lcp1|Cyp1b1|Il17ra|Ccl24|Gcnt1|Cxcl2|Cmklr1|Pecam1|Kitl|Has1|Cd40|Cxcl1|Apod|Ccl25|Spry2|Prcp|Mmp12|Gpsm3|Ccl11|Hyal2|Aspm|Cnn2|Sparc|Cxcl16|Stat3|Mmrn2|Clic4|Ajuba|Naca|Fgf2|F2r|Trib1|Pkn2|C5ar1|Adam8|Ddr2|Fermt3|Sp1|Thbs4|Tgfb1|Ccl6|Selp|Fcer1g|Arl13b|Ppard|Prkx|Vav1|Amotl1|Rhbdf1|Sema3f|Ripk3|Rac2|Icam1|Plau|Rps19|Ctsh|Dnaja1|Tr…
GO:0051674	localization of cell	0.222222	9.99e-13	Itga6|Ecm1|Fn1|Tgfbr2|Asap3|Timp1|Pycard|Plaa|Spp1|Ccr1|Col3a1|Sla|Ppbp|Rpl13a|Tnfrsf12a|Msn|Sox9|Il1b|Taf7l|Nckap1l|Mmp14|Sgpl1|Pdpn|Arid5b|Hif1a|Plekho1|Ccl7|Ch25h|Ifitm1|Ccl9|Vil1|Dpysl3|Erg|Ednrb|Saa3|Was|Dock1|Rhoc|Cxadr|Lmna|Acvrl1|Ccl3|Bax|Ctnna1|Ccl12|Il33|Tnfaip1|Ccl5|Sirt1|Xbp1|Adam15|Spred1|Col18a1|Ada|Vcl|Arhgdib|Nup188|Anxa3|Pde4b|Adam9|Tnf|Nup93|Lama5|Glipr2|Phactr4|Bst2|Tnfsf14|Nod…
GO:0097190	apoptotic signaling pathway	0.268537	1.24e-12	Nbn|Fignl1|Il1b|P4hb|Pttg1ip|Tnfrsf12a|Ero1l|Apaf1|Bcl10|Sgpl1|Hif1a|Hells|Chac1|Hmox1|Nfe2l2|Pycard|Bcl2l12|Faf1|Rps3|Bloc1s2|Plscr1|Zc3hc1|Ptpn2|Tnf|Lmna|Pidd1|Ltbr|Senp1|Xbp1|Bdkrb2|Sirt1|Casp12|Ctnna1|Ybx3|Il33|Bax|Rela|Dap|Yap1|Sh3glb1|Hsph1|Lck|Melk|Mcl1|Gpx1|Nle1|Plaur|Eda2r|Cd24a|Krcc1|Hgf|Fadd|Ddx3x|Fga|Diablo|Tnfrsf11a|Inhba|Gdnf|Epha2|Snai1|Runx3|Rpl26|Relt|Scg2|Ctsc|Ptpn1|Trib3|Mdm2|A…
GO:1901700	response to oxygen-containing compound	0.234192	1.35e-12	Havcr2|Gbp2|Tgfbr2|Socs1|Upf1|Casp1|Ccr5|Gabpa|Rpl13a|Ptger4|Ppbp|Nfe2l2|Ncoa5|Col3a1|Pycard|Spp1|Cactin|Mt1|Ghr|Il1b|Sox9|Cdk4|Cd180|Msn|Hif1a|Ccl3|Irgm2|Cd86|Irak3|Ltbr|Xbp1|Tshr|Ccl5|Sirt1|Nlrp3|Ctnna1|Ccl12|Rela|Plscr2|Postn|Rps3|Serpina3m|Litaf|Erbin|Plscr1|Adam9|Tnf|Zfp36|Ptpn2|Pde4b|Fos|Rack1|Trim16|Kdm6b|Ldlr|Insig1|Nfkbia|Irf8|Nup93|Socs3|Adrm1|Nos3|Rpe65|Nod2|Cd80|Trim72|Nr1h3|Yap1|Sdk1…
GO:2000147	positive regulation of cell motility	0.305466	1.62e-12	Hdac7|Angptl3|Il1r1|Ccl11|Rhod|Gpsm3|Cxcl1|Spry2|Swap70|Adam8|C5ar1|Tnfsf14|Ddr2|F2r|Fgf2|Fadd|Nos3|Ccar1|Cxcl16|Glipr2|Sparc|Tcaf2|Ccl24|Itgb3|Has2|Cd74|Gcnt2|Lgals9|Ccr2|Drd1|Rras2|Csf1|Anxa1|Podxl|Ano6|Hbegf|Ccr7|Cyr61|Hspa5|Sphk1|Cd40|Hmcn2|Sema6a|Kitl|Ccl4|Snai1|Cmklr1|Cxcl2|Trip6|Pdpn|Hif1a|Itgav|Vil1|Cd151|Edn1|Zc3h12a|Sox9|Il1b|Jun|Ccl2|Mmp14|Nckap1l|Plaa|Fgfr1op|Pycard|Ccr1|Pf4|Hyal1|Zfp…
GO:0010468	regulation of gene expression	0.180664	1.62e-12	Ctdp1|Fam129a|Gnl3|Spp1|Havcr2|Hells|Ecm1|Erg|Glis3|Ice2|Dot1l|Serping1|Mlx|Sf3b4|Mamstr|Sox11|Ahctf1|Ccl3|Creb3l2|Secisbp2|Eaf2|Trim16|Kdm6b|Fubp3|Aim2|Bcl2l12|Erbin|E2f5|Tgif1|Nfxl1|Jmjd6|Rpe65|Hax1|Psmc4|Dlg1|Anxa4|Ldlr|Creb3l1|Insig1|Phf11d|Irf8|Tead4|Lmcd1|Mettl16|Srfbp1|Il11|Tra2b|Hnrnpab|Tnfsf11|Yap1|Hsph1|Nkx6-2|Irf5|Sigirr|Flna|Rhoa|Tardbp|Stc2|Ezr|Sbno2|Hck|Tiparp|Stat6|Loxl2|Usp36|Fubp…
GO:0030098	lymphocyte differentiation	0.30719	1.65e-12	Tgfb1|Ptpn2|Fcer1g|Ptpn6|Fzd5|Lgals8|Rc3h1|Rhoh|Ada|Il15ra|Hsp90aa1|Nlrp3|Tshr|Xbp1|Gpr183|Bax|Vav1|Irf1|Pknox1|Ripk3|Pglyrp1|Cdk6|Tpd52|Cdh17|Il2rg|Pik3r6|Mmp14|Nckap1l|H2-Ab1|Rsad2|Id2|Mafb|Ptger4|Batf|H2-M3|Clec4d|Btk|Bmx|Socs1|Il4ra|Nfkbid|Tgfbr2|Hells|Smad7|Cd74|Dusp10|Stat6|Ctla2a|Zfp36l2|Clec4e|Lgals1|Ccr7|Cd28|Lgals9|Ccr2|Anxa1|Bak1|Rps6|Dnajb9|Rbpj|Rpl22|Rhoa|Nfam1|Irf4|Il6|Spi1|Hlx|Zfp3…
GO:0097530	granulocyte migration	0.459184	2.18e-12	Ccl11|Ccl9|Il1r1|Ccl7|Trem1|Ccl25|Nckap1l|Irak4|Cxcl1|Ccl2|Il1b|Itga1|Itga9|C3ar1|Trem3|Ppbp|Nod2|Pf4|C5ar1|Adam8|Spp1|Ccl6|Pde4b|Cd74|Thbs4|Ccl24|Il17ra|Fcer1g|Ccr7|Csf1|Myd88|Anxa1|Cxcl3|Ccl5|Scg2|Ccl4|Mcoln2|Ccl12|Ccl3|Rac2|Vav1|Cxcl2|Cxadr|Pecam1|Cmklr1
GO:1901342	regulation of vasculature development	0.349754	2.35e-12	Hmox1|Ecm1|Rras|Tgfbr2|Hyal1|Plxnd1|Ecscr|Pf4|C3ar1|Pxn|Il1b|Rnh1|Tnfrsf12a|Zc3h12a|Lrg1|Eng|Ccl2|Ephb4|Pik3r6|Adamts1|Hif1a|Gata6|Mydgf|Thbs1|Ctsh|Gpr4|Acvrl1|Adm2|Adamts9|Xbp1|Prok2|Sirt1|Spred1|Sp1|Pdcl3|Chil1|Itga5|Anxa3|Id1|Asb4|Serpinf1|Stat3|Mmrn2|Sparc|C5ar1|Nos3|Fgf2|Hdac7|Angptl3|Ccl11|Sars|Cela1|Tmem2|Cd40|Rock1|Sema6a|Anxa1|Dcn|Col4a2|Ccr2|Angpt2|Sphk1|C3|Adm|Ccl24|Klf4|Cyp1b1|Epha2|E…
GO:0043900	regulation of multi-organism process	0.3125	2.61e-12	Cxcl1|Trim21|Tfeb|Pabpc1|Mmp12|Irf8|Nod2|Tmem173|Riok3|Ddx3x|Pkn2|Trib1|Bst2|Eif2ak2|Irf3|Il12rb1|Oasl1|Inhba|Hpgds|Lgals1|Lgals9|Myd88|Ifitm2|Parp9|Cd74|Prdx4|Pde12|Apobec3|Anxa2|Ly96|Isg20|Tardbp|Arg1|Trim6|Isg15|Ccl4|Aurka|Zp2|Zfp639|Trim30a|Stom|Cactin|Ptx3|Chmp4c|Rsad2|Cd180|Zc3h12a|P4hb|Il1b|Jun|Ifitm3|Rrp1b|Asun|B4galt1|Sqstm1|Ifitm1|Rnf125|Trim14|Timp1|Parp10|Havcr2|Klk7|Mdfic|Chmp2a|Ctdp…
GO:0045785	positive regulation of cell adhesion	0.309278	3.24e-12	Triobp|Rps3|Ada|Lgals8|Cd244|Fstl3|Ptpn6|Adam9|Tnf|Tgfb1|Ninj1|Dock1|Cdk6|Vav1|Cd86|Irf1|Cd274|Traf6|Cd36|Xbp1|Hsp90aa1|Nlrp3|Ccl5|Cav1|Il1b|H2-Ab1|Ephb4|Ccl2|Nckap1l|Bcl10|Pik3r6|Pdpn|Hspd1|Il2rg|Smad7|Apbb1ip|Itga6|Col16a1|Tgfbr2|Fn1|Havcr2|Il4ra|Socs1|Hyal1|H2-M3|Spp1|Pycard|Fbln2|Il6st|Csf1|Anxa1|Podxl|Lgals9|Ccr2|Lgals1|Cyr61|Cd28|Ccr7|Tgm2|Has2|Itgb3|Hsd17b12|Dusp10|S100a10|Gcnt2|Cd74|Hlx|I…
GO:0002697	regulation of immune effector process	0.318352	4.02e-12	H2-M3|Pycard|Arid5a|Tap2|Smad7|Klk7|Havcr2|Il4ra|Rnf125|Pik3r6|Serping1|Hspd1|Il1b|Zc3h12a|Rsad2|Ccl2|Il33|A2m|Traf6|Cd36|Xbp1|Ccl5|Nlrp3|Pglyrp1|Ddx60|Was|Tlr4|Rps19|Ripk3|Rac2|Vav1|Dhx58|Cxcl5|Irf1|Irak3|Fzd5|Ptpn6|Fcer1g|Tgfb1|Tnf|Hpx|Zc3hav1|Nploc4|Rc3h1|Cd244|Aim2|Il12rb1|Irf3|Bst2|Fadd|Riok3|Clcf1|Il21|Nod2|Tmem173|Fcgr1|Zbtb7b|Slamf6|Snx4|Cd24a|Mmp12|B2m|Cxcl1|Fes|Hfe|Cd40|Pvr|Il18rap|Hlx|…
GO:0051272	positive regulation of cellular component movement	0.300633	4.28e-12	Xbp1|Trf|Sirt1|Ccl5|Plet1|Myo1c|Icam1|Ccl3|Rac2|Amotl1|Ctsh|Dock1|Plau|Selp|Adam9|Tgfb1|Anxa3|Thbs4|Col18a1|Fermt3|Sp1|Cpne3|C3ar1|Zfp703|Ppbp|Hyal1|Plaa|Fgfr1op|Pycard|Pf4|Ccr1|Fn1|Tgfbr2|Edn1|Vil1|Cd151|Itgav|Pdpn|Trip6|Hif1a|Ccl2|Mmp14|Nckap1l|Il1b|Jun|Sox9|Zc3h12a|Kitl|Sema6a|Ccl4|Hmcn2|Cd40|Cxcl2|Snai1|Cmklr1|Cd74|Gcnt2|Ccl24|Has2|Itgb3|Tcaf2|Sphk1|Ccr7|Cyr61|Hspa5|Hbegf|Anxa1|Csf1|Podxl|Ano…
GO:0002460	adaptive immune response based on somatic recombination of immune receptors built from immunoglobulin superfamily domains	0.330508	5.11e-12	Il6|Arg1|Irf4|Bcl3|Il18rap|Hlx|Pvr|C1qb|Tnfrsf13c|Cd40|Hfe|Exosc3|Ccr7|Cd28|C3|Myd88|Anxa1|C1qc|Ccr2|Stat6|Irf7|Cd74|Klhl6|C1qa|Stat3|Jag1|Zbtb7b|Fcgr1|Slamf6|Fadd|Nod2|Clcf1|Dlg1|Il12rb1|Inpp5d|Swap70|Nfkb2|Relb|B2m|Fas|Ly9|Cd24a|Icam1|Ripk3|Irf1|Ctsh|Il1rl1|Was|Nlrp3|Myo1g|Il33|Tlr6|Traf6|Ada|Rc3h1|Slc11a1|Tgfb1|Tnf|Hpx|Fzd5|Ptpn6|Fcer1g|Havcr2|Il4ra|Ercc1|Smad7|Arid5a|Tap2|Btk|H2-M3|Batf|H2-Ab…
GO:0032879	regulation of localization	0.195598	5.23e-12	Wnt3|Glipr2|Ifih1|Fcgr1|Nup93|Nos3|Nod2|Tnfsf14|Nedd1|Swap70|Nr1h3|Sh3glb1|Dock2|Arf6|Abcb4|Il1r1|Angptl3|Hdac7|Il6|Kcnj8|Snai1|Gem|Kcnj2|Sema6a|Hfe|Rock1|Scfd1|Tmem37|Angpt2|Inhba|Tnfrsf11a|Slc16a1|Hbegf|Nup153|Drd1|Dcn|Septin2|Sln|Itgb1|Dusp10|Has2|Anxa2|Tgfbr2|Fn1|Vamp3|Ccr5|Ptger4|Snx33|Ldlrap1|Wdr75|Emd|Nckap1l|Mmp14|Il1b|Msn|Sox9|Rsad2|Ptx3|Ero1l|Cnksr3|Ifitm1|Hif1a|Tmod3|Acvrl1|Micall2|Was…
GO:0007275	multicellular organismal development	0.175301	5.23e-12	Ctnna1|Il33|Serpinb6a|Slc5a3|Tbce|Myo3b|Thbs1|Tpbg|Trpm1|Dock1|Gpr4|Lmna|Ostn|Itga5|Zfp36|Anxa3|Chek1|Lox|Birc2|Clec4d|Ccr1|Gabpa|Iqgap1|Il6st|Nfe2l2|Pgm3|Ptbp3|Pdpn|Sema3g|Srsf1|Gata6|Ednrb|Emcn|Taf7l|Tle3|Casz1|Nbn|Fes|Htr2b|Myh9|B3gnt5|Scg2|Col24a1|Rab7b|Des|Zbtb42|Col11a1|Spi1|Tcaf2|Itgb3|Tcf12|Klf4|Psme4|Prdx4|Gdnf|Rdh10|Stc1|Lgals9|Col4a2|Gpatch4|C1qc|Vwf|Cyr61|Mtm1|Clec4e|Gldn|Aars|Gatm|Ad…
GO:0097529	myeloid leukocyte migration	0.401515	9.3e-12	Il1b|Itga1|Swap70|Ccl25|Tnfsf11|Irak4|Nckap1l|Cxcl1|Ccl2|Ccl9|Il1r1|Trem1|Ccl7|Ednrb|Ccl11|Pf4|Ccr1|C5ar1|Adam8|Spp1|Rpl13a|Itga9|Trem3|C3ar1|Ppbp|Nod2|Ano6|Anxa1|Csf1|Myd88|Ccr2|Ccr7|Ccl24|Fcer1g|Il17ra|Ccl6|Pde4b|Cd74|Thbs4|Cxadr|Pecam1|Rps19|Cmklr1|Ccl3|Rac2|Cxcl2|Vav1|Mcoln2|Ccl12|Cxcl3|Scg2|Ccl4|Ccl5
GO:1990266	neutrophil migration	0.4875	9.73e-12	Pecam1|Cxadr|Cxcl2|Vav1|Ccl3|Rac2|Ccl12|Mcoln2|Ccl4|Ccl5|Cxcl3|Myd88|Ccr7|Fcer1g|Ccl24|Thbs4|Cd74|Pde4b|Ccl6|C5ar1|Spp1|Pf4|Nod2|Ppbp|Itga9|C3ar1|Trem3|Itga1|Il1b|Ccl2|Cxcl1|Irak4|Nckap1l|Ccl25|Trem1|Ccl7|Il1r1|Ccl9|Ccl11
GO:0050727	regulation of inflammatory response	0.338028	1.06e-11	Tnfrsf1b|Fabp4|Serping1|Per1|Zc3h12a|Il1b|Bcl6b|Ptger4|Ctss|Pycard|Tnfrsf1a|Casp1|Tlr2|Tnf|Il1r2|Zfp36|Ptpn2|Ets1|Fcer1g|Usp18|Cdh5|Ada|Nlrp3|Rela|Siglece|Il33|A2m|Ccl3|Pglyrp1|Il1rl1|Tlr4|Rps19|Hyal2|Gpx1|Cd24a|Il1r1|Tnfaip6|Nr1h3|Apod|Tnfsf11|Psma1|Gpsm3|Nt5e|Clcf1|Nod2|Socs3|Adam8|Ldlr|Hgf|Snx4|Fcgr1|Nfkbia|Casp4|Dusp10|Ctla2a|Il17ra|Ccl24|C3|Tnfrsf11a|Cd28|Ccr7|Tnfaip8l2|Psmb4|Ccr2|Lgals9|Nfk…
GO:0000165	MAPK cascade	0.253521	1.08e-11	Fzd5|Ptpn6|Lif|Ptpn2|Zfp36|Tnf|Adam9|Rps3|Spred1|Ccl12|Ryk|Dusp16|Xbp1|Prok2|Ccl5|Ltbr|Mecom|Ccl3|Irak3|Pik3r6|Cnksr3|Ccl9|Ccl7|Il1b|Sox9|Spry1|Bnip2|Pycard|Ccr1|Gba|Fn1|Havcr2|Epha2|Fgf21|Dusp10|Stk40|Mapkapk2|Cyr61|Tnfrsf11a|Zfp36l2|Inhba|Htr2b|Ctgf|Tlr13|Scg2|Ccl4|Ezr|Il6|Il11|Eda2r|Cd24a|Hsph1|Tnfsf11|Cdc42se1|Igfbp3|Dlg1|Pik3r5|Nod2|Fga|Id1|Hgf|Glipr2|Rnf149|Tgfb1|Ccl6|Rgs2|Slc11a1|Chil1|Cd3…
GO:0030490	maturation of SSU-rRNA	0.65	1.45e-11	Riok3|Rps28|Mphosph10|Rps16|Fcf1|Rps24|Nol11|Rpsa|Krr1|Rps19|Dcaf13|Noc4l|Utp14a|Ngdn|Rps8|Riok1|Nop14|Tsr3|Rps14|Srfbp1|Wdr46|Bms1|Utp3|Wdr3|Rps21|Heatr1
GO:0044403	symbiosis, encompassing mutualism through parasitism	0.294479	1.52e-11	Zc3hav1|Irgm1|Tgfb1|Zfp36|Tnf|Eif3l|--|Vcp|Plscr1|Ppie|Sp1|Rest|Ccl5|Cav1|Fam111a|Cd36|Zbp1|Trim25|Eif3g|Cxcl5|Ccl3|Icam1|Irgm2|Ripk3|Pdcd6ip|Pglyrp1|Ifitm3|Rrp1b|Eif3a|Hspd1|Tcp1|Sqstm1|--|Ddx39b|Ifitm1|Ctsb|Stom|Rsad2|Chmp4c|Ptx3|Zc3h12a|P4hb|Eif3b|Jun|Mdfic|Chmp2a|Ctdp1|Pf4|Cav2|Trim14|Fn1|Gbp2|Parp10|Cd300ld|Ceacam2|Gbp3|Ripk1|Cd74|Pde12|Apobec3|Anxa2|Isg20|Itgb3|Oasl1|Gbp7|--|Lgals1|Myd88|If…
GO:0044419	interspecies interaction between organisms	0.294479	1.52e-11	Pdcd6ip|Pglyrp1|Ripk3|Ccl3|Icam1|Irgm2|Eif3g|Cxcl5|Trim25|Zbp1|Cd36|Fam111a|Ccl5|Cav1|Rest|Ppie|Sp1|Plscr1|Vcp|--|Eif3l|Tgfb1|Tnf|Zfp36|Irgm1|Zc3hav1|Cd300ld|Gbp2|Fn1|Parp10|Trim14|Cav2|Pf4|Ctdp1|Chmp2a|Mdfic|Eif3b|P4hb|Jun|Zc3h12a|Rsad2|Chmp4c|Ptx3|Stom|Ctsb|Ifitm1|Ddx39b|--|Sqstm1|Tcp1|Hspd1|Rrp1b|Eif3a|Ifitm3|Eif3d|Trim6|--|Arg1|Tardbp|Trim30a|Zfp639|Cd300lf|Ccl4|Pvr|Isg15|Ifitm2|Myd88|Lgals1|…
GO:0045862	positive regulation of proteolysis	0.319838	1.98e-11	Fas|Zfand2a|Rfwd2|Psme2|Dap|Lck|Clpx|Ddx3x|Adrm1|Fadd|Diablo|Psmc4|F2r|Acer2|Trib1|Adam8|Plgrkt|Rps27l|Efna1|Psme4|Psmc6|Cyr61|C3|Psme2b|Bak1|Picalm|Pdcd5|Rnf19a|Aurka|Rnf19b|Myh9|Myc|Tnfrsf1b|Socs4|Hspd1|Bcap31|Apaf1|Rnf125|Bcl10|Casp8|Trib3|Mmp14|Mdm2|Psmd14|Il1b|Zc3h12a|Snx33|Psmc1|Ecscr|Pycard|Rnf217|Fn1|Casp1|Gba|Smad7|Tnfrsf10b|Adam9|Tnf|Vcp|Rnf138|Psmc2|Aim2|Rps3|Herpud1|Arih2|Xbp1|Cav1|Si…
GO:0023014	signal transduction by protein phosphorylation	0.249158	2.04e-11	Havcr2|Tgfbr2|Fn1|Gba|Ccr1|Amhr2|Pycard|Bnip2|Spry1|Sox9|Il1b|Ccl7|Ccl9|Cnksr3|Pik3r6|Irak3|Ccl3|Acvrl1|Mecom|Ltbr|Ccl5|Prok2|Xbp1|Dusp16|Ryk|Ccl12|Spred1|Rps3|Tnf|Zfp36|Adam9|Ptpn2|Lif|Ptpn6|Fzd5|Glipr2|Hgf|Id1|Nod2|Fga|Pik3r5|Dlg1|Igfbp3|Tnfsf11|Cdc42se1|Hsph1|Cd24a|Eda2r|Il11|Il6|Ezr|Scg2|Ccl4|Tlr13|Ctgf|Htr2b|Zfp36l2|Inhba|Tnfrsf11a|Cyr61|Mapkapk2|Stk40|Dusp10|Fgf21|Epha2|Gpnmb|Rras|Il6ra|Pxn…
GO:0022407	regulation of cell-cell adhesion	0.295597	2.08e-11	Il4ra|Socs1|Nfkbid|Tgfbr2|Havcr2|Il1rn|Itga6|Smad7|Zfp703|Il6st|Pycard|H2-M3|Pawr|Ephb4|Ccl2|Nckap1l|C1qtnf1|H2-Ab1|Il1b|Il2rg|Hspd1|Gtpbp4|Pdpn|Bcl10|Casp3|Pik3r6|Irf1|Cd86|Rac2|Ripk3|Cd9|Nlrp3|Hsp90aa1|Cav1|Ccl5|Xbp1|Traf6|Cd274|Cd244|Lgals8|Ada|Rc3h1|Fermt3|Rps3|Slfn1|Ptpn2|Tgfb1|Tnf|Ptpn6|Fstl3|Tnfsf9|Vsig4|Zbtb7b|Fga|Il21|Adamts18|Fadd|Adrm1|Adam8|Dlg1|Tnfsf14|Il12rb1|Swap70|Ccl25|Tnfsf11|Cd…
GO:0051171	regulation of nitrogen compound metabolic process	0.178695	2.08e-11	Eif3g|Tet3|Ell2|Cops5|Acvr1|Mysm1|Notch4|Traf6|Ecd|--|Rc3h1|Npas4|Sdpr|Slirp|Trim14|Wwtr1|Tnfrsf1a|Arid5a|Zfp568|Mdfic|Phox2a|Per1|Hnrnph1|Piwil4|Cry1|Gtpbp4|Papola|Magoh|Vdr|Insm2|Eif3d|Sars|Zfp36l1|Vars|Cmklr1|Hlx|Serpinf2|Trim24|Nfam1|Crtc2|Spty2d1|Abce1|Rps13|Cd40|Cebpa|Nupr1|Mapk12|Myd88|Ezh2|Abca1|Ppp1r15b|Pomc|Parp9|Ddit3|Gtf2f1|Baz1a|Eif3e|Zbtb7b|Rps27l|En2|F2r|Btf3|Maff|Eif2ak2|Ncf1|Ddr2…
GO:0002221	pattern recognition receptor signaling pathway	0.425926	2.68e-11	Ifih1|Havcr2|Nfkbia|Tlr2|Nod2|Riok3|Irak4|Cactin|Cd180|Rsad2|Arf6|Hspd1|Rnf125|Rps6ka3|Irf4|Dhx58|Cd86|Irf1|Pik3ap1|Irak3|Irgm2|Mapkapk3|Ddx60|Tlr4|Rab7b|Cyba|Cd300lf|Cav1|Tlr7|Tlr13|Clec7a|Rela|Cd36|Tlr6|Trim30a|Wdfy1|Erbin|Birc2|Mapkapk2|Nploc4|Myd88|Zc3hav1|Irf7|Tlr1|Ly96|Cd14
GO:0042325	regulation of phosphorylation	0.215633	3.14e-11	Bdkrb2|Dusp16|Xbp1|Sirt1|Ccl5|Hsp90aa1|Prok2|Prom2|Ccl12|Bax|Ryk|Acvrl1|Irgm2|Ccl3|Irak3|Ltbr|Arr3|Mecom|Tnf|Adam9|Lif|Ptpn2|Slfn1|Hpx|Itga5|Fzd5|Ptpn6|Rhoh|Rps3|Spred1|Iqgap1|Pwp1|Il6st|Cks1b|Bnip2|Fam129a|Ccr1|Pycard|Havcr2|Fn1|Tgfbr2|Socs1|Gba|Ccl9|Cnksr3|Pik3r6|Hif1a|Ccl7|Cactin|Nckap1l|Spry1|Nbn|Ghr|Il1b|Cd109|Sox9|Rplp1|Tlr13|Ccl4|Tlr7|Htr2b|Rhoa|Ctgf|Hfe|Twf1|Tardbp|Il6|Ezr|Pde12|Fgf21|Dus…
GO:0030154	cell differentiation	0.180245	3.23e-11	Ppard|Prkx|Arl13b|Nsun2|Spata5|Myo1e|Plet1|Palld|Sfrp4|Fbl|Sav1|A2m|Rest|Arih2|Tlr4|Irf1|Icam1|Il2rg|Lyar|Arl11|Ggn|Leo1|Tnfrsf22|Ddx20|Igsf10|Gdf15|Dazap1|Pf4|Pawr|Sdc1|Bcl6b|Lmo2|Rras|Smad7|Ercc1|Il4ra|Apobec3|Col5a2|Gadd45b|Spata6|Gcnt2|Cd74|Rps7|Slfn14|Tnn|Ccr7|Cd300lf|Cdk12|S1pr3|Dnd1|Ly9|Tlk2|Smad6|Hyal2|Eif2b3|Cldn5|Relb|Nfkb2|Trib1|Inpp5d|Zfp750|Slamf6|Rab32|Jag1|Fli1|Ubn1|Serpinf1|Kctd11…
GO:0001932	regulation of protein phosphorylation	0.219085	3.48e-11	Cd24a|Il11|Plaur|Eda2r|Hsph1|Lck|Npm1|Igfbp3|Cdc42se1|Tnfsf11|Cd80|Ccnyl1|Dlg1|Fga|Nod2|Il21|Hax1|Pik3r5|Socs3|Ddx3x|Errfi1|Hgf|Id1|Taf7|Glipr2|Epha2|Itgb3|Dusp10|Fgf21|Lgals9|Dcn|Drd1|Stk40|Tnfrsf11a|Hbegf|C3|Inhba|Cyr61|Sphk1|Twf1|Hfe|Ctgf|Htr2b|Tlr7|Ccl4|Tlr13|Rplp1|Ezr|Il6|Tardbp|Ccl7|Pik3r6|Ccl9|Cnksr3|Sox9|Cd109|Il1b|Ghr|Spry1|Nckap1l|Nbn|Cactin|Pycard|Ccr1|Fam129a|Bnip2|Il6st|Cks1b|Pwp1|Iq…
GO:0009615	response to virus	0.331797	3.56e-11	Tmem173|Ddx3x|Fadd|Lcn2|Riok3|Bst2|Il12rb1|Eif2ak2|Irf3|Ddx58|Ifih1|Hyal2|Mmp12|Tlr7|Isg15|Cxcl10|Map3k14|Irf5|Tlr13|Cd40|Trim30a|Ddx21|Il6|Oasl2|Trim6|Kcnj8|Bcl3|Parp9|Irf7|Nlrc5|Apobec3|Isg20|Oasl1|Spon2|Lgals9|Myd88|Ifitm2|Ddx41|Pycard|Hyal1|Rrp1b|Ifitm3|Rtp4|Rnf125|Ifitm1|Zc3h12a|Rsad2|Polr3d|Il1b|Ccl5|Nlrp3|Ifi27l2a|Trim30d|Trim25|Zbp1|Il33|Dhx58|Irf1|Cd86|Irak3|Irgm2|Ddx60|Cxadr|Zc3hav1|Ifi…
GO:0050793	regulation of developmental process	0.194589	3.78e-11	Nepro|Tnf|Fos|Lif|Ptpn2|Nln|Arhgdib|Ptpn6|Kctd11|Srrt|Ada|Spred1|Triobp|Sirt1|Nlrp3|Prok2|Gdpd5|Hsp90aa1|Llph|Xbp1|Flt4|Ryk|Sik1|Ybx3|Ccl12|Irak3|Fermt2|Hspa9|Acvrl1|Mgp|Mecom|Pramef8|Senp1|Hif1a|Sgpl1|Tmem176b|Vim|Rhoj|Adamts1|Ifitm1|Mmp14|Spry1|Nckap1l|Sox9|Msn|Tnfrsf12a|Cdk4|Dnm2|Ghr|Il1b|Cd109|Pwp1|Mafb|G6pdx|Bnip2|Rheb|Tgfbr2|Fn1|Hmox1|Il1rn|Itgb1|Dusp10|Anxa2|Inhba|Rbm19|Angpt2|Dcn|Hexb|Rbm…
GO:0044093	positive regulation of molecular function	0.211697	3.78e-11	Tnfrsf11a|Pcna|Drd1|Rgs16|Itgb1|Anxa2|Il6|Irf4|Ifrd1|Rplp1|Hfe|Irak4|Rwdd1|Dock2|Sh3glb1|Apobec1|Eda2r|Cd24a|Sh3pxd2b|Phactr4|Ptges3|Rgs1|Adrm1|Nos3|Pik3r5|Mfng|Ddx3x|Nod2|Arrdc4|Rasa4|Plscr1|Tnf|Mapre1|Fzd5|Arhgdib|Irak3|Taf12|Pidd1|Senp1|Nlrp3|Prok2|Hsp90aa1|Sirt1|Ccl5|Ccl12|Trim25|Myo9b|Rela|Mmp14|Nckap1l|Il1b|Psmd14|Apaf1|Bcl10|Cnksr3|Arid5b|Ccl7|Asap3|Tgfbr2|Fn1|Ncf4|Rin3|Adcy4|Dcun1d5|Ccr7|…
GO:0002263	cell activation involved in immune response	0.341837	4.43e-11	Cdh17|Hspd1|Nbn|Cd180|Ptger4|Batf|Pycard|H2-M3|Clec4d|Il4ra|Ercc1|Pla2g3|Havcr2|Apbb1ip|Smad7|Anxa3|Tgfb1|Fcer1g|Cd244|Lgals8|Rc3h1|Ada|Slc11a1|Lat2|Tyrobp|Nlrp3|Xbp1|Clec7a|Gpr183|Il33|Irf1|Icam1|Ccl3|Rac2|Pglyrp1|Tlr4|1810011O10Rik|Ly9|Swap70|Relb|Dock2|Clcf1|Mfng|Snap23|Stat3|Slamf6|Snx4|Zbtb7b|Stat6|Lcp1|Clec4e|Cd28|Lgals1|Ccr7|Exosc3|Lgals9|Ccr2|Anxa1|Rps6|Cd40|Fes|Irf4|Milr1|Il6|Hlx|Sbno2|B…
GO:0002443	leukocyte mediated immunity	0.307692	4.45e-11	Nlrp3|Myo1g|Ccl3|Icam1|Rac2|Ripk3|Cxcl5|Vav1|Ctsh|Tlr4|Was|Tgfb1|Tnf|Anxa3|Hpx|Fzd5|Ptpn6|Fcer1g|Slc11a1|Lat2|Arid5a|Tap2|Btk|H2-M3|Batf|Pla2g3|Havcr2|Ercc1|Il4ra|Smad7|Hspd1|Bcl10|Pik3r6|Prdx1|Serping1|H2-Ab1|Ctsc|Nbn|Rsad2|Pvr|Rnf19b|C1qb|Fes|Cd40|Hfe|Il6|Milr1|Arg1|Bcl3|Il18rap|Stat6|Irf7|Cd74|Exosc3|Cd28|C3|Myd88|C1qc|Lgals9|Spon2|Ccr2|Fadd|Trem3|Nod2|Clcf1|Il21|Snap23|Dlg1|Inpp5d|Ncf1|Bst2|C…
GO:0002218	activation of innate immune response	0.4	4.61e-11	Riok3|Nod2|Tmem173|Pycard|Havcr2|Ifih1|Tlr2|Nfkbia|Hspd1|Arf6|Rps6ka3|Rnf125|Cactin|Irak4|Cd180|Rsad2|Clec7a|Tlr13|Cd300lf|Cav1|Tlr7|Trim30a|Rela|Cd36|Tlr6|Mapkapk3|Irgm2|Dhx58|Irf4|Cd86|Irf1|Irak3|Pik3ap1|Rab7b|Cyba|Ddx60|Tlr4|Tlr1|Irf7|Zc3hav1|Ly96|Cd14|Aim2|Rbm14|Myd88|Erbin|Wdfy1|Birc2|Mapkapk2|Nploc4
GO:0002366	leukocyte activation involved in immune response	0.34375	4.83e-11	Smad7|Apbb1ip|Ercc1|Il4ra|Pla2g3|Havcr2|Pycard|Batf|Clec4d|H2-M3|Ptger4|Cd180|Nbn|Cdh17|Hspd1|Tlr4|Pglyrp1|Irf1|Rac2|Icam1|Ccl3|Gpr183|Il33|Nlrp3|Clec7a|Xbp1|Slc11a1|Lat2|Tyrobp|Lgals8|Cd244|Ada|Rc3h1|Fcer1g|Anxa3|Tgfb1|Snx4|Slamf6|Zbtb7b|Stat3|Snap23|Clcf1|Mfng|Dock2|Relb|Swap70|Ly9|Sbno2|Hlx|Bcl3|Milr1|Il6|Irf4|Cd40|Fes|Rps6|Ccr2|Lgals9|Anxa1|Clec4e|Exosc3|Lgals1|Ccr7|Cd28|Lcp1|Stat6
GO:0048731	system development	0.176405	5.24e-11	Hspa5|Cd28|Podxl|Ano6|Csf1|Picalm|Bak1|Fxr1|Efna1|Lbh|Gatad2a|Rps14|Adm|Cebpb|Bcl3|Rcan1|Pecam1|Cela1|Cited1|Eif6|Kitl|Ebp|Slc39a1|Apod|Atf3|Spry2|Fosl1|Rbp1|Aldh1a2|Prrx1|1810011O10Rik|Ltbp1|Cln5|Epcam|Sgk1|Stat3|Tmed2|Clic4|Smad5|Nav2|Tnfrsf26|Krt75|Fosl2|Clcf1|Fgf2|Bfsp1|Adam8|Slc25a25|Cdh5|Sp1|Btg2|Rpl38|Fstl3|Fcer1g|Pknox1|Ripk3|Dnajb11|Arrdc3|Pglyrp1|Phex|Ninj1|Fndc3a|Trf|Junb|Plod3|Nup210l…
GO:0002758	innate immune response-activating signal transduction	0.418182	5.66e-11	Mapkapk3|Irgm2|Irf4|Dhx58|Cd86|Irf1|Irak3|Pik3ap1|Rab7b|Cyba|Ddx60|Tlr4|Clec7a|Tlr13|Cd300lf|Cav1|Tlr7|Trim30a|Rela|Cd36|Tlr6|Myd88|Wdfy1|Erbin|Mapkapk2|Birc2|Nploc4|Tlr1|Irf7|Zc3hav1|Ly96|Cd14|Havcr2|Ifih1|Tlr2|Nfkbia|Riok3|Nod2|Cactin|Irak4|Cd180|Rsad2|Hspd1|Arf6|Rnf125|Rps6ka3
GO:0043068	positive regulation of programmed cell death	0.272059	6.34e-11	Rps27l|Eef1e1|Ddit3|Adam8|Inpp5d|Utp11l|Diablo|Cdkn1a|Acer2|F2r|Ddx3x|Ccar1|Fadd|Melk|Lck|Mcl1|Aldh1a2|Sh3glb1|Igfbp3|Dap|Atf3|Cd24a|Plaur|Fas|Hyal2|Rpl26|Runx3|Gadd45a|Adamtsl4|Il6|Nupr1|Cd40|Zak|Stk17b|Myc|Irf5|Rps6|Pdcd5|Rps7|Ano6|Bak1|Anxa1|Aldh1a3|Inhba|Tgm2|Il19|Cyr61|Cyp1b1|Gadd45b|Ripk1|Itgb1|Tnfrsf10b|Hmox1|Casp1|Tnfaip8|Nfkbid|Ecscr|Pycard|Pawr|Pdia3|Hcar2|Pcsk9|Ddx20|Zc3h12a|Tnfrsf12a|…
GO:0043065	positive regulation of apoptotic process	0.272953	6.35e-11	Mcl1|Melk|Lck|Aldh1a2|Sh3glb1|Igfbp3|Dap|Atf3|Cd24a|Plaur|Fas|Hyal2|Rps27l|Eef1e1|Ddit3|Adam8|Inpp5d|Diablo|Utp11l|F2r|Acer2|Ccar1|Ddx3x|Fadd|Rps7|Pdcd5|Ano6|Anxa1|Bak1|Aldh1a3|Inhba|Tgm2|Cyr61|Il19|Cyp1b1|Gadd45b|Itgb1|Ripk1|Rpl26|Runx3|Gadd45a|Adamtsl4|Il6|Nupr1|Zak|Cd40|Myc|Stk17b|Rps6|Irf5|Zc3h12a|Ddx20|Tnfrsf12a|Atf4|Jun|Ctsc|Vdr|Casp8|B4galt1|Phlda3|Bcl10|Casp3|Bcap31|Rrp1b|Apaf1|Hspd1|Hmox…
GO:0065009	regulation of molecular function	0.185946	7.07e-11	Usp47|Hspa5|Ccr7|Psme2b|Bak1|Csf1|Picalm|Ppp4r1|Ifi202b|Rps7|Nlrc5|Efna1|Gch1|Cd74|Bmp2k|Adm|Prkar2a|Gadd45b|Cyp1b1|Lmnb1|Cxcl2|Cdk12|Rcan1|Pinx1|Gadd45a|Map3k14|Kitl|Zak|Ccl25|Spry2|Cxcl1|Eif2b3|Anp32b|Rab3il1|Gclm|Hyal2|Ccl11|1810011O10Rik|Cln5|Bag3|Arhgap28|Tmed2|Serpinf1|Tax1bp3|Il1f9|Cxcl16|Ubn1|Map3k6|Psma3|Nek6|Fgf2|Parp4|Tmem173|Cdkn1a|Acer2|Smg8|Clcf1|Itih2|Adam8|Trib1|Psmd3|Ranbp2|Calca…
GO:0043408	regulation of MAPK cascade	0.254864	7.8e-11	Nod2|Fga|Pik3r5|Dlg1|Glipr2|Hgf|Id1|Cd24a|Eda2r|Il11|Igfbp3|Tnfsf11|Cdc42se1|Hsph1|Ccl4|Tlr13|Ctgf|Htr2b|Il6|Ezr|Dusp10|Fgf21|Epha2|Inhba|Tnfrsf11a|Cyr61|Stk40|Ccr1|Pycard|Bnip2|Havcr2|Fn1|Gba|Ccl7|Ccl9|Cnksr3|Pik3r6|Spry1|Il1b|Ccl5|Prok2|Dusp16|Xbp1|Ryk|Ccl12|Irak3|Ccl3|Mecom|Ltbr|Tnf|Adam9|Ptpn2|Lif|Ptpn6|Fzd5|Spred1|Rps3|Clcf1|F2r|Fgf2|Trib1|Adam8|C5ar1|Ncf1|Eif2ak2|Map3k6|Ajuba|Ccl11|Fas|Hyal…
GO:0010942	positive regulation of cell death	0.266667	8.42e-11	Vcp|Tnf|Ptpn2|Osgin1|Brms1|Plscr1|Rps3|Osm|Faf1|Col18a1|Sfrp4|Bax|Cd36|Sox7|Sav1|Ctnna1|Trp53inp1|Lats1|Ccl5|Sirt1|Cav1|Dcun1d3|Nlrp3|Rest|Xbp1|Bbc3|Tlr4|Rpl11|Ctsh|Senp1|Ltbr|Pidd1|Ripk3|Pmaip1|Ccl3|Vdr|Casp8|Phlda3|B4galt1|Casp3|Bcl10|Rrp1b|Bcap31|Apaf1|Hspd1|Ddx20|Zc3h12a|Tnfrsf12a|Atf4|Jun|Ctsc|Ecscr|Pycard|Pawr|Pdia3|Hcar2|Pcsk9|Tnfrsf10b|Hmox1|Tnfaip8|Casp1|Nfkbid|Cyp1b1|Gadd45b|Itgb1|Ripk1…
GO:0071621	granulocyte chemotaxis	0.458824	9.73e-11	Ccl12|Ccl5|Ccl4|Scg2|Cxcl3|Cmklr1|Cxadr|Vav1|Cxcl2|Ccl3|Rac2|Fcer1g|Il17ra|Ccl24|Cd74|Thbs4|Ccl6|Pde4b|Anxa1|Csf1|Ccr7|Pf4|Spp1|C5ar1|Ppbp|Nod2|Itga9|C3ar1|Trem3|Trem1|Ccl7|Ccl9|Ccl11|Itga1|Il1b|Nckap1l|Cxcl1|Ccl2|Ccl25
GO:0022409	positive regulation of cell-cell adhesion	0.346369	1.21e-10	Tnfrsf13c|Traf6|Cd274|Rhoa|Ccl5|Cav1|Nlrp3|Hsp90aa1|Xbp1|Hlx|Irf1|Cd86|Il6|Fstl3|Has2|Cd74|Gcnt2|Dusp10|Tgfb1|Tnf|Lgals9|Ccr2|Rps3|Podxl|Anxa1|Cd244|Lgals8|Lgals1|Ccr7|Cd28|Ada|Pycard|Adam8|Il12rb1|H2-M3|Tnfsf14|Il21|Il6st|Fga|Fadd|Itga6|Smad7|Socs1|Il4ra|Havcr2|Tnfsf9|Tgfbr2|Pdpn|Cd24a|Bcl10|Pik3r6|Il2rg|Hspd1|Lck|Hsph1|Il1b|Nckap1l|Ephb4|Ccl2|Cd80|Tnfsf11|H2-Ab1
GO:0034110	regulation of homotypic cell-cell adhesion	0.30566	1.22e-10	Hspd1|Il2rg|Bcl10|Pik3r6|Casp3|Pdpn|H2-Ab1|Ccl2|Ephb4|Nckap1l|C1qtnf1|Il1b|Zfp703|Il6st|Pawr|H2-M3|Pycard|Tgfbr2|Nfkbid|Havcr2|Il4ra|Socs1|Smad7|Ptpn2|Tgfb1|Slfn1|Ptpn6|Ada|Rc3h1|Cd244|Lgals8|Rps3|Xbp1|Hsp90aa1|Nlrp3|Ccl5|Cav1|Cd274|Traf6|Rac2|Ripk3|Irf1|Cd86|Cd9|Cd24a|Tnfsf11|Cd80|Hsph1|Lck|Adrm1|Fadd|Adamts18|Il21|Dlg1|Tnfsf14|Il12rb1|Adam8|Tnfsf9|Zbtb7b|Vsig4|Dusp10|Cd74|Has2|Ctla2a|Cebpb|Tnfa…
GO:0045944	positive regulation of transcription from RNA polymerase II promoter	0.219792	1.36e-10	Tfeb|Eaf1|Atf3|Nfkb2|Smad1|Bach1|Mmp12|Atf5|Chchd2|Smad6|Prrx1|Hyal2|Gal|Epcam|Rps6ka3|Foxf2|Med13|Creb3|Smad5|Gtf2f1|Ddit3|Stat3|Nup98|Jag1|Zbtb7b|Naca|Fli1|Fosl2|Fgf2|En2|Tmem173|Irf3|Maff|Zfp750|Sesn2|Cd28|Ddx41|Hsf2|Bud31|Mta2|Nlrc5|Irf7|Nufip1|Ripk1|Pomc|Usp16|Cebpb|Cdk12|Bcl3|Cela1|Murc|Cited1|Serpinf2|Csf3|Zpr1|Crtc2|Rbpj|Cd40|Cebpa|Myc|Zfp639|Phox2a|Eng|Per1|Jun|Atf4|Zc3h12a|Edn1|Yes1|Leo…
GO:0051174	regulation of phosphorus metabolic process	0.205882	1.47e-10	Pwp1|Bnip2|Tgfbr2|Fn1|Adcy4|Rrp1b|Hif1a|Ccl7|Cnksr3|Spry1|Nckap1l|Cactin|Sox9|Ghr|Il1b|Cd109|Ccl5|Sirt1|Hsp90aa1|Prok2|Xbp1|Ryk|Ccl12|Irak3|Acvrl1|Arr3|Mecom|Slfn1|Hpx|Tnf|Ptpn2|Lif|Ptpn6|Fzd5|Rhoh|Spred1|Il21|Nod2|Ddx3x|Pik3r5|Nos3|Glipr2|Ptges3|Phactr4|Errfi1|Id1|Nifk|Cd24a|Eda2r|Cd80|Cdc42se1|Swap70|Sh3glb1|Rplp1|Tlr13|Hfe|Ctgf|Rock1|Twf1|Il6|Tspo|Dusp10|Inhba|Tnfrsf11a|Hbegf|Drd1|Dcn|Stk40|Pt…
GO:0050790	regulation of catalytic activity	0.197501	1.55e-10	Smg8|Cdkn1a|Acer2|Parp4|Fgf2|Trib1|Adam8|Itih2|Psma3|Map3k6|Ubn1|Serpinf1|Tmed2|Tax1bp3|Nek6|1810011O10Rik|Ccl11|Hyal2|Gclm|Arhgap28|Bag3|Ccl25|Spry2|Anp32b|Kitl|Map3k14|Zak|Lmnb1|Rcan1|Gadd45a|Pinx1|Cdk12|Bmp2k|Cd74|Gch1|Efna1|Nlrc5|Prkar2a|Gadd45b|Psme2b|Ccr7|Usp47|Hspa5|Rps7|Ifi202b|Ppp4r1|Picalm|Csf1|Bak1|Fgfr1op|Cdt1|Plxnd1|Zw10|Ppp1r14b|Lars|Tnfaip8|Smad7|Rfc3|Spint1|Tfpi2|Tnfrsf1b|Arhgap18…
GO:0002822	regulation of adaptive immune response based on somatic recombination of immune receptors built from immunoglobulin superfamily domains	0.40708	1.55e-10	Il6|Irf1|Arg1|Ripk3|Was|Il1rl1|Hlx|Nlrp3|Pvr|Cd40|Tnfrsf13c|Hfe|Il33|C3|Ada|Exosc3|Cd28|Rc3h1|Ccr7|Slc11a1|Ccr2|Anxa1|Hpx|Stat6|Tgfb1|Tnf|Fcer1g|Ptpn6|Fzd5|Il4ra|Havcr2|Smad7|Zbtb7b|Fcgr1|Nod2|Tap2|Clcf1|Fadd|Arid5a|Il12rb1|H2-M3|H2-Ab1|Rsad2|B2m|Hspd1|Cd24a
GO:0019220	regulation of phosphate metabolic process	0.205905	1.57e-10	Jtb|Ccl6|Rnf149|Rgs2|Calca|Ppp1r15a|Ppp1r3b|Ranbp2|Trf|Tgfa|Mphosph10|Tlr4|Ccnl2|Icam1|Psrc1|Ripk3|Mydgf|Gps2|Jun|Spry4|Ccl2|Gdf15|C1qtnf1|Ereg|Txn1|Ptpn1|Eng|Fgfr1op|Ptgir|Pf4|Rras|Smad7|Gpnmb|Ppp1r14b|Akap12|Adm|Prkar2a|Gadd45b|Cd74|Gcnt2|Nlrc5|Efna1|Ppp4r1|Rap1b|Csf1|Bak1|Ccr7|Hspa5|Zak|Kitl|Eif6|Map3k14|Cdk12|Pecam1|Gadd45a|Rcan1|Lmnb1|Ccl11|Calcrl|1810011O10Rik|Smad6|Hyal2|Smg5|Gpd1|Spry2|Cc…
GO:0002181	cytoplasmic translation	0.557692	1.58e-10	Rpl9|Rps28|Rplp1|Rpl31|Rpl26|Eif3d|Eif3e|Eif4ebp1|Rpl35a|Rps26|Rpl8|Rps20|Eif3g|Gm3550|Rps23|Rpl4|Rps3a1|Rpl15|Eif3a|Rpl18|Rps29|Rpl7l1|Rps7|Rpl22l1|Rwdd1|Eif3b|Rps21|Rps3|Rpl27a
GO:0009889	regulation of biosynthetic process	0.177386	1.59e-10	Ubp1|Nod2|Tnfsf8|Ddx3x|Asf1b|Ptges3|Eed|Pabpc1l|Id1|Tcf7|Hdac7|Wtip|Eda2r|Nr1h3|Tcfl5|Rplp1|Bzw1|Zfp110|Hfe|Ncl|Trmt10c|Il6|Hist1h4d|Snai1|Ifrd1|Mybbp1a|Psmc6|Son|Aebp1|Drd1|Mapkapk2|Dcn|Rbm15|Smarca5|Ier2|Dna2|Ybx1|Zfp202|Mafb|Ncoa5|Wdr75|Upf1|Rrp1b|Ifitm3|Fosb|Arid5b|Atp8b1|Zfp52|Cdk4|Sltm|Ptx3|Utf1|Ccl5|Nlrp3|Tsc22d4|Rela|Sik1|Ybx3|H3f3b|Slfn1|Crem|Med7|Tnf|Srrt|Tsc22d2|Ppie|Irf9|Bloc1s2|Litaf…
GO:0010562	positive regulation of phosphorus metabolic process	0.227612	1.61e-10	Eda2r|Il11|Plaur|Cd24a|Cd80|Tnfsf11|Igfbp3|Sh3glb1|Lck|Adcy7|Npm1|Hsph1|Ddx3x|Pik3r5|Nos3|Il21|Hax1|Nod2|Fga|Dlg1|Glipr2|Ptges3|Hgf|Fgf21|Itgb3|Sphk1|Cyr61|C3|Inhba|Tnfrsf11a|Hbegf|Drd1|Lgals9|Rplp1|Ccl4|Htr2b|Ctgf|Hfe|Plek|Il6|Ccl9|Pik3r6|Ccl7|Nbn|Nckap1l|Ghr|Il1b|Sox9|Iqgap1|Cks1b|Il6st|Bnip2|Fam129a|Ccr1|Pycard|Havcr2|Tgfbr2|Socs1|Adcy4|Gba|Adam9|Tnf|Lif|Hpx|Itga5|Fzd5|Ostn|Cd244|Rps3|Tshr|Xbp…
GO:0045937	positive regulation of phosphate metabolic process	0.227612	1.61e-10	Ptgir|Pf4|Cav2|Nox4|Pxn|Trem2|Mdfic|Il6ra|Gpnmb|Ackr3|Ralb|Hcls1|Mydgf|Yes1|Edn1|Zc3h12a|Itga1|Jun|C1qtnf1|Gdf15|Ccl2|Eng|Ereg|Ptpn1|Txn1|Gpr183|Cd36|Lats1|Cav1|Tgfa|Map3k8|Trf|Acvr1|Tlr4|Ccnl2|Psrc1|Ripk3|Icam1|Jtb|Vcp|Ccnl1|Thbs4|Tgfb1|Ccl6|Tlr1|Slc11a1|Osm|Ppp1r15a|Calca|Chil1|Ranbp2|C5ar1|Adam8|Ddr2|Ncf1|Eif2ak2|Clcf1|F2r|Fgf2|Cdkn1a|Ajuba|Nek6|Map3k6|Parp14|1810011O10Rik|Calcrl|Ccl11|Fas|Gpd…
GO:0002262	myeloid cell homeostasis	0.383459	1.62e-10	Lmo2|Hmox1|Klf2|Stat3|Smad5|G6pdx|Inpp5d|Rps24|Id2|Hcar2|Mafb|Jmjd6|B2m|Dnase2a|Nckap1l|Ccl2|Ampd3|Hif1a|Dyrk3|Cd24a|Prdx1|Ptbp3|Casp3|Hcls1|Lyar|Mfsd7b|Cebpg|Cdk6|Rps19|Mecom|Zfp36l1|Senp1|Il6|Tmod3|Pknox1|Hspa9|Spi1|Bax|Isg15|Kitl|Rps6|Sp1|Ccr2|Anxa1|Bak1|Inhba|Fcer1g|Rps14|Zfp36|Ptpn2|Pde4b
GO:1903036	positive regulation of response to wounding	0.412844	1.63e-10	Tnfrsf1a|Snx4|Fcgr1|Nfkbia|Tlr2|Ldlr|Adam8|Ctss|Nfe2l2|Nod2|F2r|Ptger4|Gpsm3|Il1b|Tnfsf11|Pdpn|Cd24a|Hyal2|Fabp4|Il1rl1|Rps19|Tlr4|Il6|Tarm1|Plek|Ccl3|Cd36|Il33|Serpinf2|Xbp1|Ccr2|Ano6|Myd88|Anxa1|C3|Hbegf|Tnfrsf11a|Ccr7|Cd28|Il17ra|Fcer1g|Ppard|Ccl24|Tnf|Selp
GO:0060548	negative regulation of cell death	0.234795	1.73e-10	Clcf1|F2r|En2|Fgf2|Fam129b|Eif2ak2|Adam8|Stat3|Pim3|Naca|Fas|Smad6|Gclm|1810011O10Rik|Rps6ka3|Bag3|Dyrk3|Wisp1|Bdnf|Spry2|Atf5|Cited1|Cth|Kitl|Naip2|Zpr1|Myc|Bcl3|Efna1|Pdk4|Tex11|Cd74|Ripk1|Rps3a1|Tpt1|Cebpb|Il19|Usp47|Ccr7|Hspa5|Pim1|Ifi202b|Pf4|Psmc1|Pa2g4|Tnfaip8|Aatf|Tnfrsf1b|Slc35f6|Hcls1|Mydgf|Ackr3|Casp3|Casp8|Ptpn1|Txn1|Qars|Mdm2|Jun|Zc3h12a|Tnfrsf22|Atf4|Sfn|Parl|Btc|Cav1|Rhbdd1|Cdk11b|…
GO:0030162	regulation of proteolysis	0.244108	2.14e-10	Cstb|Aurka|Tfpi|Hfe|Myh9|Gm5483|Psme4|Klf4|Cst7|Psmc6|Ctla2a|C3|Mtm1|Cyr61|Rnf19a|Psmc4|Diablo|Adrm1|Fadd|Ddx3x|Bst2|Tnfsf14|Ubxn1|Plgrkt|Nle1|Zfand2a|Plaur|Dap|Nr1h3|Psmb8|Lck|Nlrp3|Cep192|Sirt1|Xbp1|Mgmt|Bax|Serpinb6a|Il33|Cdc6|Pidd1|Senp1|Tnf|Adam9|Rnf138|Bcl2l12|Aim2|Psmc2|Birc2|Serpina3m|Rps3|Snx33|Pycard|Anapc4|Timp1|Fn1|Serpinb2|Serpinh1|Chac1|Ecm1|Gba|Casp1|Apaf1|Vil1|Rpl5|Hspd1|Serping1|…
GO:0030198	extracellular matrix organization	0.331633	2.59e-10	Tnfrsf11b|Mmp13|Tgfbi|Has1|Serpinf2|Adamtsl4|Bcl3|Hapln2|Col11a1|Col27a1|Serpinb5|Ccdc80|Itgb3|Has2|Col5a2|Cyp1b1|Hsd17b12|Lcp1|Anxa2|Prdx4|Loxl2|Gfap|Itgb1|Ripk1|Fbln5|Cyr61|Ddr2|Eln|P3h1|Crispld2|Acan|Foxf2|Sh3pxd2b|Efemp2|Nid1|Col5a3|Nfkb2|Plod3|Adamts9|Cd36|Myo1e|Thbs1|Col2a1|Vwa1|Ripk3|Tnf|Tgfb1|Thbs4|Lamc2|Lox|Col18a1|Postn|Col3a1|Ctss|Fbln2|Serpinh1|Col4a1|Lum|Pdpn|B4galt1|Ero1l|Spint1|Mdm…
GO:1901701	cellular response to oxygen-containing compound	0.243612	2.6e-10	Jun|Mdm2|Atf4|Zc3h12a|Trib3|Ptpn1|Txn1|Ccl2|Plscr3|Prdx1|Vdr|Yes1|Tnfrsf1b|Col4a1|Lars|Col16a1|Ruvbl2|Nox4|Pawr|Cav2|Arid5a|Pcsk9|Pxn|Trem2|Zfp703|Npas4|Kcnq1|Ly86|Tgfb1|Eif4ebp1|Tlr4|Cdk6|Icam1|Mgst1|Trp53inp1|Traf6|Cd36|Myo1c|Cav1|Gpd1|Aldh1a2|Sgk1|P2ry6|Calcrl|Spidr|Stat3|Cxcl16|Pim3|Irf3|Ncf1|Sesn2|Trib1|Mrc1|Myd88|Spon2|Abca1|Rap1b|Ezh2|Col6a1|Col5a2|Cd14|Cyp1b1|Cebpb|Ly96|Pdk4|Casp4|Gch1|Zf…
GO:0042060	wound healing	0.295775	2.87e-10	Cnn2|Pros1|Gpx1|Mmp12|Elk3|Apod|Trim72|Prcp|Slc7a11|Fgf2|Fga|F2r|Adamts18|Ajuba|Naca|F2rl2|Procr|Anxa2|Itgb3|Lbh|Hps5|Thbd|Ezh2|Ccr2|Ano6|Anxa1|Hbegf|Cyr61|Myh9|Myh2|Serpinf2|Flna|Tfpi|Sdc4|Clic1|Ifrd1|Pecam1|Plek|Serping1|Hif1a|B4galt1|Pdpn|Dysf|Stxbp3|Tfpi2|Vil1|Cd151|Tnfrsf12a|F13a1|Anxa5|Cd109|C1qtnf1|Eng|Pf4|Nfe2l2|Sdc1|Hmox1|Mustn1|Fn1|Ptpn6|Fcer1g|Ppard|Selp|Kng2|Slc11a1|Anxa8|Sepn1|Vcl|Tl…
GO:0043062	extracellular structure organization	0.329949	3.31e-10	Serpinb5|Ccdc80|Bcl3|Hapln2|Adamtsl4|Col27a1|Col11a1|Tgfbi|Has1|Serpinf2|Tnfrsf11b|Mmp13|Cyr61|Fbln5|Prdx4|Loxl2|Itgb1|Ripk1|Gfap|Itgb3|Has2|Col5a2|Anxa2|Lcp1|Hsd17b12|Cyp1b1|Crispld2|P3h1|Eln|Ddr2|Col5a3|Nfkb2|Nid1|Efemp2|Acan|Foxf2|Sh3pxd2b|Ripk3|Thbs1|Col2a1|Vwa1|Adamts9|Plod3|Cd36|Myo1e|Col18a1|Postn|Lox|Lamc2|Tgfb1|Tnf|Thbs4|Serpinh1|Col4a1|Fbln2|Col3a1|Ctss|Eng|Mdm2|Sox9|Ero1l|Spint1|Lum|B4…
GO:0030593	neutrophil chemotaxis	0.485714	3.32e-10	Ccr7|Ccl24|Fcer1g|Ccl6|Pde4b|Cd74|Thbs4|Cxadr|Ccl3|Rac2|Vav1|Cxcl2|Ccl12|Cxcl3|Ccl5|Ccl4|Il1b|Itga1|Ccl25|Nckap1l|Ccl2|Cxcl1|Ccl9|Trem1|Ccl7|Ccl11|Pf4|C5ar1|Spp1|Trem3|Itga9|C3ar1|Ppbp|Nod2
GO:0002821	positive regulation of adaptive immune response	0.45679	3.33e-10	H2-M3|Il12rb1|Pycard|Fadd|Arid5a|Tap2|Nod2|Clcf1|Fcgr1|Cd24a|Hspd1|Rsad2|B2m|H2-Ab1|Cd40|Tnfrsf13c|Pvr|Nlrp3|Sirt1|Hlx|Il6|Irf1|Fzd5|Fcer1g|Tnf|Stat6|Tgfb1|Cd74|Hpx|Anxa1|Ccr2|Slc11a1|Ada|Exosc3|Cd28|Ccr7|C3
GO:0002764	immune response-regulating signaling pathway	0.297491	3.64e-10	Tlr2|Havcr2|Clec4d|H2-M3|Pawr|C3ar1|Rsad2|Zc3h12a|Cd180|Nckap1l|Cactin|Eif2b2|Bcl10|Rnf125|Hspd1|Tlr4|Ddx60|Ctsh|Cyba|Irak3|Dhx58|Irf1|Cd86|Mapkapk3|Irgm2|Tlr6|Bax|Cd36|Rela|Myo1g|Cav1|Clec7a|Birc2|Nploc4|Plscr1|Lat2|Wdfy1|Erbin|Rps3|Ada|Rc3h1|Ptpn6|Fcer1g|Skap2|Zc3hav1|Pde4b|Ptpn2|Tlr1|Nfkbia|Fcgr1|Ifih1|C5ar1|Nod2|Riok3|Lck|Eif2b3|Irak4|Rps6ka3|Arf6|Ezr|Rab7b|Pik3ap1|Fcgr4|Irf4|Sh2b2|Cd40|Trim3…
GO:0001934	positive regulation of protein phosphorylation	0.234261	3.9e-10	Cd36|Gpr183|Lats1|Map3k8|Trf|Cav1|Tgfa|Acvr1|Tlr4|Ccnl2|Icam1|Psrc1|Ripk3|Jtb|Thbs4|Ccnl1|Tgfb1|Ccl6|Tlr1|Slc11a1|Osm|Ppp1r15a|Chil1|Nox4|Cav2|Il6ra|Pxn|Mdfic|Trem2|Gpnmb|Ralb|Ackr3|Mydgf|Hcls1|Edn1|Yes1|Zc3h12a|Jun|Ccl2|C1qtnf1|Gdf15|Txn1|Ptpn1|Ereg|Eng|Zak|Cd40|S1pr2|Kitl|Serpinf2|Csf3|Map3k14|Pecam1|Gadd45a|Lmnb1|Ccl24|Gadd45b|Gcnt2|Map2k3|Cd74|Ripk1|Parp9|Efna1|Rap1b|Ezh2|Myd88|Csf1|Prkcdbp|C…
GO:0031326	regulation of cellular biosynthetic process	0.17675	4.25e-10	Gm44805|Yrdc|Trim6|Murc|Zbtb21|Csf3|Cth|Arap1|Sarnp|Myc|Rbpj|Myrf|Zpr1|Zfp54|Slc45a3|Bud31|Hsf2|Cct7|Nufip1|Map2k3|Ripk1|Irf7|Uhrf1|Ajuba|Naca|Samd4|Ttf2|Prrx2|Sesn2|Pkn2|Cct5|Irf3|Fam129b|Tfeb|Iars|Foxf2|Med13|Serp1|Creb3|Runx1|Parp14|Med20|Zfp281|Cdk6|Eif4ebp1|Wdr43|Cav1|Cd36|Srsf5|Pdlim1|Smarce1|Nol11|Sox7|Polr1e|Zfp692|Slc11a1|Brms1|Rrp8|Ccnl1|Pcgf6|Tgfb1|Tlr1|Dmbx1|--|Vcp|Pa2g4|Parp10|Id2|Ti…
GO:0033554	cellular response to stress	0.202263	4.61e-10	Casp4|Ppp1r15b|Gfap|Ripk1|Map2k3|Parp9|Cdkn2aip|Uhrf1|Myd88|Ezh2|Serpinf2|Myc|Rbpj|Ctsl|Nupr1|Pold4|Zfp36l1|Sprtn|Fas|Kif22|Dyrk3|Creb3|Serp1|Chchd2|Eif2ak2|Zswim7|Ncf1|Sesn2|Ddit3|Eef1e1|Rps27l|Ajuba|Thbs4|Vcp|Mcm10|Rrp8|Nploc4|Herpud1|Sfn|Smc5|Myof|Map3k8|Cav1|Cd36|Rhbdd1|Pdia5|Angptl4|Nsfl1c|Cops5|Cdk6|Bbc3|Edn1|Bmt2|Cry1|Bcap31|Casp3|Ralb|Ackr3|Prdx1|Fbxo4|Trib3|Per1|Stbd1|Atf4|Zc3h12a|Mdfic|…
GO:0042327	positive regulation of phosphorylation	0.231417	4.87e-10	Sh3glb1|Hsph1|Npm1|Lck|Tnfsf11|Cd80|Igfbp3|Il11|Plaur|Eda2r|Cd24a|Hgf|Ptges3|Glipr2|Dlg1|Pik3r5|Ddx3x|Fga|Nod2|Hax1|Il21|Lgals9|Cyr61|Sphk1|Tnfrsf11a|Hbegf|Inhba|C3|Itgb3|Fgf21|Il6|Htr2b|Hfe|Ctgf|Rplp1|Ccl4|Il1b|Ghr|Sox9|Nckap1l|Nbn|Pik3r6|Ccl9|Ccl7|Tgfbr2|Havcr2|Socs1|Fam129a|Bnip2|Pycard|Ccr1|Iqgap1|Cks1b|Il6st|Rps3|Fzd5|Itga5|Lif|Adam9|Tnf|Hpx|Ltbr|Irgm2|Acvrl1|Ccl3|Ccl12|Ryk|Xbp1|Prom2|Prok2|…
GO:1903708	positive regulation of hemopoiesis	0.357143	4.92e-10	Adam8|Pf4|Ccr1|Trib1|Inpp5d|H2-M3|Il21|Hax1|Id2|Fadd|Jag1|Il4ra|Socs1|Tgfbr2|Tnfsf9|Stat3|Casp8|Hif1a|Pik3r6|Il2rg|Hcls1|Lck|Cxcl1|Mmp14|Nckap1l|Tnfsf11|Fes|Rhoa|Nlrp3|Hsp90aa1|Isg15|Kitl|Csf3|Xbp1|Hlx|Rab7b|Zfp36l1|Il6|Irf1|Itgb3|Dusp10|Ripk1|Cd74|Fos|Lif|Tgfb1|Tnf|Il15ra|Ccr2|Lgals9|Anxa1|Csf1|Inhba|Ada|Ccr7
GO:0030595	leukocyte chemotaxis	0.362416	5.26e-10	Ccr7|Ccr2|Csf1|Anxa1|Ano6|Thbs4|Cd74|Pde4b|Ccl6|Fcer1g|Il17ra|Ccl24|Vav1|Cxcl2|Ccl3|Rac2|Rps19|Cmklr1|Cxadr|Scg2|Ccl4|Ccl5|Cxcl3|Gpr183|Ccl12|Cxcl1|Ccl2|Nckap1l|Ccl25|Tnfsf11|Swap70|Sbds|Itga1|Il1b|Gpsm3|Ccl11|Ednrb|Trem1|Ccl7|Ch25h|Ccl9|Cxcl16|Nod2|Ppbp|Trem3|Itga9|C3ar1|Rpl13a|Spp1|Adam8|C5ar1|Pf4|Ccr1|Tnfsf14
GO:0043903	regulation of symbiosis, encompassing mutualism through parasitism	0.35443	5.52e-10	Zfp639|Cd36|Trim25|Trim30a|Ccl5|Ccl4|Cav1|Rest|Isg15|Fam111a|Trim6|Cxcl5|Arg1|Tardbp|Ccl3|Anxa2|Apobec3|Isg20|Cd74|Zc3hav1|Pde12|Tnf|Zfp36|Ppie|Sp1|Plscr1|Ifitm2|Myd88|Oasl1|Lgals1|Bst2|Pkn2|Cav2|Eif2ak2|Chmp2a|Ctdp1|Nod2|Mdfic|Ddx3x|Irf8|Trim14|Parp10|Sqstm1|Ifitm1|Rrp1b|Ifitm3|Zc3h12a|Chmp4c|Rsad2|Ptx3|P4hb|Pabpc1|Jun|Stom|Cxcl1|Trim21
GO:1903037	regulation of leukocyte cell-cell adhesion	0.30315	5.94e-10	Ptpn6|Slfn1|Ptpn2|Tgfb1|Rps3|Cd244|Lgals8|Ada|Rc3h1|Traf6|Cd274|Nlrp3|Hsp90aa1|Ccl5|Cav1|Xbp1|Cd86|Irf1|Rac2|Ripk3|Pik3r6|Bcl10|Casp3|Il2rg|Hspd1|Il1b|Ephb4|Ccl2|Nckap1l|H2-Ab1|Pycard|Pawr|H2-M3|Il6st|Smad7|Il4ra|Socs1|Nfkbid|Tgfbr2|Havcr2|Cebpb|Ctla2a|Has2|Dusp10|Cd74|Ccr2|Lgals9|Anxa1|Tnfaip8l2|Ccr7|Lrrc32|Lgals1|Cd28|Tnfrsf13c|Hfe|Rhoa|Sdc4|Hlx|Tarm1|Il6|Arg1|Cd24a|Hsph1|Lck|Ccl25|Tnfsf11|Cd80…
GO:0019219	regulation of nucleobase-containing compound metabolic process	0.177192	6.1e-10	Ajuba|Naca|Ttf2|Samd4|Prrx2|Pkn2|Cct5|Sesn2|Fam129b|Irf3|Tfeb|Foxf2|Med13|Creb3|Runx1|Parp14|Trim6|Murc|Zbtb21|Csf3|Cth|Arap1|Myrf|Sarnp|Rbpj|Myc|Zfp54|Zpr1|Hsf2|Bud31|Map2k3|Ripk1|Nufip1|Cct7|Irf7|Uhrf1|Pa2g4|Parp10|Parp3|Id2|Timeless|Irx3|Nox4|Btk|Trib3|Zc3h12a|--|Ewsr1|Atf4|Hcls1|Fabp4|Yes1|Edn1|Fbxo4|Polr1d|Trip6|Lum|Med20|Zfp281|Cdk6|Wdr43|Cav1|Srsf5|Pdlim1|Smarce1|Cd36|Nol11|Sox7|Zfp692|Pol…
GO:1902105	regulation of leukocyte differentiation	0.311688	6.28e-10	Zfp36l2|Cd28|Ccr7|Lgals9|C1qc|Ccr2|Csf1|Anxa1|Cd74|Ripk1|Dusp10|Ctla2a|Cebpb|Itgb3|Il6|Hlx|Zfp36l1|Kitl|Myc|Nfam1|Rhoa|Rbp1|Tnfsf11|Lck|Fas|Cd24a|Tnfsf9|Zbtb7b|Hax1|Il21|Fadd|Adrm1|Trib1|Adam8|Inpp5d|Rc3h1|Ada|Il15ra|Tyrobp|Tgfb1|Tnf|Ptpn2|Lif|Fos|Ptpn6|Fstl3|Irf1|Ccl3|Cdk6|Pglyrp1|Tjp2|Hsp90aa1|Nlrp3|Xbp1|Mmp14|Nckap1l|Il2rg|Hcls1|Tmem176a|Casp8|Tmem176b|Pik3r6|Socs1|Il4ra|Nfkbid|Tgfbr2|Smad7|Id…
GO:0008284	positive regulation of cell proliferation	0.238325	6.33e-10	Sox11|Flt4|Rela|Xbp1|Sirt1|Ccl5|Prok2|Cxadr|Pramef8|Acvrl1|Cd86|Ptpn6|Grk5|Tnf|Lif|Rps3|Bloc1s2|Rps15a|Col18a1|Ada|Cd244|Sepn1|Fam98a|Pycard|Il6st|Ecm1|Hmox1|Havcr2|Tgfbr2|Fn1|Timp1|Dot1l|Gata6|Hif1a|Paxbp1|Il1b|Cdk4|Sox9|Nckap1l|Htr2b|Scg2|Plac8|Il6|Itgb3|Has2|Hilpda|Acer3|Hck|Tnc|Gdnf|Fgf21|Itgb1|Odc1|Shc4|Ccr2|Nfya|Folr2|Cyr61|Sphk1|Hbegf|Il12rb1|Dlg1|Ccar1|Tgif1|Fadd|Il21|Nod2|Tnfsf9|Il11|Cd2…
GO:0042273	ribosomal large subunit biogenesis	0.508197	6.7e-10	Las1l|Brix1|Nle1|Ftsj3|Rpl5|Gtpbp4|Rpl38|Rpl7l1|Rrp15|Nsa2|Npm1|Wdr55|Wdr74|Nip7|Rpl35|Rpl12|Rpf1|Sdad1|Nop16|Pes1|Nhp2|Ebna1bp2|Eif6|Rpl7a|Rpl26|Pak1ip1|Rpl35a|Mak16|Rpl14|Rsl1d1|Ppan
GO:0016310	phosphorylation	0.194158	6.83e-10	Cdc42se1|Cd80|Irak4|Sh3glb1|Clk1|Jak3|Eda2r|Cd24a|Ptges3|Glipr2|Kdr|Id1|Errfi1|Pik3r5|Ddx3x|Nod2|Il21|Nuak2|Chuk|Hbegf|Tnfrsf11a|Inhba|Stk40|Dcn|Mapkapk2|Drd1|Dusp10|Skp2|Il6|Runx3|Tlr13|Aurka|Rplp1|Mapk6|Twf1|Ctgf|Hfe|Rock1|Cactin|Nckap1l|Spry1|Cd109|Il1b|Flt1|Ghr|Cdk4|Sox9|Saa3|Cnksr3|Ccl7|Hif1a|Tgfbr2|Fn1|Stk32a|Pwp1|Bnip2|Amhr2|Rhoh|Spred1|Ptpn2|Lif|Tnf|Hpx|Slfn1|Srms|Clk4|Fzd5|Tbrg4|Hk3|Ptpn…
GO:0009892	negative regulation of metabolic process	0.18705	6.91e-10	Wfdc17|Polr1c|Apba3|Tnfrsf1b|Tfpi2|Spint1|Lyar|Mdm2|Jun|Ddx20|Gps2|Rnh1|Eng|Txn1|Ptpn1|Ereg|Cops2|Spry4|Pawr|Pf4|Nfil3|Cdt1|Fgfr1op|Bcl6b|Pcsk9|Hcar2|Cdyl|Zfp703|Sf3b3|Tnfaip8|Rps26|Smad7|Aatf|Lars|Ruvbl2|Nfkbid|Ppp1r14b|Zw10|Ercc1|Ppard|Hk2|Rnf149|Il1r2|Rgs2|D330045A20Rik|Nfkbie|Btg2|Mbd2|Ppp1r15a|Junb|A2m|Trp53inp1|Sfrp4|Mphosph10|Piwil2|Trf|Rest|Cdk2|Arrdc3|Dnajb1|Tlr4|Irf1|Bag3|Hyal2|Prrx1|Sm…
GO:0010556	regulation of macromolecule biosynthetic process	0.17718	7.7e-10	Itgb3|Klf4|Tcf12|Gdnf|Dnttip2|Mafk|Cyr61|Tead1|AI607873|Ccl4|Tlr7|Rab7b|Zfp275|Rpl26|Zbtb42|Nfatc3|Plac8|Spi1|Zfp397|Adgrg3|Npm1|Tchp|Taf4b|Cbfb|Zfp131|Egr2|Elk3|Dap|Med31|Aars|Dnajc2|Ccar1|Fadd|Klf2|Nfkbia|Taf7|Trnau1ap|Rnf4|Zfp36|Chek1|Tfec|Anxa3|Rps3|Birc2|Cct3|Il33|Etv3|Furin|Bdp1|Ino80|Gabpb1|Lmna|Rps6kb2|Gata6|Ddx39b|Sqstm1|Ednrb|Ngdn|Heatr1|Taf7l|Tle3|Cct2|Casz1|Zfp410|Pycard|Gabpa|Nfe2l2|…
GO:0043066	negative regulation of apoptotic process	0.236392	7.95e-10	Klf4|Gdnf|Hck|Itgb1|Stk40|Nes|Sphk1|Cyr61|Son|Rhoa|Htr2b|Rock1|Rps6|Aurka|Flna|Scg2|Snai1|Plac8|Il6|Alkbh1|Plaur|Lgmn|Clec5a|Gpx1|Nle1|Tcf7|Hsph1|Mcl1|Asns|Npm1|Yap1|Tnfsf14|Aars|Nuak2|Fadd|Ddx3x|Socs3|Fga|Nod2|Hax1|Id1|Hgf|Itga5|Cln8|Grk5|Tnf|Birc2|Zc3hc1|Ada|Bcl2l12|Ccl12|Ybx3|Ctnna1|Mgmt|Bax|Rela|Tsc22d4|Xbp1|Bdkrb2|Prok2|Ccl5|Sirt1|Pramef8|Lmna|Pdpn|Gata6|Hif1a|Hspd1|Vil1|Il1b|Fignl1|Sox9|Ptt…
GO:0007249	I-kappaB kinase/NF-kappaB signaling	0.329843	8.04e-10	Riok3|Nod2|F2r|Btk|Tnfsf14|Chuk|Pycard|Nfkbid|Nek6|Nfkbia|Casp1|Hmox1|Shisa5|Ecm1|Ajuba|Clec4n|Saa3|1810011O10Rik|Bcl10|Eda2r|Sqstm1|Prdx1|Trip6|Casp8|Tnfsf11|Per1|Nfkb2|Irak4|Tfg|Il1b|Zc3h12a|Map3k14|Flna|Nlrp3|Tlr7|Sirt1|Cth|Slc20a1|Trim25|Htr2b|Cd36|Traf6|Rela|Rock1|Rel|Ripk3|Ltbr|Bcl3|Tlr4|Rhoc|Il1rl1|Tnf|Zc3hav1|Ripk1|Golt1b|Cd74|Rhoh|Lgals1|Sphk1|Litaf|Faf1|Myd88|Nfkb1
GO:0010605	negative regulation of macromolecule metabolic process	0.189282	8.81e-10	Secisbp2|Ccl3|Cep192|Dusp16|Bdkrb2|Etv3|Bax|Serpinb6a|Sox11|Aim2|Bcl2l12|Birc2|Erbin|Rps3|Zfp36|Socs1|Hells|Timp1|Havcr2|Ecm1|Gba|Gabpa|Pycard|Plaa|Ccr1|Fam129a|Nbn|Vil1|Glis3|Ednrb|Sqstm1|Serping1|Gata6|Dot1l|Ptbp3|Tardbp|Spi1|Zbtb42|Sbno2|Ezr|Stc2|Flna|Sigirr|Ccl4|Cstb|Nkx6-2|AI607873|C3|Zfp36l2|Mtm1|Lgals9|Mafk|Snx6|Id3|Zglp1|Loxl2|Tiparp|Stat6|Klf4|Zfp869|Ctla2a|Itgb3|Taf7|Ubxn1|Ldlr|Anxa4|Hg…
GO:0043069	negative regulation of programmed cell death	0.235115	8.9e-10	Fadd|Ddx3x|Socs3|Fga|Nod2|Hax1|Tnfsf14|Nuak2|Aars|Id1|Hgf|Gpx1|Nle1|Tcf7|Plaur|Clec5a|Lgmn|Yap1|Hsph1|Asns|Npm1|Mcl1|Rps6|Aurka|Flna|Scg2|Rhoa|Htr2b|Rock1|Plac8|Il6|Alkbh1|Snai1|Gdnf|Hck|Itgb1|Klf4|Cyr61|Sphk1|Son|Stk40|Nes|Nfe2l2|Spp1|Hells|Serpinb2|Hmox1|Ccr5|Hspd1|Vil1|Pdpn|Hif1a|Gata6|Mt1|Nckap1l|Il1b|Fignl1|Pttg1ip|Sox9|Xbp1|Tsc22d4|Bdkrb2|Prok2|Sirt1|Ccl5|Ccl12|Ctnna1|Ybx3|Bax|Mgmt|Rela|Lmn…
GO:0009057	macromolecule catabolic process	0.218202	9.53e-10	Rnf125|Sqstm1|Apaf1|Psma5|Rpl5|Psmd14|Il1b|Pttg1ip|Sox9|Msn|Cdc20|Gm10146|Ccdc47|Plaa|Dis3|Snx33|Psmd6|Nfe2l2|Psmd4|Gba|Tcirg1|Timp1|Anapc4|Upf1|Rnf138|Sec22b|Rnf4|Cln8|Tnf|Adam9|Zfp36|Eif4a3|Faf1|Birc2|Psmc2|Ctsd|Il33|Tnfaip1|Trim25|Psma8|Bax|Rela|Xbp1|Rbm8a|Tatdn2|Cep192|Usp38|Sirt1|Senp1|Pdcd6ip|Ubap1l|Irak3|Secisbp2|Cdc6|Lgmn|Capn2|Cdc34|Chil3|Mettl16|Zfand2a|Rnf213|Sh3glb1|Psma1|Psmb8|Dnase2…
GO:0002274	myeloid leukocyte activation	0.382114	1.07e-09	Pycard|Batf|Snap23|Jmjd6|Snx4|Il4ra|Ldlr|Tgfbr2|Pla2g3|Havcr2|Hspd1|Hyal2|Jun|Relb|Dock2|Nr1h3|Traf6|Rbpj|Fes|Il33|Ccl5|Cd300lf|Tlr4|Sbno2|Il1rl1|Ltbr|Il18rap|Milr1|Irf4|Fcgr4|Ccl3|Rac2|Spi1|Fcer1g|Anxa3|Adam9|Tgfb1|Tlr1|Lcp2|Plscr1|Slc11a1|Ccr2|Lgals9|Lat2|Tyrobp|Cd244|Rhoh
GO:0034112	positive regulation of homotypic cell-cell adhesion	0.350318	1.11e-09	Cd80|Tnfsf11|H2-Ab1|Nckap1l|Ephb4|Ccl2|Il1b|Lck|Hsph1|Hspd1|Il2rg|Bcl10|Pik3r6|Pdpn|Cd24a|Havcr2|Tgfbr2|Tnfsf9|Socs1|Il4ra|Fadd|Il21|Il6st|H2-M3|Il12rb1|Tnfsf14|Adam8|Pycard|Cd28|Ccr7|Lgals1|Ada|Cd244|Lgals8|Rps3|Anxa1|Lgals9|Ccr2|Tgfb1|Cd74|Dusp10|Has2|Irf1|Cd86|Il6|Hlx|Xbp1|Cav1|Ccl5|Nlrp3|Hsp90aa1|Cd274|Rhoa|Tnfrsf13c|Traf6
GO:0048869	cellular developmental process	0.175102	1.11e-09	Ccr1|Clec4d|Sla|Il6st|Nfe2l2|Gabpa|Iqgap1|Rai14|Tle3|Hfm1|Taf7l|Casz1|Sqstm1|Sema3g|Pdpn|Gata6|Ptbp3|Vil1|Ednrb|Trpm1|Gpr4|Dock1|Lmna|Ctnna1|Il33|Tbce|Etv3|Ostn|Itga5|Zfp36|Grk5|Lama5|Nfkbia|Klf2|Fblim1|Tnfsf9|Pabpc4|Fadd|Dnase2a|C1galt1|Tchp|Lck|Egr2|Elk3|Igfbp3|Cbfb|Taf4b|Clec5a|Nle1|Adgrg3|Col11a1|Col24a1|Rab7b|Rsl1d1|Spi1|Plac8|Fes|Htr2b|Myh9|Lgals9|Gpatch4|C1qc|Vwf|Clec4e|Gldn|Mtm1|Cyr61|Tcf…
GO:0050896	response to stimulus	0.160761	1.14e-09	Map2k3|Ripk1|Uhrf1|Cdkn2aip|Tnnc1|Prkcdbp|Bud31|Cth|Gab2|Rbpj|Myh2|Ppef1|Pla2g4a|Murc|Fas|Med13|Tfeb|Rpl39|Rps2|Pkn2|Jak2|Pxk|Gpx3|Ajuba|Esm1|Tgfb1|Tlr1|Ly86|Polr3b|Vcp|Arhgef40|Pkd2l1|Chil1|Fermt3|Acpp|Kng2|Slc11a1|Osm|Anxa8|Cav1|Map3k8|Sfn|Btc|Gpr183|Rhbdd1|Cd36|Itga2b|Myo1g|Slc20a1|Itgb2|Mapkapk3|Cdk6|Rpl11|Eif4ebp1|Yes1|Slc35f6|Edn1|Scd4|Ackr3|Rasip1|Ralb|Prokr1|Trib3|Wfikkn1|Gpr151|Il6ra|Pxn…
GO:0045766	positive regulation of angiogenesis	0.407767	1.16e-09	Xbp1|Sirt1|Adm2|Cd40|Acvrl1|Ctsh|Cela1|Erap1|Itgb1|Anxa3|Itga5|Adm|Ccl24|Cyp1b1|Chil1|Sphk1|Pdcl3|C3|Anxa1|Sp1|Nos3|C3ar1|Pxn|Fgf2|Hyal1|C5ar1|Stat3|Tgfbr2|Rras|Ecm1|Hmox1|Ccl11|Mydgf|Pik3r6|Hif1a|Angptl3|Gata6|Hdac7|Eng|Lrg1|Il1b|Zc3h12a
GO:0050863	regulation of T cell activation	0.302419	1.18e-09	Tgfb1|Ptpn2|Slfn1|Ptpn6|Rc3h1|Ada|Cd244|Lgals8|Rps3|Xbp1|Ccl5|Cav1|Hsp90aa1|Nlrp3|Cd274|Traf6|Ripk3|Rac2|Cd86|Irf1|Hspd1|Il2rg|Bcl10|Casp3|Pik3r6|H2-Ab1|Nckap1l|Ephb4|Ccl2|Il1b|Il6st|H2-M3|Pawr|Pycard|Havcr2|Tgfbr2|Nfkbid|Socs1|Il4ra|Smad7|Cd74|Dusp10|Cebpb|Ctla2a|Ccr7|Lrrc32|Lgals1|Cd28|Tnfaip8l2|Anxa1|Lgals9|Ccr2|Sdc4|Rhoa|Hfe|Tnfrsf13c|Arg1|Il6|Tarm1|Hlx|Cd24a|Cd80|Tnfsf11|Lck|Hsph1|Fadd|Adrm1…
GO:0060759	regulation of response to cytokine stimulus	0.440476	1.31e-09	Sphk1|Csf1|Irgm1|Cd74|Parp9|Hpx|Casp4|Irf7|Il1r2|Ptpn2|Nlrc5|Klf4|Arg1|Irak3|Il6|Irgm2|Trim6|Ccl5|Cd300lf|Cav1|Sigirr|Zbp1|Cactin|Mmp12|Cd24a|Parp14|Il1r1|Socs1|Ifih1|Il1rn|Ecm1|Casp1|Trem2|Il6st|Fadd|Pycard|Irf3
GO:0050789	regulation of biological process	0.155499	1.47e-09	Psma6|Id3|C3|Ssbp1|Crh|Lgals1|Sphk1|Ctla2a|Odc1|Exosc2|Zglp1|Tiparp|Orai1|Fubp1|Loxl2|Clic1|Chrnb1|Stc2|Cct8|Sh2b2|Rhoa|Cstb|Flna|Sdc4|Irf5|Rps6|B2m|Hsph1|Midn|Sdk1|Capn2|--|Srfbp1|Nras|Mettl16|Cdc34|Gpx1|Irf8|Ucn2|Vsig4|Il12rb1|Psmc4|Itga9|Jmjd6|Alox5ap|Tspan31|Tyrobp|Aim2|Fubp3|Gfer|Eaf2|Trim16|Adam9|Birc3|Cxadr|Ltbr|Cdc6|Creb3l2|Secisbp2|Ccl3|Arf2|Tnfaip1|Sox11|Ahctf1|Tshr|Mamstr|Fignl1|Serpin…
GO:0050729	positive regulation of inflammatory response	0.471429	1.61e-09	Nod2|Ptger4|Adam8|Ctss|Ldlr|Tnfrsf1a|Snx4|Fcgr1|Nfkbia|Tlr2|Fabp4|Hyal2|Cd24a|Tnfsf11|Gpsm3|Il1b|Il33|Il6|Tarm1|Ccl3|Il1rl1|Rps19|Tlr4|Tnf|Fcer1g|Il17ra|Ccl24|C3|Tnfrsf11a|Ccr7|Cd28|Ccr2|Myd88
GO:1904018	positive regulation of vasculature development	0.392857	1.66e-09	Cela1|Ctsh|Acvrl1|Cd40|Adm2|Sirt1|Xbp1|Sp1|Anxa1|C3|Pdcl3|Chil1|Sphk1|Cyp1b1|Adm|Ccl24|Itga5|Anxa3|Itgb1|Erap1|Hmox1|Ecm1|Rras|Asb4|Tgfbr2|Stat3|C5ar1|Hyal1|Fgf2|Pxn|Nos3|C3ar1|Zc3h12a|Il1b|Ephb4|Lrg1|Eng|Hdac7|Gata6|Hif1a|Angptl3|Pik3r6|Mydgf|Ccl11
GO:0043085	positive regulation of catalytic activity	0.21392	1.68e-09	Gch1|Map2k3|Tor1aip2|Cd74|Ripk1|S100a10|Ncf2|Efna1|Arhgap11a|Ccl24|Gadd45b|Psme2b|Ccr7|Hspa5|Ezh2|Pdcd5|Csf1|Bak1|Picalm|Ahsa1|Kitl|Map3k14|Arap1|Zak|Cd40|Myc|Gm44805|Ranbp1|Lmnb1|Murc|Gadd45a|Ccl11|1810011O10Rik|Gclm|Fas|Arhgap28|Psme2|Spry2|Ccl25|Fgf2|F2r|Acer2|Cdkn1a|Clpx|Adam8|Plekhg6|Trib1|Eif2ak2|Ncf1|Ddr2|Map3k6|Gtf2f1|Tax1bp3|Ajuba|Rps27l|Nek6|Zc3hav1|Ccnl1|Tgfb1|Ccl6|Tlr1|Ppard|Arhgef15|…
GO:0006366	transcription from RNA polymerase II promoter	0.19395	1.72e-09	Gnl3|Gabpa|Nfe2l2|Ctdp1|Gmeb2|Ecm1|Ice2|Dot1l|Gata6|Sqstm1|Ednrb|Erg|Glis3|Taf7l|Mamstr|Il33|Sox11|Etv3|Ino80|Ccl3|Creb3l2|Gabpb1|Lmna|Kdm6b|Rnf4|Zfp36|Chek1|Tfec|Fubp3|Bcl2l12|Dlg1|Nfxl1|Fadd|Tgif1|Hax1|Psmc4|Klf2|Nfkbia|Irf8|Anxa4|Creb3l1|Insig1|Taf7|Il11|Lmcd1|Npm1|Hsph1|Taf4b|Hnrnpab|Zfp131|Tnfsf11|Cbfb|Egr2|Elk3|Yap1|Med31|Tead1|AI607873|Rhoa|Nkx6-2|Irf5|Ezr|Zbtb42|Sbno2|Nfatc3|Plac8|Spi1|Dd…
GO:0070371	ERK1 and ERK2 cascade	0.313364	1.79e-09	C5ar1|Dlg1|Fgf2|F2r|Nod2|Fga|Clcf1|Glipr2|Ccl11|Spry2|Tnfsf11|Ccl25|Atf3|Myc|Ctgf|Htr2b|Ccl4|Serpinf2|Ezr|Zfp36l1|Epha2|Ccl24|Dusp10|Cd74|Gcnt2|Fgf21|Rap1b|Prkcdbp|Tnfrsf11a|Zfp36l2|Cyr61|Pycard|Ccr1|Nox4|Trem2|Rras|Fn1|Gpnmb|Havcr2|Ccl7|Itgav|Ccl9|Cnksr3|Ackr3|Sox9|Jun|Il1b|Spry4|Ccl2|Spry1|Ptpn1|Cd36|Gpr183|Ccl12|Trf|Ccl5|Xbp1|Tlr4|Ctsh|Ccl3|Icam1|Ptpn6|Ptpn2|Lif|Ccl6|Tgfb1|Spred1|Chil1
GO:0031324	negative regulation of cellular metabolic process	0.188264	1.82e-09	Spry2|Apod|Atf3|Nfkb2|Bach1|Pabpc1|Relb|Mmp12|Tlk2|Smad6|Hyal2|Prrx1|Bag3|Smad5|Serpinf1|Srp9|Stat3|Ubn1|Trim66|Myef2|Acer2|Cdkn1a|Inpp5d|Itih2|Trib1|Usp47|Picalm|Bak1|Mta2|Fxr1|Ikzf1|Ifi202b|Rps7|Gatad2a|Nlrc5|Efna1|Rps14|Gadd45b|Cyp1b1|Cebpb|Gadd45a|Nmi|Pinx1|Bcl3|Cela1|Eprs|Eif2s1|Cited1|Eif6|Trim30a|Zfp639|Ptpn1|Txn1|Ereg|Eng|Spry4|Cops2|Jun|Mdm2|Ddx20|Gps2|Tnfrsf1b|Tfpi2|Lyar|Spint1|Polr1c|W…
GO:1903039	positive regulation of leukocyte cell-cell adhesion	0.348387	2.03e-09	Fadd|Il6st|Il21|Tnfsf14|Il12rb1|H2-M3|Adam8|Pycard|Tnfsf9|Tgfbr2|Havcr2|Il4ra|Socs1|Hspd1|Il2rg|Bcl10|Pik3r6|Cd24a|Tnfsf11|H2-Ab1|Cd80|Ephb4|Ccl2|Nckap1l|Il1b|Hsph1|Lck|Xbp1|Hsp90aa1|Nlrp3|Cav1|Ccl5|Rhoa|Cd274|Traf6|Tnfrsf13c|Il6|Irf1|Cd86|Hlx|Tgfb1|Dusp10|Cd74|Has2|Ada|Cd28|Ccr7|Lgals1|Lgals8|Cd244|Anxa1|Rps3|Ccr2|Lgals9
GO:0048646	anatomical structure formation involved in morphogenesis	0.213251	2.22e-09	Sox18|Pdpn|Gata6|Hif1a|Plekho1|Bcl10|Adamts1|Pik3r6|Atp8b1|Ifitm1|Apaf1|Sf3b6|Emcn|Erg|Dnah8|Scgb3a1|Tnfrsf12a|Sox9|Il1b|Cd109|Spry1|Mafb|Hmox1|Ecm1|Tgfbr2|Fn1|Ptpn6|Fzd5|Kdm6b|Itga5|Anxa3|Tnf|Adam9|Spred1|Adam15|Actn1|Ada|Col18a1|Bax|Flt4|Ccl12|Sox11|Prok2|Sirt1|Xbp1|Cd9|Gpr4|Thbs1|Acvrl1|Tmod3|Hdac7|Capn2|Angptl3|Nle1|Gng5|Rnf213|Gpx1|C1galt1|Tchp|Meox1|Elk3|Egr2|Tnfsf14|Mmp19|Ubp1|Jmjd6|Nos3|T…
GO:1903900	regulation of viral life cycle	0.380165	2.25e-09	Ifitm1|Rrp1b|Ifitm3|Zc3h12a|Ptx3|Chmp4c|Rsad2|P4hb|Pabpc1|Jun|Stom|Trim21|Pkn2|Bst2|Cav2|Eif2ak2|Chmp2a|Ctdp1|Mdfic|Ddx3x|Trim14|Parp10|Apobec3|Isg20|Cd74|Zc3hav1|Pde12|Zfp36|Tnf|Sp1|Ppie|Plscr1|Ifitm2|Oasl1|Lgals1|Zfp639|Trim25|Trim30a|Ccl4|Ccl5|Isg15|Rest|Fam111a|Trim6|Tardbp|Ccl3
GO:0031399	regulation of protein modification process	0.199572	2.25e-09	Tgfbr2|Fn1|Bnip2|G6pdx|Dcun1d5|Pwp1|Cd109|Il1b|Ghr|Sox9|Pttg1ip|Cactin|Spry1|Nckap1l|Cnksr3|Paxbp1|Ccl7|Rpl5|Rrp1b|Mecom|Arr3|Acvrl1|Irak3|Ccl12|Ryk|Rela|Xbp1|Hsp90aa1|Prok2|Ccl5|Sirt1|Spred1|Arrdc4|Fzd5|Ptpn6|Lif|Ptpn2|Tnf|Slfn1|Hpx|Id1|Errfi1|Eed|Phactr4|Glipr2|Pik3r5|Ddx3x|Nod2|Il21|Cdc42se1|Swap70|Cd80|Rassf1|Eda2r|Cd24a|Nifk|Tspo|Il6|Twf1|Hfe|Ctgf|Rock1|Tlr13|Rplp1|Stk40|Dcn|Drd1|Hbegf|Tnfrs…
GO:0010952	positive regulation of peptidase activity	0.380165	2.33e-09	Psme2b|Aim2|Cyr61|Pdcd5|Bak1|Picalm|Rps3|Psme4|Tnf|Efna1|Vcp|Pidd1|Pmaip1|Bbc3|Senp1|Ctsh|Rest|Nlrp3|Cav1|Sirt1|Myc|Bax|Sox7|Dap|Mmp14|Lck|Psmd14|Apaf1|Bcap31|Hspd1|Fas|Psme2|Casp8|Bcl10|Fn1|Tnfrsf10b|Rps27l|Casp1|Acer2|F2r|Diablo|Adrm1|Fadd|Ddx3x|Clpx|Pycard
GO:0050865	regulation of cell activation	0.255125	2.85e-09	Exosc3|Tnfaip8l2|Cd28|Ccr7|Lrrc32|Lgals1|Zfp36l2|Myd88|Anxa1|Lgals9|Ccr2|Stat6|Dusp10|Cd74|Cebpb|Ctla2a|Plek|Tarm1|Milr1|Il6|Arg1|Zfp36l1|Hlx|Sdc4|Cd300lf|Nfam1|Rhoa|Fes|Tnfrsf13c|Cd40|Hfe|Tnfsf11|Cd80|Nr1h3|Hsph1|Lck|Fas|Cd24a|Ldlr|Tnfsf9|Vsig4|Zbtb7b|Snx4|Adamts18|Fadd|Adrm1|Nod2|Cdkn1a|Il21|Clcf1|Tnfsf14|Dlg1|Inpp5d|Il12rb1|Adam8|Ada|Rc3h1|Lgals8|Cd244|Rps3|Plscr1|Il15ra|Ptpn2|Selp|Tgfb1|Slfn1…
GO:0002699	positive regulation of immune effector process	0.353741	2.85e-09	Rac2|Irf1|Arg1|Dhx58|Vav1|Il6|Il18rap|Ddx60|Hlx|Tlr4|Rps19|Xbp1|Nlrp3|Pvr|Il33|Fes|Cd36|Cd40|Ccr7|Cd28|Exosc3|C3|Cd244|Anxa1|Spon2|Ccr2|Tnf|Stat6|Tgfb1|Cd74|Hpx|Zc3hav1|Fzd5|Fcer1g|Il4ra|Fcgr1|Slamf6|Klk7|Snx4|Fadd|Arid5a|Clcf1|Il21|Nod2|Tap2|H2-M3|Ccl2|Cxcl1|B2m|Rsad2|Hspd1|Cd24a
GO:0098542	defense response to other organism	0.256351	3.4e-09	Nod2|Tmem173|Fga|Tnfsf8|Fadd|Riok3|Trem3|C5ar1|Bst2|Eif2ak2|Irf3|Ncf1|Il12rb1|Ifih1|Iigp1|Lyz2|Irf8|Fcgr1|Hyal2|Trem1|--|Gsdmd|Cxcl1|Tfeb|Rpl39|Mmp12|Tlr7|Cxcl10|Isg15|Map3k14|Irf5|Rbpj|Cd40|Naip2|Trim30a|Il6|Irf4|Arg1|Plac8|Oasl2|Kcnj8|Bcl3|Gbp3|Parp9|Nlrc5|Irf7|Hck|Apobec3|Il17ra|Cebpb|Epha2|Isg20|Oasl1|Clec4e|Gbp7|Adamts5|Lgals9|Spon2|Myd88|Ddx41|Ifitm2|Pycard|Batf|Pf4|Clec4d|H2-M3|Il4ra|Gbp2|…
GO:0002224	toll-like receptor signaling pathway	0.443038	3.41e-09	Rps6ka3|Hspd1|Arf6|Cd180|Rsad2|Cactin|Irak4|Nod2|Tlr2|Nfkbia|Havcr2|Ly96|Cd14|Tlr1|Irf7|Myd88|Wdfy1|Birc2|Mapkapk2|Trim30a|Cd36|Tlr6|Tlr13|Cav1|Cd300lf|Tlr7|Cyba|Rab7b|Tlr4|Mapkapk3|Irf1|Irf4|Cd86|Pik3ap1|Irak3
GO:0005102	receptor binding	0.205758	3.75e-09	Eng|Ereg|Lama3|Lrg1|Gdf15|Ccl2|Wfikkn1|Yes1|Edn1|Cry1|Bcap31|Cd151|Itgav|Vdr|Trip6|Rtp4|Gpnmb|Rer1|Gusb|Smad7|Col16a1|Pcsk9|Arid5a|Cpne3|Il6ra|Pxn|Cav2|H2-M3|Btk|Pf4|Tln1|Fermt3|Cdh5|Pdcl3|Calca|Osm|Kng2|Osgin1|Penk|Tgfb1|Pilra|Tlr1|Ccl6|Pdgfa|Thbs4|Vcp|Ppard|Trh|Sema3f|Ssfa2|Icam1|Tspan4|Arpp19|Dnajb11|Eci2|Col2a1|Dok5|Tlr4|Cxcl3|Btc|Cav1|Tgfa|Trf|Plat|A2m|Adm2|Lats1|Myo1c|Smarce1|Cd36|Bdnf|Ccl2…
GO:0050870	positive regulation of T cell activation	0.346405	3.82e-09	Lgals9|Ccr2|Rps3|Anxa1|Lgals8|Cd244|Cd28|Ccr7|Lgals1|Ada|Cd74|Dusp10|Tgfb1|Hlx|Cd86|Irf1|Il6|Tnfrsf13c|Traf6|Rhoa|Cd274|Ccl5|Cav1|Hsp90aa1|Nlrp3|Xbp1|Lck|Hsph1|Il1b|Nckap1l|Ccl2|Ephb4|Cd80|Tnfsf11|H2-Ab1|Cd24a|Bcl10|Pik3r6|Il2rg|Hspd1|Socs1|Il4ra|Havcr2|Tgfbr2|Tnfsf9|Adam8|Pycard|Il12rb1|H2-M3|Tnfsf14|Il21|Il6st|Fadd
GO:0002824	positive regulation of adaptive immune response based on somatic recombination of immune receptors built from immunoglobulin superfamily domains	0.447368	4.09e-09	Fcgr1|H2-M3|Il12rb1|Clcf1|Nod2|Tap2|Arid5a|Fadd|B2m|Rsad2|H2-Ab1|Cd24a|Hspd1|Hlx|Irf1|Il6|Cd40|Tnfrsf13c|Pvr|Nlrp3|Ccr2|Slc11a1|Anxa1|C3|Cd28|Ccr7|Ada|Exosc3|Fcer1g|Fzd5|Hpx|Stat6|Tnf|Tgfb1
GO:0002253	activation of immune response	0.278846	4.15e-09	Klhl6|Cfp|Ly96|Cd14|Irf7|Lcp2|Themis2|Myd88|Mapkapk2|C1qc|Cd28|Ccr7|C3|Lpxn|Nfam1|C1qb|Trim30a|Tlr13|Cd300lf|Tlr7|Rab7b|Ezr|Sh2b2|Irf4|Pik3ap1|Rps6ka3|Arf6|Eif2b3|Lck|Irak4|C5ar1|Riok3|Tmem173|Nod2|Nfkbia|C1qa|Ifih1|Skap2|Ptpn6|Fcer1g|Tlr1|Ptpn2|Pde4b|Zc3hav1|Rps3|Rbm14|Erbin|Wdfy1|Plscr1|Birc2|Nploc4|Lat2|Rc3h1|Ada|Aim2|Myo1g|A2m|Rela|Cd36|Tlr6|Bax|Clec7a|Cav1|Cyba|Ddx60|Tlr4|Irgm2|Mapkapk3|Irf1…
GO:0002285	lymphocyte activation involved in immune response	0.354167	4.21e-09	Ly9|Hspd1|Cdh17|Relb|Cd180|Swap70|Nbn|Clec4d|H2-M3|Batf|Ptger4|Mfng|Clcf1|Zbtb7b|Smad7|Apbb1ip|Slamf6|Havcr2|Stat3|Il4ra|Ercc1|Fcer1g|Lcp1|Stat6|Tgfb1|Anxa1|Ccr2|Slc11a1|Lgals9|Ada|Exosc3|Rc3h1|Lgals1|Ccr7|Cd28|Clec4e|Lgals8|Cd244|Cd40|Gpr183|Xbp1|Rps6|Nlrp3|Bcl3|Tlr4|Pglyrp1|Hlx|Icam1|Il6|Irf1|Irf4
GO:0031401	positive regulation of protein modification process	0.217799	4.71e-09	Edn1|Yes1|Mydgf|Hcls1|Ralb|Ackr3|Fbxo4|Ptpn1|Trib3|Ereg|Txn1|Eng|Ccl2|C1qtnf1|Gdf15|Jun|Itga1|Zc3h12a|Arid5a|Pxn|Mdfic|Trem2|Il6ra|Nox4|Cav2|Gpnmb|Ruvbl2|Smad7|Tgfb1|Tlr1|Ccl6|Thbs4|Ccnl1|Vcp|Jtb|Chil1|Ppp1r15a|Osm|Slc11a1|Brms1|Acvr1|Piwil2|Map3k8|Dcun1d3|Trf|Tgfa|Cav1|Lats1|Cd36|Gpr183|Icam1|Psrc1|Ripk3|Ccnl2|Tlr4|Sprtn|Fas|Ccl11|1810011O10Rik|Parp14|Ccl25|Spry2|Bdnf|F2r|Cdkn1a|Fgf2|Clcf1|Eif2a…
GO:0050663	cytokine secretion	0.339506	5e-09	Ccl3|Ezr|Il1rl1|Tlr4|Rnf19b|Nlrp3|Htr2b|Mcoln2|Il33|Cd274|Tlr6|Cd36|Rbpj|Chil1|Ccr7|Lrrc32|Cd244|Srgn|Clec4e|Aim2|Anxa1|Lgals9|Abca1|Tnf|Il1r2|Tlr1|Lcp2|Trim16|Casp4|Fzd5|Cd14|Il17ra|Anxa4|Havcr2|Fn1|Socs1|Il4ra|Ifih1|Casp1|Tlr2|Arid5a|Ptger4|Trem3|F2r|Nod2|Pycard|Mmp12|Il1b|Zc3h12a|Hyal2|Clec4n|Clec5a|Itgav|Gsdmd|Trem1
GO:0001959	regulation of cytokine-mediated signaling pathway	0.4375	5.21e-09	Csf1|Sphk1|Il1r2|Irf7|Nlrc5|Ptpn2|Irgm1|Hpx|Parp9|Cd74|Casp4|Trim6|Irgm2|Arg1|Irak3|Il6|Zbp1|Cav1|Cd300lf|Ccl5|Sigirr|Mmp12|Cactin|Il1r1|Parp14|Cd24a|Casp1|Il1rn|Ecm1|Socs1|Irf3|Pycard|Fadd|Trem2|Il6st
GO:1901564	organonitrogen compound metabolic process	0.193846	6.03e-09	Serp1|Dcxr|--|Pde6b|Iars|Rpl39|Rps2|Gars|Samd4|Clpx|Sesn2|Ncf1|Eif2ak2|Eef1e1|Rps4x|Rps27l|Rpl31|Eif3e|Maoa|Ppp1r15b|Ncf2|Rps3a1|Fpgs|Abca1|Rpl35|Cth|Sarnp|Cebpa|Rps13|Abce1|Tmem2|Rpl8|Yrdc|Vars|Zfp36l1|Sars|Eif3d|Chsy1|Lyve1|Rps8|Edn1|Eif2b2|Rps15|Magoh|Rps11|Rps9|Per1|Piwil4|Zc3h12a|Mthfd2|Elovl1|Ctps|Nox4|Aprt|Rpl34|Pa2g4|Pla2g3|Rpl35a|B3gnt3|Tgfb1|Rpl17|Vcp|Trh|Rc3h1|Pdcl3|Acpp|Hbs1l|Eif3g|Rp…
GO:0010608	posttranscriptional regulation of gene expression	0.273292	6.41e-09	Npm1|Prorsd1|Smg5|Iars|Serp1|Eif5|Wtip|Mettl16|Apobec1|Rps27l|Ajuba|Eif3e|Srp9|Stat3|Sesn2|Eif2ak2|Aars|Samd4|Pabpc4|Ddx3x|Mapkapk2|Fxr1|Myd88|Ybx1|Zfp36l2|Ythdc1|Rps14|Usp16|Ppp1r15b|Parp9|Gcnt2|Gdnf|Pde12|Rpl26|Eif3d|Vars|Zfp36l1|Bcl3|Tardbp|Il6|Yrdc|Sarnp|Trmt10c|Ncl|Eif6|Eprs|Eif2s1|Rplp1|Zfp598|Zc3h12a|Piwil4|Eif3b|Per1|Rps9|Fbxo4|Rps6kb2|Vim|Magoh|Ngdn|Rpl5|Tnfrsf1b|Lars|Pa2g4|Upf1|Eif3c|Fa…
GO:0009888	tissue development	0.194319	6.75e-09	Eln|Myo18b|Pcdh8|Ddr2|Maff|Ajuba|Naca|Sap30|Gal|Foxf2|Smad1|Pde6b|Bdnf|Vasp|Isg15|Mmp13|Ctsl|Nupr1|Rbpj|Myc|S1pr2|Ctsz|Klhl40|Serpinb5|Hlx|Murc|Zfp36l1|Hapln2|Adamtsl4|Dusp1|Myl6|Srgn|Ezh2|Tnnc1|Anxa1|Myd88|Id2|Pxn|Klhl41|Arid5a|Zfp568|Timeless|Nox4|Irx3|Cav2|Wwtr1|Chsy1|Cd151|Edn1|Casp8|Vdr|B4galt1|Casp3|Rasip1|Heg1|Tjp2|Cav1|Dusp2|Mysm1|Sfn|Acvr1|Traf6|Adamts9|Sox7|Lats1|Med20|Sema3f|Cdk6|Col2a…
GO:0071396	cellular response to lipid	0.28223	6.92e-09	Gch1|Pdk4|Ly96|Cd14|Zfp36l2|Spon2|Abca1|Nfkb1|Id3|Anxa1|Myd88|Trim24|Naip2|Il6|Sbno2|Zfp36l1|P2ry6|Abcb4|Nr1h3|Yap1|Cd80|Pparg|Aldh1a2|Rwdd1|Mrc1|Nos3|Trib1|Irf3|Cxcl16|Insig1|Ldlr|Irf8|Nfkbia|Adam9|Tgfb1|Zfp36|Tnf|Pde4b|Ly86|Ppard|Npas4|Plscr1|Litaf|Ccl5|Sirt1|Rest|Nlrp3|Xbp1|Plscr2|Rela|Traf6|Cd36|Ccl12|Cd86|Irgm2|Ccl3|Cdk6|Tlr4|Eif4ebp1|Tnfrsf1b|Yes1|Vdr|Plscr3|Ccl2|Cactin|Cdk4|Sox9|Cd180|Msn|…
GO:2000112	regulation of cellular macromolecule biosynthetic process	0.175483	7.57e-09	Mamstr|Mlx|Dot1l|Ice2|Glis3|Erg|Rfc4|Ecm1|Gba|Hells|Havcr2|Spp1|Fam129a|Gnl3|Ctdp1|Erbin|Aim2|Fubp3|Bcl2l12|Kdm6b|Trim16|Eaf2|Secisbp2|Creb3l2|Ccl3|Ahctf1|Sox11|Hsph1|Yap1|Hnrnpab|Tnfsf11|Il11|Srfbp1|Lmcd1|Mettl16|Tead4|Irf8|Phf11d|Insig1|Creb3l1|Anxa4|Dlg1|Psmc4|Hax1|Tgif1|Nfxl1|E2f5|Psma6|Nfya|Snx6|Id3|Zfp36l2|Elf4|Sphk1|Zfp948|Zfp869|Zglp1|Loxl2|Fubp1|Stat6|Hck|Sbno2|Ezr|Tardbp|Cct8|Rhoa|Sigir…
GO:0016043	cellular component organization	0.166493	8e-09	Ddit3|Baz1a|Eif3e|Rps27l|F2r|Eif2ak2|Ddr2|Ncf1|Atxn2l|Bdnf|Smad1|Vasp|Atf5|Chchd2|Nid1|Gal|Mrgbp|Stag3|Sap30|Dcxr|Gsdmd|Aspm|Dyrk3|Ranbp1|Cdc14a|Emp3|Eif3d|Capza1|Amigo3|Cxcl10|Serpinf2|S1pr2|Spty2d1|Abce1|Crtc2|Cebpa|Ctsl|Nupr1|Ehd2|Srgn|Dusp1|Tmed5|Abca1|Ezh2|Pdcd5|Gfap|S100a10|Ccl24|Lcp1|Rer1|Zdhhc22|Dstn|Slirp|Wwtr1|Shfm1|Sec61a1|Col16a1|Arid5a|Klhl41|Trem2|--|Ctss|Per1|Myo19|Cfap157|Rps15|B4…
GO:1902107	positive regulation of leukocyte differentiation	0.368	8.07e-09	Irf1|Il6|Hlx|Zfp36l1|Hsp90aa1|Nlrp3|Kitl|Xbp1|Rhoa|Ccr7|Ada|Lgals9|Il15ra|Ccr2|Anxa1|Csf1|Cd74|Ripk1|Dusp10|Tgfb1|Tnf|Fos|Lif|Itgb3|Socs1|Il4ra|Tgfbr2|Tnfsf9|Il21|Id2|Hax1|Fadd|Pf4|Ccr1|Trib1|Adam8|H2-M3|Inpp5d|Nckap1l|Mmp14|Tnfsf11|Lck|Hcls1|Il2rg|Casp8|Pik3r6
GO:2000026	regulation of multicellular organismal development	0.196391	8.37e-09	Bnip2|Rheb|Mafb|Il1rn|Hmox1|Fn1|Tgfbr2|Tmem176b|Adamts1|Vim|Hif1a|Cd109|Il1b|Sox9|Tnfrsf12a|Dnm2|Nckap1l|Spry1|Mmp14|Ybx3|Ryk|Llph|Xbp1|Sirt1|Nlrp3|Hsp90aa1|Prok2|Gdpd5|Senp1|Hspa9|Acvrl1|Mgp|Irak3|Kctd11|Nln|Ptpn6|Arhgdib|Tnf|Fos|Ptpn2|Lif|Nepro|Spred1|Ada|Srrt|Nos3|Adrm1|Smn1|Il21|Id1|Errfi1|Wnt3|Eed|Asb4|Hist1h4h|Glipr2|Angptl3|Cd24a|Hdac7|Sh3pxd2b|Arf6|Fam101a|Ctgf|Rock1|Sema6a|Mapk6|Ifrd1|Sn…
GO:0019058	viral life cycle	0.304545	8.65e-09	Ddx3x|Bst2|Pkn2|Eif2ak2|Trim21|Pabpc1|Hyal2|Clec5a|Tardbp|Trim6|--|Eif3d|Cd300lf|Ccl4|Pvr|Isg15|Zfp639|Trim30a|Oasl1|Lgals1|--|Ifitm2|Cd74|Pde12|Apobec3|Itgb3|Isg20|Trim14|Parp10|Cd300ld|Chmp2a|Ctdp1|Mdfic|Cav2|Stom|Zc3h12a|Ptx3|Chmp4c|Rsad2|P4hb|Eif3b|Jun|Eif3a|Rrp1b|Ifitm3|--|Ddx39b|Ctsb|Ifitm1|Eif3g|Ccl3|Icam1|Pdcd6ip|Ccl5|Cav1|Rest|Fam111a|Trim25|Ppie|Sp1|Plscr1|Zc3hav1|Zfp36|Tnf|Eif3l|Vcp|--
GO:0030217	T cell differentiation	0.305556	8.65e-09	Stat3|Tnfsf9|Slamf6|Zbtb7b|Tnfsf8|Fadd|Jmjd6|Adrm1|Adam8|B2m|Lck|Dock2|Relb|Tcf7|Fas|Ly9|Irf4|Il6|Hlx|Bcl3|Zfp36l1|Rps6|Rpl22|Rhoa|Zfp36l2|Clec4e|Cd28|Ccr7|Lgals9|Ccr2|Anxa1|Cd74|Dusp10|Stat6|Ctla2a|Bmx|Socs1|Il4ra|Nfkbid|Tgfbr2|Smad7|Mafb|Ptger4|Batf|H2-M3|Clec4d|Nckap1l|Rsad2|Il2rg|Pik3r6|Irf1|Vav1|Pknox1|Ripk3|Cdk6|Hsp90aa1|Nlrp3|Xbp1|Gpr183|Rc3h1|Rhoh|Ada|Tgfb1|Ptpn2|Fcer1g|Fzd5
GO:0008285	negative regulation of cell proliferation	0.247845	9.27e-09	Ptpn2|Lif|Tnf|Tgfb1|Slfn1|Eaf2|Ppard|Kctd11|Fzd5|Ptpn6|Skap2|Cdh5|Rc3h1|Btg2|Sfn|Etv3|Rest|Cav1|Ctnna1|Sav1|Trp53inp1|Cd274|Sox11|4930503L19Rik|Sox7|Sfrp4|Bax|Pmaip1|Acvrl1|Ifi30|Lmna|Irf1|Slfn2|Cxadr|Cdk6|Cd9|Gtpbp4|Ifitm3|Casp3|Ifitm1|Pdpn|B4galt1|Vdr|Fbxo4|Ereg|Emd|Eng|Spry1|Cd109|Il1b|Jun|Itga1|Sox9|Id2|Btk|Nox4|H2-M3|Pawr|Cav2|Ptgir|Slfn3|Parp10|Havcr2|Hmox1|Prdx4|Dusp10|Ceacam2|Klf4|Cyp1b1|…
GO:0046631	alpha-beta T cell activation	0.376068	9.83e-09	Lgals9|Ccr2|Anxa1|Cd244|Rc3h1|Cd28|Ccr7|Elf4|Ada|Stat6|Tgfb1|Hlx|Bcl3|Irf1|Irf4|Tarm1|Il6|Gpr183|Hfe|Rpl22|Rhoa|Nlrp3|Rsad2|Hsph1|Dock2|Relb|Nckap1l|Cd80|H2-Ab1|Cd24a|Ly9|Tcf7|Il2rg|Slamf6|Smad7|Zbtb7b|Bmx|Il4ra|Stat3|Tgfbr2|Batf|H2-M3|Tnfsf8|Ptger4
GO:0065007	biological regulation	0.154011	1.01e-08	Sec13|Tnfaip6|Il3ra|Iars|Psme2|Creb3|Serp1|Parp14|Cnn2|Naca|Mmrn2|Cct5|Sesn2|Plekhg6|Fam129b|Prokr2|Irf3|Eln|Clpx|Lcn2|Dhh|Dok3|Hsf2|Anxa1|Rab20|Oasl1|Il19|Arhgap11a|Tor1aip2|Casp4|Irf7|Trim6|Adamtsl4|Gm44805|Pold4|Serpinb5|Myc|Zp2|Ctsz|Zpr1|Csf3|Isg15|Arap1|Zc3h12a|Chmp4c|Itga1|Ewsr1|Atf4|--|Rps9|Aif1|Fbxo4|Polr1d|Eif2b2|Trip6|Prdx1|Lum|Chsy1|Bcap31|Cd151|Hcls1|Tmem176a|Fabp4|Mfsd7b|Bmt2|Parp3|P…
GO:0097193	intrinsic apoptotic signaling pathway	0.297071	1.01e-08	Pttg1ip|Atf4|Mdm2|P4hb|Fignl1|Nbn|Trib3|Ptpn1|Hif1a|Phlda3|Ackr3|Casp3|Bcap31|Ero1l|Apaf1|Tnfrsf1b|Tnfrsf1a|Chac1|Shisa5|Tnfrsf10b|Hells|Pycard|Nfe2l2|Herpud1|Plscr1|Rps3|Rrp8|Bcl2l12|Tnf|Ptpn2|Bbc3|Rpl11|Ripk3|Pmaip1|Bax|Ybx3|Casp12|Sirt1|Cav1|Bdkrb2|Sfn|Parl|Xbp1|Melk|Mcl1|Lck|Hsph1|Eda2r|Plaur|Gpx1|Rps27l|Krcc1|Ddit3|Diablo|Cdkn1a|Ddx3x|Rps7|Bak1|Usp47|Il19|Epha2|Cebpb|Cyp1b1|Tpt1|Cd74|Casp4|R…
GO:0002694	regulation of leukocyte activation	0.253589	1.19e-08	Ephb4|Ccl2|Mmp14|Nckap1l|H2-Ab1|Il1b|Il2rg|Hspd1|Pik3r6|Bcl10|Casp3|Il4ra|Socs1|Tgfbr2|Nfkbid|Havcr2|Smad7|Il6st|Id2|Pycard|Btk|Pawr|H2-M3|Cd244|Lgals8|Ada|Rc3h1|Il15ra|Plscr1|Rps3|Slfn1|Ptpn2|Tgfb1|Fcer1g|Ptpn6|Cd86|Irf1|Rac2|Ripk3|Tlr4|Pglyrp1|Il1rl1|Samsn1|Nlrp3|Hsp90aa1|Ccl5|Cav1|Xbp1|Traf6|Gpr183|Cd274|Il33|Sox11|Nr1h3|Tnfsf11|Cd80|Hsph1|Lck|Fas|Cd24a|Ldlr|Tnfsf9|Snx4|Zbtb7b|Vsig4|Nod2|Cdkn1…
GO:0051094	positive regulation of developmental process	0.209	1.19e-08	Bmp1|Klf5|Il6|Rab7b|Ezr|Clic1|Snai1|Nkx6-2|Aurka|Sema6a|Flna|Mapk6|Fes|Rhoa|Ctgf|Mtm1|Sphk1|Rbm19|Cyr61|C3|Inhba|Lgals9|Dcn|Ccr2|Stat6|Gdnf|Loxl2|Itgb1|Dusp10|Itgb3|Tcf12|Wnt3|Tnfsf9|Asb4|Glipr2|Socs3|Tgif1|Fadd|Nos3|Hax1|Il21|Tnfsf14|Dlg1|Tnfsf11|Yap1|Igfbp3|Lck|Angptl3|Sh3pxd2b|Cd24a|Hdac7|Acvrl1|Irak3|Tpbg|Dock1|Mecom|Llph|Xbp1|Tshr|Sirt1|Gdpd5|Nlrp3|Hsp90aa1|Sox11|Ybx3|Bax|Ada|Srrt|Triobp|Ada…
GO:0051128	regulation of cellular component organization	0.187666	1.28e-08	Ctsk|Psrc1|Pmaip1|Icam1|Surf4|Igfbp1|Tlr4|Dnajb1|Tgfa|Trf|Arih2|Piwil2|Parl|Myo1c|Sfrp4|Vat1|Ranbp2|Osgin1|Rbm14|Irgm1|Fcer1g|Arhgef15|Zw10|Il4ra|Ercc1|Ruvbl2|Smad7|Zfp703|Exosc9|Sdc1|Pcsk9|Cd63|Slc26a5|Cdt1|Psmc1|Fgfr1op|Pawr|Plxnd1|Hyal1|Gdf15|Ccl2|Ereg|Tnfrsf22|Whamm|Jun|Slc17a9|Lyar|Prpf40a|Arhgap18|Cct4|Itgav|Psmb7|Pinx1|Cd300lf|Stx3|Zfp639|Xpo1|Trim30a|Ccr7|Usp47|Actl6a|Rap1b|Ano6|Podxl|Pic…
GO:0052547	regulation of peptidase activity	0.267647	1.41e-08	Mmp14|Cd109|Psmd14|Wfikkn1|Apaf1|Vil1|Spint1|Tfpi2|Bcap31|Hspd1|Tnfrsf1b|Casp8|Serping1|Bcl10|Wfdc17|Fn1|Timp1|Serpinb2|Ecm1|Serpinh1|Tnfrsf10b|Casp1|Tnfaip8|Pycard|Aim2|Bcl2l12|Birc2|Kng2|Serpina3m|Rps3|Tnf|Vcp|Pidd1|Pmaip1|Bbc3|Senp1|Ctsh|Rest|Nlrp3|Cav1|Sirt1|Sfn|Bax|Mgmt|Serpinb6a|A2m|Sox7|Dap|Anp32b|Psmb8|Lck|Nle1|Fas|Psme2|Plaur|Rps6ka3|Ubxn1|Psma3|Serpinf1|Rps27l|Acer2|F2r|Diablo|Fadd|Adrm…
GO:0002757	immune response-activating signal transduction	0.285714	1.67e-08	Nod2|Riok3|C5ar1|Ifih1|Nfkbia|Arf6|Rps6ka3|Irak4|Lck|Eif2b3|Cd300lf|Tlr7|Tlr13|Lpxn|Nfam1|Trim30a|Irf4|Pik3ap1|Sh2b2|Rab7b|Ezr|Themis2|Lcp2|Irf7|Ly96|Cd14|Klhl6|Cd28|Ccr7|Mapkapk2|Myd88|C3ar1|Pawr|Havcr2|Tlr2|Hspd1|Eif2b2|Rnf125|Bcl10|Nckap1l|Cactin|Zc3h12a|Cd180|Rsad2|Cav1|Clec7a|Rela|Tlr6|Cd36|Bax|Myo1g|Irf1|Dhx58|Cd86|Irak3|Mapkapk3|Irgm2|Ddx60|Tlr4|Cyba|Zc3hav1|Tlr1|Pde4b|Ptpn2|Skap2|Ptpn6|Fc…
GO:0006508	proteolysis	0.196733	1.72e-08	Trib1|Otud1|Itih2|Adam8|Acy1|Acer2|--|Nek6|Psma3|Prss46|Serpinf1|Rfwd2|Cln5|Scpep1|Cpxm2|Tlk2|Anp32b|Endou|Mmp12|Npepl1|Cpa4|Rnf19b|Usp24|Cela1|Erlin1|Fgl2|Psmb7|Psma2|Adam12|Usp16|Pcsk7|Psma4|Erap1|Efna1|Psmb4|Rps7|Ifi202b|Lap3|Picalm|Bak1|Klk6|Psme2b|Usp47|Hspa5|Cdt1|Psmc1|Adam32|Pcsk9|Klk7|Tnfaip8|Smad7|Zw10|Psmb3|Rnf217|Ctsb|Wfdc17|4930486L24Rik|Spint1|Tfpi2|Tnfrsf1b|Mdm2|Cops2|Mmp3|Ctsc|A2m|…
GO:0044265	cellular macromolecule catabolic process	0.219737	1.87e-08	Pdcd6ip|Senp1|Secisbp2|Cdc6|Ubap1l|Psma8|Bax|Tnfaip1|Il33|Trim25|Cep192|Usp38|Sirt1|Tatdn2|Xbp1|Rbm8a|Birc2|Eif4a3|Psmc2|Rnf4|Cln8|Rnf138|Zfp36|Tcirg1|Gba|Psmd4|Anapc4|Upf1|Plaa|Dis3|Ccdc47|Psmd6|Nfe2l2|Pttg1ip|Msn|Psmd14|Gm10146|Cdc20|Sqstm1|Rnf125|Apaf1|Psma5|Rpl5|Ezr|Lonp1|Ccnf|Hfe|Dnajb9|Aurka|Psma6|Rnf19a|Dna2|Psmb2|Zfp36l2|Mtm1|Psmc6|Anxa2|Isg20|Skp2|Exosc2|Usp36|Psme4|Pde12|Exosc10|Ubxn1|E…
GO:0044764	multi-organism cellular process	0.277778	1.87e-08	Trim14|Parp10|Cd300ld|Mdfic|Chmp2a|Ctdp1|Cav2|Stom|Rsad2|Chmp4c|Ptx3|Zc3h12a|Eif3b|P4hb|Jun|Ifitm3|Rrp1b|Eif3a|--|Ddx39b|Ifitm1|Rnf125|Ctsb|Dhx58|Eif3g|Icam1|Ccl3|Ripk3|Ddx60|Pdcd6ip|Rest|Ccl5|Cav1|Fam111a|Zbp1|Trim25|Plscr1|Nploc4|Sp1|Ppie|Zc3hav1|Tgfb1|Zfp36|Tnf|Eif3l|--|Vcp|Ifih1|Etf1|Riok3|Ddx3x|Pkn2|Bst2|Eif2ak2|Trim21|Pabpc1|Hyal2|Gsdmd|Clec5a|Tardbp|--|Trim6|Eif3d|Isg15|Pvr|Ccl4|Cd300lf|Zf…
GO:0006928	movement of cell or subcellular component	0.195174	1.87e-08	Prcp|Bdnf|Vasp|Gpsm3|Kif22|Cnn2|Aspm|Mmrn2|Naca|Ajuba|Myo18b|F2r|Ddr2|Pkn2|Myl6|Myd88|Anxa1|Tnnc1|Rras2|Ccl24|Lcp1|Cmklr1|Arap1|Myh2|Cd40|Lama3|Itga1|Myo19|Zc3h12a|Gtpbp4|Edn1|Yes1|Cd151|Trip6|B4galt1|Slirp|Srgap1|C3ar1|Pxn|Wipf1|Fermt3|Kcnq1|Selp|Tgfb1|Thbs4|Rac2|Sema3f|Vav1|Frmd6|Rps19|Acvr1|Mysm1|Cav1|Myo1g|Plat|Adamts9|Gpr183|Tnfsf11|Ccnyl1|Egr2|Igfbp3|Ptpn23|Lck|Gpx1|Rhod|Arc|Adgrg3|Trem1|La…
GO:0051249	regulation of lymphocyte activation	0.260163	1.98e-08	Il4ra|Socs1|Tgfbr2|Nfkbid|Havcr2|Smad7|Il6st|Id2|Pycard|Btk|H2-M3|Pawr|Ephb4|Ccl2|Mmp14|Nckap1l|H2-Ab1|Il1b|Il2rg|Hspd1|Casp3|Bcl10|Pik3r6|Cd86|Irf1|Rac2|Ripk3|Tlr4|Pglyrp1|Hsp90aa1|Nlrp3|Samsn1|Ccl5|Cav1|Xbp1|Traf6|Gpr183|Cd274|Sox11|Lgals8|Cd244|Ada|Rc3h1|Il15ra|Rps3|Slfn1|Ptpn2|Tgfb1|Ptpn6|Tnfsf9|Vsig4|Zbtb7b|Cdkn1a|Nod2|Clcf1|Il21|Fadd|Adrm1|Adam8|Tnfsf14|Dlg1|Il12rb1|Inpp5d|Tnfsf11|Cd80|Hsph…
GO:0043901	negative regulation of multi-organism process	0.352941	2.15e-08	Zc3hav1|Prdx4|Tnf|Zfp36|Apobec3|Arhgdib|Anxa2|Isg20|Oasl1|Hpgds|Ada|Nploc4|Plscr1|Myd88|Ifitm2|Isg15|Rest|Ccl4|Ccl5|Fam111a|Cd36|Zp2|Zfp639|Trim25|Tardbp|Dhx58|Ccl3|Trim6|Ifitm3|Sqstm1|Ifitm1|Rnf125|Cactin|Rsad2|Ptx3|Zc3h12a|Jun|Nod2|Riok3|Trib1|Bst2|Eif2ak2|Irf3|Trim14|Parp10|Timp1|Havcr2|Irf8
GO:0050792	regulation of viral process	0.359375	2.26e-08	Plscr1|Ppie|Sp1|Ifitm2|Oasl1|Lgals1|Apobec3|Isg20|Zc3hav1|Cd74|Tnf|Zfp36|Pde12|Trim6|Tardbp|Ccl3|Zfp639|Trim30a|Trim25|Isg15|Rest|Ccl5|Ccl4|Fam111a|Chmp4c|Ptx3|Rsad2|Zc3h12a|P4hb|Pabpc1|Jun|Stom|Trim21|Ifitm1|Ifitm3|Rrp1b|Trim14|Parp10|Pkn2|Bst2|Eif2ak2|Cav2|Mdfic|Ctdp1|Chmp2a|Ddx3x
GO:0080135	regulation of cellular response to stress	0.238462	2.37e-08	Pla2r1|Mdfic|Nfe2l2|Pycard|Wdr75|Pawr|Hmox1|Bcap31|Slc17a9|Edn1|Cry1|Prdx1|Hif1a|Fbxo4|Ddx39b|Ier5|Ralb|Ackr3|Per1|Txn1|Ptpn1|Atf4|Pttg1ip|Gps2|Zc3h12a|Il1b|P4hb|Mdm2|Trf|Sirt1|Parl|Xbp1|Bdkrb2|Mgmt|Cd36|Bax|Ybx3|Ctsk|Edem1|Pmaip1|Irgm2|Mecom|Tlr4|Cdk6|Ltbr|Cops5|Chek1|Rack1|Irgm1|Ptpn2|Tnf|Fzd5|Sec22b|Bcl2l12|Ppp1r15a|Plscr1|Rtel1|Spred1|Herpud1|D330045A20Rik|Rps3|Nod2|Sesn2|Eif2ak2|Dlg1|Ncf1|In…
GO:0002573	myeloid leukocyte differentiation	0.327381	2.62e-08	Tgfbr2|Fadd|Mafb|Hax1|Id2|Inpp5d|Pf4|Batf|Ccr1|Trib1|Il3ra|Tnfsf11|Rbp1|Cd109|Jun|Relb|Hcls1|Casp8|Spi1|Ccl3|Irf4|Ltbr|Zfp36l1|Sbno2|Cdk6|Kitl|Trf|Csf3|Sirt1|Cd300lf|Tjp2|Myh9|Junb|Rbpj|Traf6|Cebpa|Myc|Gpr183|Ccr7|Tnfrsf11a|Csf1|Tyrobp|C1qc|Ptpn2|Lif|Fos|Tnf|Tgfb1|Ripk1|Cd74|Fstl3|Itgb3|Epha2|Cebpb|Anxa2
GO:0070555	response to interleukin-1	0.449275	2.83e-08	Hyal2|Saa3|Ccl6|Il1r2|Ccl11|Ccl24|Il1r1|Ccl9|Ccl7|Cactin|Ccl25|Chil1|Rc3h1|Ccl2|Tnfrsf11a|Irak4|Myd88|Zc3h12a|Cited1|Ccl5|Ccl4|Ccl12|Hyal1|Traf6|Pycard|Rela|Ccl3|Il6|Upf1|Irak3|Il1rn
GO:0034101	erythrocyte homeostasis	0.384615	3.05e-08	Spi1|Pknox1|Hspa9|Tmod3|Rps19|Cdk6|Senp1|Zfp36l1|Isg15|Rps6|Inhba|Sp1|Ptpn2|Zfp36|Rps14|Smad5|Stat3|Hmox1|Lmo2|Klf2|Mafb|Id2|Jmjd6|G6pdx|Rps24|Inpp5d|Nckap1l|Ampd3|Dnase2a|B2m|Lyar|Hcls1|Mfsd7b|Cebpg|Cd24a|Dyrk3|Prdx1|Hif1a|Casp3|Ptbp3
GO:0051252	regulation of RNA metabolic process	0.175058	3.35e-08	Tfeb|Runx1|Parp14|Med13|Creb3|Foxf2|Naca|Ajuba|Prrx2|Samd4|Ttf2|Irf3|Fam129b|Sesn2|Pkn2|Bud31|Hsf2|Irf7|Nufip1|Map2k3|Ripk1|Uhrf1|Zbtb21|Trim6|Murc|Arap1|Csf3|Cth|Zfp54|Zpr1|Sarnp|Rbpj|Myc|Myrf|Trib3|Ewsr1|Atf4|--|Zc3h12a|Edn1|Fabp4|Yes1|Hcls1|Lum|Polr1d|Trip6|Parp10|Pa2g4|Id2|Btk|Irx3|Timeless|Rbm7|Polr1e|Zfp692|Rrp8|Slc11a1|Brms1|Tgfb1|Pcgf6|Ccnl1|--|Dmbx1|Med20|Wdr43|Cdk6|Zfp281|Cav1|Nol11|Sox…
GO:0006357	regulation of transcription from RNA polymerase II promoter	0.190741	3.5e-08	Supt20|Junb|Sfrp4|Rest|Ccnl2|Dnajb1|Helz2|Cdk2|Tlr4|Snapc4|Med26|Pknox1|Irf1|Ppard|Fstl3|Ets1|Csrnp1|Med8|Rbm14|Btg2|Sp1|Mbd2|Ppp1r15a|Tead3|Pawr|Nfil3|Psmc1|Batf|Pf4|Bcl6b|Smad7|Aatf|Lmo2|Nfkbid|Ruvbl2|Ier5|Leo1|Lyar|Mydgf|Jun|Mdm2|Gps2|Ddx20|Txn1|Eng|Gdf15|Zfp639|Cited1|Cdk12|Bcl3|Cela1|Rps14|Usp16|Cebpb|Mamld1|Nlrc5|Efna1|Ddx41|Mta2|Ikzf1|Cd28|Zfp750|Fosl2|Myef2|Fgf2|Tmem173|Nup98|Jag1|Fli1|Sm…
GO:0002449	lymphocyte mediated immunity	0.299539	3.81e-08	Slc11a1|Hpx|Tnf|Tgfb1|Fcer1g|Ptpn6|Fzd5|Vav1|Icam1|Ripk3|Was|Ctsh|Nlrp3|Myo1g|Nbn|Ctsc|H2-Ab1|Rsad2|Hspd1|Prdx1|Serping1|Pik3r6|Bcl10|Ercc1|Il4ra|Havcr2|Smad7|Tap2|Arid5a|Batf|Btk|H2-M3|C3|Exosc3|Cd28|Lgals9|C1qc|Myd88|Cd74|Stat6|Irf7|Il6|Arg1|Bcl3|Il18rap|Pvr|Rnf19b|Cd40|Hfe|C1qb|Swap70|B2m|Cebpg|Fas|Cd24a|C1qa|Slamf6|Jag1|Fcgr1|Nod2|Il21|Clcf1|Fadd|Dlg1|Inpp5d
GO:0034654	nucleobase-containing compound biosynthetic process	0.172971	4.04e-08	Ccl5|Nlrp3|Tsc22d4|Rela|Sik1|Ybx3|H3f3b|Crem|Slfn1|Med7|Tnf|Tsc22d2|Srrt|Ppie|Irf9|Polr2i|Bloc1s2|Litaf|Mafb|Zfp202|Ncoa5|Wdr75|Rrp1b|Ifitm3|Fosb|Arid5b|Atp8b1|Ampd3|Zfp52|Sltm|Utf1|Polr3d|Bzw1|Hfe|Zfp110|Ncl|Il6|Hist1h4d|Snai1|Ifrd1|Mybbp1a|Psmc6|Mat2a|Son|Aebp1|Drd1|Dcn|Rbm15|Smarca5|Ier2|Ybx1|Ubp1|Tnfsf8|Nod2|Ddx3x|Asf1b|Ptges3|Eed|Pabpc1l|Id1|Tcf7|Hdac7|Eda2r|Wtip|Nr1h3|Tcfl5|Dach2|Rest|Tmpo|…
GO:0010950	positive regulation of endopeptidase activity	0.372727	5.87e-08	Rps27l|Tnfrsf10b|Casp1|Diablo|Acer2|F2r|Ddx3x|Fadd|Adrm1|Pycard|Dap|Lck|Psmd14|Bcap31|Apaf1|Fas|Hspd1|Casp8|Psme2|Bcl10|Pidd1|Pmaip1|Bbc3|Ctsh|Senp1|Sirt1|Rest|Nlrp3|Myc|Bax|Sox7|Psme2b|Aim2|Cyr61|Pdcd5|Rps3|Picalm|Bak1|Tnf|Efna1|Vcp
GO:0031329	regulation of cellular catabolic process	0.24	5.9e-08	Nod2|Psmc4|Sesn2|Adam8|Trib1|Ubxn1|Ldlr|Stat3|Iigp1|Nek6|Zfand2a|Tlk2|Psme2|Rfwd2|Dap|Dram2|Tfeb|8430408G22Rik|Mcl1|Pabpc1|Gpd1|Sh3glb1|Rnf19b|Eif6|Aurka|Hfe|Scfd1|Rock1|Gnai3|Htr2b|Gm44805|Tspo|Ezr|Zfp36l1|Usp36|Efna1|Psmc6|Anxa2|Tpcn2|Psme2b|Zfp36l2|Dusp1|Mtm1|Actl6a|Dcn|Rnf19a|Rps7|Pcsk9|Snx33|Psmc1|Ecscr|Cdt1|Pycard|Wdr75|Upf1|Anapc4|Zw10|Slirp|Timp1|Rnf217|Hmox1|Lars|Smad7|Gba|Casp1|Apaf1|Rp…
GO:0001503	ossification	0.267974	6.27e-08	Pdlim7|Tnc|Bmp2k|Cebpb|Epha2|Tnn|Col6a1|Cyr61|Srgn|Tnfrsf11a|Csf1|Id3|Ano6|Dhh|Rras2|Cited1|Isg15|Rhoa|Rbpj|Cebpa|Mmp13|Ctgf|Bmp1|Rsl1d1|Ddx21|Sbno2|Runx3|Clic1|Smad6|Clec5a|Sh3pxd2b|Hdac7|Cbfb|Tnfsf11|Iars|Sbds|Smad1|Egr2|Igfbp3|Fam101a|Fgf2|Ddr2|Smad5|Wnt3|Id1|Jag1|P3h1|Tgfb1|Tnf|Rpl38|Fstl3|Ostn|Calca|Sp1|Junb|Sox11|Traf6|Fbl|Ccl3|Mgp|H3f3b|Col2a1|Cdk6|Phex|Gtpbp4|Chsy1|Ifitm1|Hspe1|Rps15|Hif1…
GO:0051248	negative regulation of protein metabolic process	0.208874	6.37e-08	Rpl13a|Pwp1|Fam129a|Pycard|G6pdx|Plaa|Serpinb2|Timp1|Socs1|Upf1|Gba|Serpinh1|Chac1|Ecm1|Ednrb|Rpl5|Rrp1b|Vil1|Cnksr3|Serping1|Cactin|Spry1|Nckap1l|Il1b|Cd109|Ptx3|Bdkrb2|Xbp1|Dusp16|Sirt1|Cep192|Rela|Serpinb6a|Bax|Irak3|Senp1|Mecom|Zfp36|Tnf|Lif|Ptpn2|Slfn1|Ptpn6|Bcl2l12|Rps3|Serpina3m|Eif4a3|Spred1|Birc2|Ddx3x|Socs3|Tnfsf14|Dlg1|Bst2|Phactr4|Ldlr|Ubxn1|Taf7|P3h1|Hgf|Errfi1|Nifk|Mettl16|Nle1|Plau…
GO:0010629	negative regulation of gene expression	0.196594	6.78e-08	Cebpg|Mettl16|Lmcd1|Apobec1|Adgrg3|Tcf7|Rbbp8|Wtip|Hdac7|Tra2b|Zfp397|Hnrnpab|Dap|Tcfl5|Nr1h3|Elk3|Npm1|Nfxl1|Tgif1|Ddx3x|Nod2|Dlg1|Eed|Ldlr|Anxa4|Taf7|Hist1h4h|Srsf7|Id1|Nfkbia|Irf8|Loxl2|Tiparp|Stat6|Mybbp1a|Zglp1|Klf4|Ctla2a|Zfp869|Pcna|Aebp1|Zfp36l2|Smarca5|Snx6|Ybx1|Rbm15|Id3|Nfkb1|Lgals9|Mafk|Nkx6-2|Sigirr|Flna|Ccl4|AI607873|Ncl|Ctgf|Spi1|Hist1h4d|Klf5|Tardbp|Ezr|Stc2|Runx3|Zbtb42|Snai1|Sbn…
GO:1903901	negative regulation of viral life cycle	0.466667	6.8e-08	Isg20|Ifitm1|Apobec3|Zfp36|Tnf|Zc3hav1|Ifitm3|Ifitm2|Jun|Rsad2|Plscr1|Ptx3|Zc3h12a|Oasl1|Eif2ak2|Trim25|Bst2|Zfp639|Fam111a|Isg15|Rest|Ccl5|Ccl4|Trim6|Ccl3|Parp10|Tardbp|Trim14
GO:0050794	regulation of cellular process	0.154483	7.16e-08	Dock1|Trpm1|Gpr4|Ino80|Tpbg|Bdp1|Gabpb1|Lmna|Ifi30|Irgm2|Arl4d|Il33|Myo3b|Bdkrb2|Dusp16|Tirap|Birc2|Rps3|Faf1|Sucnr1|Cd244|Cct3|Ufm1|Rnf4|Wdr46|Ostn|Chek1|Golt1b|Grk5|Pde4b|Apbb1ip|Fyb|Sla|Fam98a|Zfp410|Nfe2l2|Cyth4|Ppbp|Il6st|Smu1|Heatr1|P4hb|Nbn|Mt1|Ddx39b|Gata6|Rps6kb2|Ngdn|Clec4n|Gpr3|Plek|Myh9|Hmcn2|Tead1|Adgrl4|Fes|Ccl4|Scg2|Kcnk5|Tlr7|Rgs13|Mafk|Col4a2|Lgals9|Dnttip2|Tcf12|Isg20|Itgb3|Stc1…
GO:0050777	negative regulation of immune response	0.373832	8.23e-08	Il33|A2m|Hfe|Samsn1|Nmi|Rps19|Il1rl1|Hlx|Pglyrp1|Irak3|Irf1|Arg1|Dhx58|Ptpn6|Nlrc5|Ptpn2|Stat6|Tgfb1|Tnf|Dusp10|Anxa1|Ccr2|Ifi202b|Lgals9|Psmb4|Rc3h1|Inpp5d|Bst2|Ccr1|Nod2|Zbtb7b|Smad7|Havcr2|Il4ra|Parp14|Serping1|Gpx1|Mmp12|Psma1|Cactin
GO:0071347	cellular response to interleukin-1	0.473684	8.24e-08	Ccl5|Ccl4|Ccl12|Hyal1|Rela|Pycard|Traf6|Ccl3|Irak3|Upf1|Il6|Il1rn|Saa3|Hyal2|Il1r2|Ccl6|Ccl11|Ccl9|Il1r1|Ccl24|Ccl7|Rc3h1|Ccl25|Cactin|Irak4|Ccl2|Zc3h12a
GO:0001818	negative regulation of cytokine production	0.316384	8.34e-08	Rnf125|Cd24a|Hdac7|Gata6|Cactin|Apod|Nckap1l|Zc3h12a|Ptger4|Nod2|Irf3|Btk|Inpp5d|Pycard|Bst2|Fn1|Gpnmb|Anxa4|Havcr2|Smad7|Vsig4|Gba|Hgf|Zfp36|Tgfb1|Tnf|Il1r2|Pomc|Klf4|Epha2|Lrrc32|Srgn|Anxa1|Nfkb1|Slc11a1|Lgals9|Nploc4|Erbin|Nlrp3|Sigirr|Trim30a|Cd274|Il33|Hfe|Il6|Irak3|Arg1|Dhx58|Ezr|Sars|Bcl3|Nmi|Cmklr1|Tlr4|Il1rl1|Pglyrp1
GO:0018130	heterocycle biosynthetic process	0.171814	8.51e-08	Pgm3|Adssl1|Nfe2l2|Gmeb2|Cks1b|Gabpa|Pycard|Zfp410|Casz1|Cct2|Tle3|Heatr1|Taf7l|Ampd1|Ednrb|Ddx39b|Gata6|Sqstm1|Gabpb1|Lmna|Gmppb|Ino80|Bdp1|Npm3|Etv3|Il33|Mocos|Birc2|Rps3|Adsl|Chek1|Tfec|Anxa3|Zfp36|Rnf4|Twistnb|Ostn|Taf7|Nfkbia|Klf2|Ccar1|Fadd|Dnajc2|Elk3|Egr2|Med31|Dap|Taf4b|Zfp131|Cbfb|Tchp|Npm1|Adgrg3|Zfp397|Nfatc3|Spi1|Plac8|Zbtb42|Zfp275|Rab7b|Ccl4|Polh|Tead1|Htr2b|AI607873|Cyr61|Mafk|Col…
GO:0016032	viral process	0.278626	8.75e-08	Etf1|Ddx3x|Eif2ak2|Bst2|Pkn2|Trim21|Pabpc1|Hyal2|Clec5a|Tardbp|Eif3d|--|Trim6|Pvr|Isg15|Ccl4|Cd300lf|Trim30a|Zfp639|--|Lgals1|Oasl1|Ifitm2|Pde12|Ceacam2|Ripk1|Cd74|Isg20|Itgb3|Apobec3|Parp10|Trim14|Cd300ld|Mdfic|Ctdp1|Chmp2a|Cav2|Stom|Eif3b|P4hb|Jun|Chmp4c|Ptx3|Rsad2|Zc3h12a|Ifitm3|Rrp1b|Eif3a|Ifitm1|Ctsb|--|Ddx39b|Ccl3|Icam1|Ripk3|Eif3g|Pdcd6ip|Fam111a|Rest|Ccl5|Cav1|Zbp1|Trim25|Plscr1|Sp1|Ppie|…
GO:0043410	positive regulation of MAPK cascade	0.257143	9.67e-08	Gadd45b|Ccl24|Efna1|Fgf21|Cd74|Ripk1|Map2k3|Gcnt2|Prkcdbp|Myd88|Rap1b|Ezh2|Ccr7|Tnfrsf11a|Htr2b|Ctgf|Zak|Cd40|Map3k14|Serpinf2|Ccl4|Kitl|Gadd45a|Lmnb1|Il6|Eda2r|Il11|Cd24a|Ccl11|Ccl25|Spry2|Tnfsf11|Igfbp3|Ncf1|Eif2ak2|Adam8|C5ar1|Pik3r5|Fgf2|F2r|Fga|Nod2|Hgf|Ajuba|Glipr2|Map3k6|Fzd5|Tnf|Adam9|Tgfb1|Ccl6|Lif|Rps3|Chil1|Ccl12|Gpr183|Cd36|Ryk|Ccl5|Tgfa|Prok2|Trf|Map3k8|Ltbr|Tlr4|Ccl3|Icam1|Ccl9|Ackr…
GO:0051607	defense response to virus	0.317919	9.78e-08	Ifitm1|Rnf125|Rtp4|Hyal2|Ifitm3|Il1b|Mmp12|Polr3d|Rsad2|Zc3h12a|Eif2ak2|Irf3|Il12rb1|Pycard|Bst2|Riok3|Fadd|Tmem173|Ifih1|Isg20|Apobec3|Polr3b|Nlrc5|Irf7|Ifit1|Zc3hav1|Parp9|Ddx41|Ifitm2|Nploc4|Spon2|Plscr1|Aim2|Oasl1|Trim30a|Trim25|Il33|Zbp1|Cd40|Trim30d|Map3k14|Irf5|Nlrp3|Tlr7|Cxcl10|Isg15|Ccl5|Cxadr|Kcnj8|Ddx60|Oasl2|Il6|Irf1|Dhx58|Cd86
GO:0009894	regulation of catabolic process	0.228621	1e-07	Zfand2a|Angptl3|Dram2|Dap|Sh3glb1|Mcl1|Nod2|Psmc4|Ldlr|Ubxn1|Iigp1|Tiparp|Usp36|Itgb1|Odc1|Anxa2|Psmc6|Mtm1|Zfp36l2|Rnf19a|Dcn|Aurka|Flna|Htr2b|Scfd1|Hfe|Rock1|Tspo|Ezr|Rpl5|Apaf1|Rnf125|Hif1a|Dram1|Il1b|Psmd14|Msn|Sox9|Cdk4|Pttg1ip|Snx33|Wdr75|Pycard|Timp1|Upf1|Anapc4|Casp1|Gba|Hmox1|Adam9|Zfp36|Tnf|Sec22b|Rnf138|Fzd5|Psmc2|Faf1|Xbp1|Sirt1|Cep192|Il33|Rela|Bax|Irgm2|Cdc6|Secisbp2|Irak3|Senp1|Tlk…
GO:0052548	regulation of endopeptidase activity	0.264984	1.01e-07	Klf4|Cst7|Efna1|Ifi202b|Col7a1|Pdcd5|Bak1|Picalm|Psme2b|C3|Usp47|Cyr61|Myc|Naip2|Serpinf2|Cstb|Tfpi|Gm5483|Ctla2b|Serpinb5|Psme2|Plaur|Rps6ka3|Nle1|Fas|Anp32b|Psmb8|Lck|Dap|Itih2|Bst2|Tnfsf14|Acer2|F2r|Diablo|Adrm1|Fadd|Ddx3x|Rps27l|Psma3|Serpinf1|Vcp|Tnf|Birc2|Kng2|Serpina3m|Rps3|Aim2|Bcl2l12|Mgmt|Bax|Serpinb6a|Sox7|A2m|Rest|Nlrp3|Sirt1|Sfn|Bbc3|Senp1|Ctsh|Pidd1|Pmaip1|Serping1|Casp8|Bcl10|Wfdc1…
GO:0048872	homeostasis of number of cells	0.282258	1.01e-07	Fcer1g|Pde4b|Ptpn2|Tgfb1|Zfp36|Sp1|Ada|Rc3h1|Bax|Gpr183|Tsc22d4|Mecom|Rps19|Cdk6|Senp1|Cxcl5|Pmaip1|Pknox1|Ripk3|Hspa9|Tmod3|Prdx1|Hif1a|Casp3|Ptbp3|Hcls1|Lyar|Mfsd7b|Sox9|Ccl2|Nckap1l|Ampd3|G6pdx|Mafb|Hcar2|Id2|Hmox1|Lmo2|Rps14|Cd74|Ezh2|Ccr2|Anxa1|Bak1|Csf1|Inhba|Ccr7|Tnfrsf13c|Isg15|Kitl|Rps6|Zfp36l1|Il6|Spi1|Sh2b2|Cd24a|Dyrk3|Nle1|Cebpg|Fas|Dnase2a|B2m|Inpp5d|Rps24|F2r|Jmjd6|Fadd|Klf2|Smad5|S…
GO:0070661	leukocyte proliferation	0.283951	1.11e-07	Cebpb|Cd74|Anxa1|Csf1|Myd88|Lgals9|Ccr2|Cd28|Lrrc32|Ccr7|Elf4|Tnfrsf13c|Cd40|Rps6|Sdc4|Kitl|Arg1|Il6|Tarm1|Cd24a|Dock2|Cd80|Tnfsf11|Inpp5d|Il12rb1|Dlg1|Fadd|Clcf1|Il21|Cdkn1a|Vsig4|Slamf6|Tnfsf9|Ptpn6|Tgfb1|Slfn1|Rps3|Slc11a1|Rc3h1|Ada|Cd244|Sox11|Il33|Cd274|Gpr183|Bax|Traf6|Ccl5|Tlr4|Ripk3|Rac2|Cd86|Irf1|Casp3|Hspd1|Cd151|Il1b|Cd180|Msn|Nckap1l|Pawr|H2-M3|Ctps|Btk|Pycard|Il6st|Havcr2|Tgfbr2|Hells
GO:0032635	interleukin-6 production	0.375	1.13e-07	Zc3h12a|Il1b|Nckap1l|Ereg|Cd24a|Hspd1|Hyal2|Cd300ld|Hgf|Gba|Ifih1|Havcr2|Pycard|Inpp5d|Nod2|Il6ra|F2r|Arid5a|Lgals9|Mapkapk2|Spon2|Myd88|Il19|Fcer1g|Cebpb|Tlr1|Tnf|Tlr4|Rab7b|Il18rap|Cyba|Il6|Irak3|Tlr6|Traf6|Cd36|Trim30a|Il33|Tlr7
GO:0070372	regulation of ERK1 and ERK2 cascade	0.297561	1.29e-07	Ccl11|Ccl9|Cnksr3|Ackr3|Ccl7|Ccl25|Ptpn1|Tnfsf11|Spry2|Atf3|Ccl2|Spry4|Spry1|Il1b|Jun|Trem2|F2r|Nod2|Fga|Fgf2|Clcf1|Dlg1|Nox4|C5ar1|Pycard|Ccr1|Fn1|Gpnmb|Havcr2|Glipr2|Rras|Ptpn2|Fgf21|Lif|Tgfb1|Ccl6|Dusp10|Gcnt2|Cd74|Ccl24|Ptpn6|Epha2|Chil1|Cyr61|Tnfrsf11a|Prkcdbp|Rap1b|Spred1|Xbp1|Ccl5|Serpinf2|Ccl4|Ccl12|Htr2b|Cd36|Ctgf|Gpr183|Icam1|Ccl3|Ezr|Tlr4
GO:0019438	aromatic compound biosynthetic process	0.171206	1.49e-07	Cad|Cd74|Usp16|Cyp1b1|Mta2|Actl6a|Trim30a|Nmi|Pinx1|Cdk12|Ddc|Hyal2|Smad6|Calcrl|Eaf1|Nfkb2|Mmp12|Relb|Zbtb48|Pparg|Zfp750|Trib1|C5ar1|Zfp513|Fli1|Jag1|Csrnp1|Med8|Ppard|Mbd2|Rbm14|Nfkbie|Dach2|Rest|Sav1|Tmpo|Sfrp4|Psrc1|Irf1|Cdk2|Dnajb1|Ccnl2|Tlr4|Leo1|Lyar|Mydgf|Ier5|Txn1|Gdf15|Ddx20|Bcl6b|Pawr|Zfp276|Tead3|Pf4|Aatf|Smad7|Lmo2|Mybbp1a|Psmc6|Son|Mat2a|Aebp1|Rbm15|Smarca5|Ier2|Ybx1|Drd1|Dcn|Bzw1|…
GO:0002703	regulation of leukocyte mediated immunity	0.340741	1.54e-07	Rsad2|B2m|Cxcl1|Pik3r6|Cd24a|Hspd1|Smad7|Fcgr1|Snx4|Slamf6|Havcr2|Il4ra|H2-M3|Bst2|Arid5a|Fadd|Tap2|Nod2|Il21|Clcf1|Lgals9|Ccr2|Exosc3|Cd28|C3|Fzd5|Fcer1g|Ptpn6|Tgfb1|Stat6|Tnf|Hpx|Il18rap|Tlr4|Was|Rac2|Ripk3|Il6|Cxcl5|Arg1|Vav1|Fes|Cd40|Hfe|Pvr|Nlrp3
GO:0032675	regulation of interleukin-6 production	0.381443	1.7e-07	Havcr2|Ifih1|Gba|Cd300ld|Hgf|Arid5a|Nod2|F2r|Il6ra|Inpp5d|Pycard|Ereg|Nckap1l|Il1b|Zc3h12a|Hspd1|Hyal2|Cd24a|Il6|Irak3|Cyba|Rab7b|Tlr4|Tlr7|Trim30a|Il33|Traf6|Tlr6|Cd36|Myd88|Mapkapk2|Lgals9|Spon2|Tlr1|Tnf|Fcer1g|Cebpb
GO:0051336	regulation of hydrolase activity	0.206522	1.92e-07	Psma3|Ubn1|Tax1bp3|Tmed2|Serpinf1|Ajuba|Rps27l|F2r|Acer2|Fgf2|Clpx|Itih2|Plekhg6|Spry2|Ccl25|Anp32b|Ccl11|Fas|Arhgap28|Psme2|Rps6ka3|Gm44805|Ranbp1|Serpinb5|Murc|Ctla2b|Rcan1|Serpinf2|Ahsa1|Arap1|Myc|Cd40|Abce1|Naip2|Psme2b|Hspa5|Usp47|Ccr7|Col7a1|Pdcd5|Ppp4r1|Ezh2|Ifi202b|Tnnc1|Bak1|Picalm|Tor1aip2|S100a10|Ppp1r15b|Efna1|Arhgap11a|Ccl24|Ppp1r14b|Lars|Tnfrsf10b|Srgap1|Tnfaip8|Plxnd1|Cav2|Ccl2|Itg…
GO:0002685	regulation of leukocyte migration	0.346457	1.96e-07	Cmklr1|Cxcl2|Icam1|Ccl3|Rac2|Ripk3|Ccl12|Il33|Kitl|Ccl5|Ccl4|Lgals9|Ccr2|Myd88|Csf1|Anxa1|Ano6|Ada|Ccr7|Ccl24|Itgb3|Thbs4|Cd74|Selp|Ecm1|Pycard|Adam8|C5ar1|Ccr1|Pf4|Tnfsf14|Nod2|Ppbp|C3ar1|Fadd|Msn|Gpsm3|Cxcl1|Ccl2|Nckap1l|Swap70|Ccl25|Apod|Il1r1
GO:2001233	regulation of apoptotic signaling pathway	0.26087	1.97e-07	Yap1|Atf3|Hsph1|Mcl1|Lck|Sh3glb1|Nle1|Gpx1|Gclm|Hyal2|Fas|Plaur|Eef1e1|Hgf|Fga|Fadd|Ddx3x|Inhba|Il19|Usp47|Pdcd5|Rps7|Cd74|Ripk1|Gdnf|Tpt1|Snai1|Runx3|Rpl26|Scg2|Cth|Myc|Ctsc|Ptpn1|Tnfrsf22|Pttg1ip|Tnfrsf12a|Fignl1|Il1b|P4hb|Mdm2|Apaf1|Bcap31|Slc35f6|Casp8|Hif1a|Bcl10|Ackr3|Hells|Hmox1|Nfe2l2|Pycard|Pf4|Pdia3|Bcl2l12|Plscr1|Zc3hc1|Herpud1|Faf1|Osm|Rps3|Ptpn2|Tnf|Lmna|Pidd1|Pmaip1|Icam1|Ripk3|Col2…
GO:0034248	regulation of cellular amide metabolic process	0.272388	2.03e-07	Nfe2l2|Rpl13a|Eif3c|Fam129a|Upf1|Pa2g4|Lars|Rpl5|Ngdn|Magoh|Vim|Rps6kb2|Rps9|Per1|Piwil4|Zc3h12a|Zfp598|Eif3b|Piwil2|Rbm8a|Eif3g|Secisbp2|Eif4ebp1|Tnf|Zfp36|Rpl38|Trnau1ap|Ppp1r15a|Rc3h1|Btg2|Rps3|Rgs2|Eif4a3|Nod2|Samd4|Ddx3x|Sesn2|Aars|Eif2ak2|Gsap|Stat3|Srp9|Rps27l|Eif3e|Mettl16|Eif5|Serp1|Iars|Npm1|Prorsd1|Eif6|Rplp1|Eif2s1|Eprs|Rock1|Sarnp|Ncl|Trmt10c|Il6|Yrdc|Rpl26|Vars|Bcl3|Zfp36l1|Eif3d|Pp…
GO:0032943	mononuclear cell proliferation	0.284483	2.18e-07	Dlg1|Il12rb1|Inpp5d|Cdkn1a|Clcf1|Il21|Fadd|Slamf6|Vsig4|Tnfsf9|Cd24a|Dock2|Cd80|Cd40|Tnfrsf13c|Rps6|Sdc4|Tarm1|Il6|Arg1|Cebpb|Cd74|Lgals9|Ccr2|Myd88|Anxa1|Csf1|Elf4|Cd28|Lrrc32|Ccr7|Pycard|Btk|Ctps|H2-M3|Pawr|Il6st|Hells|Tgfbr2|Havcr2|Casp3|Cd151|Hspd1|Cd180|Msn|Il1b|Nckap1l|Bax|Traf6|Gpr183|Cd274|Sox11|Ccl5|Tlr4|Cd86|Irf1|Rac2|Ripk3|Ptpn6|Slfn1|Tgfb1|Slc11a1|Rps3|Cd244|Ada|Rc3h1
GO:0045637	regulation of myeloid cell differentiation	0.315476	2.29e-07	Tnfsf11|Nckap1l|Rbp1|B2m|Leo1|Fas|Hcls1|Casp8|Hif1a|Stat3|Hist1h4h|Jag1|Nfkbia|Lmo2|Gabpa|Fadd|Id2|Hax1|Mafb|Inpp5d|Trib1|Pf4|Ccr1|Inhba|Rbm15|Tyrobp|Csf1|C1qc|Zfp36|Tnf|Ptpn2|Fos|Lif|Ripk1|Cd74|Fstl3|Itgb3|Cebpb|Hspa9|Hist1h4d|Ccl3|Spi1|Rab7b|Zfp36l1|Senp1|Cdk6|Eif6|Csf3|Tjp2|Isg15|Kitl|Fes|Myc
GO:0009968	negative regulation of signal transduction	0.207483	2.38e-07	Hdac7|Wtip|Lgmn|Plaur|Adgrg3|Rnf213|Nle1|Cdc34|Gpx1|Mcl1|Hsph1|Yap1|Trim72|Cdc42se1|Tnfsf14|Dlg1|Nod2|Fga|Socs3|Ddx3x|Tgif1|Hgf|Errfi1|Rgs1|Nfkbia|Insig1|Phactr4|Epha2|Itgb1|Rgs16|Dusp10|Gdnf|Dcn|G3bp1|Snx6|Mtm1|Htr2b|Lpxn|Rhoa|Scg2|Sigirr|Rgs13|Dnajb9|Snai1|Rab7b|Ezr|Irf4|Arg1|Il6|Plek|Hif1a|Rnf125|Cnksr3|Pttg1ip|Sox9|Fignl1|Il1b|Cd109|Spry1|Mmp14|Cactin|Amhr2|Pycard|Ncoa5|Nfe2l2|Il6st|Il1rn|Ecm…
GO:0048525	negative regulation of viral process	0.444444	2.5e-07	Trim6|Trim14|Tardbp|Parp10|Ccl3|Bst2|Zfp639|Trim25|Eif2ak2|Ccl5|Ccl4|Rest|Isg15|Fam111a|Zc3h12a|Plscr1|Rsad2|Ptx3|Jun|Ifitm2|Oasl1|Apobec3|Ifitm1|Isg20|Zc3hav1|Ifitm3|Tnf|Zfp36
GO:0043412	macromolecule modification	0.171016	2.56e-07	Cpne3|Cdt1|Fgfr1op|Zw10|Cdc16|Rnf217|Rnf183|Plod1|Rras|Smad7|Prkab2|Mydgf|Leo1|Spry4|Gdf15|Ptpn1|Fbxo30|Txn1|--|F13a1|Rest|Tgfa|Nsmce1|Arih2|Fbl|Icam1|Psrc1|Dok5|Tlr4|Ccnl2|Cdk2|Ctsh|Med8|Ccl6|Prkx|Pggt1b|Prkab1|Ppp1r3b|Usp18|Ranbp2|Nsun2|Mettl1|Rbm14|Acer2|Riok3|Hectd2|Fbxo33|C5ar1|Trib1|Map3k6|Ubn1|Ptpn7|Nek6|Ccl11|Smad6|Tlk2|Hyal2|Pigm|Usp24|Zak|Trim30a|Plod2|Fgfr4|Cdk12|Pinx1|Nmi|Bmp2k|Gcnt2|…
GO:0043122	regulation of I-kappaB kinase/NF-kappaB signaling	0.313609	2.57e-07	Casp8|Sqstm1|Trip6|Prdx1|Eda2r|1810011O10Rik|Clec4n|Zc3h12a|Il1b|Tfg|Irak4|Per1|Tnfsf11|Pycard|Tnfsf14|Nod2|F2r|Riok3|Ajuba|Hmox1|Ecm1|Shisa5|Casp1|Nek6|Nfkbia|Nfkbid|Ripk1|Golt1b|Cd74|Zc3hav1|Tnf|Faf1|Myd88|Litaf|Lgals1|Sphk1|Rhoh|Rela|Traf6|Cd36|Htr2b|Trim25|Slc20a1|Cth|Sirt1|Nlrp3|Tlr7|Flna|Map3k14|Rhoc|Il1rl1|Tlr4|Ltbr
GO:0051179	localization	0.163887	2.76e-07	Nipal1|Fn1|Tgfbr2|Serinc2|Itga6|Il1rn|Ccr5|Vamp3|Syngr2|Rpl13a|Ftl1-ps1|Mmp14|Spry1|Emd|Slc7a1|Dnm2|Msn|Tnfrsf12a|Sox9|Il1b|Ghr|Ero1l|Cdh17|Saa3|Ccl7|Hif1a|Ch25h|Ifitm1|Fermt2|Tmem88|Micall2|Gm10184|Acvrl1|Tmod3|Hspa9|Was|Hsp90aa1|Sirt1|Rbm8a|Xbp1|Corin|Ccl12|Ada|Cttnbp2nl|Vcl|Spred1|Golga5|Fxyd5|Eif4a3|Mapre1|Hpx|Lif|Ptpn2|Arhgdib|Ptpn6|Cln8|Slbp|Fzd5|Exosc10|Glipr2|Gpr179|Nup93|Stx11|Aqp9|Fcgr1…
GO:0032944	regulation of mononuclear cell proliferation	0.310345	2.93e-07	Ccr2|Lgals9|Csf1|Myd88|Anxa1|Rps3|Cd244|Ada|Ccr7|Rc3h1|Cd28|Lrrc32|Ptpn6|Cebpb|Slfn1|Cd74|Tgfb1|Tlr4|Il6|Tarm1|Arg1|Irf1|Cd86|Rac2|Ripk3|Traf6|Tnfrsf13c|Cd40|Gpr183|Cd274|Sox11|Ccl5|Sdc4|Il1b|Nckap1l|Cd80|Cd24a|Casp3|Vsig4|Tgfbr2|Tnfsf9|Havcr2|Pycard|Dlg1|Btk|Il12rb1|Inpp5d|Pawr|H2-M3|Il6st|Cdkn1a|Clcf1|Il21|Fadd
GO:0060326	cell chemotaxis	0.299492	2.99e-07	Itga1|Il1b|Gpsm3|Cxcl1|Ccl2|Nckap1l|Ccl25|Tnfsf11|Swap70|Sbds|Eng|Ccl7|Trem1|Ch25h|Ccl9|Ccl11|Saa3|Ednrb|Cxcl16|Adam8|C5ar1|Spp1|Ccr1|Pf4|Tnfsf14|Fgf2|Nod2|Ppbp|C3ar1|Itga9|Trem3|Rpl13a|Ccr2|Csf1|Anxa1|Ano6|Hbegf|Ccr7|Il17ra|Fcer1g|Epha2|Ccl24|Thbs4|Cd74|Pde4b|Ccl6|Cmklr1|Rps19|Cxadr|Vav1|Cxcl2|Ccl3|Rac2|Gpr183|Ccl12|Ccl4|Scg2|Ccl5|Cxcl3
GO:0010648	negative regulation of cell communication	0.203302	3.13e-07	Dusp1|Usp47|Il19|Hspa5|Ezh2|Rap1b|Prkcdbp|Cd74|Ripk1|Nlrc5|Lbh|Efna1|Tpt1|Adm|Npvf|Bcl3|Cth|Cd300lf|Trim30a|S1pr2|Spry2|Bdnf|Atf3|Apod|Mmp12|1810011O10Rik|Smad6|Gclm|Hyal2|Dyrk3|Med13|Parp14|Pim3|Tax1bp3|Ddit3|Mmrn2|Ajuba|Riok3|Sesn2|Trib1|Inpp5d|Nploc4|Herpud1|Rgs2|Rnf149|Il1r2|Fstl3|Icam1|Col2a1|Tlr4|Il1rl1|Pak1ip1|Dusp2|Rest|Cav1|Parl|Sfrp4|Cdk11b|Lats1|Per1|Spry4|Ptpn1|Eng|Itga1|Tnfrsf22|Zc3h…
GO:0000460	maturation of 5.8S rRNA	0.62963	3.13e-07	Exosc8|Exosc3|Rpf1|Rps21|Rrp15|Nsa2|Exosc2|Ftsj3|Mphosph6|Las1l|Rpsa|Exosc10|Mak16|Exosc9|Eif6|Pes1|Fcf1
GO:0033627	cell adhesion mediated by integrin	0.511628	3.22e-07	Icam1|Plau|Col16a1|Itga6|Ccl5|Acer2|Lpxn|Nckap1l|Fermt3|Swap70|Ada|Podxl|Itgb1|Efna1|Adam9|Epha2|Cd24a|Ptpn6|Cyp1b1|Itga5|Itgb3|Itgav
GO:0023057	negative regulation of signaling	0.203782	3.33e-07	Il6st|Nfe2l2|Amhr2|Pycard|Ncoa5|Socs1|Hells|Chac1|Il1rn|Ecm1|Hmox1|Gba|Hif1a|Rnf125|Cnksr3|Mmp14|Spry1|Cactin|Sox9|Pttg1ip|Fignl1|Il1b|Cd109|Nlrp3|Gdpd5|Sirt1|Ccl5|Dusp16|Xbp1|Bdkrb2|Bax|Rela|Ybx3|Ctnna1|Tnfaip1|Irak3|Tmem88|Lmna|Dhx58|Mecom|Ptpn2|Lif|Tnf|Ptpn6|Kctd11|Bcl2l12|Rasa4|Rhoh|Ada|Spred1|Zc3hc1|Erbin|Faf1|Litaf|Nod2|Fga|Tgif1|Socs3|Ddx3x|Tnfsf14|Dlg1|Insig1|Phactr4|Errfi1|Hgf|Nfkbia|Rgs…
GO:0042107	cytokine metabolic process	0.384615	3.33e-07	Il19|Cd28|Mapkapk2|Irf9|Ccr2|Nfkb1|Myd88|Map2k3|Tlr1|Zfp36|Tnf|Irf7|Cebpb|Klf4|Irf4|Irf1|Il6|Tlr4|Nmi|Bcl3|Tlr7|Sigirr|Rela|Tnfrsf13c|Tlr6|Traf6|Ereg|Il1b|Cebpg|Trem1|Il21|Trem3|Pawr|Inpp5d|Irf3
GO:1901362	organic cyclic compound biosynthetic process	0.169778	3.53e-07	Pcgf6|Ccnl1|Tgfb1|Pcf11|Dmbx1|Polr3b|--|Vcp|Polr1e|Zfp692|Slc11a1|Brms1|Rrp8|Cav1|Cd36|Srsf5|Smarce1|Pdlim1|Sox7|Nol11|Med20|Zfp281|Cdk6|Wdr43|Hcls1|Edn1|Yes1|Fabp4|Trip6|Polr1d|Lum|Trib3|--|Ewsr1|Atf4|Zc3h12a|Id2|Timeless|Btk|Polr2k|Nox4|Ctps|Irx3|Pa2g4|Parp10|Nufip1|Map2k3|Ripk1|Irf7|Uhrf1|Bud31|Hsf2|Dhh|Csf3|Cth|Arap1|Rbpj|Sarnp|Myc|Myrf|Zpr1|Zfp54|Pold4|Trim6|Murc|Zbtb21|Creb3|Med13|Foxf2|Run…
GO:0035456	response to interferon-beta	0.6	3.55e-07	Irf1|Irgm2|Gbp2|Iigp1|Igtp|Tmem173|Bst2|Aim2|Plscr1|Xaf1|Ifi202b|Ifitm2|Ddx41|Ifit1|Ifitm3|Gbp3|Cdc34|Ifitm1
GO:0045595	regulation of cell differentiation	0.192661	3.78e-07	Prkx|Ppard|Fstl3|Tgfb1|Il15ra|Cdh5|Rc3h1|Pdlim5|Sav1|Adamts9|Junb|Sfrp4|Cd36|Sfn|Rest|Msr1|Cav1|Tjp2|Dnajb11|Rps19|Cdk6|Pglyrp1|Sema3f|Irf1|B4galt1|Vdr|Casp8|Edn1|Leo1|Tmem176a|Hcls1|Il2rg|Jun|Tnfrsf22|Igsf10|Gps2|Zc3h12a|Trib3|Ereg|Gdf15|Plxnd1|Irx3|H2-M3|Pawr|Pf4|Cd53|Bcl6b|Zfp703|Klhl41|Id2|Smad7|Wwtr1|Mustn1|Lmo2|Nfkbid|Pa2g4|Il4ra|Col5a2|Adm|Cebpb|Lbh|Efna1|Gfap|Cd74|Ripk1|Gcnt2|S100a10|Csf1…
GO:0043281	regulation of cysteine-type endopeptidase activity involved in apoptotic process	0.322368	3.79e-07	Lck|Anp32b|Dap|Casp8|Rps6ka3|Bcl10|Plaur|Bcap31|Nle1|Apaf1|Vil1|Fas|Tnfrsf1b|Hspd1|Rps27l|Tnfrsf10b|Casp1|Tnfaip8|Pycard|Tnfsf14|Diablo|F2r|Acer2|Ddx3x|Pdcd5|Ifi202b|Birc2|Rps3|Bak1|Bcl2l12|Usp47|Cyr61|Klf4|Vcp|Tnf|Bbc3|Ctsh|Senp1|Pidd1|Pmaip1|Mgmt|Bax|Myc|Sox7|Naip2|Sirt1|Rest|Nlrp3|Sfn
GO:0070663	regulation of leukocyte proliferation	0.305556	3.85e-07	Pycard|Btk|Dlg1|Il12rb1|H2-M3|Inpp5d|Pawr|Il6st|Cdkn1a|Clcf1|Il21|Fadd|Vsig4|Tgfbr2|Tnfsf9|Havcr2|Cd24a|Casp3|Il1b|Nckap1l|Cd80|Traf6|Tnfrsf13c|Cd40|Gpr183|Cd274|Sox11|Kitl|Ccl5|Sdc4|Tlr4|Il6|Tarm1|Arg1|Cd86|Irf1|Rac2|Ripk3|Ptpn6|Cebpb|Slfn1|Cd74|Tgfb1|Lgals9|Ccr2|Myd88|Csf1|Anxa1|Rps3|Cd244|Ada|Ccr7|Rc3h1|Cd28|Lrrc32
GO:0001885	endothelial cell development	0.48	3.85e-07	Cldn5|Myd88|Il1b|Heg1|Msn|Rap1b|Eng|Cdh5|Col18a1|Sox18|Tnf|Gpx1|Stc1|Hapln2|Ezr|S1pr3|Id1|Pecam1|Icam1|Clic4|Plod3|S1pr2|Rock1|Tjp2
GO:0046651	lymphocyte proliferation	0.281385	4.25e-07	Ccl5|Traf6|Bax|Gpr183|Cd274|Sox11|Irf1|Cd86|Rac2|Ripk3|Tlr4|Slfn1|Tgfb1|Ptpn6|Cd244|Ada|Rc3h1|Slc11a1|Rps3|Il6st|Pycard|Btk|H2-M3|Ctps|Pawr|Tgfbr2|Hells|Havcr2|Cd151|Hspd1|Casp3|Nckap1l|Msn|Cd180|Il1b|Sdc4|Rps6|Cd40|Tnfrsf13c|Tarm1|Il6|Arg1|Cd74|Cebpb|Elf4|Lrrc32|Cd28|Ccr7|Ccr2|Lgals9|Anxa1|Myd88|Cdkn1a|Clcf1|Il21|Fadd|Dlg1|Inpp5d|Il12rb1|Tnfsf9|Slamf6|Vsig4|Cd24a|Cd80|Dock2
GO:0006417	regulation of translation	0.276151	5.5e-07	Stat3|Srp9|Eif3e|Rps27l|Ddx3x|Samd4|Eif2ak2|Aars|Sesn2|Iars|Prorsd1|Npm1|Mettl16|Serp1|Eif5|Yrdc|Il6|Eif3d|Bcl3|Vars|Zfp36l1|Rpl26|Eif2s1|Eprs|Rplp1|Eif6|Trmt10c|Ncl|Sarnp|Zfp36l2|Fxr1|Ppp1r15b|Rps14|Usp16|Pa2g4|Upf1|Lars|Rpl13a|Fam129a|Eif3c|Per1|Rps9|Eif3b|Zfp598|Piwil4|Zc3h12a|Ngdn|Rpl5|Rps6kb2|Vim|Magoh|Secisbp2|Eif3g|Eif4ebp1|Piwil2|Rbm8a|Rc3h1|Ppp1r15a|Eif4a3|Rps3|Rgs2|Btg2|Rpl38|Tnf|Zfp36|…
GO:0032269	negative regulation of cellular protein metabolic process	0.206221	5.5e-07	Tardbp|Spi1|Tspo|Gm5483|Ezr|Cstb|Tfpi|Hfe|Rock1|Ncl|C3|Zfp36l2|Mtm1|Dcn|Dusp10|Anxa2|Ctla2a|Klf4|Cst7|Ubxn1|Taf7|Phactr4|Hgf|Errfi1|P3h1|Ddx3x|Socs3|Bst2|Tnfsf14|Dlg1|Igfbp3|Nr1h3|Swap70|Cdc42se1|Npm1|Hsph1|Nifk|Nle1|Mettl16|Plaur|Irak3|Mecom|Senp1|Sirt1|Cep192|Bdkrb2|Dusp16|Xbp1|Rela|Serpinb6a|Bax|Bcl2l12|Spred1|Birc2|Rps3|Eif4a3|Serpina3m|Slfn1|Tnf|Zfp36|Ptpn2|Lif|Ptpn6|Socs1|Upf1|Serpinb2|Timp…
GO:0060760	positive regulation of response to cytokine stimulus	0.540541	5.57e-07	Csf1|Mmp12|Il1r1|Parp14|Casp4|Parp9|Hpx|Cd74|Irgm1|Nlrc5|Irf7|Trim6|Casp1|Ifih1|Irgm2|Irf3|Zbp1|Trem2|Cd300lf|Fadd
GO:0016485	protein processing	0.29064	5.83e-07	Plgrkt|Casp1|Chac1|Tnfrsf10b|Rps27l|Pycard|Ctss|Fadd|Pcsk9|Fga|F2r|Acer2|Diablo|Lck|Dap|Mmp14|Casp3|Cln5|Lgmn|Zmpste24|Serping1|Casp8|Hspd1|Apaf1|Senp1|Ctsh|Bbc3|Plau|Pmaip1|Pidd1|Naip2|Ctsz|Myh9|Plat|A2m|Corin|Bax|Myc|Ctsl|Rhbdd1|Furin|Nlrp3|Serpinf2|Bak1|Dhh|Birc2|Srgn|Aebp1|Bcl2l12|Casp7|C3|Pcsk7|Tmem208|Vcp|Ctla2a|Rce1|Il1r2|Tnf|Metap2
GO:0071822	protein complex subunit organization	0.189667	5.88e-07	Smad1|Vasp|Sec13|Fas|Gsdmd|Dcxr|Aspm|Ddit3|Gpx3|Znhit6|Ajuba|Eln|Eif2ak2|Ddr2|Ncf1|Col6a1|Nufip1|Gfap|Casp4|S100a10|Ripk1|Ccl24|Lcp1|Ranbp1|Cdc14a|Capza1|Arap1|Cth|Csf3|Nasp|Serpinf2|Abce1|Spty2d1|Crtc2|Cebpa|Nupr1|Aif1|Chmp4c|Zc3h12a|Hcls1|Ralb|Lum|Mcm2|B4galt1|Dstn|Parp3|Shfm1|Col16a1|Pxn|Cav2|Wipf1|Tln1|Fermt3|Pkd2l1|Zyx|Acpp|Selp|Tgfb1|Vcp|Rac2|Kctd15|Cyba|Rps19|Col2a1|Bbc3|Cav1|Lats1|Cd36|Sm…
GO:0050670	regulation of lymphocyte proliferation	0.306358	6.27e-07	Slfn1|Cd74|Tgfb1|Ptpn6|Cebpb|Cd244|Ada|Rc3h1|Cd28|Ccr7|Lrrc32|Lgals9|Ccr2|Anxa1|Myd88|Rps3|Ccl5|Sdc4|Cd40|Tnfrsf13c|Traf6|Gpr183|Cd274|Sox11|Tarm1|Il6|Irf1|Arg1|Cd86|Rac2|Ripk3|Tlr4|Cd24a|Casp3|Nckap1l|Cd80|Il1b|Il6st|Cdkn1a|Clcf1|Il21|Fadd|Pycard|Dlg1|Btk|Il12rb1|H2-M3|Inpp5d|Pawr|Tnfsf9|Tgfbr2|Havcr2|Vsig4
GO:0002687	positive regulation of leukocyte migration	0.388235	6.34e-07	C3ar1|Fadd|Ppbp|Tnfsf14|Pf4|Ccr1|Pycard|C5ar1|Adam8|Swap70|Nckap1l|Ccl2|Cxcl1|Gpsm3|Il1r1|Ccl3|Icam1|Rac2|Cxcl2|Cmklr1|Ccl5|Ccl4|Kitl|Ccr7|Ano6|Csf1|Ccr2|Lgals9|Selp|Cd74|Thbs4|Ccl24|Itgb3
GO:0032609	interferon-gamma production	0.371134	6.41e-07	Ccr7|Cd244|Ccr2|Lgals9|Slc11a1|Tnf|Pde4b|Fzd5|Cd14|Ripk3|Il18rap|Bcl3|Il1rl1|Pglyrp1|Runx3|Tlr4|Rnf19b|Tlr7|Isg15|Il33|Cd274|Tnfrsf13c|Il1b|Zc3h12a|Cebpg|Hspd1|Havcr2|Slamf6|Irf8|Fadd|Arid5a|Il21|Nod2|H2-M3|Il12rb1|Pycard
GO:0006796	phosphate-containing compound metabolic process	0.175474	7.06e-07	Stk40|Hexb|Dcn|Mapkapk2|Drd1|Hbegf|Tnfrsf11a|Inhba|Skp2|Dusp10|Mboat1|Runx3|Tspo|Ugdh|Il6|Twf1|Hfe|Ctgf|Rock1|Tlr13|Rplp1|Aurka|Mapk6|Sh3glb1|Clk1|Jak3|Swap70|Cdc42se1|Cd80|Irak4|Eda2r|Cd24a|Angptl3|Nifk|Id1|Errfi1|Phactr4|Ptges3|Glipr2|Kdr|Dpagt1|Pgd|Nuak2|Chuk|Pik3r5|Nos3|Ddx3x|Nod2|Il21|Spred1|Plscr1|Rhoh|Ada|Cttnbp2nl|Tbrg4|Fzd5|Clk4|Hk3|Ptpn6|Cln8|Lif|Ptpn2|Tnf|Hpx|Slfn1|Srms|Dpm3|Mecom|Arr3…
GO:0050867	positive regulation of cell activation	0.265683	9.01e-07	Havcr2|Tgfbr2|Socs1|Il4ra|Il6st|H2-M3|Pycard|H2-Ab1|Nckap1l|Mmp14|Ccl2|Ephb4|Il1b|Hspd1|Il2rg|Bcl10|Pik3r6|Pdpn|Irf1|Cd86|Il1rl1|Tlr4|Xbp1|Cav1|Ccl5|Hsp90aa1|Nlrp3|Il33|Cd274|Gpr183|Traf6|Ada|Cd244|Lgals8|Rps3|Il15ra|Tgfb1|Selp|Fcer1g|Tnfsf9|Snx4|Fadd|Clcf1|Il21|Cdkn1a|Nod2|Inpp5d|Il12rb1|Tnfsf14|Adam8|Cd80|Tnfsf11|Lck|Hsph1|Cd24a|Plek|Il6|Hlx|Rhoa|Cd40|Tnfrsf13c|Ccr7|Lgals1|Cd28|Exosc3|Myd88|Anx…
GO:0006793	phosphorus metabolic process	0.174811	9.32e-07	Gtf2h1|Trib1|C5ar1|Slc25a25|Adam8|Smg8|Clcf1|Cdkn1a|Fgf2|Riok3|Nek6|Ptpn7|Pim3|Ubn1|Map3k6|Stat3|Smad5|Riok1|Pigm|Sgk1|1810011O10Rik|Calcrl|Ccl11|Hyal2|Smad6|Tlk2|Pfkfb3|Smg5|Nt5e|Gpd1|Atf3|Spry2|Ccl25|Zak|Gnai3|Tec|Eif6|Kitl|Eif2s1|Map3k14|Gadd45a|Rcan1|Cdk12|Pecam1|Fgfr4|Lmnb1|Akap12|Stk38l|Prkar2a|Gadd45b|Adm|Bmp2k|Gcnt2|Cd74|Gch1|Agpat9|Cad|Efna1|Pdk4|Nlrc5|Rap1b|Ppp4r1|Csf1|Bak1|Ccr7|Hspa5|P…
GO:0002286	T cell activation involved in immune response	0.390244	9.36e-07	Gpr183|Nlrp3|Rps6|Hlx|Bcl3|Il6|Irf1|Irf4|Icam1|Fcer1g|Lcp1|Tgfb1|Stat6|Slc11a1|Ccr2|Anxa1|Clec4e|Rc3h1|Ccr7|Batf|Clec4d|H2-M3|Ptger4|Slamf6|Zbtb7b|Smad7|Apbb1ip|Il4ra|Stat3|Havcr2|Ly9|Relb
GO:0030218	erythrocyte differentiation	0.368421	1.1e-06	Rps14|Ptpn2|Zfp36|Sp1|Inhba|Isg15|Rps6|Rps19|Cdk6|Senp1|Zfp36l1|Spi1|Tmod3|Pknox1|Hspa9|Dyrk3|Hif1a|Casp3|Ptbp3|Hcls1|Lyar|Mfsd7b|Cebpg|Dnase2a|B2m|Nckap1l|G6pdx|Inpp5d|Mafb|Id2|Jmjd6|Lmo2|Klf2|Smad5|Stat3
GO:0032774	RNA biosynthetic process	0.171141	1.11e-06	Fli1|Nup98|Jag1|Trim66|Zfp513|Stat3|Phf21b|Smad5|Zfp750|Gtf2h1|Trib1|Adam8|C5ar1|Lrrfip2|Fosl2|Fgf2|Nfrkb|Myef2|Tmem173|Mmp12|Relb|Zbtb48|Pparg|Atf3|Eaf1|Fosl1|Bach1|Nfkb2|Bag3|Gtf2ird1|Epcam|Hyal2|Prrx1|Smad6|1810011O10Rik|Nmi|Bcl3|Cdk12|Cela1|Rel|Trim30a|Klf6|Zfp639|Cited1|Taf1d|Picalm|Ddx41|Ikzf1|Mta2|Actl6a|Cd28|Usp47|Usp16|Rps14|Zfp280c|Zfp623|Mamld1|Cebpb|Ino80c|Cyp1b1|Efna1|Nlrc5|Lbh|Gatad…
GO:0051090	regulation of sequence-specific DNA binding transcription factor activity	0.261484	1.12e-06	Sphk1|Tnfrsf11a|Id3|Myd88|Bud31|Psma6|Ezh2|Hck|Nlrc5|Ripk1|Klf4|Cyp1b1|Il6|Rab7b|Ifrd1|Cmklr1|Cth|Flna|Sigirr|Crtc2|Nfam1|Cd40|Bdnf|Tnfsf11|Irak4|Dap|Rwdd1|Npm1|Cebpg|Adgrg3|Eda2r|Med13|Anxa4|Ddit3|Nfkbia|Id1|Nod2|Ddr2|Eif2ak2|Trib1|Adam8|Aim2|Rps3|Erbin|Brms1|Tnf|Anxa3|Ripk3|Irak3|Taf12|Cops5|Tlr4|Sirt1|Nlrp3|Trim25|Sik1|Sav1|Rela|Traf6|Sfrp4|Cd36|Cactin|Il1b|Zc3h12a|Edn1|Bcl10|Arid5b|Havcr2|Nfk…
GO:0001961	positive regulation of cytokine-mediated signaling pathway	0.542857	1.13e-06	Zbp1|Irf3|Fadd|Cd300lf|Trem2|Casp1|Trim6|Irgm2|Il1r1|Parp14|Irf7|Nlrc5|Hpx|Cd74|Irgm1|Parp9|Casp4|Mmp12|Csf1
GO:0010558	negative regulation of macromolecule biosynthetic process	0.193069	1.15e-06	Aim2|Erbin|Eif4a3|Rps3|Slfn1|Crem|Ptpn2|Tnf|Zfp36|Irak3|Ccl3|Acvrl1|Mecom|H3f3b|Pramef8|Nlrp3|Sirt1|Ccl5|Xbp1|Etv3|Rela|Ybx3|Sox11|Sik1|Cactin|Sox9|Ifitm3|Glis3|Ednrb|Sox18|Sqstm1|Arid5b|Gata6|Atp8b1|Dot1l|Upf1|Hells|Havcr2|Zfp202|Gabpa|Rpl13a|Pycard|Etv6|Aebp1|Pcna|Zfp36l2|Mafk|Snx6|Ybx1|Smarca5|Nfkb1|Id3|Rbm15|Mybbp1a|Zglp1|Loxl2|Stat6|Klf4|Zfp869|Itgb3|Tardbp|Il6|Spi1|Hist1h4d|Klf5|Runx3|Snai1…
GO:0002705	positive regulation of leukocyte mediated immunity	0.385542	1.19e-06	Il4ra|Fcgr1|Snx4|Slamf6|Fadd|Arid5a|Nod2|Tap2|Clcf1|Il21|H2-M3|Cxcl1|Rsad2|B2m|Hspd1|Cd24a|Il6|Vav1|Arg1|Il18rap|Nlrp3|Pvr|Cd40|Exosc3|Cd28|C3|Stat6|Tnf|Tgfb1|Hpx|Fzd5|Fcer1g
GO:0040007	growth	0.207959	1.19e-06	Cdkn1a|Fgf2|Sesn2|Slc25a25|Ddr2|Cxcl16|Stat3|Tmed2|Clic4|Naca|Esm1|Mrgbp|Ccl11|Gal|Hyal2|Wisp1|Serp1|Aspm|Smad1|Apod|Bdnf|Atp6v0e|Spry2|Il3ra|Atf5|Nupr1|Mmp13|Zfp639|Rbpj|Zpr1|Emp1|Hlx|Cela1|Zfp36l1|Emp3|Adm|Cdkn2aip|Usp47|Tnn|Ezh2|Actl6a|Csf1|Myd88|Anxa1|Exosc9|Zfp568|Fgfr1op|Hyal1|Mt2|Ercc1|Sec61a1|Mustn1|Wwtr1|Socs4|Edn1|Mfsd7b|Ereg|Heg1|Nedd9|Dcun1d3|Sfn|Arih2|Cd36|Lats1|Sav1|Sema3f|Psrc1|Bbc…
GO:0016071	mRNA metabolic process	0.233708	1.19e-06	Rbm28|Secisbp2|Dnajb11|Prpf38b|Dhx38|Rbm8a|Cpsf1|Rbm39|Pnpt1|Srsf5|Ecd|Rc3h1|Rbm7|Polr2i|Eif4a3|Ppie|Btg2|Zfp36|Rnpc3|Zc3hav1|Tbrg4|Slbp|Snrnp48|Pcf11|Upf1|2810403A07Rik|Sf3b3|Exosc9|Prpf3|Dhx15|Dazap1|Sf3b4|Cactin|Sf3a3|Hnrnph1|Gm10146|Ddx20|Zc3h12a|Tsen54|Smu1|Sltm|Rbm17|Leo1|Alyref|Clasrp|Rrp1b|Papola|Prpf40a|Sf3b6|Ptbp3|Magoh|Ddx39b|Srsf1|Tardbp|Zfp36l1|Dhx32|Cdk12|Srsf2|Zpr1|Trmt10c|Tut1|Exo…
GO:0031348	negative regulation of defense response	0.323741	1.2e-06	Tnfaip6|Nr1h3|Apod|Cactin|Zc3h12a|Psma1|Mmp12|Nt5e|Tnfrsf1b|Gpx1|Serping1|Rnf125|Parp14|Havcr2|Hgf|Nod2|Socs3|Riok3|Ptger4|Ccr1|Irf3|Cdh5|Tnfaip8l2|Ada|Psmb4|Ifi202b|Nploc4|Lgals9|Nfkb1|Dusp10|Zfp36|Il1r2|Nlrc5|Ptpn2|Ets1|Ctla2a|Arg1|Dhx58|Irak3|Pglyrp1|Rps19|Nmi|Nlrp3|Siglece|A2m
GO:0042098	T cell proliferation	0.308642	1.21e-06	Cd274|Tnfrsf13c|Traf6|Bax|Rps6|Sdc4|Ccl5|Rac2|Ripk3|Il6|Tarm1|Arg1|Irf1|Cd86|Ptpn6|Cebpb|Tgfb1|Slfn1|Anxa1|Rps3|Slc11a1|Ccr2|Lgals9|Elf4|Cd28|Rc3h1|Ccr7|Lrrc32|Cd244|Dlg1|Il12rb1|Ctps|H2-M3|Pawr|Pycard|Fadd|Il6st|Il21|Vsig4|Tgfbr2|Tnfsf9|Havcr2|Casp3|Cd24a|Cd151|Il1b|Dock2|Msn|Cd80|Nckap1l
GO:0042592	homeostatic process	0.191373	1.28e-06	Bcap31|Lyar|Hcls1|Fabp4|Edn1|Cry1|Mfsd7b|Fbxo4|Vdr|Cct4|Prdx1|Plscr3|Casp3|C1qtnf1|Ccl2|Txn1|Id2|Hcar2|C3ar1|Pcsk9|Slc26a5|Nox4|Steap4|Pdia3|Mt2|Ercc1|Oit3|Cp|Lmo2|Parp3|Smad7|Aqp7|Tgfb1|Hk2|Fcer1g|Calca|Rc3h1|Ranbp2|Kng2|Sp1|Herpud1|Slc11a1|Atp13a1|Cav1|Trf|Ccdc115|Sfn|Smc5|Xrcc6|Gpr183|Traf6|Sfrp4|Cd36|Angptl4|Cxcl5|Ripk3|Pdia5|Pknox1|Pmaip1|Icam1|Cdk6|Gpr35|Bbc3|Col2a1|Rps19|Tmx1|Tlr4|Ctsh|Cyb…
GO:0032649	regulation of interferon-gamma production	0.37931	1.3e-06	Il33|Cd274|Tnfrsf13c|Isg15|Tlr7|Bcl3|Il1rl1|Pglyrp1|Tlr4|Ripk3|Fzd5|Cd14|Tnf|Pde4b|Ccr2|Lgals9|Slc11a1|Ccr7|Cd244|Il12rb1|H2-M3|Pycard|Fadd|Arid5a|Il21|Nod2|Slamf6|Irf8|Havcr2|Hspd1|Cebpg|Il1b|Zc3h12a
GO:0006351	transcription, DNA-templated	0.171138	1.31e-06	Nmi|Bcl3|Cdk12|Cela1|Rel|Trim30a|Klf6|Zfp639|Cited1|Taf1d|Ddx41|Picalm|Mta2|Actl6a|Ikzf1|Cd28|Usp47|Usp16|Rps14|Zfp623|Zfp280c|Cebpb|Mamld1|Cyp1b1|Ino80c|Efna1|Nlrc5|Lbh|Gatad2a|Cd74|Fli1|Trim66|Jag1|Nup98|Stat3|Zfp513|Phf21b|Smad5|Zfp750|Gtf2h1|Trib1|Adam8|C5ar1|Fosl2|Lrrfip2|Nfrkb|Fgf2|Myef2|Tmem173|Relb|Mmp12|Pparg|Zbtb48|Atf3|Fosl1|Eaf1|Bach1|Nfkb2|Gtf2ird1|Bag3|Epcam|Prrx1|Hyal2|Smad6|181001…
GO:0097659	nucleic acid-templated transcription	0.170946	1.42e-06	Cd74|Nlrc5|Lbh|Gatad2a|Efna1|Ino80c|Cyp1b1|Mamld1|Cebpb|Zfp623|Zfp280c|Usp16|Rps14|Usp47|Cd28|Mta2|Actl6a|Ikzf1|Picalm|Ddx41|Taf1d|Cited1|Klf6|Zfp639|Trim30a|Rel|Cela1|Cdk12|Bcl3|Nmi|1810011O10Rik|Smad6|Hyal2|Prrx1|Epcam|Bag3|Gtf2ird1|Nfkb2|Bach1|Eaf1|Fosl1|Atf3|Zbtb48|Pparg|Relb|Mmp12|Nfrkb|Tmem173|Myef2|Fgf2|Lrrfip2|Fosl2|Adam8|C5ar1|Trib1|Gtf2h1|Zfp750|Smad5|Stat3|Zfp513|Phf21b|Jag1|Trim66|Nup…
GO:0002706	regulation of lymphocyte mediated immunity	0.352381	1.65e-06	Pvr|Nlrp3|Hfe|Cd40|Ripk3|Arg1|Vav1|Il6|Il18rap|Was|Tnf|Stat6|Tgfb1|Hpx|Fzd5|Fcer1g|Ptpn6|Cd28|Exosc3|C3|Lgals9|Fadd|Arid5a|Il21|Clcf1|Tap2|Nod2|H2-M3|Havcr2|Fcgr1|Smad7|Slamf6|Hspd1|Pik3r6|Cd24a|B2m|Rsad2
GO:0045597	positive regulation of cell differentiation	0.211429	1.66e-06	Zfp36l1|Cmklr1|Hlx|Isg15|Kitl|Serpinf2|Csf3|S1pr2|Cebpa|Rbpj|Ehd2|Ccr7|Csf1|Anxa1|Ezh2|Lbh|Gfap|Ripk1|Cd74|S100a10|Gcnt2|Adm|Cebpb|Serpinf1|Smad5|Stat3|Jag1|Fgf2|Clcf1|Inpp5d|Ddr2|Adam8|Trib1|Bdnf|Smad1|Cldn5|Aspm|Irf1|Sfn|Msr1|Sav1|Adamts9|Junb|Sfrp4|Cd36|Cdh5|Il15ra|Tgfb1|Pa2g4|Il4ra|Wwtr1|Mustn1|Cd53|Zfp703|Id2|Plxnd1|Irx3|H2-M3|Pf4|Gdf15|Jun|Zc3h12a|Edn1|Il2rg|Hcls1|B4galt1|Vdr|Casp8|Klf5|Il6…
GO:0042089	cytokine biosynthetic process	0.375	1.66e-06	Il21|Inpp5d|Pawr|Irf3|Cebpg|Ereg|Il1b|Tlr7|Sigirr|Rela|Tnfrsf13c|Traf6|Tlr6|Irf1|Irf4|Il6|Nmi|Bcl3|Tlr4|Tlr1|Zfp36|Irf7|Tnf|Map2k3|Cebpb|Klf4|Cd28|Il19|Nfkb1|Myd88|Mapkapk2|Irf9|Ccr2
GO:0043280	positive regulation of cysteine-type endopeptidase activity involved in apoptotic process	0.375	1.66e-06	Sox7|Myc|Bax|Nlrp3|Rest|Sirt1|Senp1|Ctsh|Bbc3|Pmaip1|Pidd1|Vcp|Tnf|Bak1|Rps3|Pdcd5|Cyr61|Pycard|Ddx3x|F2r|Acer2|Diablo|Casp1|Tnfrsf10b|Rps27l|Bcl10|Casp8|Hspd1|Fas|Apaf1|Bcap31|Lck|Dap
GO:0030163	protein catabolic process	0.21097	1.69e-06	Trib3|Ctsc|Chmp4c|Mdm2|Bcap31|4930486L24Rik|Socs4|Tnfrsf1b|Fbxo4|Casp8|Ctsb|Zmpste24|Zw10|Rnf217|Psmb3|Smad7|Wwtr1|Sf3b3|Pcsk9|Psmc1|Cdt1|Ecscr|Ctss|Pdcl3|Psmd3|Ranbp2|Usp18|Nploc4|Herpud1|Vcp|Ctsk|Rhbdf1|Edem1|Nsfl1c|Ctsh|Rpl11|Arih2|Rhbdd1|Lats1|Scpep1|Tlk2|Psme2|Rfwd2|Psma3|Ddit3|Nek6|Clpx|Adam8|Trib1|Psme2b|Dusp1|Hspa5|Usp47|Psmb4|Rps7|Psma4|Ripk1|Efna1|Uhrf1|Usp16|Psmb7|Ranbp1|Psma2|Cela1|Er…
GO:0051716	cellular response to stimulus	0.158498	1.87e-06	Rps7|Actl6a|Spon2|Ifi202b|Slfn14|Klk6|Ccr7|Tspan8|Ly96|Cyp1b1|Stk38l|Gadd45b|Usp16|Col5a2|Rplp0|P2ry2|Cd74|Bmp2k|Gcnt2|She|Gbp3|Erap1|Pdk4|Npvf|Nmi|Fgfr4|Cdk12|S1pr3|Zak|Trim30a|Tnfrsf11b|Cd300lf|Mlkl|Has1|Pparg|Relb|Cldn5|Mmp12|Eif2b3|Tfg|Cxcl1|Nfkb2|Calcrl|Ccl11|Hyal2|Rassf8|Smad6|Gclm|Tlk2|Rab32|Jag1|Nek6|Sparc|Il1f9|Map3k6|Spidr|Tax1bp3|Trib1|C5ar1|Inpp5d|Nradd|Riok3|Rbm14|Mbd2|Skap2|Arl13b|A…
GO:0051050	positive regulation of transport	0.211048	1.92e-06	Ehd2|Ccr7|Abca1|Actl6a|Pdcd5|Bak1|Anxa1|Ano6|Casp4|Cd14|Il17ra|P2ry2|Psmb7|Cd300lf|Csf3|Zpr1|Mmp12|1810011O10Rik|Gal|Hyal2|Serp1|Sgk1|Gsdmd|Bag3|Snx4|Tmem173|F2r|Clcf1|Kcnq1|Slc11a1|Tlr1|Tgfb1|Fcer1g|Trh|Ctsk|Edem1|P2ry1|Rac2|Pmaip1|Tlr4|Il1rl1|Bbc3|Cyba|Trf|Cav1|Sfn|Arih2|Sfrp4|Cd36|Rhbdd1|Myo1c|Ccl2|C1qtnf1|Zc3h12a|Lyar|Hcls1|Cd151|Slc17a9|Bcap31|Edn1|Trip6|Il4ra|Pla2r1|Hcar2|Sdc1|Pcsk9|Arid5a|…
GO:2001056	positive regulation of cysteine-type endopeptidase activity	0.360825	1.97e-06	Casp1|Rps27l|Tnfrsf10b|Pycard|Ddx3x|Fadd|Diablo|Acer2|F2r|Lck|Dap|Bcl10|Casp8|Fas|Hspd1|Bcap31|Apaf1|Ctsh|Senp1|Bbc3|Pmaip1|Pidd1|Sox7|Myc|Bax|Sirt1|Rest|Nlrp3|Rps3|Bak1|Pdcd5|Cyr61|Aim2|Vcp|Tnf
GO:0034976	response to endoplasmic reticulum stress	0.290155	2.06e-06	Psmc6|Cebpb|Vcp|Thbs4|Casp4|Ppp1r15b|Ptpn2|Nploc4|Herpud1|Bak1|Ppp1r15a|Uba5|Ufm1|Hspa5|Bax|Rhbdd1|Trim25|Sirt1|Casp12|Dnajb9|Xbp1|Eif2s1|Tmx1|Bbc3|Erlin1|Stc2|Cops5|Edem1|Creb3l2|Pmaip1|Pdia5|Creb3|Serp1|Casp3|Ero1l|Apaf1|Bcap31|Atf4|P4hb|Jun|Trib3|Ptpn1|Atf3|Psmc1|Sesn2|Pdia3|Fam129a|Eif2ak2|Ccdc47|Psmc4|Nfe2l2|Tnfrsf10b|Chac1|Creb3l1|Ubxn1|Ddit3
GO:0065003	macromolecular complex assembly	0.189251	2.19e-06	Vcp|Fcer1g|Tgfb1|Rpl38|Selp|Acpp|Tln1|Fermt3|Rc3h1|Mbd2|Polr1e|Pkd2l1|Lats1|Cd36|Shkbp1|Cav1|Dach2|Cyba|Bbc3|Tlr4|Rps19|Ripk3|Psrc1|Mgst1|Tspan4|Kctd15|Eif3g|Ralb|Mcm2|Rps15|B4galt1|Arhgap18|Ggn|Ahnak|Cobll1|Hcls1|Mdm2|Whamm|Jun|Zc3h12a|Ddx20|Chmp4c|C1qtnf1|Cav2|Psmc1|Cdt1|Prpf3|Ehd4|Col16a1|Shfm1|Ruvbl2|Parp10|Zw10|2810403A07Rik|Rps14|Usp16|Ccl24|Lcp1|Ythdc1|Cd74|Sec24d|Ripk1|S100a10|Nufip1|Gch1…
GO:0000470	maturation of LSU-rRNA	0.666667	2.24e-06	Mak16|Rpl35|Nsa2|Rrp15|Rpl7a|Rpl7l1|Rpf1|Rsl1d1|Nhp2|Pes1|Las1l|Gtpbp4|Ftsj3|Eif6
GO:0000462	maturation of SSU-rRNA from tricistronic rRNA transcript (SSU-rRNA, 5.8S rRNA, LSU-rRNA)	0.592593	2.42e-06	Bms1|Utp3|Heatr1|Rps21|Ngdn|Rps8|Wdr46|Rps14|Rpsa|Krr1|Rps19|Noc4l|Dcaf13|Rps24|Rps16|Fcf1
GO:0014070	response to organic cyclic compound	0.231481	2.55e-06	Pde4b|Adam9|Tnf|Tgfb1|Zfp36|Zc3hav1|Ppard|Kcnq1|Usp18|Sepn1|Casp7|Srrt|Npas4|Rest|Cav1|Sirt1|Ccl5|Ctnna1|Ccl12|Junb|Trim25|Cd36|Rela|P2ry1|Ccl3|P2rx5|Irak3|Eif4ebp1|Saa3|Casp3|Ralb|Vdr|Gata6|Chrna1|Per1|Il1b|Jun|Ghr|Atf4|Msn|Cdk4|Zc3h12a|Zc3h7a|Arid5a|Gabpa|Zfp703|Spp1|Tgfbr2|Ruvbl2|Socs1|Casp1|Hmox1|Il1rn|Ccr5|Pde12|Tiparp|Cyp1b1|Folr2|Zfp36l2|Anxa1|Id3|Nfkb1|Fibin|Ezh2|Rap1b|Drd1|Cited1|Slc3a2|…
GO:0050707	regulation of cytokine secretion	0.316901	2.57e-06	Zc3h12a|Mmp12|Il1b|Clec5a|Gsdmd|Hyal2|Clec4n|Casp1|Tlr2|Socs1|Ifih1|Il4ra|Havcr2|Anxa4|Fn1|Pycard|Nod2|F2r|Arid5a|Ptger4|Lgals9|Anxa1|Cd244|Srgn|Clec4e|Aim2|Lrrc32|Ccr7|Cd14|Il17ra|Fzd5|Casp4|Trim16|Tlr1|Tnf|Il1r2|Il1rl1|Tlr4|Ezr|Ccl3|Tlr6|Il33|Htr2b|Cd274|Nlrp3
GO:0051604	protein maturation	0.273128	2.79e-06	Metap2|Prdx4|Rce1|Il1r2|Tnf|Ctla2a|Pcsk7|Vcp|Tmem208|Aebp1|Bcl2l12|Srgn|Casp7|C3|Birc2|Bak1|Dhh|Nlrp3|Serpinf2|Furin|Bax|Corin|Myc|Rhbdd1|Ctsl|Naip2|Ctsz|Plat|Myh9|A2m|Pidd1|Pmaip1|Bbc3|Plau|Senp1|Ctsh|Ero1l|Apaf1|Hspd1|Casp8|Serping1|Casp3|Cln5|Lgmn|Zmpste24|Dap|Mmp14|Lck|F2r|Fga|Acer2|Diablo|Fadd|Pcsk9|Ctss|Pycard|Serpinh1|Tnfrsf10b|Chac1|Rps27l|Plgrkt|Casp1
GO:0071887	leukocyte apoptotic process	0.366667	2.86e-06	Bbc3|Il6|Ripk3|Myc|Bax|Sirt1|Ccl5|Kitl|Tsc22d4|Rps6|Anxa1|Bak1|Ccr7|Ada|Gimap8|Fcer1g|Ripk1|Cd74|Efna1|Ccr5|Nfkbid|Adam8|Il21|Nod2|Hcar2|Fadd|Hif1a|Casp8|Cd24a|Bcl10|Hcls1|Fas|Tcp1
GO:0002292	T cell differentiation involved in immune response	0.431034	2.9e-06	Clec4d|Batf|Gpr183|Ptger4|Nlrp3|Zbtb7b|Smad7|Bcl3|Hlx|Slamf6|Stat3|Il6|Il4ra|Irf4|Irf1|Ly9|Fcer1g|Tgfb1|Stat6|Anxa1|Relb|Ccr2|Ccr7|Rc3h1|Clec4e
GO:0006464	cellular protein modification process	0.168852	2.98e-06	Tnfaip1|Bax|Stt3a|Ccl3|Fbxo17|Ltbr|Birc3|Adam9|Trim16|Kdm6b|Rnf138|Ctdp1|Gnl3|Fam129a|Plaa|Havcr2|Socs1|Bmx|Gba|Dot1l|Pik3r6|Ccl9|Cdc20|Rnft1|Stk17b|Tardbp|Ezr|Loxl2|Usp36|Tiparp|Hck|Fut4|Epha2|Dbf4|Sphk1|Uba5|Zfp36l2|C3|Socs3|Hax1|Dlg1|Il12rb1|Hgf|Gpx1|Cdc34|Rnf213|Plaur|Il11|Tnfsf11|Trim72|Ccnyl1|Yap1|Hsph1|Ptpn23|Acvr1|Mysm1|Samsn1|Dcun1d3|Adm2|Lats1|Traf6|Rac2|Arpp19|Tet3|Nsfl1c|Cops5|Cdc25a|…
GO:0036211	protein modification process	0.168852	2.98e-06	Ralb|Ube2cbp|Ackr3|Prdx1|Fbxo4|Edn1|Yes1|Fabp4|Hcls1|Itga1|Zc3h12a|Trib3|Btk|Nox4|Insrr|Cav2|Pxn|Il6ra|Parp3|Parp10|Vcp|Tlr1|Tgfb1|Thbs4|Pcgf6|Ccnl1|Osm|Slc11a1|Brms1|Herpud1|Chil1|Trim30d|Cd36|Gpr183|Rhbdd1|Sfn|Map3k8|Dusp2|Cav1|Prkg2|Cdk6|Parp14|Serp1|Fas|Sesn2|Jak2|Pkn2|Ajuba|Pxk|Uhrf1|Pin4|Map2k3|Ripk1|Anxa1|Prkcdbp|Myc|Isg15|Csf3|Cth|Trim6|Klhl40|Ppef1|Rps6kb2|Rnf125|P4hb|Nbn|Fam98a|Sla|Pyca…
GO:0002696	positive regulation of leukocyte activation	0.261364	3.07e-06	Cd274|Il33|Traf6|Gpr183|Xbp1|Hsp90aa1|Nlrp3|Ccl5|Cav1|Tlr4|Il1rl1|Cd86|Irf1|Fcer1g|Tgfb1|Rps3|Il15ra|Ada|Cd244|Lgals8|H2-M3|Pycard|Il6st|Tgfbr2|Havcr2|Il4ra|Socs1|Bcl10|Pik3r6|Hspd1|Il2rg|Il1b|H2-Ab1|Ephb4|Ccl2|Mmp14|Nckap1l|Rhoa|Cd40|Tnfrsf13c|Hlx|Il6|Stat6|Dusp10|Cd74|Myd88|Anxa1|Lgals9|Ccr2|Exosc3|Ccr7|Cd28|Lgals1|Tnfsf14|Il12rb1|Inpp5d|Adam8|Fadd|Nod2|Cdkn1a|Clcf1|Il21|Snx4|Tnfsf9|Cd24a|Hsph1…
GO:2000116	regulation of cysteine-type endopeptidase activity	0.295455	3.12e-06	Tnf|Vcp|Cst7|Klf4|Usp47|Cyr61|Bcl2l12|Aim2|Bak1|Rps3|Birc2|Ifi202b|Pdcd5|Sfn|Rest|Nlrp3|Sirt1|Naip2|Sox7|Bax|Mgmt|Myc|Pmaip1|Pidd1|Senp1|Ctsh|Bbc3|Hspd1|Tnfrsf1b|Fas|Vil1|Apaf1|Nle1|Bcap31|Bcl10|Plaur|Rps6ka3|Casp8|Dap|Anp32b|Lck|Fadd|Ddx3x|Acer2|F2r|Diablo|Tnfsf14|Pycard|Tnfaip8|Casp1|Tnfrsf10b|Rps27l
GO:0008380	RNA splicing	0.257143	3.19e-06	Srsf1|Ddx39b|Magoh|Ptbp3|Prpf40a|Rtcb|Sf3b6|Rrp1b|Alyref|Clasrp|Rbm17|Ahnak|Tsen54|Smu1|Ddx20|Gm10146|Hnrnph1|Sf3a3|Cactin|Sf3b4|Dazap1|Dhx15|Prpf3|Sf3b3|Rps26|2810403A07Rik|Clk4|Snrnp48|Rnpc3|Ppie|Eif4a3|Rbm7|Srsf5|Ecd|Rbm39|Srsf11|Rbm8a|Dhx38|Prpf38b|Rbm28|Ddx39|Tra2b|Mettl16|Cwc15|Smndc1|Lsm5|Npm1|Pabpc1|Ttf2|Smn1|Jmjd6|--|Prx|Srsf7|Snrpe|Snrpd1|Ythdc1|Aqr|--|Ddx41|Bud31|Ybx1|Plrg1|Rbm15|Syf2|…
GO:0045619	regulation of lymphocyte differentiation	0.3125	3.2e-06	Ptpn6|Ctla2a|Ptpn2|Tgfb1|Dusp10|Cd74|Anxa1|Ccr2|Il15ra|Lgals9|Ada|Rc3h1|Ccr7|Cd28|Zfp36l2|Rhoa|Nfam1|Xbp1|Nlrp3|Hsp90aa1|Zfp36l1|Pglyrp1|Hlx|Il6|Irf1|Pik3r6|Cd24a|Fas|Il2rg|Lck|Nckap1l|Mmp14|Inpp5d|H2-M3|Adam8|Adrm1|Id2|Il21|Zbtb7b|Smad7|Nfkbid|Tgfbr2|Tnfsf9|Il4ra|Socs1
GO:0051251	positive regulation of lymphocyte activation	0.266393	3.28e-06	Il2rg|Hspd1|Pik3r6|Bcl10|Mmp14|Nckap1l|Ephb4|Ccl2|H2-Ab1|Il1b|Il6st|Pycard|H2-M3|Socs1|Il4ra|Havcr2|Tgfbr2|Tgfb1|Cd244|Lgals8|Ada|Il15ra|Rps3|Cav1|Ccl5|Nlrp3|Hsp90aa1|Xbp1|Gpr183|Traf6|Cd274|Cd86|Irf1|Tlr4|Cd24a|Cd80|Tnfsf11|Lck|Hsph1|Il21|Clcf1|Cdkn1a|Nod2|Fadd|Adam8|Il12rb1|Inpp5d|Tnfsf14|Tnfsf9|Cd74|Dusp10|Stat6|Ccr7|Lgals1|Cd28|Exosc3|Lgals9|Ccr2|Anxa1|Myd88|Cd40|Tnfrsf13c|Rhoa|Il6|Hlx
GO:0043123	positive regulation of I-kappaB kinase/NF-kappaB signaling	0.330579	3.28e-06	Tlr7|Flna|Cth|Map3k14|Cd36|Traf6|Rela|Slc20a1|Htr2b|Trim25|Tlr4|Rhoc|Ltbr|Zc3hav1|Cd74|Golt1b|Ripk1|Tnf|Lgals1|Sphk1|Litaf|Myd88|F2r|Nod2|Tnfsf14|Hmox1|Shisa5|Ecm1|Ajuba|Nek6|Casp1|1810011O10Rik|Clec4n|Trip6|Casp8|Eda2r|Irak4|Tnfsf11|Il1b|Tfg
GO:0065008	regulation of biological quality	0.171115	3.31e-06	Zc3h12a|Heg1|Rps9|Trip6|Prdx1|Fbxo4|Vdr|Casp3|Hcls1|Bcap31|Edn1|Slc35f6|Mfsd7b|Cry1|Gtpbp4|Fabp4|Parp3|Dstn|Cp|Pdia3|Mt2|Nox4|Cav2|Pxn|Id2|C3ar1|Slc11a1|Npas4|Kng2|Herpud1|Anxa8|Rc3h1|Kcnq1|Tln1|Fermt3|Pdlim5|Trh|Vcp|Aqp7|Selp|Tgfb1|Rps19|Col2a1|Cdk6|Bbc3|Gpr35|Sncg|Cyba|Angptl4|Sema3f|Pdia5|Traf6|Cd36|Gpr183|Lats1|Msr1|Tjp2|Cav1|Ccdc115|Sfn|Smc5|Vasp|Smad1|Iars|Prcp|Pde6b|Bdnf|Med13|Dyrk3|Serp1|…
GO:1903555	regulation of tumor necrosis factor superfamily cytokine production	0.353535	3.56e-06	Cd24a|Cactin|Zc3h12a|Nod2|Fadd|Arid5a|Pf4|Adam8|Pycard|Ifih1|Havcr2|Gpnmb|Cd300ld|Ripk1|Pomc|Tlr1|Zfp36|Ly96|Fcer1g|Cd14|Fzd5|Ccr7|Lgals9|Spon2|Ccr2|Mapkapk2|Myd88|Cd36|Trim30a|Cd274|Irak3|Ccl3|Tlr4|Bcl3|Cyba
GO:0070201	regulation of establishment of protein localization	0.217391	3.77e-06	Rhbdf2|Psmb7|Il6|Ezr|Tlr7|Flna|Csf3|Zpr1|Htr2b|Sec24a|Xpo1|Cd40|Scfd1|Ccr7|Sphk1|Lrrc32|Srgn|Clec4e|Slc16a1|Anxa1|Vpreb3|Lgals9|Actl6a|Pdcd5|Usp36|Casp4|Tcaf2|Il17ra|Cd14|Lcp1|Anxa4|Spidr|Ifih1|Insig1|Pim3|P3h1|Nfkbia|Nup93|Nod2|Tmem173|Cdkn1a|Fga|F2r|Tnfsf14|Nedd1|Apod|Midn|Nr1h3|Sh3glb1|Mmp12|Ptpn23|Hsph1|Hyal2|1810011O10Rik|Gsdmd|Clec5a|Bag3|Serp1|Rac2|Ccl3|Pmaip1|Ctsk|Edem1|Rhbdf1|Micall2|Tlr…
GO:0001667	ameboidal-type cell migration	0.258555	4.57e-06	Angpt2|Hbegf|Anxa1|Dcn|Efna1|Loxl2|Gdnf|Itgb1|Dusp10|Stc1|Itgb3|Epha2|Cyp1b1|Klf4|Pecam1|Has1|Sdc4|Kitl|Myh9|Htr2b|Cd40|Prcp|Ptpn23|Hyal2|Gpx1|Hdac7|Phactr4|Mmrn2|Sparc|Glipr2|Nup93|Lama5|Nos3|Fgf2|Ddr2|Pkn2|Sp1|Spred1|Tgfb1|Adam9|Anxa3|Nup188|Prkx|Ppard|Arhgdib|Sema3f|Acvrl1|Amotl1|Ctsh|Dock1|Acvr1|Sirt1|Adamts9|Ephb4|Jun|Sox9|Zc3h12a|Ednrb|Vil1|Hif1a|Sgpl1|Arid5b|Pkn3|Timp1|Tgfbr2|Pxn|Plxnd1|Hy…
GO:0031638	zymogen activation	0.379747	4.64e-06	Casp8|Vcp|Apaf1|Tnf|Hspd1|Lck|Bak1|Mmp14|Dap|Myc|Pycard|Bax|Plat|Ctsz|Diablo|Serpinf2|Nlrp3|Acer2|F2r|Fga|Fadd|Plau|Bbc3|Rps27l|Tnfrsf10b|Ctsh|Plgrkt|Senp1|Pidd1|Pmaip1
GO:0046632	alpha-beta T cell differentiation	0.363636	5.16e-06	Stat6|Tgfb1|Rc3h1|Ccr7|Ada|Anxa1|Ccr2|Nlrp3|Rpl22|Rhoa|Gpr183|Irf1|Irf4|Il6|Bcl3|Hlx|Tcf7|Il2rg|Ly9|Nckap1l|Relb|Rsad2|Ptger4|Tnfsf8|Batf|Stat3|Tgfbr2|Bmx|Il4ra|Smad7|Zbtb7b|Slamf6
GO:0043933	macromolecular complex subunit organization	0.176299	5.34e-06	Plod3|Fbl|Shkbp1|Piwil2|Trf|Rest|Dach2|Cdk2|Tlr4|Mgst1|Tspan4|Psrc1|Ripk3|Arhgef15|Fcer1g|Rpl38|Rbm14|Mbd2|Ranbp2|Psmc1|Cdt1|Prpf3|Cdyl|Ehd4|Ruvbl2|Zw10|Las1l|Cobll1|Ggn|Arhgap18|Ahnak|Leo1|Asun|Jun|Whamm|Mdm2|Ddx20|C1qtnf1|Trim30a|Farsb|Mlkl|Eif6|Nup205|Psmg4|Col5a2|Usp16|Rps14|Cyp1b1|Ino80c|Ythdc1|Gch1|Cd74|Sec24d|Picalm|Ano6|Mta2|Actl6a|Fkbp10|Snap23|Riok3|Ppfia1|Spidr|Ubn1|Arhgap28|Smad6|Tlk2…
GO:0010631	epithelial cell migration	0.288889	5.34e-06	Epha2|Cyp1b1|Klf4|Nup188|Itgb3|Ppard|Prkx|Itgb1|Stc1|Anxa3|Dusp10|Adam9|Efna1|Tgfb1|Loxl2|Sp1|Dcn|Spred1|Anxa1|Hbegf|Angpt2|Cd40|Myh9|Adamts9|Sirt1|Dock1|Ctsh|Pecam1|Amotl1|Acvrl1|Hif1a|Pkn3|Hdac7|Vil1|Gpx1|Sox9|Zc3h12a|Ptpn23|Jun|Ephb4|Prcp|Pkn2|Plxnd1|Hyal1|Pxn|Fgf2|Nos3|Nup93|Sparc|Glipr2|Mmrn2|Tgfbr2
GO:0045446	endothelial cell differentiation	0.375	5.44e-06	Hapln2|Jag1|Pecam1|Id1|Ezr|S1pr3|Clic4|Acvrl1|Icam1|Plod3|S1pr2|Rock1|Rbpj|Tjp2|Prok2|Cldn5|Myd88|Il1b|Heg1|Msn|Rap1b|Cdh5|Eng|Col18a1|Kdm6b|Sox18|Pdpn|Tnf|Gpx1|Stc1
GO:1903557	positive regulation of tumor necrosis factor superfamily cytokine production	0.428571	5.82e-06	Myd88|Spon2|Ccr2|Mapkapk2|Lgals9|Ccr7|Fzd5|Cd14|Fcer1g|Ly96|Tlr1|Ripk1|Cyba|Tlr4|Ccl3|Havcr2|Ifih1|Adam8|Pycard|Cd36|Pf4|Arid5a|Fadd|Nod2
GO:0051172	negative regulation of nitrogen compound metabolic process	0.187452	5.98e-06	Bag3|Med13|Foxf2|Prrx1|Sap30|Pabpc1|Atf5|Mmp12|Relb|Atf3|Nfkb2|Bach1|Irf3|Eif2ak2|Fam129b|Sesn2|Trib1|Samd4|Myef2|Trim66|Naca|Ajuba|Ddit3|Smad5|Srp9|Stat3|Uhrf1|Rps14|Cyp1b1|Cebpb|Nlrc5|Gatad2a|Efna1|Parp9|Ikzf1|Mta2|Fxr1|Ezh2|Usp47|Trim24|Abce1|Myc|Sarnp|Cebpa|Rbpj|Rps13|Zfp639|Eif2s1|Eprs|Cited1|Eif6|Sars|Zbtb21|Insm2|Zfp36l1|Bcl3|Pinx1|Cmklr1|Cela1|Trim6|Polr1c|Polr1d|Vdr|Cry1|Edn1|Gtpbp4|Fabp…
GO:0042088	T-helper 1 type immune response	0.5	6.02e-06	Tlr6|Traf6|Il12rb1|Il33|Arid5a|Hlx|Il1rl1|Bcl3|Il18rap|Irf1|Il4ra|Havcr2|Stat6|Slc11a1|Ccr2|Relb|Anxa1|Ccr7|H2-Ab1
GO:2001141	regulation of RNA biosynthetic process	0.169486	6.1e-06	Npm1|Tchp|Hsph1|Taf4b|Zfp131|Hnrnpab|Cbfb|Tnfsf11|Egr2|Yap1|Elk3|Med31|Dap|Srfbp1|Il11|Zfp397|Tead4|Adgrg3|Lmcd1|Phf11d|Klf2|Nfkbia|Irf8|Anxa4|Creb3l1|Taf7|Insig1|Dnajc2|Dlg1|Ccar1|E2f5|Nfxl1|Tgif1|Fadd|Hax1|Psmc4|Id3|Snx6|Dnttip2|Mafk|Nfya|Psma6|Cyr61|Sphk1|Elf4|Zfp869|Tcf12|Klf4|Zfp948|Hck|Stat6|Fubp1|Loxl2|Gdnf|Zglp1|Rab7b|Zfp275|Ezr|Sbno2|Zbtb42|Nfatc3|Spi1|Plac8|Tardbp|Tead1|Rhoa|AI607873|Nk…
GO:0002708	positive regulation of lymphocyte mediated immunity	0.388889	6.1e-06	Rsad2|B2m|Exosc3|Cd28|C3|Fzd5|Fcer1g|Cd24a|Hspd1|Tgfb1|Tnf|Stat6|Hpx|Fcgr1|Il18rap|Slamf6|Il6|Vav1|H2-M3|Cd40|Fadd|Arid5a|Nlrp3|Tap2|Nod2|Pvr|Il21|Clcf1
GO:0002831	regulation of response to biotic stimulus	0.346535	6.12e-06	Hspd1|Rnf125|Cd24a|Cactin|Tfeb|Cxcl1|Il1b|Mmp12|Cd180|Zc3h12a|Riok3|Nod2|Tmem173|Irf3|Il12rb1|Pycard|Trib1|Havcr2|Klk7|Ly86|Zc3hav1|Parp9|Apobec3|Ly96|Aim2|Nploc4|Lgals9|Pvr|Ccl5|Traf6|Cxcl5|Arg1|Dhx58|Cyba|Ddx60
GO:0035710	CD4-positive, alpha-beta T cell activation	0.388889	6.42e-06	Ly9|Stat6|Tgfb1|Il2rg|Relb|Anxa1|Ccr2|Rsad2|Lgals9|Ccr7|Rc3h1|Nckap1l|Gpr183|Batf|Ptger4|Nlrp3|Bcl3|Smad7|Zbtb7b|Hlx|Slamf6|Stat3|Tgfbr2|Irf4|Irf1|Tarm1|Il6|Il4ra
GO:0018108	peptidyl-tyrosine phosphorylation	0.252669	6.43e-06	Ghr|Ereg|Ephb4|Yes1|Socs4|Hcls1|Socs1|Bmx|Btk|Sla|Insrr|Fgfr1op|Pxn|Il6st|Trem2|Il6ra|Osm|Pdcl3|Clk4|Itga5|Ptpn6|Ptpn2|Lif|Tgfb1|Thbs4|Hpx|Ryk|Cd36|Hsp90aa1|Samsn1|Tgfa|Ccl5|Cav1|Clk1|Jak3|Hsph1|Melk|Lck|Cd80|Il11|Parp14|Dyrk3|Cd24a|Hyal2|Errfi1|Eif2ak2|Ncf1|Il12rb1|Ddr2|Socs3|F2r|Nod2|Hax1|Clcf1|Il21|Hbegf|Itgb3|Epha2|Hck|Efna1|Map2k3|Cd74|Parp9|Pecam1|Il6|Tec|Fes|Cd40|Twf1|Kitl|Csf3
GO:0051130	positive regulation of cellular component organization	0.196222	6.94e-06	Cd63|Psmc1|Cdt1|Plxnd1|Hyal1|Pxn|Trem2|Zfp703|Sdc1|Pcsk9|Arid5a|Cd53|Col16a1|Wwtr1|Rer1|Dstn|Il4ra|Ercc1|Ruvbl2|Fbxo4|Cct4|Ralb|Slc17a9|Lyar|Cd151|Edn1|Jun|Whamm|Gdf15|Ccl2|Ereg|Myo1c|Sfrp4|Cd36|Cav1|Tgfa|Trf|Smc5|Arih2|Piwil2|Btc|Bbc3|Surf4|Tlr4|Cyba|Ctsk|Psrc1|Rac2|Pmaip1|Fcer1g|Vcp|Arhgef15|Irgm1|Tgfb1|Slc11a1|Ranbp2|Cct5|Ddr2|Ajuba|Spidr|Ccl11|Fas|Vasp|Bdnf|Fosl1|Cebpa|Csf3|Cd300lf|Serpinf2|A…
GO:0044257	cellular protein catabolic process	0.213805	7.04e-06	Ddit3|Ubxn1|Psma3|Nek6|Clpx|Adrm1|Psmc4|Trib1|Trim72|Dennd3|Psma1|Ptpn23|Psmb8|Cdc34|Tlk2|Rnf213|Scpep1|Zfand2a|Rfwd2|Lgmn|Capn2|Psme2|Psma2|Ranbp1|Lonp1|Psmb7|Erlin1|Psmd12|Ezr|Usp24|Aurka|Dnajb9|Rnf19b|Isg15|Ctsz|Hfe|Ctsl|Ccnf|Usp47|Hspa5|Mtm1|Dusp1|Psme2b|Psmb2|Psmb4|Rnf19a|Rps7|Psma6|Efna1|Psme4|Usp36|Psma4|Ripk1|Skp2|Usp16|Uhrf1|Psmc6|Anxa2|Psmb3|Rnf217|Zw10|Anapc4|Wwtr1|Gba|Smad7|Psmd4|Tcir…
GO:0045651	positive regulation of macrophage differentiation	0.9	7.09e-06	Csf1|Trib1|Pf4|Casp8|Fadd|Lif|Id2|Ripk1|Hcls1
GO:0045123	cellular extravasation	0.53125	7.15e-06	Ccl2|Ccl25|Ccr2|Itga1|Itgb1|Tnf|Selp|Trem1|Il1r1|Gcnt1|Ripk3|Icam1|Pecam1|Trem3|Fadd|Rock1|Adam8
GO:0033036	macromolecule localization	0.174545	7.15e-06	Stag3|Gal|Serp1|Gsdmd|Pmm2|Sec13|F2r|Sesn2|Ipo7|Ncf1|Btf3|Znhit6|Ddit3|Ajuba|Naca|Pomc|Tor1aip2|S100a10|Parp9|Casp4|Lcp2|Lcp1|Rab20|Srgn|Lrrc32|Ehd2|Pdcd5|Abca1|Ezh2|Tmed5|Anxa1|Csf3|Nasp|Arap1|Kdelr2|Cd40|Rbpj|Sarnp|Zpr1|Gm44805|Pla2g4a|Ranbp1|Zfp36l1|Slc7a6os|Bcap31|Hcls1|Cry1|Fbxo4|Prdx1|Trip6|Magoh|Ralb|Zc3h12a|Chmp4c|Mdfic|Pla2r1|Trem2|Arid5a|--|Rer1|Zdhhc22|Yif1a|Pla2g3|Exoc5|Parp10|Sec61a1…
GO:0045071	negative regulation of viral genome replication	0.514286	7.21e-06	Plscr1|Rsad2|Zc3h12a|Ifitm2|Oasl1|Apobec3|Isg20|Ifitm1|Ifitm3|Zc3hav1|Tnf|Trim6|Parp10|Bst2|Eif2ak2|Isg15|Ccl5|Fam111a
GO:1902532	negative regulation of intracellular signal transduction	0.23192	7.35e-06	Ddx3x|Socs3|Riok3|Sesn2|Dlg1|Tnfsf14|Ddit3|Ajuba|Nfkbia|Adgrg3|Cdc34|Hyal2|Gpx1|Hdac7|Dyrk3|Wtip|Parp14|Plaur|Atf3|Cdc42se1|Spry2|Mcl1|Hsph1|Snai1|Bcl3|Ezr|Cd74|Itgb1|Ripk1|Dusp10|Efna1|Epha2|Tpt1|Dusp1|Usp47|Mtm1|Dcn|Prkcdbp|Nfe2l2|Pycard|Socs1|Nfkbid|Hells|Gba|Socs4|Bmt2|Hif1a|Casp8|Trip6|Phlda3|Ackr3|Cnksr3|Rnf125|Spry1|Per1|Spry4|Ptpn1|Pttg1ip|Gps2|Zc3h12a|Mdm2|Il1b|Fignl1|Cav1|Sirt1|Dusp2|Nl…
GO:0022607	cellular component assembly	0.176923	7.6e-06	Mcoln2|Scfd1|Rock1|Ctgf|Kctd18|Twf1|Aurka|Rps28|Atg4a|Kcnj2|Cfl2|Snai1|Arpc1b|Hist1h4d|Klf5|Lonp1|Has2|Psmc6|Anxa2|Grwd1|Capg|Septin2|Itgb1|Smarca5|Aldh1a3|Nup153|Mat2a|Prx|Ddx3x|--|Adrm1|Smn1|Myo1a|Nod2|Nup93|Ppan|Tmem120a|Asf1b|Hist1h4h|Ptges3|Tbca|Rps23|Hdac7|Cd24a|Sh3pxd2b|Arf6|Rpl12|Sh3glb1|Sbds|Swap70|Ccdc155|Sec16b|Haus6|Ccl5|Nlrp3|Hsp90aa1|Pdcd6ip|Was|H3f3b|Tmod3|Hspa9|Acvrl1|Chaf1b|Mical…
GO:0090132	epithelium migration	0.285714	7.61e-06	Prcp|Ephb4|Jun|Ptpn23|Zc3h12a|Sox9|Gpx1|Vil1|Hdac7|Pkn3|Hif1a|Tgfbr2|Mmrn2|Glipr2|Sparc|Nup93|Nos3|Pxn|Fgf2|Hyal1|Plxnd1|Pkn2|Angpt2|Hbegf|Anxa1|Dcn|Spred1|Sp1|Loxl2|Adam9|Efna1|Tgfb1|Dusp10|Anxa3|Stc1|Itgb1|Itgb3|Ppard|Prkx|Nup188|Cyp1b1|Klf4|Epha2|Acvrl1|Amotl1|Pecam1|Ctsh|Dock1|Sirt1|Adamts9|Myh9|Cd40
GO:0071706	tumor necrosis factor superfamily cytokine production	0.343137	7.82e-06	Cd300ld|Ifih1|Havcr2|Gpnmb|Pf4|Adam8|Pycard|Nod2|Fadd|Arid5a|Zc3h12a|Cactin|Cd24a|Tlr4|Bcl3|Cyba|Irak3|Ccl3|Cd36|Trim30a|Cd274|Ccr2|Mapkapk2|Lgals9|Spon2|Myd88|Ccr7|Ly96|Fcer1g|Cd14|Fzd5|Ripk1|Pomc|Tlr1|Zfp36
GO:0048144	fibroblast proliferation	0.409836	7.97e-06	Emd|Ereg|Sphk1|Med31|Nbn|Jun|Cdk4|Tgfb1|Cd74|Itgb3|Fbxo4|Parp10|Fn1|Pmaip1|Ifi30|Cdk6|Tgif1|Fosl2|Cdkn1a|Trp53inp1|Pawr|Ddr2|Bax|Myc|Nupr1
GO:0048145	regulation of fibroblast proliferation	0.409836	7.97e-06	Parp10|Fn1|Pmaip1|Ifi30|Cdk6|Tgif1|Fosl2|Cdkn1a|Trp53inp1|Ddr2|Pawr|Bax|Myc|Nupr1|Ereg|Emd|Sphk1|Med31|Nbn|Jun|Cdk4|Tgfb1|Cd74|Itgb3|Fbxo4
GO:0097285	cell-type specific apoptotic process	0.236915	8.16e-06	Naca|Ddit3|Adam8|Aars|En2|F2r|Fga|Nod2|Il21|Diablo|Clcf1|Fadd|Hsph1|Mcl1|Bdnf|Cd24a|Bag3|Clec5a|Lgmn|Arf6|Gpx1|Fas|Zfp36l1|Il6|Alkbh1|Usp53|Cd40|Stk17b|Myc|Rock1|Rhoa|Zpr1|Kitl|Scg2|Rps6|Cited1|Nes|Anxa1|Bak1|Ano6|Gimap8|Ccr7|Cebpb|Ripk1|Cd74|Gdnf|Efna1|Ccr5|Nfkbid|Tgfbr2|Ecscr|Etv6|Hcar2|Nfe2l2|Pcsk9|Atf4|Zc3h12a|Sox9|Jun|Mt1|Casp8|Hif1a|Bcl10|Casp3|Apaf1|Hcls1|Tcp1|Bbc3|Angptl4|Ccl3|Icam1|Pmaip…
GO:0002548	monocyte chemotaxis	0.53125	8.4e-06	Ccl4|Ccl5|Ccr1|Ccl12|Ccl3|Rps19|Ccl11|Ccl6|Ccl7|Ccl24|Ccl9|Ccl2|Ccl25|Tnfsf11|Ccr2|Anxa1|Ano6
GO:0042129	regulation of T cell proliferation	0.313433	8.42e-06	Vsig4|Havcr2|Tgfbr2|Tnfsf9|Pycard|Pawr|Il12rb1|H2-M3|Dlg1|Il21|Il6st|Fadd|Il1b|Nckap1l|Cd80|Cd24a|Casp3|Cd86|Arg1|Irf1|Il6|Tarm1|Ripk3|Rac2|Tnfrsf13c|Traf6|Cd274|Ccl5|Sdc4|Lgals9|Ccr2|Rps3|Anxa1|Cd244|Cd28|Ccr7|Rc3h1|Lrrc32|Cebpb|Ptpn6|Slfn1|Tgfb1
GO:0051702	interaction with symbiont	0.409836	8.82e-06	Zfp639|Pf4|Cav2|Ncf1|Ctdp1|Ccl4|Ccl5|Rest|Trem3|Arg1|Cxcl5|Tardbp|Fn1|Ccl3|Anxa2|Trem1|Rrp1b|Gpx1|Hspd1|Sp1|Zc3h12a|Ptx3|Jun|Stom|Cxcl1
GO:0045639	positive regulation of myeloid cell differentiation	0.383562	8.85e-06	Rab7b|Zfp36l1|Jag1|Stat3|Trib1|Ccr1|Pf4|Inpp5d|Fes|Csf3|Hax1|Id2|Isg15|Kitl|Fadd|Csf1|Nckap1l|Inhba|Tnfsf11|Casp8|Hif1a|Itgb3|Cd74|Ripk1|Hcls1|Tnf|Lif|Fos
GO:0032755	positive regulation of interleukin-6 production	0.409836	8.88e-06	Hspd1|Hyal2|Tlr1|Tnf|Fcer1g|Ereg|Il1b|Myd88|Spon2|Lgals9|Arid5a|Il6ra|Nod2|F2r|Tlr7|Il33|Cd36|Traf6|Pycard|Tlr6|Il6|Ifih1|Rab7b|Cyba|Tlr4
GO:0050866	negative regulation of cell activation	0.305556	8.91e-06	Tgfb1|Ptpn2|Cd74|Slfn1|Cebpb|Ptpn6|Lrrc32|Rc3h1|Tnfaip8l2|Anxa1|Lgals9|Ccr2|Sdc4|Cd300lf|Samsn1|Sox11|Cd274|Hfe|Irf1|Arg1|Tarm1|Milr1|Hlx|Pglyrp1|Cd9|Fas|Casp3|Cd24a|C1qtnf1|Nr1h3|Adamts18|Id2|H2-M3|Inpp5d|Pawr|Btk|Dlg1|Havcr2|Ldlr|Nfkbid|Il4ra|Zbtb7b|Vsig4|Smad7
GO:0018212	peptidyl-tyrosine modification	0.25	9.39e-06	Itgb3|Epha2|Hck|Efna1|Map2k3|Cd74|Parp9|Hbegf|Tec|Fes|Twf1|Cd40|Kitl|Csf3|Pecam1|Il6|Il11|Parp14|Cd24a|Dyrk3|Hyal2|Clk1|Jak3|Hsph1|Melk|Lck|Cd80|Eif2ak2|Ddr2|Il12rb1|Ncf1|Socs3|Nod2|F2r|Hax1|Clcf1|Il21|Errfi1|Clk4|Itga5|Ptpn6|Ptpn2|Lif|Tgfb1|Thbs4|Hpx|Osm|Pdcl3|Cd36|Ryk|Hsp90aa1|Samsn1|Tgfa|Cav1|Ccl5|Socs4|Yes1|Hcls1|Ghr|Ereg|Ephb4|Btk|Sla|Insrr|Fgfr1op|Pxn|Trem2|Il6st|Il6ra|Bmx|Socs1
GO:0044087	regulation of cellular component biogenesis	0.208589	9.4e-06	Pdlim5|Rbm14|Tgfb1|Selp|Vcp|Arhgef15|Psrc1|Rac2|Icam1|Bbc3|Tlr4|Wdr43|Dnajb1|Cav1|Rest|Myo1c|Cd36|Lats1|Chmp4c|Whamm|Jun|Hcls1|Arhgap18|Edn1|Ralb|Parp10|Col16a1|Pxn|Sdc1|Cdt1|Psmc1|Hyal1|Ccr7|Rap1b|Podxl|S100a10|Lcp1|Ccl24|Capza1|Serpinf2|Csf3|Arap1|Amigo3|Cebpa|Spty2d1|Trim30a|Apod|Bdnf|Atxn2l|Fosl1|Vasp|Ccl11|Fas|Smad6|Arhgap28|Riok1|Spidr|Ajuba|Ppfia1|Eln|Riok3|Eif2ak2|Aim2|Birc2|Rps3|Faf1|Map…
GO:0042832	defense response to protozoan	0.576923	9.69e-06	Gbp3|Pf4|Batf|Cd40|Arg1|Irf4|Il6|Il4ra|Irgm2|Gbp2|Gbp7|Iigp1|Irf8|Slc11a1|Bcl3
GO:0032880	regulation of protein localization	0.204027	9.91e-06	Nedd1|Tnfsf14|Dlg1|Fga|Nod2|Nup93|Nfkbia|P3h1|Insig1|Ifih1|Anxa4|Clec5a|Arf6|Ptpn23|Hsph1|Sh3glb1|Midn|Nr1h3|Swap70|Hfe|Scfd1|Sec24a|Htr2b|Tlr7|Flna|Ezr|Rsl1d1|Il6|Rhbdf2|Epha2|Tcaf2|Itgb1|Septin2|Usp36|Lgals9|Clec4e|Slc16a1|Sphk1|Pycard|Wdr75|Ldlrap1|Snx33|Ptger4|Casp1|Socs1|Havcr2|Fn1|Hif1a|Sqstm1|Vil1|Clec4n|Msn|Rsad2|Il1b|Stom|Bora|Emd|Il33|Sec16b|Cd274|Ccl5|Sirt1|Nlrp3|Cep192|Xbp1|Micall2|Lm…
GO:0032844	regulation of homeostatic process	0.238372	1.03e-05	Senp1|Arrdc3|Cyba|Cdk6|Bbc3|Ccl3|Hspa9|Ripk3|Corin|Bax|Cd36|Tsc22d4|Trf|Cav1|Rtel1|Ada|Cct3|Ptpn6|Fcer1g|Tnf|Zfp36|Smad7|Lmo2|Ccr5|Upf1|Ercc1|Gnl3|Spp1|Rpl13a|Mafb|Hcar2|Id2|Il1b|Cct2|Nbn|Nckap1l|Fbxo4|Hif1a|Cct4|Edn1|Ero1l|Pinx1|Zfp36l1|Spi1|Il6|Fcgr4|Cct8|Htr2b|Sec24a|Myc|Isg15|Kitl|Anxa1|Bak1|Dcn|Drd1|Tnfrsf11a|Inhba|Tpcn2|Itgb3|Pdk4|Ceacam2|Cct7|Cd74|Ldlr|Ddit3|Stat3|Exosc10|Pim3|Inpp5d|Adam8…
GO:0006913	nucleocytoplasmic transport	0.240854	1.07e-05	Nlrp3|Sirt1|Xbp1|Sfn|Cd36|Aaas|Lmna|Cchcr1|Gm10184|Hspa9|Tlr4|Rpain|Tgfb1|Tnf|Nup188|Ranbp2|Sdad1|BC005561|Faf1|Litaf|Mdfic|Parp10|Shfm1|Wwtr1|Hcls1|Rps15|Trip6|Prdx1|Ddx39b|Emd|Txn1|Pttg1ip|Zc3h12a|Il1b|Jun|Tlr7|Flna|Csf3|Eif6|Cited1|Arap1|Sarnp|Xpo1|Zpr1|Abce1|Rpsa|Ranbp1|Nup160|Nup205|Nxt1|Bcl3|Mybbp1a|Sphk1|Drd1|Nup153|Cdkn1a|F2r|Tmem173|Ipo7|Ltv1|Tnfsf14|Stat3|Lsg1|Nup93|Nfkbia|Nup98|1810011…
GO:0002287	alpha-beta T cell activation involved in immune response	0.425926	1.11e-05	Ly9|Stat6|Tgfb1|Relb|Anxa1|Ccr2|Ccr7|Rc3h1|H2-M3|Gpr183|Batf|Ptger4|Nlrp3|Bcl3|Smad7|Zbtb7b|Hlx|Slamf6|Stat3|Irf4|Irf1|Il6|Il4ra
GO:0042092	type 2 immune response	0.5	1.12e-05	Ccr2|Rsad2|Anxa1|Cd74|Stat6|Hlx|Ecm1|Bcl3|Irf1|Arg1|Il4ra|Il6|Batf|Il33|Clcf1|Nlrp3|Nod2|Bcl6b
GO:0032102	negative regulation of response to external stimulus	0.261603	1.13e-05	Dusp10|Zfp36|Il1r2|Usp36|Ptpn2|Anxa2|Ets1|Ctla2a|Sec22b|Cdh5|Mtm1|Angpt2|Tnfaip8l2|Ada|Psmb4|Kng2|Thbd|Nploc4|Lgals9|Nfkb1|Serpinf2|Nlrp3|Tfpi|Scfd1|Siglece|Ryk|Ccl12|Dhx58|Sema3f|Tspo|Cd9|Pglyrp1|Plau|Rps19|Pros1|Tnfrsf1b|Gpx1|Serping1|Rnf125|C1qtnf1|Nr1h3|Tnfaip6|Apod|Cactin|Zc3h12a|Psma1|Nt5e|Cd109|Nod2|Fga|Fgf2|Socs3|Adamts18|Fabp7|Ptger4|Riok3|Trib1|Irf3|Havcr2|Wnt3|Hgf|Hmox1
GO:0042035	regulation of cytokine biosynthetic process	0.371795	1.15e-05	Il1b|Myd88|Nfkb1|Ccr2|Mapkapk2|Ereg|Cd28|Klf4|Cebpb|Cebpg|Zfp36|Tnf|Tlr1|Map2k3|Bcl3|Nmi|Tlr4|Il6|Irf4|Irf1|Irf3|Inpp5d|Traf6|Tnfrsf13c|Tlr6|Rela|Tlr7|Sigirr|Il21
GO:0022603	regulation of anatomical structure morphogenesis	0.200758	1.15e-05	Anxa1|Csf1|Ezh2|Ehd2|Adm|Ccl24|Col5a2|Cyp1b1|Efna1|Erap1|S100a10|Gcnt2|Sars|Cela1|Tmem2|Tnfrsf11b|Myc|Tnfrsf13c|Cd40|Rbpj|Arap1|Cxcl10|Bdnf|Gal|Ccl11|Naca|Stat3|Mmrn2|Serpinf1|Sparc|C5ar1|Fgf2|Sp1|Pdlim5|Rc3h1|Chil1|Pdcl3|Vat1|Tgfb1|Ctsh|Sema3f|Adamts9|Adm2|Cd36|Zc3h12a|Myo19|Rnh1|Eng|Lrg1|Gdf15|Ephb4|Ccl2|Vdr|B4galt1|Arhgap18|Edn1|Prpf40a|Mydgf|Wwtr1|Smad7|Rras|Il4ra|Pawr|Plxnd1|Hyal1|Pf4|Slc26a…
GO:0051169	nuclear transport	0.240122	1.18e-05	Hcls1|Rps15|Trip6|Prdx1|Ddx39b|Emd|Txn1|Pttg1ip|Zc3h12a|Jun|Il1b|Mdfic|Parp10|Shfm1|Wwtr1|Rpain|Tgfb1|Tnf|Nup188|Sdad1|Ranbp2|Faf1|BC005561|Litaf|Nlrp3|Sirt1|Xbp1|Sfn|Cd36|Aaas|Cchcr1|Lmna|Gm10184|Hspa9|Tlr4|1810011O10Rik|Hyal2|Tnpo1|Ddx39|Bag3|Ndc1|Egr2|Apod|Anp32b|Nxf7|Npm1|Smg5|Mmp12|Cdkn1a|F2r|Tmem173|Ipo7|Ltv1|Tnfsf14|Stat3|Lsg1|Nup93|Nup98|Nfkbia|Mybbp1a|Sphk1|Drd1|Nup153|Flna|Tlr7|Eif6|Csf…
GO:0043367	CD4-positive, alpha-beta T cell differentiation	0.403226	1.2e-05	Ptger4|Nlrp3|Gpr183|Batf|Stat3|Irf1|Irf4|Il6|Il4ra|Bcl3|Smad7|Zbtb7b|Slamf6|Hlx|Tgfb1|Stat6|Il2rg|Ly9|Rc3h1|Ccr7|Nckap1l|Relb|Anxa1|Rsad2|Ccr2
GO:0060333	interferon-gamma-mediated signaling pathway	0.733333	1.2e-05	Nmi|Irgm2|Arg1|Socs1|Irf1|Parp14|Nlrc5|Ptpn2|Hpx|Parp9|Irgm1
GO:0045649	regulation of macrophage differentiation	0.733333	1.2e-05	C1qc|Csf1|Casp8|Trib1|Pf4|Id2|Ripk1|Hcls1|Fadd|Lif|Ptpn2
GO:0051253	negative regulation of RNA metabolic process	0.190433	1.24e-05	Wtip|Rbbp8|Hdac7|Zfp397|Tra2b|Cebpg|Lmcd1|Adgrg3|Tcf7|Apobec1|Npm1|Hnrnpab|Dap|Elk3|Nr1h3|Tcfl5|Yap1|Dlg1|Nfxl1|Tgif1|Ccar1|Nod2|Nfkbia|Srsf7|Id1|Irf8|Eed|Anxa4|Hist1h4h|Taf7|Klf4|Zfp869|Loxl2|Stat6|Zglp1|Mybbp1a|Smarca5|Snx6|Ybx1|Rbm15|Id3|Nfkb1|Mafk|Aebp1|Pcna|AI607873|Nkx6-2|Flna|Sigirr|Ccl4|Ezr|Runx3|Snai1|Sbno2|Zbtb42|Ppp1r13l|Spi1|Klf5|Hist1h4d|Tardbp|Atp8b1|Dot1l|Ptbp3|Sox18|Sqstm1|Arid5b|…
GO:0031331	positive regulation of cellular catabolic process	0.259574	1.26e-05	Rnf217|Upf1|Smad7|Gba|Hmox1|Pcsk9|Snx33|Nod2|Psmc4|Trib1|Adam8|Psmc1|Ecscr|Sesn2|Trib3|Tfeb|Mdm2|Sh3glb1|Gpd1|Il1b|Pabpc1|Zc3h12a|Pttg1ip|Msn|Socs4|Tnfrsf1b|Bcap31|Zfand2a|Rnf125|Rfwd2|Ralb|Hif1a|Irgm2|Gm44805|Zfp36l1|Ezr|Arih2|Aurka|Xbp1|Sirt1|Rnf19b|Gnai3|Il33|Trp53inp1|Rock1|Bax|Rc3h1|Psmc2|Zfp36l2|Btg2|Rnf19a|Herpud1|Dcn|Tnf|Adam9|Zfp36|Irgm1|Zc3hav1|Vcp|Rnf138|Psmc6
GO:0001909	leukocyte mediated cytotoxicity	0.393939	1.35e-05	Cxcl1|Ctsc|Lgals9|B2m|Cebpg|Prdx1|Ptpn6|Trem1|Pik3r6|Vav1|Arg1|Cxcl5|Ripk3|Havcr2|Slamf6|Il18rap|Fcgr1|Ctsh|Tap2|Pvr|Il21|Rnf19b|Fadd|Trem3|Ncf1|H2-M3
GO:0002833	positive regulation of response to biotic stimulus	0.515152	1.36e-05	Cxcl1|Cd180|Lgals9|Zc3hav1|Ly86|Hspd1|Ly96|Cd24a|Arg1|Dhx58|Havcr2|Ddx60|Klk7|Cyba|Pvr|Nod2|Traf6
GO:0042093	T-helper cell differentiation	0.431373	1.49e-05	Stat3|Il4ra|Il6|Irf1|Irf4|Smad7|Zbtb7b|Bcl3|Hlx|Slamf6|Ptger4|Nlrp3|Gpr183|Batf|Ccr7|Rc3h1|Anxa1|Relb|Ccr2|Stat6|Tgfb1|Ly9
GO:2000106	regulation of leukocyte apoptotic process	0.380282	1.53e-05	Anxa1|Ccr7|Gimap8|Ada|Hif1a|Casp8|Cd24a|Fcer1g|Cd74|Hcls1|Tcp1|Efna1|Fas|Bbc3|Ccr5|Ripk3|Nfkbid|Myc|Adam8|Bax|Sirt1|Ccl5|Nod2|Hcar2|Kitl|Fadd|Tsc22d4
GO:0051345	positive regulation of hydrolase activity	0.216634	1.59e-05	Tax1bp3|Rgs1|Rps27l|Adrm1|Fadd|Ddx3x|Clpx|Acer2|F2r|Fgf2|Diablo|Plekhg6|Ccl25|Dap|Dock2|Lck|Fas|Ccl11|Psme2|Arhgap28|Ranbp1|Plek|Gm44805|Murc|Rgs13|Arap1|Ahsa1|Ccl4|Htr2b|Cd40|Myc|Ssbp1|Ccr7|Hspa5|Cyr61|Psme2b|Pcna|Picalm|Bak1|Ezh2|Pdcd5|Psme4|Efna1|Rgs16|S100a10|Tor1aip2|Itgb1|Arhgap11a|Ccl24|Epha2|Fn1|Asap3|Arfgap3|Rin3|Casp1|Srgap1|Lars|Tnfrsf10b|Cav2|Pycard|Ccl2|Nckap1l|Mmp14|Jun|Psmd14|Rgs20…
GO:0032760	positive regulation of tumor necrosis factor production	0.418182	1.61e-05	Ccr7|Lgals9|Ccr2|Spon2|Mapkapk2|Myd88|Ripk1|Tlr1|Ly96|Cd14|Fcer1g|Fzd5|Ifih1|Havcr2|Ccl3|Tlr4|Cyba|Nod2|Arid5a|Fadd|Pf4|Pycard|Cd36
GO:1903506	regulation of nucleic acid-templated transcription	0.168741	1.77e-05	Zfp202|Mafb|Sertad1|Wdr75|Ncoa5|Etv6|Hmox1|Fosb|Rrp1b|Bcl10|Atp8b1|Arid5b|Sox18|Hif1a|Paxbp1|Cactin|Zfp52|Il1b|Lpin3|Utf1|Sltm|Brpf1|Sox9|Tsc22d4|Xbp1|Nlrp3|Sirt1|Ybx3|Trim25|Sik1|Rbm39|Rela|Npas3|Acvrl1|Taf12|Irak3|Chaf1b|Pramef8|Senp1|H3f3b|Mecom|Lif|Fos|Ptpn2|Tnf|Med7|Crem|Slfn1|Fzd5|Tsc22d2|Srrt|Eif4a3|Litaf|Bloc1s2|Plscr1|Irf9|Ppie|Ddx3x|Ubp1|Tnfsf8|Nod2|Eed|Mynn|Hist1h4h|Asf1b|Id1|Pabpc1l|C…
GO:0072593	reactive oxygen species metabolic process	0.282486	1.92e-05	Gch1|Ripk1|Prdx4|Ncf2|Pdk4|Tgfb1|Hk2|Tnf|Klf4|Cyp1b1|Il19|Cyr61|Birc2|Fbln5|Hsp90aa1|Cav1|Eif6|Parl|Cybb|Cd36|Ctgf|Rhoa|Trim30a|Vav1|Tspo|Ripk3|Tlr4|Gadd45a|Cyba|Gpx1|Sh3pxd2b|Prdx1|Hif1a|Cxcl1|Prcp|Ptx3|Zc3h12a|Il1b|Pla2r1|Cdkn1a|Nfe2l2|Nos3|Sesn2|Nox4|H2-M3|Ncf1|Gpx3|Tgfbr2|Aatf|Klf2
GO:0032680	regulation of tumor necrosis factor production	0.340206	1.99e-05	Ifih1|Gpnmb|Havcr2|Cd300ld|Nod2|Fadd|Arid5a|Pycard|Pf4|Cactin|Zc3h12a|Cd24a|Irak3|Ccl3|Tlr4|Bcl3|Cyba|Cd36|Trim30a|Ccr7|Lgals9|Mapkapk2|Spon2|Ccr2|Myd88|Ripk1|Pomc|Tlr1|Zfp36|Fcer1g|Cd14|Ly96|Fzd5
GO:0002695	negative regulation of leukocyte activation	0.30597	2.03e-05	Il4ra|Havcr2|Ldlr|Nfkbid|Vsig4|Zbtb7b|Smad7|Id2|H2-M3|Inpp5d|Pawr|Dlg1|Btk|Nr1h3|Fas|Cd24a|Casp3|Irf1|Arg1|Tarm1|Milr1|Hlx|Pglyrp1|Cd300lf|Samsn1|Sdc4|Hfe|Sox11|Cd274|Lrrc32|Rc3h1|Tnfaip8l2|Lgals9|Ccr2|Anxa1|Slfn1|Cd74|Tgfb1|Ptpn2|Cebpb|Ptpn6
GO:0006355	regulation of transcription, DNA-templated	0.168637	2.04e-05	Trim25|Sik1|Rbm39|Ybx3|Rela|Xbp1|Tsc22d4|Sirt1|Nlrp3|Pramef8|Senp1|H3f3b|Mecom|Acvrl1|Npas3|Chaf1b|Taf12|Irak3|Fzd5|Tnf|Ptpn2|Fos|Lif|Crem|Slfn1|Med7|Bloc1s2|Litaf|Eif4a3|Ppie|Plscr1|Irf9|Tsc22d2|Srrt|Ncoa5|Wdr75|Etv6|Mafb|Zfp202|Sertad1|Hmox1|Atp8b1|Bcl10|Paxbp1|Hif1a|Sox18|Arid5b|Fosb|Rrp1b|Utf1|Il1b|Lpin3|Sox9|Brpf1|Sltm|Zfp52|Cactin|Ncl|Lpxn|Zfp110|Hfe|Bzw1|Ifrd1|Ppp1r13l|Runx3|Snai1|Klf5|His…
GO:0090130	tissue migration	0.276596	2.14e-05	Pxn|Fgf2|Nos3|Pkn2|Hyal1|Plxnd1|Glipr2|Sparc|Tgfbr2|Mmrn2|Nup93|Vil1|Gpx1|Hdac7|Pkn3|Hif1a|Ephb4|Prcp|Ptpn23|Zc3h12a|Sox9|Jun|Sirt1|Cd40|Adamts9|Myh9|Amotl1|Acvrl1|Dock1|Pecam1|Ctsh|Stc1|Anxa3|Dusp10|Itgb1|Loxl2|Efna1|Tgfb1|Adam9|Cyp1b1|Klf4|Epha2|Itgb3|Ppard|Prkx|Nup188|Hbegf|Angpt2|Spred1|Dcn|Sp1|Anxa1
GO:0002294	CD4-positive, alpha-beta T cell differentiation involved in immune response	0.423077	2.18e-05	Stat6|Tgfb1|Ly9|Ccr7|Rc3h1|Relb|Anxa1|Ccr2|Ptger4|Nlrp3|Batf|Gpr183|Stat3|Irf1|Irf4|Il4ra|Il6|Bcl3|Smad7|Zbtb7b|Slamf6|Hlx
GO:0032612	interleukin-1 production	0.4	2.21e-05	Trim16|Casp4|Il1r2|Gsdmd|Fzd5|Aim2|Sphk1|Ccr7|Abca1|Lgals9|Zc3h12a|Anxa1|Il1b|Nlrp3|Nod2|F2r|Cd36|Pycard|Ccl3|Havcr2|Tlr4|S1pr3|Casp1|Tnfaip8
GO:0045621	positive regulation of lymphocyte differentiation	0.358025	2.24e-05	Xbp1|Il21|Nlrp3|Hsp90aa1|Inpp5d|H2-M3|Rhoa|Adam8|Tgfbr2|Tnfsf9|Socs1|Irf1|Il4ra|Il6|Hlx|Tgfb1|Cd74|Dusp10|Il2rg|Pik3r6|Ccr7|Ada|Nckap1l|Mmp14|Anxa1|Lck|Il15ra|Ccr2|Lgals9
GO:0019882	antigen processing and presentation	0.375	2.28e-05	H2-Ab1|Ccr7|Psme2b|Relb|Slc11a1|Psmb8|B2m|Erap1|Cd74|Psme2|Fcer1g|H2-M2|Icam1|Ifi30|Tapbp|Tap1|Rab32|Fcgr1|Was|Trem2|Tap2|Nod2|H2-M3|Ctss|Traf6|Pycard|Hfe
GO:0072676	lymphocyte migration	0.375	2.29e-05	Ccl4|Ccl5|Fadd|Gpr183|Pycard|Adam8|Myo1g|Tnfsf14|Ccl12|Cxcl16|Ripk3|Ccl3|Ecm1|Ccl11|Ccl6|Ccl7|Ccl9|Itgb3|Ccl24|Ch25h|Ccl2|Apod|Ccr7|Ccl25|Msn|Lgals9|Ccr2
GO:0045824	negative regulation of innate immune response	0.5	2.39e-05	Serping1|Parp14|Dusp10|Nlrc5|Ptpn2|Lgals9|Ifi202b|Mmp12|Cactin|Ccr1|A2m|Rps19|Nmi|Dhx58|Arg1|Irak3|Havcr2
GO:0031663	lipopolysaccharide-mediated signaling pathway	0.463415	2.44e-05	Il1b|Myd88|Cd180|Cactin|Cd14|Ly96|Ly86|Tgfb1|Tnf|Nfkbia|Tlr4|Ccl3|Ccl12|Irf3|Traf6|Trib1|Nos3|Trem2|Ccl5
GO:0006986	response to unfolded protein	0.352941	2.47e-05	Hspd1|Ptpn2|Ero1l|Thbs4|Hspe1|Creb3|Serp1|Hspa5|Atf3|Ptpn1|Ppp1r15a|Bak1|Herpud1|Hsph1|Atf4|Dnajb9|Xbp1|Nfe2l2|Casp12|Hsp90aa1|Eif2ak2|Rhbdd1|Bax|Ddit3|Creb3l1|Creb3l2|Edem1|Cops5|Stc2|Chac1
GO:0050715	positive regulation of cytokine secretion	0.330097	2.93e-05	Gsdmd|Clec5a|Clec4n|Hyal2|Il1b|Mmp12|Pycard|Arid5a|Ptger4|Nod2|F2r|Casp1|Havcr2|Il4ra|Ifih1|Fzd5|Il17ra|Cd14|Tlr1|Tnf|Casp4|Trim16|Lgals9|Ccr7|Clec4e|Aim2|Cd244|Cd274|Il33|Htr2b|Nlrp3|Tlr4|Il1rl1|Ccl3
GO:0031589	cell-substrate adhesion	0.257511	3.07e-05	Col5a3|Apod|Ccl25|Tnfrsf12a|Nid1|Itga1|Whamm|Msln|Rhod|Smad6|Angptl3|Pdpn|Fn1|Ajuba|Col16a1|Itga6|Vamp3|Pxn|Fbln2|Fga|Acer2|Cd63|Spp1|Cyr61|Fermt3|Angpt2|Tnn|Adam15|Actn1|Zyx|Csf1|Triobp|Gcnt2|S100a10|Itgb1|Efna1|Adam9|Hsd17b12|Itga5|Itgb3|Ppard|Prkx|Micall2|Itgb2|Ccdc80|Fermt2|Acvrl1|Rac2|Plau|Cdk6|Dock1|Ninj1|Flna|Ctgf|Rock1|Cd36|Plet1|Itga2b|Myo1g|Rhoa
GO:0022408	negative regulation of cell-cell adhesion	0.305344	3.1e-05	Cd274|Hfe|Sdc4|Hlx|Cd9|Arg1|Irf1|Tarm1|Cebpb|Ptpn6|Klf4|Tgfb1|Ptpn2|Cd74|Slfn1|Podxl|Anxa1|Lgals9|Rc3h1|Lrrc32|Tnfaip8l2|H2-M3|Pawr|Dlg1|Adamts18|Zfp703|Zbtb7b|Vsig4|Smad7|Il1rn|Havcr2|Nfkbid|Il4ra|Casp3|Epcam|Cd24a|Gtpbp4|Swap70|Ccl25|C1qtnf1
GO:0051726	regulation of cell cycle	0.201592	3.1e-05	Anapc4|Iqgap1|Cks1b|Chmp2a|Fignl1|Il1b|Sox9|Cdk4|Cdc20|Bora|Nbn|Dot1l|Pdpn|Ddx39b|Gata6|Nabp1|Ccdc36|Mecom|Ino80|Pdcd6ip|Tmod3|Cdc6|Ahctf1|Sik1|Bax|Gdpd5|Cep192|Sirt1|Rps15a|Birc2|Ptpn6|Rnf4|Lif|Tnf|Grk5|Slfn1|Chek1|Phactr4|Mtbp|Dlg1|Ddx3x|Svil|E2f5|Sh3glb1|Npm1|Asns|Ccnyl1|Rassf1|Rcc1|Nle1|Runx3|Rpl26|Clic1|Gpr3|Tardbp|Ccnf|Rps6|Aurka|Dbf4|Sphk1|Syf2|Son|Inhba|Zfp36l2|Skp2|Klf4|Itgb1|Aatf|Parp3|…
GO:0002293	alpha-beta T cell differentiation involved in immune response	0.415094	3.17e-05	Rc3h1|Ccr7|Ccr2|Anxa1|Relb|Tgfb1|Stat6|Ly9|Il6|Il4ra|Irf1|Irf4|Stat3|Hlx|Slamf6|Zbtb7b|Smad7|Bcl3|Nlrp3|Ptger4|Batf|Gpr183
GO:0032640	tumor necrosis factor production	0.333333	3.25e-05	Cd300ld|Ifih1|Gpnmb|Havcr2|Pycard|Pf4|Nod2|Arid5a|Fadd|Zc3h12a|Cactin|Cd24a|Tlr4|Bcl3|Cyba|Irak3|Ccl3|Cd36|Trim30a|Mapkapk2|Lgals9|Spon2|Ccr2|Myd88|Ccr7|Fcer1g|Cd14|Ly96|Fzd5|Ripk1|Pomc|Tlr1|Zfp36
GO:0006457	protein folding	0.301471	3.31e-05	P3h1|Ptges3|Pdrg1|Ppic|Nudcd2|Cct5|Pdia3|Clpx|Cwc27|Hsph1|B2m|P4hb|Sh3glb1|Cct2|Cct4|Hspe1|Tbca|Ero1l|Pfdn4|Hspd1|Tmx1|Grpel1|Dnajb1|Dnajb11|Cct8|Pdia5|Hspa9|Fkbp11|Hsp90aa1|Tbce|Ahsa1|Pdcd5|Ppie|Cct3|Fkbp10|Pdcl3|Ranbp2|Unc45a|Cct7|Cd74|Prdx4
GO:0007167	enzyme linked receptor protein signaling pathway	0.20317	3.49e-05	Rhbdf2|Sh2b2|Fes|Ctgf|Hfe|Snx6|Shc4|Mapkapk2|Col4a2|Lgals9|Dcn|Cyr61|Angpt2|Inhba|Hbegf|Itgb3|Epha2|Tiparp|Hck|Gdnf|Fgf21|Id1|Hgf|Errfi1|Nup93|Kdr|Socs3|Adrm1|Tgif1|Rpe65|Lck|Trim72|Igfbp3|Lgmn|Plaur|Acvrl1|Fermt2|Sox11|Xbp1|Sirt1|Erbin|Ptpn12|Adam9|Fos|Lif|Ptpn2|Tgfbr2|Socs1|Bmx|Ncoa5|Sla|Amhr2|Iqgap1|Il6st|Ghr|Flt1|Il1b|Cd109|Cdk4|Sox9|Spry1|Vim|Hif1a|Gata6|Blnk|Afp|Arid5b|Sgpl1|Vil1|Fgfr4|Gab2…
GO:0006897	endocytosis	0.217923	3.7e-05	Jmjd6|Mrc1|Nod2|Fcgr1|Irf8|Snx4|Ldlr|Cd5l|Cxcl16|Cnn2|Cd24a|Calcrl|Arc|Marchf3|Dock2|Cd163|B2m|Endou|Cdc42se1|Myh9|Htr2b|Lmbr1l|Scfd1|Hfe|Rock1|Apobr|Cd300lf|Pecam1|Ezr|Gm44805|Adm|Itgb3|Cd14|Hck|Snx5|Loxl2|Ncf2|Itgb1|Bmp2k|Ano6|Picalm|Snx6|Anxa1|Abca1|Cltb|Ccr2|Fcrls|Mapkapk2|Spon2|Ccr7|Ehd2|Prg4|C3|Rab20|Tgm2|Cav2|Cd63|Pycard|Lsr|Pcsk9|Snx33|Ldlrap1|Pla2r1|Trem2|Asgr1|Ncf4|Ackr3|Itgav|Cd151|Ifi…
GO:0097028	dendritic cell differentiation	0.56	3.73e-05	Rbpj|Traf6|Batf|H2-M3|Tmem176b|Trem2|Tmem176a|Tgfb1|Ltbr|Relb|Irf4|Spi1|Tgfbr2|Ccr7
GO:0002755	MyD88-dependent toll-like receptor signaling pathway	0.631579	3.89e-05	Irf1|Irak3|Tlr4|Tlr2|Myd88|Cd300lf|Tlr7|Irf7|Tlr1|Hspd1|Tlr13|Tlr6
GO:0002825	regulation of T-helper 1 type immune response	0.590909	3.89e-05	Arid5a|Il33|Il12rb1|Irf1|Il4ra|Ccr7|Havcr2|H2-Ab1|Il1rl1|Hlx|Ccr2|Slc11a1|Anxa1
GO:0032963	collagen metabolic process	0.42	3.89e-05	Adam15|Mmp14|Tram2|Hif1a|Vim|Ctsb|Itgb1|Tgfb1|Serpinh1|P3h1|Id1|Il6|Ctsk|Mmp8|Ctss|Mmp13|Plod3|Mmp19|F2r|Il6ra|Serpinf2
GO:0050766	positive regulation of phagocytosis	0.461538	4.06e-05	Lyar|Tnf|Fcer1g|C3|Nckap1l|Ccl2|Ccr7|Slc11a1|Ptx3|Dock2|Ano6|Il1b|Cd300lf|Nod2|Pycard|Cd36|Fcgr1|Cyba
GO:0051223	regulation of protein transport	0.211368	4.13e-05	Csf3|Tlr7|Flna|Sec24a|Htr2b|Zpr1|Scfd1|Cd40|Xpo1|Rhbdf2|Il6|Psmb7|Ezr|Usp36|Casp4|Tcaf2|Lcp1|Cd14|Il17ra|Lrrc32|Ccr7|Sphk1|Slc16a1|Clec4e|Srgn|Anxa1|Pdcd5|Lgals9|Vpreb3|Actl6a|Fga|Nod2|Cdkn1a|Tmem173|F2r|Tnfsf14|Anxa4|Pim3|Insig1|Ifih1|P3h1|Nfkbia|Nup93|Hyal2|1810011O10Rik|Bag3|Clec5a|Gsdmd|Serp1|Apod|Midn|Nr1h3|Sh3glb1|Mmp12|Ptpn23|Arih2|Sfn|Parl|Xbp1|Sirt1|Ccl5|Rest|Nlrp3|Il33|Sec16b|Cd274|Myo1…
GO:0009890	negative regulation of biosynthetic process	0.185156	4.29e-05	Gps2|Ddx20|Zc3h12a|Jun|Mdm2|Per1|Cops2|Ereg|Txn1|Trib3|Eng|Polr1d|Vdr|Polr1c|Hcls1|Lyar|Cry1|Edn1|Gtpbp4|Fabp4|Aatf|Smad7|Wwtr1|Pa2g4|Trim14|Nfkbid|Parp10|Ruvbl2|Nfil3|Timeless|Pf4|Pawr|Cdyl|Mdfic|Il6ra|Zfp703|Id2|Bcl6b|Zfp568|Arid5a|Brms1|Btg2|Nfkbie|Rrp8|Polr1e|Ppp1r15a|Zfp692|Mbd2|Rc3h1|Dmbx1|Ppard|Pcgf6|Tgfb1|Cdk6|Zfp281|Eif4ebp1|Dnajb1|Cdk2|Irf1|Sfrp4|Cd36|Smarce1|Junb|Sox7|Rest|Cav1|Mmp12|A…
GO:0043620	regulation of DNA-templated transcription in response to stress	0.461538	4.46e-05	Atf3|Bach1|Ppp1r15a|Jun|Atf4|Chek1|1810011O10Rik|Bag3|Cebpb|Hif1a|Ddit3|Dnajb1|Klf2|Nfe2l2|Rbpj|Sesn2|Cd36|Rela
GO:0006919	activation of cysteine-type endopeptidase activity involved in apoptotic process	0.407407	4.58e-05	Casp8|Vcp|Apaf1|Hspd1|Tnf|Lck|Bak1|Dap|Myc|Bax|Pycard|Nlrp3|Acer2|F2r|Diablo|Tnfrsf10b|Rps27l|Bbc3|Senp1|Ctsh|Pidd1|Pmaip1
GO:0071702	organic substance transport	0.175216	4.63e-05	Slc29a1|Slc10a6|Il6|Tspo|Plekhf2|Scfd1|Hfe|Mcoln2|Slc3a2|Atg4a|Cltb|Drd1|Nup153|Tnfrsf11a|Slc16a1|Inhba|Folr2|Septin2|Nup93|Stx11|Aqp9|Ifih1|Slc7a11|Tnfsf14|Nod2|Sh3glb1|Nr1h3|Ddx39|Cd24a|Sec61g|Abcb4|Arf6|Apobec1|Pdcd6ip|Micall2|Gm10184|Hspa9|Cd274|Sec16b|Hsp90aa1|Nlrp3|Ccl5|Sirt1|Xbp1|Rbm8a|Litaf|Eif4a3|Arrdc4|Cln8|Fzd5|Slbp|Sec22b|Hpx|Tnf|Serinc2|Il1rn|Slc22a4|Vamp3|Syngr2|Tgfbr2|Fn1|Kdelr3|So…
GO:0000082	G1/S transition of mitotic cell cycle	0.298507	4.7e-05	Mtbp|Rps27l|E2f5|Ddx3x|Id2|Cdkn1a|Hyal1|Zfp655|Bach1|Mdm2|Cdk4|Anp32b|Rbbp8|Rcc1|Pdpn|Psme2|Ranbp1|Cdk2|Eif4ebp1|Rpl26|Cdk6|Ino80|Rps6|Nasp|Dcun1d3|Zpr1|Lats1|Ecd|Ranbp2|Dbf4|Inhba|Psme2b|Plrg1|Anxa1|Ezh2|Itgb1|Slfn1|Skp2|Ptpn6|Klf4
GO:0045184	establishment of protein localization	0.182461	4.79e-05	Pmm2|Sec13|Serp1|Gsdmd|Ddit3|Naca|F2r|Ipo7|Btf3|Ncf1|Rab20|Srgn|Lrrc32|Abca1|Pdcd5|Tmed5|Anxa1|Casp4|Lcp2|Lcp1|Ranbp1|Slc7a6os|Nasp|Csf3|Arap1|Kdelr2|Cd40|Rbpj|Zpr1|Chmp4c|Zc3h12a|Hcls1|Bcap31|Trip6|Prdx1|Parp10|Exoc5|Yif1a|Sec61a1|Tlr2|Wwtr1|Mdfic|Arid5a|--|Chil1|Nploc4|Herpud1|Tlr1|Tgfb1|Trh|Vcp|Rac2|Bbc3|Sncg|Msr1|Tbc1d15|Sfn|Tlr6|Traf6|Cd36|Rhbdd1|Ndc1|--|Midn|Egr2|Ptpn23|Hsph1|Rhod|Tnpo1|Tre…
GO:0033628	regulation of cell adhesion mediated by integrin	0.517241	4.99e-05	Podxl|Plau|Fermt3|Ada|Swap70|Nckap1l|Lpxn|Epha2|Cyp1b1|Ptpn6|Cd24a|Adam9|Efna1|Ccl5|Acer2
GO:0007049	cell cycle	0.185691	5.29e-05	Gadd45b|Usp16|Uhrf1|Map2k3|Tex11|Ezh2|Anxa1|Plrg1|Bak1|Psme2b|Dusp1|Mapk12|Usp47|Xpo1|Cebpa|Zak|Myc|Nupr1|Zpr1|Gnai3|Nasp|Map3k14|Cdk12|Zfp36l1|Gadd45a|Pinx1|Ranbp1|Lmnb1|Cdc14a|Psme2|Gnai2|Rps6ka3|Aspm|Kif22|1810011O10Rik|Stag3|Tlk2|Anp32b|Atf5|Bach1|Spry2|Pkn2|Snx18|Cdkn1a|Fgf2|Rps27l|Ajuba|Gadd45g|Nek6|Pim3|Ddit3|Stat3|Cntrl|Jtb|Cdc25a|Ccnl1|Tgfb1|Nsun2|Osm|Rbm14|Rrp8|Rgs2|Rbm7|Tdrd9|Ranbp2|Cd…
GO:0002456	T cell mediated immunity	0.366197	5.34e-05	Hspd1|Cd24a|Fzd5|Ctsc|B2m|Rsad2|Slc11a1|Nlrp3|Pvr|Tap2|Nod2|Fadd|Arid5a|Hfe|H2-M3|Myo1g|Dlg1|Arg1|Il6|Ripk3|Icam1|Was|Il18rap|Ctsh|Smad7|Jag1
GO:0044259	multicellular organismal macromolecule metabolic process	0.411765	5.61e-05	Adam15|Mmp14|Ctsb|Vim|Hif1a|Tram2|Tgfb1|Itgb1|Id1|P3h1|Serpinh1|Mmp8|Ctsk|Il6|Mmp19|Plod3|Mmp13|Ctss|Serpinf2|Il6ra|F2r
GO:0001562	response to protozoan	0.517241	5.64e-05	Cd40|Batf|Pf4|Gbp3|Bcl3|Slc11a1|Iigp1|Irf8|Gbp2|Irgm2|Gbp7|Il6|Il4ra|Irf4|Arg1
GO:0050764	regulation of phagocytosis	0.4	5.67e-05	Fcgr1|Cyba|Cd300lf|Nod2|Siglece|Cd36|Pycard|C3|Nckap1l|Ccl2|Ccr7|Slc11a1|Ptx3|Dock2|Ano6|Il1b|Lyar|Tnf|Hck|Fcer1g|Cnn2|Itgav
GO:0030225	macrophage differentiation	0.517241	5.75e-05	C1qc|Csf1|Spi1|Cebpa|Pf4|Casp8|Trib1|Hcls1|Ripk1|Csf3|Sirt1|Id2|Lif|Fadd|Ptpn2
GO:1903035	negative regulation of response to wounding	0.291667	5.75e-05	Nr1h3|Tnfaip6|C1qtnf1|Apod|Zc3h12a|Cd109|Nt5e|Psma1|Gpx1|Pros1|Tnfrsf1b|Serping1|Hgf|Fga|Nod2|Fgf2|Ptger4|Adamts18|Socs3|Ada|Tnfaip8l2|Cdh5|Lgals9|Thbd|Psmb4|Kng2|Nfkb1|Dusp10|Ptpn2|Il1r2|Zfp36|Ets1|Ctla2a|Anxa2|Rps19|Cd9|Pglyrp1|Plau|Nlrp3|Serpinf2|Tfpi|Siglece
GO:0006909	phagocytosis	0.277457	5.76e-05	Il1b|Dock2|Dnm2|Ptx3|Cdc42se1|Ccl2|Nckap1l|Aif1|Cnn2|Itgav|Lyar|Fcgr1|Irf8|Ncf4|Pycard|Jmjd6|Nod2|Trem2|Anxa1|Ano6|Slc11a1|Ccr2|Abca1|Spon2|Ccr7|Tgm2|Rab20|C3|Itgb3|Fcer1g|Ncf2|Tnf|Hck|Anxa3|Pecam1|Cyba|Elmo1|Dock1|Vav1|Myh9|Myo1g|Cd36|Scfd1|Siglece|Cd302|Marco|Msr1|Cd300lf
GO:0045069	regulation of viral genome replication	0.380952	5.97e-05	Trim6|Parp10|Pkn2|Bst2|Eif2ak2|Ccl5|Isg15|Fam111a|Ddx3x|Zc3h12a|Ppie|Rsad2|Plscr1|Pabpc1|Ifitm2|Stom|Oasl1|Apobec3|Ifitm1|Isg20|Zc3hav1|Ifitm3|Pde12|Tnf
GO:0070374	positive regulation of ERK1 and ERK2 cascade	0.291667	6.04e-05	Tlr4|Icam1|Ccl3|Ctgf|Gpr183|Cd36|Htr2b|Ccl12|Serpinf2|Ccl4|Ccl5|Rap1b|Prkcdbp|Tnfrsf11a|Chil1|Ccl24|Cd74|Gcnt2|Tgfb1|Ccl6|Fgf21|Glipr2|Havcr2|Gpnmb|Ccr1|Pycard|C5ar1|Nox4|Trem2|Nod2|Fga|F2r|Fgf2|Jun|Ccl2|Ccl25|Tnfsf11|Spry2|Ccl7|Ackr3|Ccl9|Ccl11
GO:2001235	positive regulation of apoptotic signaling pathway	0.291667	6.04e-05	Fadd|Pycard|Pdia3|Eef1e1|Bcap31|Apaf1|Fas|Hyal2|Casp8|Bcl10|Plaur|Atf3|Ctsc|Lck|Mcl1|Tnfrsf12a|Sh3glb1|Sirt1|Cav1|Bax|Myc|Trp53inp1|Ctnna1|Pidd1|Ripk3|Pmaip1|Bbc3|Rpl26|Runx3|Rpl11|Ctsh|Ltbr|Ripk1|Ptpn2|Inhba|Il19|Pdcd5|Rps7|Plscr1|Rps3|Osm|Faf1
GO:0097202	activation of cysteine-type endopeptidase activity	0.389831	6.32e-05	Senp1|Ctsh|Tnfrsf10b|Bbc3|Rps27l|Pmaip1|Pidd1|Pycard|Bax|Myc|Fadd|Nlrp3|Acer2|F2r|Diablo|Bak1|Lck|Dap|Vcp|Casp8|Hspd1|Tnf|Apaf1
GO:0044248	cellular catabolic process	0.182073	6.36e-05	Hexb|Dna2|Psmb2|Rnf19a|Esd|Dcn|Skp2|Psmc6|Anxa2|Tspo|Lonp1|Aldh1l2|Aurka|Dnajb9|Atg4a|Scfd1|Rock1|Hfe|Ccnf|Exosc8|Pop1|Dram2|Dennd3|Sh3glb1|Psma1|Mcl1|Psmb8|Apobec1|Zfand2a|Lgmn|Aspg|Angptl3|Exosc10|Iigp1|Nos3|Adrm1|Nod2|Psmc2|Ada|Lgals8|Ctsd|Eif4a3|Tnf|Sec22b|Fzd5|Cln8|Senp1|Pdcd6ip|Rbm8a|Xbp1|Sirt1|Usp38|Trim25|Lalba|Lpin3|Il1b|Psmd14|Msn|Pttg1ip|Rpl5|Apaf1|Hif1a|Sgpl1|Upf1|Anapc4|Chac1|Hmox1|S…
GO:0051603	proteolysis involved in cellular protein catabolic process	0.210339	6.39e-05	Nfe2l2|Psmd6|Ccdc47|Ecscr|Psmc1|Plaa|Cdt1|Ctss|Psmb3|Rnf217|Anapc4|Zw10|Wwtr1|Gba|Psmd4|Smad7|Socs4|Rpl5|Bcap31|4930486L24Rik|Psma5|Rnf125|Zmpste24|Ctsb|Fbxo4|Casp8|Sqstm1|Cdc20|Trib3|Ctsc|Mdm2|Psmd14|Chmp4c|Arih2|Xbp1|Usp38|Sirt1|Cep192|Trim25|Tnfaip1|Il33|Lats1|Psma8|Ubap1l|Cdc6|Ctsk|Rhbdf1|Edem1|Ctsh|Rpl11|Senp1|Nsfl1c|Pdcd6ip|Vcp|Rnf138|Rnf4|Ranbp2|Usp18|Psmd3|Psmc2|Pdcl3|Herpud1|Nploc4|Birc2…
GO:1902622	regulation of neutrophil migration	0.538462	6.47e-05	Nod2|Thbs4|Ppbp|Cd74|C3ar1|C5ar1|Pf4|Il1r1|Cxcl1|Cxcl2|Nckap1l|Rac2|Ccr7|Myd88
GO:0019884	antigen processing and presentation of exogenous antigen	0.647059	7.15e-05	Fcer1g|Traf6|Psme2|H2-M3|Tap2|Cd74|B2m|Fcgr1|Psme2b|H2-Ab1|Ifi30
GO:0071559	response to transforming growth factor beta	0.29078	7.22e-05	Cav2|Amhr2|Pxn|Zfp703|Smad7|Tgfbr2|Smad5|Ltbp1|Yes1|Hyal2|Smad6|Wfikkn1|Cldn5|Jun|Cd109|Sox9|Eng|Lrg1|Smad1|Arap1|Cited1|Acvr1|Xbp1|Cav1|Sirt1|Zfp36l1|Runx3|Acvrl1|Fermt2|Adam9|Tgfb1|Fos|Gdnf|Gcnt2|Zyx|Snx6|Pdcd5|Col4a2|Cdh5|Hspa5|Zfp36l2
GO:0006397	mRNA processing	0.230769	7.34e-05	Dhx15|Prpf3|Dazap1|2810403A07Rik|Sf3b3|Papola|Rrp1b|Sf3b6|Prpf40a|Leo1|Rbm17|Clasrp|Alyref|Ddx39b|Srsf1|Ptbp3|Magoh|Hnrnph1|Gm10146|Sf3b4|Cactin|Sf3a3|Ddx20|Smu1|Tsen54|Sltm|Cpsf1|Dhx38|Rbm8a|Srsf5|Ecd|Rbm39|Rbm28|Prpf38b|Rnpc3|Zfp36|Pcf11|Slbp|Snrnp48|Tbrg4|Rbm7|Btg2|Ppie|Eif4a3|Smn1|Ttf2|--|Jmjd6|Snrpd1|Pabpc1l|Snrpe|Srsf7|Cwc15|Apobec1|Mettl16|Smndc1|Tra2b|Ddx39|Ptbp1|Npm1|Lsm5|Pabpc1|Zpr1|Tar…
GO:0034111	negative regulation of homotypic cell-cell adhesion	0.320388	7.61e-05	Tnfaip8l2|Lrrc32|Rc3h1|Anxa1|Lgals9|Ptpn2|Tgfb1|Cd74|Slfn1|Ptpn6|Cebpb|Tarm1|Irf1|Arg1|Cd9|Hlx|Sdc4|Cd274|Hfe|C1qtnf1|Casp3|Cd24a|Nfkbid|Havcr2|Il4ra|Vsig4|Zbtb7b|Smad7|Adamts18|Zfp703|Dlg1|H2-M3|Pawr
GO:0048002	antigen processing and presentation of peptide antigen	0.45	7.61e-05	Cd74|Erap1|H2-M2|Fcer1g|H2-Ab1|B2m|Slc11a1|Trem2|Tap2|Hfe|Traf6|Ctss|Pycard|H2-M3|Tap1|Ifi30|Tapbp|Fcgr1
GO:0045934	negative regulation of nucleobase-containing compound metabolic process	0.18555	7.61e-05	Irf3|Fam129b|Trib1|Myef2|Trim66|Naca|Ajuba|Smad5|Ddit3|Stat3|Bag3|Med13|Foxf2|Prrx1|Sap30|Pabpc1|Atf5|Relb|Mmp12|Atf3|Nfkb2|Bach1|Trim24|Abce1|Sarnp|Cebpa|Myc|Rps13|Rbpj|Zfp639|Cited1|Sars|Zbtb21|Insm2|Pinx1|Bcl3|Cmklr1|Cela1|Trim6|Rps14|Uhrf1|Cyp1b1|Cebpb|Nlrc5|Gatad2a|Efna1|Parp9|Mta2|Ezh2|Ikzf1|Usp47|Pawr|Nfil3|Timeless|Arid5a|Zfp568|Bcl6b|Zfp703|Mdfic|Cdyl|Id2|Smad7|Rps26|Wwtr1|Nfkbid|Parp10|…
GO:0043902	positive regulation of multi-organism process	0.307692	7.62e-05	Havcr2|Klk7|Ddx3x|Ctdp1|Chmp2a|Mdfic|Nod2|Cav2|Pkn2|Trim21|Stom|Cxcl1|P4hb|Pabpc1|Jun|Cd180|Chmp4c|Rrp1b|Arg1|Dhx58|Cyba|Ddx60|Aurka|Trim30a|Zfp639|Traf6|Lgals1|Inhba|Sp1|Ppie|Lgals9|Pde12|Ly86|Cd74|Zc3hav1|Ly96
GO:0051250	negative regulation of lymphocyte activation	0.307692	7.73e-05	Cd24a|Casp3|Fas|Vsig4|Zbtb7b|Smad7|Il4ra|Nfkbid|Havcr2|Dlg1|Btk|Inpp5d|H2-M3|Pawr|Id2|Lgals9|Anxa1|Tnfaip8l2|Lrrc32|Rc3h1|Ptpn6|Cebpb|Slfn1|Cd74|Ptpn2|Tgfb1|Pglyrp1|Hlx|Tarm1|Irf1|Arg1|Hfe|Cd274|Sox11|Samsn1|Sdc4
GO:0051347	positive regulation of transferase activity	0.220418	8.02e-05	Gadd45a|Lmnb1|Myc|Cd40|Zak|Htr2b|Kitl|Map3k14|Rplp1|Ezh2|Lgals9|Csf1|Tnfrsf11a|Cyr61|Ccr7|Hspa5|Klf4|Itgb3|Gadd45b|Ripk1|Cd74|Map2k3|Efna1|Hgf|Ajuba|Nek6|Map3k6|Ptges3|Adam8|Trib1|Dlg1|Eif2ak2|Ddr2|Ncf1|Cdkn1a|F2r|Fgf2|Nod2|Pik3r5|Ddx3x|Hsph1|Npm1|Sh3glb1|Tnfsf11|Spry2|Cd24a|1810011O10Rik|Tlr4|Ccnl2|Irgm2|Ripk3|Psrc1|Prok2|Dcun1d3|Hsp90aa1|Map3k8|Trf|Sirt1|Tgfa|Ccl5|Slc11a1|Rps3|Chil1|Ranbp2|Arrd…
GO:2001234	negative regulation of apoptotic signaling pathway	0.274286	8.11e-05	Gclm|Gpx1|Slc35f6|Nle1|Ackr3|Plaur|Hif1a|Ptpn1|Yap1|Mdm2|Il1b|Fignl1|Mcl1|Pttg1ip|Tnfrsf22|Hsph1|Ddx3x|Nfe2l2|Fga|Pf4|Hells|Hgf|Hmox1|Tnf|Gdnf|Cd74|Ripk1|Tpt1|Il19|Usp47|Bcl2l12|Zc3hc1|Herpud1|Bdkrb2|Parl|Xbp1|Cth|Sirt1|Scg2|Ctnna1|Ybx3|Cdk11b|Rela|Bax|Icam1|Lmna|Snai1|Col2a1
GO:2001242	regulation of intrinsic apoptotic signaling pathway	0.29771	8.13e-05	Ripk3|Snai1|Rpl26|Bbc3|Rpl11|Cav1|Sirt1|Parl|Xbp1|Bdkrb2|Bax|Ybx3|Bcl2l12|Usp47|Il19|Plscr1|Herpud1|Rps7|Rps3|Cd74|Ptpn2|Tpt1|Hells|Nfe2l2|Ddx3x|Pycard|Ptpn1|Hsph1|Pttg1ip|Lck|Mcl1|P4hb|Fignl1|Mdm2|Bcap31|Gpx1|Hif1a|Plaur|Ackr3
GO:2000113	negative regulation of cellular macromolecule biosynthetic process	0.186266	8.2e-05	Sfrp4|Cd36|Smarce1|Junb|Sox7|Rest|Cav1|Cdk6|Zfp281|Eif4ebp1|Dnajb1|Cdk2|Irf1|Dmbx1|Ppard|Pcgf6|Tgfb1|Brms1|Btg2|Nfkbie|Rrp8|Polr1e|Ppp1r15a|Zfp692|Rc3h1|Mbd2|Nfil3|Timeless|Pawr|Zfp703|Mdfic|Id2|Zfp568|Bcl6b|Arid5a|Aatf|Smad7|Wwtr1|Pa2g4|Parp10|Nfkbid|Polr1d|Vdr|Polr1c|Lyar|Hcls1|Gtpbp4|Edn1|Cry1|Fabp4|Gps2|Zc3h12a|Ddx20|Jun|Mdm2|Per1|Cops2|Ereg|Txn1|Trib3|Eng|Sarnp|Cebpa|Myc|Rbpj|Zfp639|Trim24|E…
GO:0032606	type I interferon production	0.375	8.22e-05	Cd14|Polr3b|Rnf125|Zc3hav1|Hspd1|Irf7|Irf9|Nploc4|Myd88|Mmp12|Polr3d|Cactin|Pycard|Irf3|Tmem173|Tlr7|Riok3|Tlr4|Nmi|Ifih1|Ddx58|Irf1|Dhx58|Havcr2
GO:0038061	NIK/NF-kappaB signaling	0.403846	8.24e-05	Cd14|Hdac7|Adgrg3|Tnf|Tlr1|Birc2|Relb|Nfkb1|Rps3|Uaca|Nfkb2|Chil1|Rc3h1|Rela|Eif2ak2|Ppp4c|Nod2|Map3k14|Tlr4|Ripk3|Havcr2
GO:0031327	negative regulation of cellular biosynthetic process	0.18419	8.34e-05	Etv6|Pycard|Rpl13a|Gabpa|Zfp202|Havcr2|Hells|Upf1|Atp8b1|Dot1l|Gata6|Sqstm1|Arid5b|Sox18|Ednrb|Glis3|Ifitm3|Sox9|Cactin|Sox11|Sik1|Ybx3|Rela|Etv3|Xbp1|Sirt1|Ccl5|Nlrp3|Pramef8|H3f3b|Mecom|Ccl3|Acvrl1|Irak3|Zfp36|Tnf|Ptpn2|Slfn1|Crem|Rps3|Eif4a3|Erbin|Aim2|Dnajc2|Dlg1|Ccar1|Ddx3x|Tgif1|Nfxl1|Nod2|Id1|Nfkbia|Irf8|Anxa4|Eed|Taf7|Exosc10|Insig1|Hist1h4h|Wtip|Rbbp8|Zfp397|Hdac7|Cebpg|Adgrg3|Tcf7|Apobe…
GO:0060429	epithelium development	0.191223	8.5e-05	Gpx1|Nom1|Sprr1a|Nle1|Tcf7|Cd24a|Tnfsf11|Yap1|Meox1|Mreg|C1galt1|Adrm1|Tgif1|Socs3|Dlg1|Phactr4|Klf2|Id1|Errfi1|Lama5|Nup93|Hgf|Orai1|Gdnf|Cers3|Rdh10|Stat6|Tnc|Stc1|Krt14|Klf4|Epha2|Cyr61|Hbegf|Tgm2|Inhba|Aldh1a3|Id3|Rbm15|Sdc4|Flna|Rock1|Spi1|Klf5|Il6|Ezr|Runx3|Snai1|Ednrb|Apaf1|Bcl10|Vim|Ifitm1|Pdpn|Sox18|Gata6|Hif1a|Mmp14|Spry1|Cd109|Il1b|Sox9|Msn|Iqgap1|Rheb|Tgfbr2|Lif|Zfp36|Tnf|Trim16|Fzd5|…
GO:0002367	cytokine production involved in immune response	0.350649	8.76e-05	Hspd1|Tgfb1|Tnf|Cd74|Fzd5|Fcer1g|Trem1|Slc11a1|Spon2|Rsad2|B2m|Trem3|Arid5a|Nlrp3|Nod2|Il21|Sirt1|Dlg1|Cd36|Bst2|Hfe|Il6|Irak3|Arg1|Smad7|Il18rap|Tlr4
GO:0032729	positive regulation of interferon-gamma production	0.383333	8.88e-05	Pde4b|Cebpg|Hspd1|Tnf|Cd14|Fzd5|Cd244|Slc11a1|Ccr2|Il1b|Tlr7|Il21|Fadd|Arid5a|Pycard|Tnfrsf13c|Il12rb1|H2-M3|Havcr2|Tlr4|Irf8|Slamf6|Bcl3
GO:0002828	regulation of type 2 immune response	0.5	9.41e-05	Irf1|Arg1|Il4ra|Il6|Hlx|Ccr2|Rsad2|Ecm1|Anxa1|Cd74|Clcf1|Nod2|Nlrp3|Stat6|Il33
GO:0060330	regulation of response to interferon-gamma	0.75	9.42e-05	Irgm1|Parp9|Hpx|Ptpn2|Nlrc5|Parp14|Arg1|Socs1|Irgm2
GO:0060334	regulation of interferon-gamma-mediated signaling pathway	0.75	9.42e-05	Socs1|Arg1|Irgm2|Irgm1|Parp9|Hpx|Nlrc5|Ptpn2|Parp14
GO:0044236	multicellular organismal metabolic process	0.362319	9.74e-05	Plod3|Mmp19|Ctss|Mmp13|F2r|Il6ra|Serpinf2|Arrdc3|P3h1|Id1|Serpinh1|Il6|Ctsk|Mmp8|Vim|Ctsb|Tram2|Hif1a|Tgfb1|Tiparp|Itgb1|Ghr|Adam15|Ucp2|Mmp14
GO:0002478	antigen processing and presentation of exogenous peptide antigen	0.75	9.86e-05	Cd74|Tap2|H2-M3|Fcer1g|Traf6|Ifi30|H2-Ab1|Fcgr1|B2m
GO:0051092	positive regulation of NF-kappaB transcription factor activity	0.32967	0.00010182	Tlr4|Rab7b|Trim14|Irak3|Ripk3|Rela|Cd40|Pycard|Traf6|Cd36|Adam8|Trim25|Eif2ak2|Cth|Nod2|Nlrp3|Npm1|Psma6|Rps3|Il1b|Myd88|Irak4|Aim2|Tnfrsf11a|Sphk1|Tnfsf11|Eda2r|Bcl10|Ripk1|Tnf
GO:0009653	anatomical structure morphogenesis	0.17071	0.00010381	S100a10|Ccl24|Dusp1|Ehd2|Ezh2|Anxa1|Tnnc1|Cxcl10|Serpinf2|Arap1|Cd40|Myc|Rbpj|Mmp13|Ctsl|Ctsz|Tmem2|Serpinb5|Cdc14a|Hlx|Murc|Sars|Zfp36l1|Gal|Foxf2|Serp1|Smad1|Prcp|Bdnf|Vasp|Myo18b|Ddr2|Pcdh8|Mmrn2|Ajuba|Esm1|Naca|Tgfb1|Pdcl3|Rc3h1|Pdlim5|Fermt3|Chil1|Dusp2|Myof|Cav1|Acvr1|Cd36|Traf6|Adm2|Lats1|Adamts9|Sox7|Angptl4|Sema3f|Col2a1|Zfp281|Frmd6|Cd151|Chsy1|Mfsd7b|Edn1|Lrig1|B4galt1|Vdr|Casp8|Rasip1…
GO:0019080	viral gene expression	0.422222	0.00010381	Sp1|Jun|Eif3b|Ifitm3|Eif3a|Rrp1b|Zfp36|Eif3l|Tardbp|Trim14|Eif3g|Ccl3|Eif3d|Mdfic|Rest|Ctdp1|Ccl4|Ccl5|Zfp639
GO:0002064	epithelial cell development	0.26	0.00011086	Eng|Cldn5|Il1b|Heg1|C1galt1|Msn|Sox9|Gpx1|Vim|Hif1a|Sox18|B4galt1|Clic4|Id1|Jag1|Nup93|Iqgap1|Fosl2|Adrm1|Rheb|Bfsp1|Cdh5|Col18a1|Podxl|Triobp|Myd88|Rap1b|Tnf|Lif|Gdnf|Stc1|Epha2|Klf5|Icam1|Frmd6|Hapln2|Pecam1|S1pr3|Ezr|Adamtsl4|Cdk6|Gpr4|Fndc3a|Sfn|Xbp1|Tjp2|Plod3|Nup210l|S1pr2|Rock1|Palld|Myo1e
GO:0051046	regulation of secretion	0.211027	0.0001128	Fga|F2r|Nod2|Clcf1|Snx4|P3h1|Ifih1|Pim3|Anxa4|Serp1|Gsdmd|Il11|Clec5a|Hyal2|Gal|Ptpn23|Mmp12|Midn|Nr1h3|Tnfsf11|Cd40|Hfe|Fes|Htr2b|Syt6|Sec24a|Sdc4|Npvf|Ezr|Il6|Rhbdf2|Cd14|Il17ra|P2ry2|Stc1|Casp4|Cd74|Pomc|Lgals9|Vpreb3|Ccr2|Rap1b|Anxa1|Clec4e|Srgn|Slc16a1|Tnfrsf11a|Inhba|Ccr7|Crh|Lrrc32|Spp1|Pycard|Pla2r1|Hcar2|Chmp2a|Ptger4|Sdc1|Arid5a|Tlr2|Vamp3|Casp1|Il4ra|Socs1|Fn1|Havcr2|B4galt1|Hif1a|Ralb…
GO:0032677	regulation of interleukin-8 production	0.422222	0.00011435	F2r|Tlr7|Nod2|Fadd|Pycard|Anxa4|Ddit3|Tlr4|Bcl3|Ripk1|Tlr1|Hyal2|Tnf|Klf4|Cd14|Cd244|Cactin|Il1b|Anxa1
GO:0007162	negative regulation of cell adhesion	0.264249	0.00011441	Nfkbid|Havcr2|Il4ra|Smad7|Vsig4|Zbtb7b|Il1rn|Adamts18|Zfp703|Acer2|Dlg1|Plxnd1|H2-M3|Pawr|Ccl25|Swap70|Apod|C1qtnf1|Gtpbp4|Casp3|Epcam|Cd24a|Acvrl1|Tarm1|Irf1|Arg1|Hlx|Cd9|Sdc4|Cd274|Rhoa|Lpxn|Plet1|Hfe|Tnfaip8l2|Angpt2|Lrrc32|Rc3h1|Anxa1|Podxl|Lgals9|Adam15|Ptpn2|Tgfb1|Slfn1|Gcnt2|Cd74|Ptpn6|Klf4|Cyp1b1|Cebpb
GO:0033209	tumor necrosis factor-mediated signaling pathway	0.377049	0.00011441	Tnfrsf22|Aim2|Tnfrsf11a|Sphk1|Tnfsf11|Casp4|Tnfrsf1b|Tnf|Fas|Ptpn2|Tnfrsf26|Tnfrsf10b|Casp1|Ltbr|Nfkbia|Txndc17|Rela|Cd40|Pycard|Tnfrsf11b|Tjp2|Relt|Nradd
GO:0060341	regulation of cellular localization	0.190379	0.00011535	Usp36|Itgb1|Tcaf2|Epha2|Sphk1|Crh|Clec4e|Slc16a1|Inhba|Nup153|Ccr2|Lgals9|Drd1|Sdc4|Flna|Tlr7|Fes|Htr2b|Sec24a|Rock1|Hfe|Rhbdf2|Il6|Ezr|Arf6|Il11|Clec5a|Tnfsf11|Midn|Nr1h3|Sh3glb1|Hsph1|Ptpn23|Fga|Nod2|Dlg1|Tnfsf14|Bst2|Anxa4|Insig1|Ifih1|P3h1|Nfkbia|Nup93|Lif|Zfp36|Adam9|Tnf|Trim16|Fzd5|Wdr46|Ptpn6|Aim2|Cd244|Faf1|Litaf|Xbp1|Nlrp3|Ccl5|Sirt1|Cd274|Il33|Sec16b|Sox11|Bax|Ccl3|Lmna|Micall2|Pdcd6ip|…
GO:0046718	viral entry into host cell	0.396226	0.00011794	Cd300ld|Trim30a|Trim25|Cav2|Zfp639|Pvr|Cd300lf|Cav1|Ifitm2|P4hb|Ptx3|Trim21|Lgals1|Itgb3|Ifitm1|Ctsb|Clec5a|--|Hyal2|Ifitm3|Cd74
GO:0032637	interleukin-8 production	0.408163	0.00011931	Tlr4|Bcl3|Anxa4|Ddit3|Pycard|Tlr7|F2r|Nod2|Fadd|Il1b|Anxa1|Cd244|Chil1|Cactin|Klf4|Cd14|Ripk1|Tlr1|Hyal2|Tnf
GO:0061061	muscle structure development	0.21135	0.00011932	Maff|Tnfsf14|Eln|Fgf2|Myo18b|Svil|Lama5|Naca|Ddit3|Capn2|Hdac7|Serp1|Sap30|Gpx1|Smad6|Egr2|Igfbp3|Atf3|Trim72|Nupr1|Rbpj|Myc|Myh9|Rhoa|Cxcl10|Hlx|Chrnb1|Murc|Zbtb42|Des|Col11a1|Cfl2|Zfp36l1|Ifrd1|Rcan1|Tcf23|Klf5|Klhl40|Unc45a|Adm|Itgb1|Vamp5|Fxr1|Psma6|Ezh2|Id3|Tnnc1|Ybx1|Myl6|Mtm1|Lgals1|Mapk12|Ehd2|Tnni1|Nox4|Bnip2|Cav2|Col3a1|Klhl41|Sdc1|Cd53|Smad7|Flnc|Il4ra|Gata6|Chrna1|Plekho1|Paxbp1|Arid5…
GO:0009896	positive regulation of catabolic process	0.238596	0.00011932	Nod2|Psmc4|Sesn2|Adam8|Trib1|Tfeb|Gpd1|Pabpc1|Sh3glb1|Zfand2a|Rfwd2|Angptl3|Gm44805|Ezr|Zfp36l1|Aurka|Rnf19b|Trim30a|Gnai3|Rock1|Zfp36l2|Dcn|Rnf19a|Tiparp|Psmc6|Rnf217|Upf1|Gba|Smad7|Hmox1|Snx33|Pcsk9|Psmc1|Ecscr|Trib3|Il1b|Mdm2|Zc3h12a|Pttg1ip|Sox9|Msn|Tnfrsf1b|Socs4|Bcap31|Ralb|Rnf125|Hif1a|Irgm2|Edem1|Xbp1|Arih2|Sirt1|Trp53inp1|Il33|Bax|Rhbdd1|Psmc2|Rc3h1|Herpud1|Btg2|Tnf|Adam9|Zfp36|Zc3hav1|I…
GO:0030866	cortical actin cytoskeleton organization	0.541667	0.00011934	Tnf|Arf6|Vil1|Dlg1|Rock1|Tln1|Plek|Ehd2|Nckap1l|Prkcdbp|Ezr|Fmnl2|Pdcd6ip
GO:0044843	cell cycle G1/S phase transition	0.284722	0.00012056	Rps27l|Mtbp|Hyal1|Zfp655|Ddx3x|E2f5|Id2|Cdkn1a|Mdm2|Cdk4|Anp32b|Bach1|Rbbp8|Rcc1|Psme2|Pdpn|1810011O10Rik|Cdk2|Eif4ebp1|Rpl26|Cdk6|Ino80|Ranbp1|Zpr1|Lats1|Ecd|Rps6|Nasp|Dcun1d3|Plrg1|Anxa1|Ezh2|Ranbp2|Dbf4|Inhba|Psme2b|Skp2|Ptpn6|Klf4|Itgb1|Slfn1
GO:0051851	modification by host of symbiont morphology or physiology	0.385965	0.00012144	Trem3|Rest|Ccl5|Ctdp1|Ccl4|Cav2|Ncf1|Zfp639|Pf4|Ccl3|Tardbp|Cxcl5|Arg1|Rrp1b|Trem1|Anxa2|Cxcl1|Stom|Jun|Ptx3|Sp1|Zc3h12a
GO:0046634	regulation of alpha-beta T cell activation	0.351351	0.00012276	Nlrp3|Hfe|Rhoa|Irf1|Tarm1|Il6|Il4ra|Tgfbr2|Hlx|Zbtb7b|Smad7|Il2rg|Tgfb1|Cd24a|Nckap1l|Cd244|Cd80|Ccr7|Rc3h1|Cd28|H2-Ab1|Ada|Ccr2|Hsph1|Lgals9|Anxa1
GO:0003158	endothelium development	0.326087	0.00012371	Rap1b|Heg1|Msn|Myd88|Il1b|Cldn5|Col18a1|Eng|Cdh5|Pdpn|Sox18|Kdm6b|Stc1|Gpx1|Tnf|Ezr|Jag1|Id1|S1pr3|Pecam1|Hapln2|Acvrl1|Clic4|Icam1|Rbpj|Rock1|Plod3|S1pr2|Prok2|Tjp2
GO:0070098	chemokine-mediated signaling pathway	0.385965	0.00012398	Ccl4|Ppbp|Ccl5|Trem2|Ccl12|Pf4|Ccr1|Ccl3|Cxcl2|Ccr5|Gpr35|Ccl6|Ccl11|Ccl9|Ackr3|Ccl24|Ccl7|Ccr7|Ccl25|Cxcl1|Ccl2|Ccr2
GO:0001773	myeloid dendritic cell activation	0.541667	0.0001286	Ltbr|Relb|Dock2|Irf4|Cd244|Spi1|Tgfbr2|Havcr2|Traf6|Pycard|Rbpj|Batf|Tgfb1
GO:0050730	regulation of peptidyl-tyrosine phosphorylation	0.268156	0.0001311	Itga5|Itgb3|Ptpn6|Tgfb1|Efna1|Lif|Ptpn2|Parp9|Cd74|Hpx|Thbs4|Osm|Pdcl3|Hbegf|Cd40|Cd36|Tgfa|Csf3|Cav1|Ccl5|Samsn1|Kitl|Pecam1|Il6|Il11|Parp14|Cd24a|Hyal2|Socs4|Yes1|Hcls1|Ghr|Lck|Hsph1|Cd80|Ereg|Ncf1|Fgfr1op|Socs3|Hax1|Il21|Clcf1|Il6st|Nod2|Trem2|Il6ra|Errfi1|Socs1
GO:1902679	negative regulation of RNA biosynthetic process	0.1875	0.00013557	Naca|Trim66|Ajuba|Smad5|Ddit3|Fam129b|Irf3|Trib1|Myef2|Atf5|Relb|Mmp12|Atf3|Bach1|Nfkb2|Bag3|Med13|Foxf2|Prrx1|Sap30|Bcl3|Sars|Insm2|Zbtb21|Trim6|Cmklr1|Cela1|Trim24|Zfp639|Myc|Sarnp|Cebpa|Rbpj|Cited1|Ikzf1|Mta2|Ezh2|Usp47|Uhrf1|Rps14|Cebpb|Cyp1b1|Efna1|Nlrc5|Gatad2a|Parp9|Wwtr1|Smad7|Ruvbl2|Parp10|Nfkbid|Trim14|Pa2g4|Pawr|Nfil3|Timeless|Bcl6b|Zfp568|Arid5a|Id2|Mdfic|Zfp703|Cdyl|Mdm2|Jun|Ddx20|Gp…
GO:0050818	regulation of coagulation	0.357143	0.00013557	Tfpi|Adamts18|Serpinf2|Nfe2l2|Cav1|F2r|Fga|Cd36|Plek|Procr|Plau|Cd9|Tlr4|Pros1|Lbh|Selp|Serping1|Anxa2|Pdpn|Fcer1g|C1qtnf1|Ano6|Anxa5|Kng2|Thbd
GO:0051093	negative regulation of developmental process	0.19863	0.00013688	Ecm1|Timp1|Col3a1|Ccr1|Gabpa|Mafb|Nfe2l2|Sox9|Casz1|Vim|Adamts1|Ccl9|Tmem176b|Sema3g|Hif1a|Ednrb|Dpysl3|Thbs1|Pramef8|Cxadr|Gpr4|Acvrl1|Ccl3|Hspa9|Ybx3|Ctnna1|Sox11|Ryk|Sirt1|Spred1|Bcl2l12|Kctd11|Ostn|Arhgdib|Ptpn2|Tnf|Zfp36|Eaf2|Nepro|Id1|Nfkbia|Wnt3|Hist1h4h|Insig1|Fam101a|B2m|Tchp|Trim72|Yap1|Lgmn|Cd24a|Hdac7|Stc2|Ifrd1|Snai1|Plac8|Hist1h4d|Rock1|Nkx6-2|Sema6a|Flna|Ybx1|Rbm15|Id3|Dcn|Ccr2|Col…
GO:0032642	regulation of chemokine production	0.357143	0.00013738	Erbin|Lgals9|Il1b|Myd88|Apod|Epha2|Cd24a|Klf4|Cd74|Tnf|Il1rl1|Tlr4|Cxcl5|Il6|Il4ra|Havcr2|Pycard|Mcoln2|Il33|Eif2ak2|Ccl5|Nod2|Sigirr|Il6ra|Tlr7
GO:0071560	cellular response to transforming growth factor beta stimulus	0.285714	0.00014148	Acvr1|Xbp1|Cited1|Arap1|Cav1|Sirt1|Zfp36l1|Acvrl1|Fermt2|Gdnf|Fos|Adam9|Tgfb1|Gcnt2|Snx6|Zyx|Col4a2|Pdcd5|Cdh5|Hspa5|Zfp36l2|Cav2|Amhr2|Zfp703|Pxn|Smad7|Tgfbr2|Smad5|Ltbp1|Smad6|Hyal2|Yes1|Cd109|Jun|Wfikkn1|Cldn5|Sox9|Lrg1|Eng|Smad1
GO:1902624	positive regulation of neutrophil migration	0.571429	0.00014241	Ppbp|Cd74|Thbs4|C3ar1|Pf4|C5ar1|Il1r1|Nckap1l|Cxcl2|Cxcl1|Ccr7|Rac2
GO:0072678	T cell migration	0.428571	0.00014406	Ccl5|Fadd|Gpr183|Pycard|Adam8|Myo1g|Tnfsf14|Cxcl16|Ripk3|Ccl3|Ecm1|Itgb3|Ccl2|Ccr7|Apod|Msn|Ccr2|Lgals9
GO:0043433	negative regulation of sequence-specific DNA binding transcription factor activity	0.306306	0.00014697	Aim2|Id3|Brms1|Ezh2|Erbin|Nlrc5|Cyp1b1|Klf4|Irak3|Cmklr1|Nlrp3|Flna|Sigirr|Sirt1|Sik1|Sfrp4|Cactin|Dap|Zc3h12a|Cebpg|Adgrg3|Med13|Nfkbid|Parp10|Ddit3|Havcr2|Anxa4|Smad7|Id1|Nfkbia|Nod2|Id2|Pycard|Trib1
GO:0034620	cellular response to unfolded protein	0.370968	0.00014836	Bak1|Atf4|Herpud1|Ptpn1|Atf3|Hspa5|Ppp1r15a|Creb3|Serp1|Ptpn2|Ero1l|Stc2|Cops5|Ddit3|Creb3l1|Creb3l2|Eif2ak2|Bax|Rhbdd1|Xbp1|Dnajb9|Nfe2l2|Casp12
GO:0045582	positive regulation of T cell differentiation	0.352113	0.00014987	Lgals9|Ccr2|Lck|Anxa1|Nckap1l|Ada|Ccr7|Pik3r6|Il2rg|Dusp10|Cd74|Tgfb1|Hlx|Il4ra|Il6|Socs1|Irf1|Tnfsf9|Tgfbr2|Adam8|Rhoa|H2-M3|Nlrp3|Hsp90aa1|Xbp1
GO:0032479	regulation of type I interferon production	0.370968	0.00015174	Cactin|Polr3d|Mmp12|Myd88|Nploc4|Irf7|Hspd1|Zc3hav1|Rnf125|Polr3b|Cd14|Havcr2|Dhx58|Irf1|Ddx58|Ifih1|Nmi|Tlr4|Riok3|Tmem173|Tlr7|Irf3|Pycard
GO:0015031	protein transport	0.181548	0.00016187	Stat3|Srp9|Tmed2|Pim3|Tap1|Naca|Snx4|F2r|Tmem173|Cdkn1a|Ncf1|Snx18|Btf3|Snap23|Ipo7|Apod|Pmm2|Mmp12|Sec13|Rab3il1|Hyal2|1810011O10Rik|Calcrl|Bag3|Gsdmd|Serp1|Ranbp1|Psmb7|Bcl3|Slc7a6os|Ssr3|Arap1|Kdelr2|Stx3|Nasp|Csf3|Rnf19b|Zpr1|Rbpj|Cd40|Xpo1|Lrrc32|Ccr7|Rab20|Srgn|Anxa1|Tmed5|Pdcd5|Vpreb3|Abca1|Actl6a|Lcp2|Cd74|Sec24d|Casp4|Lcp1|Cd14|Akap12|Il17ra|Yif1a|Parp10|Exoc5|Il4ra|Zw10|Nup43|Wwtr1|Tlr2…
GO:0048247	lymphocyte chemotaxis	0.428571	0.00016202	Ccl7|Ccl9|Ccl24|Ch25h|Ccl11|Ccl6|Ccr2|Ccl2|Ccr7|Ccl25|Gpr183|Adam8|Ccl12|Tnfsf14|Ccl4|Ccl5|Cxcl16|Ccl3
GO:0002526	acute inflammatory response	0.346667	0.00016937	Cd163|Il1b|Ano6|Plscr1|Tnfsf11|Prcp|Ccr7|Tnfrsf11a|C3|Fcer1g|B4galt1|Serping1|Saa3|Tnf|Fcgr1|Il1rn|Fn1|Stat3|Il6|A2m|Adam8|Nupr1|Acvr1|Sigirr|Nlrp3|Serpinf2
GO:0043618	regulation of transcription from RNA polymerase II promoter in response to stress	0.457143	0.00017309	Atf4|Jun|Ppp1r15a|Bach1|Atf3|Cebpb|Hif1a|Bag3|Chek1|Dnajb1|Klf2|Ddit3|Cd36|Rbpj|Sesn2|Nfe2l2
GO:0050708	regulation of protein secretion	0.236301	0.00017397	Ezr|Il6|Rhbdf2|Cd40|Sec24a|Htr2b|Lgals9|Vpreb3|Anxa1|Srgn|Slc16a1|Clec4e|Lrrc32|Ccr7|Il17ra|Cd14|Casp4|P3h1|Ifih1|Pim3|Anxa4|Fga|F2r|Nod2|Ptpn23|Mmp12|Nr1h3|Midn|Serp1|Gsdmd|Clec5a|Hyal2|Tlr4|Il1rl1|Rhbdf1|Ccl3|Tlr6|Traf6|Cd274|Il33|Nlrp3|Rest|Ccl5|Aim2|Cd244|Ppard|Trh|Fzd5|Trim16|Adam9|Tgfb1|Il1r2|Tlr1|Tnf|Tlr2|Casp1|Il4ra|Socs1|Fn1|Havcr2|Pycard|Hcar2|Ptger4|Arid5a|Rsad2|Zc3h12a|Il1b|Hif1a|Clec…
GO:0030029	actin filament-based process	0.206581	0.00017487	Fmnl2|Asap3|Dstn|Insrr|Wipf1|Pycard|Fhl3|Xirp1|Ptger4|Klhl41|Pxn|Whamm|Myo19|Nckap1l|Aif1|Rhoj|Pdpn|Arhgap18|Cobll1|Edn1|Dpysl3|Hcls1|Vil1|Frmd6|Cxadr|Was|Pdcd6ip|Elmo1|Tmod3|Rac2|Micall2|Pdlim4|Tnfaip1|Ctnna1|Lats1|Myo1c|Palld|Cav1|Trf|Zyx|Actn1|Triobp|Trip10|Tln1|Kcnq1|Sdad1|Arhgef15|Epb41l4a|Nrap|Arhgdib|Tgfb1|Tnf|Pde4b|Tpm3|Ppfia1|Phactr4|Nuak2|Dlg1|Frmd3|Bst2|--|Eln|Hax1|Dock2|Vasp|Fam101a|C…
GO:0001776	leukocyte homeostasis	0.325843	0.00017487	Nckap1l|Ccl2|Rc3h1|Ada|Ccr2|Anxa1|Bak1|Cd74|Fas|Tgfb1|Pde4b|Hif1a|Cd24a|Fcer1g|Casp3|Cxcl5|Il6|Sh2b2|Ripk3|Pmaip1|Mecom|Kitl|Hcar2|Rps6|Fadd|Tsc22d4|Gpr183|Tnfrsf13c|Bax
GO:0030183	B cell differentiation	0.31068	0.00017546	Btk|Inpp5d|Il21|Id2|Clcf1|Mfng|Hdac7|Cd24a|Il2rg|Adgrg3|Cdh17|Cebpg|Nckap1l|Mmp14|H2-Ab1|Bax|Rbpj|Gpr183|Nfam1|Dnajb9|Xbp1|Tshr|Tpd52|Bcl3|Zfp36l1|Ptpn6|Ptpn2|Bak1|Zfp36l2|Lgals8|Ada|Lgals1
GO:0002700	regulation of production of molecular mediator of immune response	0.308411	0.00017553	Il4ra|Klk7|Smad7|Nod2|Clcf1|Il21|Arid5a|Bst2|Rsad2|B2m|Irak3|Il6|Arg1|Tlr4|Nlrp3|Xbp1|Cd40|Cd36|Traf6|Hfe|Il33|Cd244|Exosc3|Cd28|Spon2|Vpreb3|Cd74|Hpx|Stat6|Tgfb1|Tnf|Fcer1g|Fzd5
GO:0002702	positive regulation of production of molecular mediator of immune response	0.352113	0.00017888	Cd244|Cd28|Exosc3|B2m|Rsad2|Spon2|Hpx|Cd74|Tgfb1|Stat6|Fcer1g|Fzd5|Il4ra|Il6|Klk7|Tlr4|Il21|Clcf1|Nod2|Nlrp3|Arid5a|Xbp1|Cd36|Cd40|Il33
GO:0071407	cellular response to organic cyclic compound	0.235915	0.00018109	Tmem173|Riok3|Insig1|Ifih1|Smad5|Stat3|Spidr|Nfkbia|Abcb4|P2ry6|Smad1|Pparg|Npm1|Rwdd1|Gpd1|Cebpa|Naip2|Trim24|Ezr|Zfp36l1|Pde12|Tiparp|Cyp1b1|Zfp36l2|Folr2|Rap1b|Ezh2|Drd1|Anxa1|Id3|Nfkb1|Zfp703|Zc3h7a|Arid5a|Gabpa|Spp1|Socs1|Ruvbl2|Vdr|Ralb|Casp3|Atf4|Cdk4|Msn|Zc3h12a|Il1b|Rest|Sirt1|Ccl5|Cav1|Rela|Ctnna1|Ccl12|P2ry1|Ccl3|Eif4ebp1|Zc3hav1|Pde4b|Tgfb1|Zfp36|Tnf|Ppard|Sepn1|Srrt|Casp7|Kcnq1|Npas4
GO:0071622	regulation of granulocyte chemotaxis	0.457143	0.00018148	Csf1|Nckap1l|Ccl2|Cxcl1|Ccr7|Cd74|Thbs4|Cmklr1|Cxcl2|Rac2|Pf4|C5ar1|Ppbp|Ccl5|Nod2|C3ar1
GO:0006458	'de novo' protein folding	0.5	0.00018584	Cct2|Ptges3|Cct3|Cct8|Dnajb1|Sh3glb1|Hsph1|Hspd1|Ero1l|Cct7|Cd74|Hspe1|Cct4|Cct5
GO:0034329	cell junction assembly	0.291339	0.00018831	Acvrl1|Fermt2|Micall2|Snai1|Rhoc|Pdcd6ip|Cd9|Cav1|Rhoa|Ctnna1|Myo1c|Rock1|Tln1|Vcl|Cdh5|Actn1|Rap1b|Tnf|S100a10|Itgb3|Fzd5|Itga5|Fn1|Smad7|Ajuba|Col16a1|Zfp703|Pxn|Dlg1|Lsr|Vmp1|Pkn2|Apod|Whamm|Cldn5|Rhod|Hdac7
GO:0009306	protein secretion	0.22372	0.00019301	Ccl5|Nlrp3|Rest|Tlr6|Traf6|Cd36|Il33|Cd274|Rhbdf1|Ccl3|Il1rl1|Tlr4|Sncg|Trim16|Il1r2|Adam9|Tgfb1|Tlr1|Tnf|Trh|Ppard|Fzd5|Cd244|Aim2|Chil1|Hcar2|Ptger4|Arid5a|Pycard|Socs1|Il4ra|Havcr2|Fn1|Il1rn|Casp1|Tlr2|Stxbp3|Clec4n|Hif1a|Itgav|Zc3h12a|Rsad2|Il1b|Rnf19b|Rbpj|Cd40|Sec24a|Mcoln2|Htr2b|Il6|Rhbdf2|Plek|Ezr|Casp4|Lcp2|Il17ra|Cd14|Slc16a1|Clec4e|Srgn|Lrrc32|Ccr7|Abca1|Vpreb3|Lgals9|Anxa1|Fga|Nod2|F2…
GO:0034330	cell junction organization	0.269461	0.00019438	Hdac7|Rhod|Rassf8|Ptpn23|Heg1|Whamm|Cldn5|Apod|Lsr|Pkn2|Vmp1|Dlg1|Pxn|F2r|Zfp703|Col16a1|Ajuba|Smad7|Fn1|Fzd5|Itgb3|Itga5|S100a10|Tnf|Tgfb1|Rap1b|Actn1|Vcl|Tln1|Cdh5|Rock1|Myo1c|Ctnna1|Rhoa|Flna|Cav1|Snai1|Rhoc|Cd9|Pdcd6ip|Lims1|Cxadr|Fermt2|Micall2|Acvrl1
GO:0030968	endoplasmic reticulum unfolded protein response	0.372881	0.00020838	Creb3|Serp1|Ero1l|Ptpn2|Herpud1|Atf4|Bak1|Ppp1r15a|Atf3|Hspa5|Ptpn1|Bax|Eif2ak2|Nfe2l2|Casp12|Dnajb9|Xbp1|Stc2|Cops5|Creb3l2|Creb3l1|Ddit3
GO:0006403	RNA localization	0.285714	0.00021056	Nup93|Shfm1|Srsf7|Nup43|Exosc10|Znhit6|Tgfbr2|Nxf7|Npm1|Smg5|Sec13|Ndc1|Ddx39|Srsf1|Ddx39b|Magoh|Alyref|Nup160|Zfp36l1|Nxt1|Ranbp1|Rpsa|Xpo1|Sarnp|Fbl|Myo1c|Ahctf1|Aaas|Rbm8a|BC005561|Eif4a3|Nup153|Exosc3|Ranbp2|Slbp|Nup188|Exosc2|Zfp36
GO:0002690	positive regulation of leukocyte chemotaxis	0.365079	0.00021074	Ppbp|Ccl5|Ccl4|C3ar1|Pf4|Ccr1|C5ar1|Tnfsf14|Cxcl2|Rac2|Ccl3|Cmklr1|Cd74|Thbs4|Nckap1l|Cxcl1|Ccl2|Ccr7|Swap70|Ccr2|Gpsm3|Ano6|Csf1
GO:0002483	antigen processing and presentation of endogenous peptide antigen	0.875	0.00021096	H2-M3|Hfe|B2m|Erap1|Tapbp|Tap2|Tap1
GO:0019885	antigen processing and presentation of endogenous peptide antigen via MHC class I	1	0.00021096	Erap1|Tapbp|Tap1|Tap2|Hfe|B2m
GO:0001906	cell killing	0.325843	0.00021421	Rnf19b|Il21|Pvr|Tap2|Trem3|Fadd|Pf4|Ncf1|H2-M3|Arg1|Vav1|Cxcl5|Ripk3|Havcr2|Slamf6|Rps19|Fcgr1|Il18rap|Ctsh|Cebpg|Trem1|Ptpn6|Prdx1|Pik3r6|Ccl2|Cxcl1|Ctsc|B2m|Lgals9
GO:0030260	entry into host cell	0.381818	0.00021691	Hyal2|Cd74|Ifitm3|Clec5a|Ctsb|Ifitm1|Itgb3|--|Lgals1|Trim21|P4hb|Ifitm2|Ptx3|Cav1|Cd300lf|Pvr|Cav2|Trim25|Trim30a|Zfp639|Cd300ld
GO:0044409	entry into host	0.381818	0.00021691	Cd300ld|Cd300lf|Cav1|Pvr|Zfp639|Cav2|Trim25|Trim30a|Lgals1|Trim21|Ptx3|Ifitm2|P4hb|Cd74|Ifitm3|Hyal2|--|Ctsb|Clec5a|Ifitm1|Itgb3
GO:0051806	entry into cell of other organism involved in symbiotic interaction	0.381818	0.00021691	Trim21|Lgals1|Ptx3|P4hb|Ifitm2|Ifitm3|Cd74|Hyal2|--|Itgb3|Ifitm1|Ctsb|Clec5a|Cd300ld|Pvr|Cav1|Cd300lf|Zfp639|Trim30a|Trim25|Cav2
GO:0051828	entry into other organism involved in symbiotic interaction	0.381818	0.00021691	P4hb|Ifitm2|Ptx3|Trim21|Lgals1|Ifitm1|Itgb3|Clec5a|Ctsb|--|Hyal2|Ifitm3|Cd74|Cd300ld|Trim30a|Trim25|Cav2|Zfp639|Pvr|Cav1|Cd300lf
GO:0002698	negative regulation of immune effector process	0.319149	0.00021691	Rc3h1|Vpreb3|Nploc4|Lgals9|Ccr2|Anxa1|Dusp10|Tgfb1|Tnf|Serping1|Ptpn6|Rnf125|Arg1|Dhx58|Irf1|Il4ra|Irak3|Havcr2|Hlx|Pglyrp1|Rps19|Smad7|Zbtb7b|Nod2|Riok3|Bst2|Hfe|A2m|Il33|Irf3
GO:0032652	regulation of interleukin-1 production	0.392157	0.00021869	Il1r2|Trim16|Casp4|Gsdmd|Fzd5|Ccr7|Sphk1|Aim2|Anxa1|Zc3h12a|Lgals9|F2r|Nlrp3|Nod2|Pycard|Havcr2|Ccl3|Casp1|S1pr3|Tlr4
GO:0043491	protein kinase B signaling	0.284672	0.00022379	Gpx1|Hyal2|Mydgf|Hcls1|Rps6kb2|Phlda3|Spry2|Tnfsf11|C1qtnf1|Il1b|Sox9|Pik3r5|Fgf2|Hax1|Clcf1|Dlg1|Nox4|Adam8|Sesn2|Ddit3|Rras|Tnf|Tgfb1|Itgb1|Gcnt2|Epha2|Cd28|Mtm1|Chil1|Hbegf|Prkcdbp|Hsp90aa1|Csf3|Sirt1|Ccl5|Ccl12|Cd40|Ccl3|Zfp36l1
GO:0072331	signal transduction by p53 class mediator	0.305556	0.00023186	Pmaip1|Snai1|Rpl26|Bbc3|Pak1ip1|Rpl11|Bcl3|Sirt1|Bdkrb2|Bax|Nupr1|Trim24|Bcl2l12|Spred1|Rps7|Rrp8|Cd74|Eef1e1|Krcc1|Shisa5|Rps27l|Cdkn1a|Pla2r1|Sesn2|Pycard|Batf|Pttg1ip|Npm1|Mdm2|Rpl5|Phlda3|Dyrk3|Eda2r
GO:0061041	regulation of wound healing	0.313131	0.00023269	Ppard|Serping1|Anxa2|Pdpn|Fcer1g|Pros1|Lbh|Selp|Vil1|Ano6|Anxa1|Cd109|Tnfrsf12a|Kng2|Thbd|C1qtnf1|Hbegf|Cd36|Tfpi|Xbp1|Adamts18|Serpinf2|Nfe2l2|Cav1|F2r|Fgf2|Fga|Plau|Cd9|Tlr4|Plek
GO:0070271	protein complex biogenesis	0.185185	0.00023277	Nup93|Lamp2|Irf8|Fblim1|Tmem120a|Asf1b|Insig1|Hist1h4h|Ptges3|Dlg1|Adrm1|--|Ddx3x|Psmc4|Fga|Nod2|Hax1|Sh3glb1|Npm1|Ccdc155|Trim72|Tnfsf11|Ndc1|Yap1|Farsa|Tbca|Rcc1|Sh3pxd2b|Cd24a|Tra2b|Arf6|Rnf213|Arpc1b|Hist1h4d|Plek|Cct8|Lonp1|Fes|Rhoa|Mcoln2|Sec24a|Twf1|Kctd18|Aurka|Flna|Kcnj2|Smarca5|Nup153|Aldh1a3|Mat2a|Anxa2|Psmc6|Tk1|Hck|Septin2|Capg|Grwd1|Gba|Vamp3|Psmd4|Shmt2|Hmox1|Fn1|Col6a2|Pycard|Trpm…
GO:1903707	negative regulation of hemopoiesis	0.292683	0.00023828	Myc|Tjp2|Zfp36l1|Hlx|Cdk6|Pglyrp1|Hspa9|Hist1h4d|Ccl3|Irf1|Fstl3|Zfp36|Ptpn2|Cd74|Rbm15|Anxa1|C1qc|Rc3h1|Inpp5d|H2-M3|Trib1|Pf4|Gabpa|Nfe2l2|Id2|Mafb|Smad7|Zbtb7b|Nfkbia|Lmo2|Nfkbid|Hist1h4h|Il4ra|Tmem176b|Tmem176a|Leo1
GO:0009719	response to endogenous stimulus	0.18916	0.00024346	Adam9|Tnf|Zfp36|Pde4b|Fos|Ptpn2|Trim16|Serpina3m|Erbin|Ptpn12|Casp7|Sepn1|Sik1|Trim25|Sox11|Ctnna1|Rela|Xbp1|Tshr|Sirt1|Nlrp3|Cd9|Acvrl1|Fermt2|Irak3|Gata6|Chrna1|Vil1|Ghr|Cd109|Il1b|Sox9|Cdk4|Msn|Spry1|Ncoa5|Col3a1|Amhr2|Spp1|Gabpa|Iqgap1|Casp1|Hmox1|Il1rn|Timp1|Tgfbr2|Socs1|Itgb3|Has2|Gdnf|Fgf21|Itgb1|Nfkb1|Snx6|Ier2|Drd1|Col4a2|Folr2|Cyr61|Zfp36l2|Ncl|Ctgf|Hfe|Irf5|Ezr|Chrnb1|Runx3|Sh2b2|Il6|C…
GO:0000028	ribosomal small subunit assembly	0.692308	0.00024798	Rps10|Rps27l|Rps19|Rps27rt|Rpsa|Rps14|Rps15|Rps28|Rpl38
GO:0030865	cortical cytoskeleton organization	0.482759	0.00025669	Tnf|Arf6|Vil1|Dlg1|Rock1|Ehd2|Plek|Tln1|Nckap1l|Ezr|Prkcdbp|Actn1|Pdcd6ip|Fmnl2
GO:0034644	cellular response to UV	0.384615	0.00025721	Rpl26|Ino80|Polk|Ruvbl2|Ercc1|Trp53inp1|Hyal1|Polh|Rhbdd1|Bax|Eif2s1|Sirt1|Cdkn1a|Bak1|Npm1|Usp47|Pcna|Cdc25a|Hyal2|Chek1
GO:1903038	negative regulation of leukocyte cell-cell adhesion	0.315789	0.00025793	Vsig4|Smad7|Zbtb7b|Hlx|Havcr2|Nfkbid|Arg1|Irf1|Il4ra|Tarm1|H2-M3|Pawr|Cd274|Dlg1|Hfe|Sdc4|Anxa1|Lgals9|Rc3h1|Lrrc32|Tnfaip8l2|Ccl25|Casp3|Cebpb|Ptpn6|Cd24a|Tgfb1|Ptpn2|Cd74|Slfn1
GO:0042113	B cell activation	0.244813	0.00025947	Il6|Cd86|Bcl3|Zfp36l1|Tlr4|Tpd52|Dnajb9|Tshr|Xbp1|Samsn1|Nfam1|Tnfrsf13c|Rbpj|Cd40|Bax|Gpr183|Ada|Exosc3|Cd28|Rc3h1|Lgals1|Zfp36l2|Lgals8|Bak1|Lat2|Ptpn2|Stat6|Tgfb1|Cd74|Ptpn6|Skap2|Ercc1|Mfng|Nod2|Cdkn1a|Il21|Clcf1|Id2|Btk|Inpp5d|Ctps|Pawr|Batf|Swap70|H2-Ab1|Nckap1l|Nbn|Mmp14|Cd180|Cebpg|Hspd1|Fas|Il2rg|Cdh17|Adgrg3|Casp3|Blnk|Hdac7|Cd24a
GO:0002761	regulation of myeloid leukocyte differentiation	0.315789	0.00025947	Cebpb|Casp8|Fstl3|Itgb3|Hcls1|Cd74|Ripk1|Lif|Ptpn2|Fos|Tnf|C1qc|Tyrobp|Csf1|Rbp1|Tnfsf11|Myc|Ccr1|Pf4|Trib1|Inpp5d|Kitl|Mafb|Hax1|Id2|Tjp2|Fadd|Cdk6|Zfp36l1|Ccl3
GO:0034250	positive regulation of cellular amide metabolic process	0.325581	0.0002638	Picalm|Eif4a3|Npm1|Cyr61|Rps9|Usp16|Rps6kb2|Vim|Serp1|Tnf|Efna1|Rpl5|Bcl3|Eif3d|Eif3e|Rpl26|Rps27l|Il6|Gsap|Fam129a|Trmt10c|Eif3c|Ddx3x|Piwil2|Eif6|Nfe2l2|Samd4|Nod2
GO:0044092	negative regulation of molecular function	0.19213	0.00027028	Errfi1|Id1|Nfkbia|Taf7|Ubxn1|Phactr4|Anxa4|Bst2|Tnfsf14|Nod2|Nos3|Ddx3x|Socs3|Npm1|B2m|Dap|Midn|Angptl3|Plaur|Nifk|Nle1|Adgrg3|Cebpg|Gm5483|Btaf1|Rock1|Hfe|Sigirr|Flna|Cstb|Gem|Tfpi|Aurka|Dcn|Nfkb1|Id3|C3|Klf4|Cst7|Anxa2|Tcaf2|Dusp10|Serpinh1|Ecm1|Gba|Socs1|Timp1|Havcr2|Serpinb2|Pycard|Ptx3|Il1b|Cd109|Nckap1l|Spry1|Cactin|Serping1|Vil1|Rrp1b|Rpl5|Irak3|Bax|Serpinb6a|Sik1|Sox11|Nlrp3|Cep192|Sirt1|…
GO:0050731	positive regulation of peptidyl-tyrosine phosphorylation	0.286822	0.0002774	Cd36|Cd40|Ccl5|Csf3|Tgfa|Kitl|Pecam1|Il6|Itga5|Itgb3|Parp9|Hpx|Cd74|Thbs4|Tgfb1|Efna1|Lif|Osm|Hbegf|Ncf1|Il21|Hax1|Clcf1|Il6st|Trem2|Il6ra|Nod2|Cd24a|Parp14|Il11|Hcls1|Yes1|Lck|Hsph1|Ghr|Cd80|Ereg
GO:0090023	positive regulation of neutrophil chemotaxis	0.578947	0.00028186	C3ar1|Thbs4|Ppbp|Cd74|C5ar1|Pf4|Rac2|Ccr7|Cxcl1|Cxcl2|Nckap1l
GO:0033622	integrin activation	0.625	0.00028232	Tln1|Plek|Fermt3|Fblim1|Fn1|Fermt2|Col16a1|Selp|Cdh17|Cd24a
GO:0052126	movement in host environment	0.375	0.00028508	Ifitm3|Cd74|Hyal2|--|Ifitm1|Itgb3|Ctsb|Clec5a|Trim21|Lgals1|Ptx3|P4hb|Ifitm2|Pvr|Cav1|Cd300lf|Zfp639|Trim30a|Cav2|Trim25|Cd300ld
GO:0052192	movement in environment of other organism involved in symbiotic interaction	0.375	0.00028508	Cd300ld|Cav2|Trim25|Trim30a|Zfp639|Cav1|Cd300lf|Pvr|P4hb|Ifitm2|Ptx3|Lgals1|Trim21|Ctsb|Clec5a|Ifitm1|Itgb3|--|Hyal2|Cd74|Ifitm3
GO:1901998	toxin transport	0.425	0.00028768	Mfsd10|Cct4|Tcp1|Cct7|Hspa5|Cct2|Cct3|Copb2|Crtc2|Cd274|Cct5|Scfd1|Antxr2|Casp1|Dnaja1|Bbc3|Cct8
GO:0032732	positive regulation of interleukin-1 production	0.482759	0.00028784	Ccl3|Ccr7|Havcr2|Aim2|Casp1|Tlr4|Lgals9|Nlrp3|Casp4|Nod2|Trim16|Gsdmd|Fzd5|Pycard
GO:0002444	myeloid leukocyte mediated immunity	0.366667	0.00029008	Ncf1|Fes|Snap23|Trem3|Snx4|Fcgr1|Arg1|Cxcl5|Milr1|Il4ra|Pla2g3|Ccl3|Rac2|Trem1|Fcer1g|Anxa3|Lat2|Ccr2|Spon2|C3|Irak4|Cxcl1
GO:0050868	negative regulation of T cell activation	0.318681	0.00029075	Hlx|Vsig4|Smad7|Zbtb7b|Tarm1|Il4ra|Arg1|Irf1|Nfkbid|Havcr2|Hfe|Dlg1|Cd274|Pawr|H2-M3|Sdc4|Lgals9|Anxa1|Tnfaip8l2|Rc3h1|Lrrc32|Ptpn6|Cd24a|Cebpb|Casp3|Slfn1|Cd74|Ptpn2|Tgfb1
GO:0032611	interleukin-1 beta production	0.384615	0.00029152	Gsdmd|Fzd5|Trim16|Casp4|Il1b|Abca1|Zc3h12a|Sphk1|Ccr7|Aim2|Pycard|Cd36|Nod2|Nlrp3|F2r|S1pr3|Casp1|Tnfaip8|Tlr4|Ccl3
GO:0002675	positive regulation of acute inflammatory response	0.625	0.00029518	Tnf|Adam8|Fcer1g|C3|Tnfrsf11a|Il6|Ccr7|Tnfsf11|Fcgr1|Il1b
GO:0046635	positive regulation of alpha-beta T cell activation	0.395833	0.00029527	Irf1|Il4ra|Il6|Tgfbr2|Hlx|Nlrp3|Rhoa|Nckap1l|Cd244|Cd80|Ccr7|Cd28|Ada|H2-Ab1|Ccr2|Hsph1|Anxa1|Il2rg|Cd24a
GO:0007596	blood coagulation	0.272727	0.00029868	Anxa5|F13a1|C1qtnf1|Serping1|Pdpn|Pros1|Stxbp3|Tfpi2|Procr|F2rl2|Slc7a11|Pf4|Adamts18|Nfe2l2|Fga|F2r|Ano6|Anxa8|Kng2|Thbd|Fermt3|Tln1|Vcl|Itgb3|Anxa2|Ptpn6|Fcer1g|Hps5|Selp|Lbh|Clic1|Plau|Cd9|Tlr4|Plek|P2ry1|Myh9|Cd36|Tfpi|Serpinf2|Cav1|Flna
GO:0043405	regulation of MAP kinase activity	0.257895	0.00030327	Zak|Cd40|Htr2b|Prok2|Dusp2|Kitl|Trf|Cav1|Tgfa|Dusp16|Tlr4|Cdk12|Irak3|Ptpn6|Fzd5|Dusp10|Ripk1|Map2k3|Tnf|Tgfb1|Ezh2|Spred1|Rps3|Rgs2|Tnfrsf11a|Dusp1|Ccr7|Adam8|Trib1|Nox4|Pxn|Mdfic|Fgf2|Nod2|Pik3r5|Hgf|Ajuba|Gba|Cd24a|Pik3r6|Edn1|Hyal2|Il1b|Spry4|Spry1|Tnfsf11|Ptpn1|Trib3|Spry2
GO:0006461	protein complex assembly	0.184448	0.00031619	Col6a2|Fn1|Shmt2|Hmox1|Gba|Vamp3|Psmd4|Chmp2a|Trpm6|Pycard|Stom|Nckap1l|Cdc20|Cct2|Msn|Sox9|Dnm2|Cdh17|Dpysl3|Vil1|Dnah8|Bcl10|Chaf1b|Micall2|Fermt2|Tmod3|Irgm2|Pdcd6ip|Trpm1|Was|Rhoc|Ino80|H3f3b|Ccl5|Hsp90aa1|Tbce|Nlrp3|Cep192|Bax|Tnfaip1|Sec16b|Haus6|Ahctf1|Pdss1|Cct3|Aim2|Birc2|Alox5ap|Rps3|Faf1|Adsl|Mapre1|Tnf|Rnf4|Kctd11|Asf1b|Hist1h4h|Insig1|Tmem120a|Ptges3|Fblim1|Irf8|Lamp2|Nup93|Hax1|Fga|…
GO:1990823	response to leukemia inhibitory factor	0.295652	0.00032003	Sbno2|Icam1|Klf5|Cacybp|Rps16|Ncl|Trim25|Gnpnat1|Xbp1|Cth|Sirt1|Smarca5|Mat2a|Rnf138|Twistnb|Klf4|Hk2|Srsf3|Smad7|Srsf7|Hells|Eed|Mynn|Eef1e1|Spp1|Socs3|Laptm5|Tnfsf11|Spry2|Spry4|Gfpt2|Rnf125|Arid5b|Gclm
GO:1990830	cellular response to leukemia inhibitory factor	0.295652	0.00032003	Spry4|Gfpt2|Spry2|Tnfsf11|Arid5b|Rnf125|Gclm|Srsf7|Smad7|Eef1e1|Eed|Hells|Mynn|Spp1|Laptm5|Socs3|Smarca5|Mat2a|Klf4|Rnf138|Twistnb|Srsf3|Hk2|Sbno2|Cacybp|Icam1|Klf5|Gnpnat1|Rps16|Trim25|Ncl|Cth|Sirt1|Xbp1
GO:0051049	regulation of transport	0.178496	0.0003267	Cnksr3|Hif1a|Clec4n|Il1b|Msn|Rsad2|Ptx3|Emd|Nckap1l|Stom|Cracr2b|Wdr75|Ccr1|Plaa|Spp1|Pycard|Snx33|Ptger4|Nfe2l2|Chmp2a|Ldlrap1|Casp1|Vamp3|Havcr2|Acat2|Fn1|Socs1|Kcnj15|Wdr46|Fzd5|Ostn|Ptpn6|Tnf|Kcne4|Adam9|Pde4b|Lif|Trim16|Litaf|Faf1|Fxyd5|Cttnbp2nl|Ada|Cd244|Aim2|Sepn1|Sik1|Sec16b|Sox11|Il33|Cd274|Ccl12|Siglece|Bax|Corin|Xbp1|Cybb|Ccl5|Sirt1|Prom2|Nlrp3|Pdcd6ip|Ccl3|Micall2|Grin3b|Abcb4|Clec5a…
GO:0009056	catabolic process	0.175491	0.00033001	Gm10146|Cdc20|Psma5|Dram1|Sqstm1|Rnf125|Blvrb|Acat2|Timp1|Tcirg1|Casp1|Gba|Pipox|Psmd4|Nfe2l2|Psmd6|Dis3|Spp1|Pycard|Plaa|Birc2|Faf1|Zfp36|Adam9|Pde4b|Rnf4|Rnf138|Cdc6|Secisbp2|Ubap1l|Irgm2|Cep192|Tatdn2|Psma8|Bax|Il33|Tnfaip1|Dap|Trim72|Ptpn23|Dnase2a|Rnf213|Chil3|Mettl16|Cdc34|Gpx1|Capn2|Ubxn1|Mmp8|Ldlr|Etf1|Lamp2|Pgm1|Lipe|Psmc4|Mmp19|Zfp36l2|Mtm1|Psma6|Exosc2|Odc1|Upp1|Pde12|Tiparp|Psme4|Usp3…
GO:0007169	transmembrane receptor protein tyrosine kinase signaling pathway	0.21267	0.00033087	Col4a2|Shc4|Dcn|Mapkapk2|Csf1|Hbegf|Angpt2|Epha2|Itgb3|Efna1|Hck|Lcp2|Tiparp|Gdnf|Pdk4|Fgf21|Fgfr4|Rhbdf2|Sh2b2|Ctgf|Gab2|Rbpj|Fes|Lck|Igfbp3|Bdnf|Apod|Spry2|Trim72|Lgmn|Plaur|Dok2|Hgf|Errfi1|Esm1|Kdr|Mmrn2|Stat3|Ddr2|Ncf1|Rpe65|Fgf2|Socs3|Adrm1|Erbin|Ptpn12|Pilra|Tgfb1|Ptpn2|Csrnp1|Dok5|Igfbp1|Eif4ebp1|Rhbdf1|Myo1c|Myo1e|Plat|Tgfa|Sirt1|Myof|Xbp1|Shkbp1|Btc|Cdk4|Sox9|Itga1|Ghr|Il1b|Flt1|Spry1|Ep…
GO:0051047	positive regulation of secretion	0.234875	0.00033154	Ccl3|Tlr4|Il1rl1|Pdcd6ip|Cyba|Nlrp3|Xbp1|Rhbdd1|Cd274|Il33|Sox11|Aim2|Cd244|Trim16|Adam9|Tgfb1|Tnf|Tlr1|Fcer1g|Fzd5|Trh|Il4ra|Havcr2|Casp1|Pla2r1|Hcar2|Chmp2a|Arid5a|Ptger4|Sdc1|Pycard|Spp1|C1qtnf1|Il1b|Clec4n|Edn1|Hif1a|Il6|Ezr|Sdc4|Hfe|Sec24a|Htr2b|Tnfrsf11a|Clec4e|Ccr7|Crh|Lgals9|Casp4|Il17ra|Cd14|P2ry2|Ifih1|Snx4|Fga|Nod2|F2r|Clcf1|Tnfsf11|Ptpn23|Mmp12|Hyal2|Gal|Serp1|Gsdmd|Clec5a
GO:0050702	interleukin-1 beta secretion	0.454545	0.00033885	Ccr7|Ccl3|Aim2|Casp1|Zc3h12a|Abca1|Tlr4|Trim16|Nlrp3|Nod2|Casp4|Fzd5|Gsdmd|Pycard|Cd36
GO:0030193	regulation of blood coagulation	0.353846	0.00033885	Anxa2|Serping1|Pdpn|Fcer1g|Pros1|Lbh|Selp|Kng2|Thbd|Ano6|C1qtnf1|Cd36|Serpinf2|Nfe2l2|Cav1|Fga|F2r|Tfpi|Adamts18|Plau|Cd9|Tlr4|Plek
GO:1900046	regulation of hemostasis	0.353846	0.00033885	Ano6|Kng2|Thbd|C1qtnf1|Anxa2|Serping1|Pdpn|Fcer1g|Pros1|Lbh|Selp|Cd9|Plau|Tlr4|Plek|Cd36|Tfpi|Adamts18|Nfe2l2|Serpinf2|Cav1|Fga|F2r
GO:0035966	response to topologically incorrect protein	0.306931	0.00034866	Thbs4|Ero1l|Ptpn2|Hspd1|Creb3|Serp1|Hspe1|Vcp|Ppp1r15a|Ptpn1|Hspa5|Atf3|Atf4|Hsph1|Herpud1|Bak1|Hsp90aa1|Nfe2l2|Casp12|Xbp1|Dnajb9|Bax|Rhbdd1|Eif2ak2|Edem1|Creb3l1|Creb3l2|Ddit3|Chac1|Cops5|Stc2
GO:0061614	pri-miRNA transcription from RNA polymerase II promoter	0.5	0.00034872	Stat3|Spi1|Fosl1|Smad1|Jun|Sox9|Tgfb1|Smad6|Gnl3|Ppard|Rela|Hif1a|Klf4
GO:0090501	RNA phosphodiester bond hydrolysis	0.297297	0.00035231	Las1l|Rpp30|Bms1|Exosc8|Pop1|Pop4|Lactb2|Zc3h12a|Tsen54|Tnfrsf22|Endou|Rps21|Smg5|Exosc9|Isg20l2|Dis3|Nhp2|Exosc10|Exosc2|Pde12|Pcf11|Isg20|Cpsf4|Exosc3|Tut1|Rrp36|Slfn14|Polr2i|Cpsf1|Piwil2|Rexo2|Fcf1|Rpsa
GO:0050701	interleukin-1 secretion	0.432432	0.0003711	Nod2|Nlrp3|Cd36|Pycard|Ccl3|Tlr4|Casp1|Casp4|Trim16|Il1r2|Fzd5|Gsdmd|Aim2|Ccr7|Abca1|Zc3h12a
GO:0045646	regulation of erythrocyte differentiation	0.432432	0.00037863	Zfp36|Hif1a|Inhba|Nckap1l|B2m|Id2|Mafb|Isg15|Inpp5d|Hspa9|Stat3|Spi1|Zfp36l1|Senp1|Lmo2|Cdk6
GO:0051641	cellular localization	0.168421	0.00040131	Vpreb3|Rap1b|Actl6a|Bak1|Plrg1|Picalm|Exosc3|Hspa5|Ccr7|Akap12|Cd14|Il17ra|Tpcn2|Sec24d|Cd74|Npvf|Ssr3|Nup205|Pinx1|Bcl3|Psmb7|Xpo1|Syt6|Eif6|Rnf19b|Stx3|Cited1|Zdhhc18|Anp32b|Smg5|Tfg|Mmp12|Spry2|Apod|Cln5|Bag3|1810011O10Rik|Hyal2|Snx4|Ppfia1|Rab32|Nup98|Tap1|Pim3|Tax1bp3|Tmed2|Srp9|Stat3|Spidr|Slc25a25|9430016H08Rik|Snap23|Fgf2|Tmem173|Cdkn1a|Clcf1|Copb1|Ranbp2|Fcer1g|Ppard|Il1r2|Hk2|Tlr4|Il1rl…
GO:0007599	hemostasis	0.269231	0.00040994	Procr|F2rl2|Slc7a11|Pf4|Adamts18|Nfe2l2|F2r|Fga|Anxa5|F13a1|C1qtnf1|Serping1|Pdpn|Pros1|Stxbp3|Tfpi2|Cd9|Plau|Clic1|Tlr4|Plek|P2ry1|Myh9|Cd36|Tfpi|Serpinf2|Cav1|Flna|Ano6|Anxa8|Kng2|Thbd|Tln1|Vcl|Fermt3|Itgb3|Anxa2|Ptpn6|Fcer1g|Lbh|Hps5|Selp
GO:0060761	negative regulation of response to cytokine stimulus	0.432432	0.0004133	Cav1|Ccl5|Sigirr|Il6st|Il1rn|Ecm1|Arg1|Il6|Irak3|Parp14|Klf4|Il1r2|Nlrc5|Ptpn2|Mmp12|Cactin
GO:0070231	T cell apoptotic process	0.4	0.00041447	Bbc3|Nfkbid|Ripk3|Bax|Adam8|Ccl5|Rps6|Fadd|Tsc22d4|Bak1|Gimap8|Ada|Casp8|Hif1a|Bcl10|Ripk1|Efna1|Fas
GO:0016482	cytoplasmic transport	0.192695	0.00041741	Ptpn6|Fzd5|Wdr46|Nup188|Sec22b|Rpain|Tnf|Litaf|Faf1|BC005561|Bax|Sec16b|Hsp90aa1|Nlrp3|Sirt1|Xbp1|Grpel1|Trpm1|Lmna|Cchcr1|Gm10184|Micall2|Blzf1|Creb3l2|Ccl3|Hspa9|Ddx39b|Ero1l|Hspd1|Msn|Pttg1ip|Il1b|Emd|Wdr75|Tap2|Sec23b|Ccr5|Vamp3|Mybbp1a|Vamp5|Usp36|Drd1|Nup153|Mtm1|Sphk1|Folr2|Htr2b|Sec24a|Tlr7|Flna|Nup160|Ezr|Nxt1|Rab7b|Rpsa|Ddx39|Tnpo1|Nxf7|Ptpn23|Npm1|Lck|Sh3glb1|Ndc1|Dennd3|Egr2|Ltv1|Tnfs…
GO:0032494	response to peptidoglycan	0.727273	0.00042611	C5ar1|Rela|Trem2|Nod2|Nlrp3|Irf5|Myd88|Irak3
GO:0002763	positive regulation of myeloid leukocyte differentiation	0.4	0.00042611	Zfp36l1|Trib1|Ccr1|Pf4|Fadd|Id2|Hax1|Kitl|Csf1|Tnfsf11|Itgb3|Casp8|Tnf|Fos|Lif|Cd74|Ripk1|Hcls1
GO:0042108	positive regulation of cytokine biosynthetic process	0.387755	0.00042688	Ccr2|Mapkapk2|Il1b|Myd88|Cd28|Ereg|Tlr1|Tnf|Cebpg|Tlr4|Bcl3|Irf4|Irf1|Rela|Traf6|Tnfrsf13c|Tlr6|Il21|Tlr7
GO:0090022	regulation of neutrophil chemotaxis	0.521739	0.00043421	Cxcl1|Cxcl2|Nckap1l|Rac2|Ccr7|C5ar1|Pf4|Nod2|Thbs4|Cd74|Ppbp|C3ar1
GO:0001649	osteoblast differentiation	0.261628	0.00043421	Ccl3|Rsl1d1|Ddx21|H3f3b|Cdk6|Clic1|Cited1|Junb|Sox11|Cebpa|Fbl|Col6a1|Tnn|Cyr61|Id3|Dhh|Rras2|Tnf|Tnc|Ostn|Epha2|Cebpb|Smad5|Wnt3|Jag1|Id1|Wwtr1|Fgf2|Il6st|Id2|Ccdc47|Ddr2|Spp1|Cbfb|Iars|Smad1|Igfbp3|Fignl1|Gtpbp4|Ifitm1|Hspe1|Clec5a|Sh3pxd2b|Rps15|Hdac7
GO:0045860	positive regulation of protein kinase activity	0.222543	0.00043421	Ralb|Pik3r6|Edn1|Il1b|Ptpn1|Ereg|Nckap1l|Nox4|Iqgap1|Pxn|Mdfic|Cks1b|Il6ra|Tgfbr2|Socs1|Fzd5|Jtb|Adam9|Tgfb1|Tlr1|Tnf|Ccnl1|Rps3|Slc11a1|Chil1|Map3k8|Prok2|Trf|Tgfa|Sirt1|Ccl5|Ccnl2|Tlr4|Irgm2|Psrc1|Ripk3|Cd24a|1810011O10Rik|Hsph1|Npm1|Tnfsf11|Spry2|Eif2ak2|Dlg1|Ddr2|Ncf1|Adam8|Pik3r5|Ddx3x|Cdkn1a|Fgf2|F2r|Nod2|Nek6|Ajuba|Hgf|Map3k6|Itgb3|Gadd45b|Efna1|Map2k3|Ripk1|Csf1|Lgals9|Ezh2|Hspa5|Cyr61|Cc…
GO:0050718	positive regulation of interleukin-1 beta secretion	0.521739	0.00043424	Casp1|Tlr4|Ccr7|Ccl3|Aim2|Gsdmd|Fzd5|Pycard|Nlrp3|Nod2|Casp4|Trim16
GO:0006898	receptor-mediated endocytosis	0.256684	0.0004504	Dnm2|Endou|B2m|Cd163|Enpp1|Ifitm3|Calcrl|Ackr3|Cxcl16|Cd5l|Asgr1|Ldlr|Fcgr1|Ldlrap1|Pla2r1|Mrc1|Pcsk9|Lsr|Cd63|Cav2|Prg4|Ccr7|Fcrls|Cltb|Picalm|Itgb1|Bmp2k|Loxl2|Cd14|Fcer1g|Adm|Gm44805|Lgals3bp|Cd9|Ezr|Trf|Msr1|Prom2|Cav1|Marco|Apobr|Corin|Sfrp4|Cd36|Hfe|Loxl4|Lmbr1l|Htr2b
GO:0042255	ribosome assembly	0.387755	0.00045339	Ppan|Rpsa|Rps10|Rps27l|Rps19|Ddx3x|Rps28|Eif6|Sbds|Rpf1|Nip7|Rpl12|Rps27rt|Rpl38|Rpl5|Nle1|Rps14|Brix1|Rps15
GO:0035458	cellular response to interferon-beta	0.521739	0.00045815	Irgm2|Gbp2|Aim2|Irf1|Ddx41|Ifi202b|Iigp1|Cdc34|Ifit1|Gbp3|Tmem173|Igtp
GO:0061028	establishment of endothelial barrier	0.441176	0.0004678	Tjp2|Tnf|Rock1|Sox18|S1pr2|Eng|Cdh5|Icam1|Msn|Rap1b|Cldn5|Ezr|Il1b|S1pr3|Myd88
GO:0050817	coagulation	0.267516	0.00047361	Cav1|Serpinf2|Flna|Tfpi|Cd36|Myh9|Plek|P2ry1|Plau|Cd9|Clic1|Tlr4|Selp|Hps5|Lbh|Anxa2|Fcer1g|Ptpn6|Itgb3|Tln1|Fermt3|Vcl|Kng2|Thbd|Ano6|Anxa8|Nfe2l2|Fga|F2r|Adamts18|Slc7a11|Pf4|F2rl2|Procr|Stxbp3|Tfpi2|Pros1|Serping1|Pdpn|C1qtnf1|F13a1|Anxa5
GO:0032602	chemokine production	0.333333	0.00047665	Epha2|Klf4|Cd24a|Cd74|Tnf|Erbin|Lgals9|Myd88|Il1b|Apod|Pycard|Mcoln2|Il33|Eif2ak2|Ccl5|Sigirr|Tlr7|Nod2|Il6ra|Il1rl1|Tlr4|Cxcl5|Il6|Il4ra|Havcr2
GO:1901575	organic substance catabolic process	0.178444	0.00048631	Tatdn2|Xbp1|Pafah1b3|Rbm8a|Usp38|Sirt1|Plbd1|Cep192|Il33|Tnfaip1|Trim25|Rela|Psma8|Bax|Ubap1l|Cdc6|Secisbp2|Irak3|Senp1|Pdcd6ip|Tnf|Adam9|Zfp36|Pde4b|Hk3|Sec22b|Rnf138|Cln8|Rnf4|Ada|Psmc2|Ctsd|Eif4a3|Faf1|Birc2|Snx33|Nfe2l2|Psmd6|Ccdc47|Dis3|Spp1|Plaa|Timp1|Acat2|Upf1|Anapc4|Pipox|Psmd4|Gba|Tcirg1|Hmox1|Chac1|Rpl5|Psma5|Apaf1|Rnf125|Blvrb|Hif1a|Sqstm1|Sgpl1|Cdc20|Gm10146|Psmd14|Il1b|Lpin3|Msn|Ptt…
GO:0051338	regulation of transferase activity	0.195225	0.00048768	Hyal2|1810011O10Rik|Spry2|Fgf2|Parp4|Cdkn1a|F2r|Smg8|Eif2ak2|Ddr2|Ncf1|Adam8|Sesn2|Trib1|Map3k6|Nek6|Ajuba|Nlrc5|Efna1|Cd74|Map2k3|Ripk1|Prkar2a|Gadd45b|Ccr7|Hspa5|Dusp1|Csf1|Ezh2|Rps7|Map3k14|Kitl|Zak|Cd40|Myc|Lmnb1|Cdk12|Gadd45a|Pinx1|Edn1|Gtpbp4|Fabp4|Socs4|Rfc3|Ralb|Casp3|Cct4|Ptpn1|Ereg|Trib3|Spry4|Il6ra|Pxn|Mdfic|Nox4|Fgfr1op|Cdt1|Zw10|Smad7|Wwtr1|Tgfb1|Tlr1|Ccnl1|Jtb|Ranbp2|Chil1|Rgs2|Slc1…
GO:0008630	intrinsic apoptotic signaling pathway in response to DNA damage	0.314607	0.00050719	Bak1|Rps3|Plscr1|Mcl1|Usp47|Bcl2l12|Tpt1|Ackr3|Phlda3|Epha2|Tnf|Tnfrsf1b|Cd74|Bcl3|Snai1|Shisa5|Bbc3|Tnfrsf1a|Rps27l|Rpl26|Pmaip1|Pycard|Bax|Myc|Nupr1|Sfn|Cdkn1a|Sirt1
GO:0071624	positive regulation of granulocyte chemotaxis	0.55	0.00050779	Rac2|Ccr7|Cxcl1|Nckap1l|Cxcl2|C5ar1|Pf4|C3ar1|Thbs4|Ppbp|Cd74
GO:2001236	regulation of extrinsic apoptotic signaling pathway	0.28125	0.00052712	Il19|Inhba|Faf1|Zc3hc1|Gdnf|Tnf|Ripk1|Icam1|Lmna|Pidd1|Ltbr|Runx3|Col2a1|Scg2|Cav1|Ctnna1|Bax|Rela|Atf3|Yap1|Il1b|Tnfrsf22|Tnfrsf12a|Mcl1|Gclm|Fas|Hyal2|Bcl10|Casp8|Hmox1|Hgf|Fadd|Fga|Pdia3|Pycard|Pf4
GO:0006399	tRNA metabolic process	0.272109	0.00052735	Yrdc|Vars|Sars|Yars|Eprs|Trdmt1|Trmt10c|Fbl|Nars|Farsb|Dus4l|Exosc3|Mettl2|Mettl1|Nsun2|Exosc2|Pus10|Hars|Lars|Exosc9|Gars|Aars|Exosc8|Tars|Pop1|Pus7l|Iars|Farsa|Qars|Pop4|Tsen54|Ctu2|Wdr4|Tyw5|Rtcb|--|Qtrtd1|Rpp30|Rars|Cars
GO:0051091	positive regulation of sequence-specific DNA binding transcription factor activity	0.260116	0.0005283	Edn1|Bcl10|Eda2r|Arid5b|Tnfsf11|Bdnf|Irak4|Rwdd1|Il1b|Npm1|Nod2|Eif2ak2|Ddr2|Adam8|Pycard|Ddit3|Trim14|Tnf|Anxa3|Ripk1|Sphk1|Tnfrsf11a|Aim2|Bud31|Myd88|Rps3|Psma6|Nlrp3|Cth|Nfam1|Sav1|Crtc2|Trim25|Cd40|Cd36|Traf6|Rela|Ripk3|Taf12|Il6|Irak3|Cops5|Rab7b|Ifrd1|Tlr4
GO:0000469	cleavage involved in rRNA processing	0.55	0.00053333	Las1l|Nhp2|Fcf1|Exosc2|Exosc9|Rps21|Rrp36|Bms1|Exosc8|Exosc3|Rpsa
GO:0002577	regulation of antigen processing and presentation	0.642857	0.00054601	Ccr7|H2-Ab1|Was|Slc11a1|Cd74|Trem2|Nod2|Hfe|Pycard
GO:0070059	intrinsic apoptotic signaling pathway in response to endoplasmic reticulum stress	0.37037	0.00055382	Pmaip1|Ddit3|Chac1|Tnfrsf10b|Bbc3|Xbp1|Casp12|Sirt1|Bax|Trib3|Ptpn1|Bak1|Atf4|Herpud1|Ptpn2|Apaf1|Ero1l|Casp4|Casp3|Cebpb
GO:0007260	tyrosine phosphorylation of STAT protein	0.37037	0.00055466	Parp14|Ptpn2|Lif|Hpx|Parp9|Hcls1|Osm|Lck|Cd40|Socs3|Il21|Clcf1|Ccl5|Cav1|F2r|Il6st|Il6ra|Pecam1|Socs1|Il6
GO:0070670	response to interleukin-4	0.481481	0.00059555	Hspa5|Cdk4|Mrc1|Cd300lf|Rps2|Ptpn2|Xbp1|Cited1|Stat6|Mcm2|Nfil3|Rplp0|Parp14
GO:1903507	negative regulation of nucleic acid-templated transcription	0.183789	0.00062052	Cops2|Per1|Eng|Ereg|Trib3|Txn1|Ddx20|Gps2|Zc3h12a|Mdm2|Jun|Lyar|Hcls1|Fabp4|Edn1|Cry1|Vdr|Polr1d|Polr1c|Pa2g4|Ruvbl2|Nfkbid|Parp10|Wwtr1|Smad7|Id2|Cdyl|Mdfic|Zfp703|Arid5a|Zfp568|Bcl6b|Nfil3|Timeless|Pawr|Ppp1r15a|Zfp692|Polr1e|Mbd2|Btg2|Brms1|Rrp8|Nfkbie|Pcgf6|Tgfb1|Dmbx1|Ppard|Irf1|Zfp281|Cdk6|Cdk2|Dnajb1|Cav1|Rest|Smarce1|Sfrp4|Cd36|Junb|Sox7|Bach1|Nfkb2|Atf3|Atf5|Mmp12|Relb|Sap30|Prrx1|Med13|…
GO:1901550	regulation of endothelial cell development	0.777778	0.0006422	Cldn5|Il1b|S1pr3|S1pr2|Rock1|Tnf|Cdh5
GO:1903140	regulation of establishment of endothelial barrier	0.777778	0.0006422	Cldn5|Il1b|S1pr3|S1pr2|Rock1|Cdh5|Tnf
GO:0071900	regulation of protein serine/threonine kinase activity	0.224299	0.0006422	Trib3|Ptpn1|Spry1|Spry4|Il1b|Gtpbp4|Edn1|Casp3|Ralb|Pik3r6|Gba|Pxn|Cks1b|Mdfic|Nox4|Pycard|Chil1|Rps3|Rgs2|Spred1|Tgfb1|Tlr1|Tnf|Ccnl1|Fzd5|Ptpn6|Psrc1|Irgm2|Irak3|Ccnl2|Tlr4|Sfn|Dusp16|Sirt1|Tgfa|Cav1|Dusp2|Prok2|Trf|Lats1|Ccnyl1|Spry2|Tnfsf11|Hyal2|1810011O10Rik|Cd24a|Ajuba|Hgf|Ddx3x|Pik3r5|Nod2|Cdkn1a|Fgf2|Trib1|Adam8|Sesn2|Ccr7|Dusp1|Tnfrsf11a|Ezh2|Lgals9|Ripk1|Map2k3|Dusp10|Gadd45b|Lmnb1|Gad…
GO:0048863	stem cell differentiation	0.233083	0.00064484	Zfp703|Fgf2|Nfe2l2|Dnmt3l|Pwp1|Batf|Eif2ak2|Pawr|Glipr2|Tgfbr2|Stat3|Wnt3|Phactr4|Lama5|Smad7|Jag1|Wwtr1|Erg|Edn1|Ednrb|Pdpn|Sox18|Gata6|Hif1a|Epcam|Yap1|Hnrnpab|Eng|Sox9|Il1b|Meox1|Aldh1a2|Flna|Rest|Kitl|Acvr1|Rbpj|Sav1|Sox11|Htr2b|A2m|Hspa9|Sema3f|Snai1|Cdk6|Trim6|Zfp281|Cdk12|Gcnt2|Lbh|Lif|Loxl2|Gdnf|Efna1|Tgfb1|Rdh10|Has2|Zfp36l2|Shc4|Adam15|Ezh2|Nfya
GO:0070665	positive regulation of leukocyte proliferation	0.289474	0.00065745	Il12rb1|Pycard|Fadd|Il21|Clcf1|Il6st|Cdkn1a|Havcr2|Tnfsf9|Tgfbr2|Cd24a|Il1b|Cd80|Nckap1l|Gpr183|Cd40|Tnfrsf13c|Traf6|Ccl5|Kitl|Tlr4|Cd86|Il6|Cd74|Rps3|Myd88|Anxa1|Csf1|Ccr2|Cd28|Ccr7|Ada|Cd244
GO:0043254	regulation of protein complex assembly	0.224684	0.00065942	Sh3glb1|Vasp|Fosl1|Cd24a|Ccl11|Arf6|Fas|Smad6|Ajuba|Irf8|Lamp2|Insig1|Spidr|Fblim1|Eif2ak2|Dlg1|Eln|Hax1|Psmc4|--|Ddx3x|Riok3|Lcp1|Psmc6|Ccl24|Capg|Hck|Arpc1b|Capza1|Plek|Twf1|Cebpa|Rhoa|Trim30a|Fes|Csf3|Msn|Chmp4c|Jun|Whamm|Nckap1l|Ralb|Cdh17|Hcls1|Vil1|Arhgap18|Gba|Pycard|Psmc1|Cdt1|Chmp2a|Birc2|Rps3|Faf1|Aim2|Rnf4|Vcp|Mapre1|Tgfb1|Tnf|Selp|Bbc3|Was|Rhoc|Tlr4|Psrc1|Tmod3|Irgm2|Cd36|Bax|Lats1
GO:0071214	cellular response to abiotic stimulus	0.2625	0.0006604	Zfp36l1|Gadd45a|Bbc3|Trpm1|Rpl26|Polk|Ino80|Ybx3|Trp53inp1|Polh|Rhbdd1|Serpinb6a|Bax|Bdkrb2|Eif2s1|Sirt1|Rest|Bak1|Usp47|Pkd2l1|Pcna|Cdc25a|Chek1|Spidr|Ruvbl2|Ercc1|Insrr|Hyal1|Ddx3x|Ptger4|Rpe65|Cdkn1a|Mdm2|Sox9|Npm1|Yap1|Bag3|Cnn2|Casp3|Fbxo4|Hyal2|Tlk2
GO:0043922	negative regulation by host of viral transcription	0.777778	0.00066455	Rest|Tardbp|Ccl4|Ccl5|Ccl3|Zfp639|Jun
GO:0038066	p38MAPK cascade	0.451613	0.00066907	Dlg1|Gadd45b|Ncf1|Dusp10|Zfp36|Mapkapk2|Hsph1|Hgf|Zc3h12a|Il1b|Ezr|Zfp36l1|Gadd45a|Per1
GO:0033631	cell-cell adhesion mediated by integrin	0.777778	0.00068927	Fermt3|Ada|Swap70|Ccl5|Podxl|Itga5|Cd24a
GO:0050714	positive regulation of protein secretion	0.257143	0.0007042	Casp1|Il4ra|Ifih1|Havcr2|Pycard|Fga|Nod2|F2r|Hcar2|Ptger4|Arid5a|Ptpn23|Il1b|Mmp12|Serp1|Hif1a|Gsdmd|Clec5a|Clec4n|Hyal2|Tlr4|Il1rl1|Ezr|Il6|Ccl3|Cd274|Htr2b|Il33|Sec24a|Nlrp3|Lgals9|Aim2|Clec4e|Cd244|Ccr7|Il17ra|Cd14|Fzd5|Trh|Casp4|Trim16|Tlr1|Adam9|Tgfb1|Tnf
GO:0051028	mRNA transport	0.304348	0.00070979	Nxf7|BC005561|Eif4a3|Smg5|Sec13|Ndc1|Ranbp2|Srsf1|Ddx39|Ddx39b|Slbp|Magoh|Nup188|Alyref|Zfp36|Shfm1|Nup93|Nup160|Srsf7|Nxt1|Zfp36l1|Nup43|Xpo1|Sarnp|Myo1c|Ahctf1|Aaas|Rbm8a
GO:0006418	tRNA aminoacylation for protein translation	0.395349	0.00071065	Iars|Tars|Qars|Farsa|--|Rars|Cars|Sars|Vars|Hars|Lars|Yars|Eprs|Gars|Aars|Farsb|Nars
GO:0050716	positive regulation of interleukin-1 secretion	0.5	0.00071065	Pycard|Fzd5|Gsdmd|Nlrp3|Nod2|Trim16|Casp4|Tlr4|Casp1|Aim2|Ccl3|Ccr7
GO:0008104	protein localization	0.170922	0.00071065	Mall|Ssr2|Stom|Bora|Kif18a|Sqstm1|Clec4n|Hspd1|Vil1|Casp1|Fyb|Havcr2|Socs1|Cracr2b|Pycard|Chmp2a|Tap2|Faf1|Erbin|Cd244|Aim2|Rinl|Nup188|Wdr46|Tram2|Adam9|Rpain|Golt1b|Trim16|Grpel1|Ccl3|Blzf1|Grin3b|Lmna|Cchcr1|Il33|Ctnna1|Ahctf1|Bbs5|Bax|Arf2|Cep192|Npm1|Hsph1|Ptpn23|Midn|Egr2|Ndc1|--|Clec5a|Trem1|Tnpo1|Rhod|Nfkbia|P3h1|Lamp2|Lama5|Lsg1|Anxa4|Mtbp|Insig1|Dlg1|Trem3|Fga|Fbln5|Snx6|Lgals9|Mtm1|Sph…
GO:0002579	positive regulation of antigen processing and presentation	0.777778	0.00071721	Nod2|Trem2|Cd74|H2-Ab1|Ccr7|Pycard|Slc11a1
GO:0019883	antigen processing and presentation of endogenous antigen	0.777778	0.00071804	Hfe|B2m|H2-M3|Tap2|Tap1|Tapbp|Erap1
GO:0033674	positive regulation of kinase activity	0.216578	0.00072266	Ddx3x|Pik3r5|F2r|Cdkn1a|Fgf2|Nod2|Ddr2|Ncf1|Dlg1|Eif2ak2|Adam8|Map3k6|Nek6|Hgf|Ajuba|1810011O10Rik|Cd24a|Tnfsf11|Spry2|Sh3glb1|Npm1|Hsph1|Rplp1|Map3k14|Kitl|Htr2b|Zak|Cd40|Lmnb1|Gadd45a|Efna1|Ripk1|Cd74|Map2k3|Gadd45b|Itgb3|Cyr61|Hspa5|Ccr7|Tnfrsf11a|Csf1|Lgals9|Ezh2|Iqgap1|Pxn|Cks1b|Mdfic|Il6ra|Nox4|Tgfbr2|Socs1|Edn1|Pik3r6|Ralb|Ereg|Ptpn1|Nbn|Nckap1l|Il1b|Tgfa|Ccl5|Sirt1|Trf|Prok2|Map3k8|Psrc1|…
GO:0048535	lymph node development	0.5	0.0007248	Id2|Tgfb1|Fadd|Pdpn|Nfkb2|Tnfrsf11a|Ccr7|Rc3h1|Ripk3|Tnfsf11|Nfkb1|Ltbr
GO:0042176	regulation of protein catabolic process	0.222561	0.00072846	Dusp1|Psme2b|Mtm1|Rnf19a|Rps7|Odc1|Tiparp|Efna1|Anxa2|Psmc6|Ezr|Rnf19b|Flna|Aurka|Hfe|Xpo1|Trim30a|Zfand2a|Tlk2|Psme2|Rfwd2|Ubxn1|Nek6|Psmc4|Trib1|Adam8|Pdcl3|Psmd3|Psmc2|Herpud1|Faf1|Tnf|Adam9|Sec22b|Vcp|Rnf138|Cdc6|Irak3|Rhbdf1|Edem1|Rpl11|Senp1|Cep192|Arih2|Xbp1|Rhbdd1|Rela|Il33|Lats1|Trib3|Sox9|Pttg1ip|Msn|Mdm2|Psmd14|Il1b|Rpl5|Bcap31|Socs4|Tnfrsf1b|Rnf125|Zw10|Anapc4|Rnf217|Timp1|Sf3b3|Gba|S…
GO:2000377	regulation of reactive oxygen species metabolic process	0.286957	0.00073876	H2-M3|Cdkn1a|Nfe2l2|Aatf|Klf2|Tgfbr2|Hif1a|Ptx3|Zc3h12a|Il1b|Cxcl1|Prcp|Cd36|Rhoa|Trim30a|Hsp90aa1|Cav1|Eif6|Parl|Tlr4|Gadd45a|Cyba|Tspo|Ripk3|Klf4|Cyp1b1|Gch1|Ripk1|Hk2|Tgfb1|Tnf|Birc2|Fbln5
GO:0030036	actin cytoskeleton organization	0.204918	0.00075603	Arhgdib|Epb41l4a|Nrap|Arhgef15|Tgfb1|Tnf|Tpm3|Actn1|Zyx|Triobp|Trip10|Sdad1|Tln1|Palld|Tnfaip1|Ctnna1|Lats1|Trf|Was|Pdcd6ip|Frmd6|Cxadr|Micall2|Pdlim4|Tmod3|Rac2|Rhoj|Dpysl3|Hcls1|Vil1|Arhgap18|Cobll1|Edn1|Whamm|Aif1|Nckap1l|Wipf1|Pycard|Fhl3|Insrr|Pxn|Klhl41|Xirp1|Ptger4|Fmnl2|Dstn|Asap3|Lcp1|Itgb3|Ccl24|Itgb1|Capg|S100a10|Cnn3|Casp4|Pdlim7|Hck|Prkcdbp|Anxa1|Ccr7|Ehd2|Rock1|Ctsl|Ctgf|Twf1|Myh9|R…
GO:0032946	positive regulation of mononuclear cell proliferation	0.290909	0.00075704	Cd24a|Cd80|Nckap1l|Il1b|Fadd|Il21|Clcf1|Il6st|Cdkn1a|Il12rb1|Pycard|Havcr2|Tgfbr2|Tnfsf9|Cd74|Cd28|Ccr7|Ada|Cd244|Rps3|Myd88|Anxa1|Csf1|Ccr2|Ccl5|Gpr183|Cd40|Traf6|Tnfrsf13c|Cd86|Il6|Tlr4
GO:0070227	lymphocyte apoptotic process	0.34375	0.00079206	Bak1|Ada|Gimap8|Hif1a|Casp8|Cd24a|Bcl10|Ripk1|Cd74|Efna1|Fas|Bbc3|Ripk3|Nfkbid|Bax|Adam8|Myc|Il21|Ccl5|Rps6|Fadd|Tsc22d4
GO:0001960	negative regulation of cytokine-mediated signaling pathway	0.428571	0.00079773	Parp14|Nlrc5|Ptpn2|Il1r2|Sigirr|Il6st|Ccl5|Cav1|Mmp12|Il1rn|Ecm1|Cactin|Il6|Irak3|Arg1
GO:0032481	positive regulation of type I interferon production	0.395349	0.00079773	Tlr4|Ifih1|Ddx58|Irf1|Dhx58|Irf3|Tmem173|Tlr7|Riok3|Myd88|Polr3d|Mmp12|Cd14|Polr3b|Zc3hav1|Hspd1|Irf7
GO:0071496	cellular response to external stimulus	0.224756	0.00080194	Tspo|Ctsl|Scfd1|Gnai3|Trim24|Atg4a|Eif2s1|Dcn|Actl6a|Folr2|Hspa5|Mtm1|Pdk4|Usp36|Lamp2|Ucn2|Ppan|Sesn2|Nuak2|Eif2ak2|Nod2|Cdkn1a|Asns|Sh3glb1|Dap|Atf3|Fosl1|Bag3|Gsdmd|Cnn2|Fas|Nsfl1c|Angptl4|Ctsk|Irgm2|Trp53inp1|Sirt1|Parl|Xbp1|Rrp8|Postn|Lgals8|Ctsd|Vcp|Sec22b|Fzd5|Irgm1|Fos|Lars|Tcirg1|Hmox1|Itga6|Gba|Asgr1|Wdr75|Nfe2l2|Ptger4|Pcsk9|Sox9|Zc3h12a|Atf4|Stbd1|Vdr|Hif1a|Sqstm1|Scd4|Ralb|Slc17a9|Bm…
GO:0031334	positive regulation of protein complex assembly	0.259036	0.00080891	Faf1|Rps3|Aim2|Ccl24|Vcp|Lcp1|Psmc6|Tnf|Tgfb1|Tlr4|Arpc1b|Rhoc|Was|Bbc3|Psrc1|Plek|Fes|Rhoa|Bax|Cd36|Cebpa|Csf3|Vasp|Whamm|Jun|Sh3glb1|Msn|Fosl1|Nckap1l|Cd24a|Fas|Vil1|Ccl11|Arf6|Cdh17|Ajuba|Irf8|Spidr|Dlg1|Psmc1|Pycard|Cdt1|Psmc4
GO:0002753	cytoplasmic pattern recognition receptor signaling pathway	0.464286	0.00084437	Rela|Rnf125|Zc3hav1|Nod2|Riok3|Tlr4|Nploc4|Erbin|Ddx60|Nfkbia|Ifih1|Dhx58|Irgm2
GO:0043484	regulation of RNA splicing	0.310345	0.00087104	Dazap1|Rps13|Zpr1|Smn1|Jmjd6|Rbm8a|Prx|Srsf2|Srsf7|Rps26|Tra2b|Ythdc1|Clk4|Magoh|Ptbp3|Mettl16|Rrp1b|--|Rbm17|Ahnak|Smu1|Npm1|Eif4a3|Hnrnph1|Son|Rbm7|Sf3b4
GO:0045807	positive regulation of endocytosis	0.304348	0.00088848	Sfrp4|Cd36|Pycard|Cd63|Hfe|Pcsk9|Trf|Ldlrap1|Nod2|Cd300lf|Cyba|Fcgr1|Ldlr|Fcer1g|Cd14|Tnf|Cd151|Lyar|Il1b|Ano6|Dock2|Ptx3|Slc11a1|B2m|Ccr7|Ccl2|Nckap1l|C3
GO:0043542	endothelial cell migration	0.277778	0.00089171	Prkx|Itgb3|Cyp1b1|Klf4|Epha2|Loxl2|Tgfb1|Efna1|Stc1|Anxa3|Itgb1|Anxa1|Dcn|Spred1|Sp1|Angpt2|Myh9|Adamts9|Cd40|Sirt1|Pecam1|Acvrl1|Amotl1|Hdac7|Hif1a|Gpx1|Zc3h12a|Prcp|Ephb4|Plxnd1|Nos3|Pxn|Fgf2|Mmrn2|Sparc
GO:0031295	T cell costimulation	0.52381	0.00090272	Lgals8|Ephb4|Cd80|Lgals1|Ccr7|Cd28|Tnfrsf13c|Cd24a|Cd274|Tnfsf14|Cav1
GO:0050706	regulation of interleukin-1 beta secretion	0.464286	0.0009064	Casp4|Nlrp3|Nod2|Trim16|Pycard|Gsdmd|Fzd5|Aim2|Ccr7|Ccl3|Zc3h12a|Tlr4|Casp1
GO:0051051	negative regulation of transport	0.221212	0.0009064	Pim3|Insig1|Anxa4|Nfkbia|F2r|Nos3|Bst2|Tnfsf14|Nr1h3|Midn|Apod|Il11|Cnn2|Gm44805|Il6|Rhbdf2|Yrdc|Sh2b2|Npvf|Ezr|Cd300lf|Gem|Srgn|Crh|Lrrc32|Ccr2|Vpreb3|Rap1b|Lgals9|Anxa1|Picalm|Nup153|Cd74|Stc1|Tcaf2|Itgb3|Parp10|Fn1|Wwtr1|Vamp3|Mdfic|Ptger4|Snx33|Pcsk9|Emd|Txn1|Zc3h12a|Rsad2|Il1b|Stxbp3|Cry1|Slc35f6|Trip6|Rhbdf1|Gpr35|Cav1|Prom2|Nlrp3|Rest|Siglece|Sfrp4|Cd36|Il33|Cttnbp2nl|Kcnq1|Ada|Faf1|Litaf|…
GO:0006413	translational initiation	0.304348	0.00091221	Ppp1r15a|Eif3i|Eif2s3x|Npm1|Eif3b|Eif2b3|Ppp1r15b|Eif3a|Eif1ad|Eif1a|Eif1|Tnf|Eif2s2|Eif2b2|Eif3l|Eif5|Rps6kb2|Eif3g|Eif3d|Eif3e|Eif4ebp1|Eif6|Eif2s1|Rpl13a|Ddx3x|Eif3c|Eif2ak2|Abce1
GO:1903531	negative regulation of secretion by cell	0.280992	0.00092554	F2r|Ptger4|Pim3|Fn1|Anxa4|Vamp3|Stxbp3|Cry1|Il11|Midn|Nr1h3|Rsad2|Zc3h12a|Il1b|Rest|Nlrp3|Il33|Il6|Rhbdf1|Rhbdf2|Npvf|Ezr|Lif|Tnf|Il1r2|Trh|Srgn|Crh|Lrrc32|Vpreb3|Rap1b|Lgals9|Ccr2|Anxa1
GO:0071482	cellular response to light stimulus	0.344262	0.00092863	Bak1|Npm1|Usp47|Pcna|Cdc25a|Hyal2|Chek1|Polk|Ino80|Trpm1|Rpl26|Ruvbl2|Ercc1|Trp53inp1|Hyal1|Bax|Rhbdd1|Polh|Eif2s1|Cdkn1a|Sirt1
GO:0097191	extrinsic apoptotic signaling pathway	0.25	0.00095028	Atf3|Yap1|Il1b|Tnfrsf12a|Mcl1|Tnfrsf22|Hyal2|Fas|Tnfrsf1b|Gclm|Bag3|Itgav|Bcl10|Casp8|Hgf|Hmox1|Tnfrsf10b|Ddx3x|Fadd|Lcn2|Fga|Pdia3|Pf4|Pycard|Il19|Inhba|Bloc1s2|Faf1|Bak1|Zc3hc1|Tnf|Tgfb1|Gdnf|Ripk1|Icam1|Pidd1|Lmna|Ltbr|Runx3|Col2a1|Scg2|Cav1|Kitl|Il33|Ctnna1|Rela|Bax
GO:0019904	protein domain specific binding	0.205394	0.00095161	Ripk1|Casp4|Adam12|Son|Hspa5|Usp47|Ehd2|Shc4|Id3|Myd88|Cited1|Sarnp|Myh9|Hist1h4d|Ezr|Gng5|Prrx1|Tra2b|Sh3pxd2b|Plaur|Dap|Mcl1|Lck|Meox1|Vasp|Nod2|Fadd|Ncf1|Inpp5d|Dlg1|Irf3|Hist1h4h|Wnt3|Gtf2f1|Ddit3|Lamp2|Srsf7|Chek1|Pcgf6|Trim16|Adam9|Ptpn6|Ostf1|Vcp|Mbd2|Tln1|Sp1|Adam15|Lat2|Plscr1|Ptpn12|Faf1|Litaf|Tjp2|Sirt1|Hsp90aa1|Sfn|Arhgap29|Plscr2|Srsf5|Rela|Bax|Cacybp|Tmem88|Irgm2|Dock1|Was|Cxadr|Cdk…
GO:0001935	endothelial cell proliferation	0.313253	0.00095977	Ecm1|Sparc|Acvrl1|Pold4|Dlg1|Cav2|Htr2b|Fgf2|Sirt1|Scg2|Cav1|Xbp1|Jun|Aldh1a2|Pdcl3|Lrg1|Eng|Epha2|Ccl24|Itgb3|Prkx|Ccl11|Thbs4|Mydgf|Loxl2|Tnf
GO:1903530	regulation of secretion by cell	0.205339	0.00098573	P3h1|Snx4|Anxa4|Pim3|Ifih1|Clcf1|F2r|Fga|Nod2|Mmp12|Ptpn23|Tnfsf11|Nr1h3|Midn|Clec5a|Il11|Gsdmd|Serp1|Hyal2|Gal|Ezr|Npvf|Rhbdf2|Il6|Htr2b|Syt6|Sec24a|Fes|Hfe|Cd40|Sdc4|Anxa1|Vpreb3|Lgals9|Ccr2|Rap1b|Lrrc32|Crh|Ccr7|Inhba|Slc16a1|Clec4e|Srgn|Il17ra|Cd14|Pomc|Casp4|Casp1|Tlr2|Vamp3|Havcr2|Fn1|Socs1|Il4ra|Pycard|Spp1|Arid5a|Ptger4|Sdc1|Chmp2a|Hcar2|Il1b|Zc3h12a|Rsad2|C1qtnf1|Ralb|Hif1a|B4galt1|Edn1|…
GO:0046782	regulation of viral transcription	0.4375	0.00099641	Zfp36|Rest|Mdfic|Ifitm3|Rrp1b|Ctdp1|Ccl5|Ccl4|Zfp639|Ccl3|Tardbp|Trim14|Jun|Sp1
GO:0045859	regulation of protein kinase activity	0.2	0.00099861	Tgfbr2|Socs1|Gba|Wwtr1|Iqgap1|Mdfic|Pxn|Cks1b|Il6ra|Nox4|Fgfr1op|Pycard|Ptpn1|Ereg|Trib3|Spry4|Spry1|Nckap1l|Il1b|Gtpbp4|Edn1|Socs4|Fabp4|Pik3r6|Ralb|Casp3|Irgm2|Rac2|Psrc1|Ripk3|Irak3|Ccnl2|Tlr4|Dusp16|Sfn|Dusp2|Map3k8|Prok2|Trf|Tgfa|Cav1|Sirt1|Ccl5|Lats1|Chil1|Rps3|Rgs2|Slc11a1|Spred1|Ptpn2|Adam9|Tnf|Tgfb1|Tlr1|Ccnl1|Fzd5|Jtb|Ptpn6|Taf7|Map3k6|Nek6|Errfi1|Hgf|Ajuba|Pik3r5|Socs3|Ddx3x|Nod2|Cdkn1…
GO:0050704	regulation of interleukin-1 secretion	0.4375	0.00099996	Ccl3|Ccr7|Aim2|Casp1|Tlr4|Zc3h12a|Il1r2|Trim16|Nlrp3|Nod2|Casp4|Fzd5|Gsdmd|Pycard
GO:0010632	regulation of epithelial cell migration	0.270073	0.00099996	Adam9|Tgfb1|Efna1|Anxa3|Dusp10|Stc1|Itgb3|Epha2|Klf4|Angpt2|Hbegf|Anxa1|Sp1|Dcn|Spred1|Sirt1|Adamts9|Cd40|Acvrl1|Amotl1|Ctsh|Dock1|Vil1|Hif1a|Hdac7|Prcp|Jun|Sox9|Zc3h12a|Ptpn23|Nos3|Fgf2|Hyal1|Mmrn2|Tgfbr2|Sparc|Glipr2
GO:0002709	regulation of T cell mediated immunity	0.375	0.0010003	Arid5a|Fadd|Pvr|Tap2|Nlrp3|Nod2|H2-M3|Hfe|Ripk3|Arg1|Il6|Smad7|Was|Hspd1|Fzd5|Cd24a|B2m|Rsad2
GO:0007160	cell-matrix adhesion	0.265734	0.0010183	Cd63|Acer2|Pxn|Fga|Itga6|Ajuba|Col16a1|Fn1|Angptl3|Rhod|Msln|Whamm|Nid1|Itga1|Ccl25|Apod|Col5a3|Rhoa|Itga2b|Plet1|Cd36|Rock1|Ctgf|Ninj1|Cdk6|Plau|Acvrl1|Fermt2|Itgb2|Itgb3|Adam9|Itgb1|S100a10|Csf1|Zyx|Actn1|Adam15|Tnn
GO:0045577	regulation of B cell differentiation	0.48	0.0010301	Nfam1|Inpp5d|Ptpn6|Cd24a|Xbp1|Il2rg|Id2|Il21|Zfp36l1|Nckap1l|Zfp36l2|Mmp14
GO:0046931	pore complex assembly	0.6	0.0010493	Ndc1|Cct3|Cct8|Nup93|Nup153|Ano6|Nup205|Gsdmd|Ahctf1
GO:0043011	myeloid dendritic cell differentiation	0.6	0.0010557	Tgfb1|Batf|Rbpj|Traf6|Spi1|Tgfbr2|Irf4|Relb|Ltbr
GO:0045892	negative regulation of transcription, DNA-templated	0.182692	0.0010608	Ezh2|Mta2|Ikzf1|Usp47|Cyp1b1|Cebpb|Uhrf1|Rps14|Parp9|Nlrc5|Gatad2a|Efna1|Cela1|Cmklr1|Trim6|Zbtb21|Sars|Insm2|Bcl3|Rbpj|Sarnp|Cebpa|Myc|Zfp639|Trim24|Cited1|Atf5|Mmp12|Relb|Nfkb2|Bach1|Atf3|Foxf2|Med13|Bag3|Sap30|Prrx1|Ajuba|Trim66|Naca|Smad5|Ddit3|Trib1|Irf3|Fam129b|Myef2|Brms1|Btg2|Nfkbie|Rrp8|Polr1e|Zfp692|Ppp1r15a|Mbd2|Dmbx1|Ppard|Pcgf6|Tgfb1|Cdk6|Zfp281|Dnajb1|Cdk2|Irf1|Cd36|Sfrp4|Smarce1|Ju…
GO:0033632	regulation of cell-cell adhesion mediated by integrin	0.857143	0.0010646	Fermt3|Swap70|Ada|Ccl5|Podxl|Cd24a
GO:0045410	positive regulation of interleukin-6 biosynthetic process	0.857143	0.001065	Tlr1|Ereg|Tlr4|Traf6|Tlr6|Il1b
GO:0051222	positive regulation of protein transport	0.215847	0.0010757	Edem1|Ctsk|Micall2|Rac2|Ccl3|Tlr4|Il1rl1|Nlrp3|Xbp1|Arih2|Sfn|Myo1c|Cd274|Sec16b|Il33|Aim2|Cd244|Trim16|Tgfb1|Adam9|Tnf|Tlr1|Trh|Fzd5|Wdr46|Il4ra|Havcr2|Casp1|Hcar2|Ptger4|Arid5a|Pycard|Wdr75|Stom|Emd|Zc3h12a|Il1b|Hcls1|Bcap31|Slc17a9|Clec4n|Trip6|Hif1a|Il6|Psmb7|Ezr|Flna|Tlr7|Csf3|Zpr1|Sec24a|Htr2b|Clec4e|Sphk1|Ccr7|Lgals9|Actl6a|Pdcd5|Casp4|Usp36|Il17ra|Cd14|Tcaf2|Ifih1|Nup93|Tmem173|Fga|Nod2|F…
GO:0034121	regulation of toll-like receptor signaling pathway	0.386364	0.0010757	Irf4|Irf1|Irak3|Cyba|Rab7b|Cav1|Cd300lf|Nod2|Trim30a|Cd36|Cactin|Wdfy1|Birc2|Rsad2|Irf7|Tlr1|Arf6
GO:1903047	mitotic cell cycle process	0.205451	0.0010863	Ranbp2|Espl1|Rtel1|Tgfb1|Slfn1|Chek1|Jtb|Ptpn6|Psrc1|Tmod3|Arpp19|Cdc6|Eif4ebp1|Cdk2|Ino80|Cdk6|Pdcd6ip|Rhoc|Btc|Smc5|Tbce|Cep192|Dcun1d3|Tgfa|Lats1|Ecd|Cdk11b|Ereg|Cdc20|Bora|Spry1|Nbn|Il1b|Mdm2|Chmp4c|Cdk4|Nabp1|Edn1|Asun|Kif18a|Spc25|Pdpn|Anapc4|Zw10|Parp3|Snx33|Mitd1|Cks1b|Ctdp1|Chmp2a|Id2|Hyal1|Cdt1|Zfp655|Dbf4|Usp47|Syf2|Psme2b|Pcna|Son|Inhba|Zfp36l2|Dusp1|Plrg1|Dna2|Anxa1|Ezh2|Naa50|Itgb1|…
GO:0019079	viral genome replication	0.316456	0.0010983	Isg20|Ifitm1|Vcp|Apobec3|Tnf|Pde12|Zc3hav1|Ifitm3|Pabpc1|Ifitm2|Rsad2|Plscr1|Ppie|Zc3h12a|Oasl1|Stom|Eif2ak2|Pkn2|Bst2|Ddx3x|Fam111a|Isg15|Ccl5|Trim6|Parp10
GO:0038094	Fc-gamma receptor signaling pathway	0.857143	0.0010983	Fcer1g|Clec4d|Fcgr1|Myo1g|Clec4e|Fcgr4
GO:0072332	intrinsic apoptotic signaling pathway by p53 class mediator	0.338462	0.0010992	Pmaip1|Krcc1|Shisa5|Bbc3|Rpl26|Rps27l|Bcl3|Rpl11|Cdkn1a|Sirt1|Bdkrb2|Bax|Pycard|Nupr1|Bcl2l12|Rps7|Pttg1ip|Mdm2|Rrp8|Cd74|Phlda3|Eda2r
GO:0032088	negative regulation of NF-kappaB transcription factor activity	0.350877	0.0011265	Cyp1b1|Klf4|Nlrc5|Erbin|Zc3h12a|Brms1|Dap|Aim2|Cactin|Pycard|Sirt1|Nlrp3|Nod2|Cmklr1|Nfkbia|Irak3|Havcr2|Anxa4|Parp10|Nfkbid
GO:0044033	multi-organism metabolic process	0.350877	0.0011356	Zfp639|Ccl4|Ctdp1|Ccl5|Mdfic|Rest|Eif3d|Eif3g|Trim14|Tardbp|Ccl3|Anxa2|Eif3l|Rrp1b|Eif3a|Ifitm3|Zfp36|Sp1|Eif3b|Jun
GO:0044710	single-organism metabolic process	0.159162	0.0011431	Rgs2|D330045A20Rik|Uck2|Atic|Vat1|Calca|Ppp1r15a|Fcer1g|Rnf149|Hk2|--|Irgm1|Arrdc3|Ascc3|Polk|Tmx1|Mgst1|Ripk3|Mrps18b|Edem1|Ctsk|Pnpt1|Plod3|Trp53inp1|Supt20|Parl|Piwil2|Mtap|Trf|Jun|Mdm2|Gps2|Ccl2|C1qtnf1|Itgav|Cct4|Cars|Rbm17|Rfc3|Lars|Aldh18a1|Gpnmb|Ruvbl2|Steap4|Psmc1|Ptgir|Cd63|Batf|Alg8|Pcsk9|Cdyl|Hcar2|Picalm|Rap1b|Cd28|Usp47|Adm|Ino80c|Akap12|Efna1|Agpat9|Gch1|Gadd45a|Erlin1|Lmnb1|Gnai3|…
GO:0045580	regulation of T cell differentiation	0.279661	0.0011439	Il2rg|Pik3r6|Nckap1l|Lck|Adrm1|Adam8|H2-M3|Socs1|Il4ra|Tgfbr2|Tnfsf9|Nfkbid|Zbtb7b|Smad7|Cd74|Dusp10|Tgfb1|Ptpn2|Ctla2a|Cd28|Rc3h1|Ccr7|Ada|Lgals9|Ccr2|Anxa1|Nlrp3|Hsp90aa1|Xbp1|Rhoa|Irf1|Il6|Hlx
GO:0043516	regulation of DNA damage response, signal transduction by p53 class mediator	0.48	0.0011509	Dyrk3|Cd74|Sirt1|Pla2r1|Mdm2|Pttg1ip|Rpl26|Npm1|Spred1|Snai1|Pmaip1|Eef1e1
GO:0075525	viral translational termination-reinitiation	1	0.0011575	Eif3a|Eif3g|Eif3l|Eif3d|Eif3b
GO:0071353	cellular response to interleukin-4	0.48	0.0011715	Hspa5|Cdk4|Mrc1|Cd300lf|Rps2|Stat6|Xbp1|Ptpn2|Nfil3|Mcm2|Parp14|Rplp0
GO:0050657	nucleic acid transport	0.277311	0.0011958	Nup188|Slbp|Zfp36|Nup153|BC005561|Eif4a3|Ranbp2|Aaas|Ahctf1|Myo1c|Xpo1|Sarnp|Rbm8a|Nxt1|Zfp36l1|Nup160|Ranbp1|Rpsa|Magoh|Ddx39b|Srsf1|Ddx39|Alyref|Sec13|Smg5|Npm1|Nxf7|Ndc1|Nup43|Srsf7|Nup93|Shfm1|Tgfbr2
GO:0050658	RNA transport	0.277311	0.0011958	Eif4a3|Nup153|BC005561|Ranbp2|Slbp|Nup188|Zfp36|Zfp36l1|Nxt1|Nup160|Ranbp1|Rpsa|Aaas|Ahctf1|Xpo1|Sarnp|Myo1c|Rbm8a|Smg5|Sec13|Nxf7|Npm1|Ndc1|Magoh|Srsf1|Ddx39|Ddx39b|Alyref|Srsf7|Nup43|Nup93|Shfm1|Tgfbr2
GO:0051236	establishment of RNA localization	0.277311	0.0011958	Tgfbr2|Nup43|Srsf7|Nup93|Shfm1|Ndc1|Sec13|Smg5|Npm1|Nxf7|Alyref|Magoh|Ddx39b|Srsf1|Ddx39|Rpsa|Ranbp1|Nxt1|Zfp36l1|Nup160|Rbm8a|Aaas|Ahctf1|Myo1c|Xpo1|Sarnp|Ranbp2|Nup153|BC005561|Eif4a3|Zfp36|Nup188|Slbp
GO:0043534	blood vessel endothelial cell migration	0.333333	0.0012258	Prcp|Angpt2|Ephb4|Anxa1|Sp1|Spred1|Efna1|Tgfb1|Gpx1|Itgb1|Hif1a|Epha2|Klf4|Hdac7|Mmrn2|Acvrl1|Amotl1|Nos3|Sirt1|Fgf2|Myh9|Cd40
GO:0044770	cell cycle phase transition	0.223333	0.0012922	Cdt1|Zfp655|Hyal1|Cks1b|Chmp2a|Ctdp1|Id2|Zw10|Upf1|Anapc4|Pdpn|Cdk4|Mdm2|Nbn|Ecd|Lats1|Dcun1d3|Cep192|Ino80|Cdk6|Eif4ebp1|Cdk2|Arpp19|Cdc6|Tmod3|Ptpn6|Slbp|Cdc25a|Slfn1|Chek1|Ranbp2|Cdkn1a|Ddx3x|E2f5|Rps27l|Nek6|Mtbp|Rcc1|Psme2|Rbbp8|1810011O10Rik|Anp32b|Npm1|Atf5|Bach1|Zpr1|Nasp|Rps6|Rpl26|Zfp36l1|Pinx1|Ranbp1|Lmnb1|Cdc14a|Klf4|Skp2|Itgb1|Ezh2|Anxa1|Plrg1|Syf2|Psme2b|Inhba|Zfp36l2|Dusp1|Dbf4|Usp…
GO:1901796	regulation of signal transduction by p53 class mediator	0.358491	0.001348	Trim24|Pla2r1|Sirt1|Bdkrb2|Snai1|Rpl26|Pak1ip1|Rpl11|Eef1e1|Pmaip1|Dyrk3|Cd74|Rpl5|Spred1|Rps7|Pttg1ip|Npm1|Mdm2|Bcl2l12
GO:0070741	response to interleukin-6	0.5	0.0013846	Rela|Il6ra|Il6st|Cited1|Selp|Ptpn2|Sbno2|Nfkb1|Il6|Stat3|Chil1
GO:0042330	taxis	0.207944	0.0014397	Ccr5|Ccr1|Pf4|Ecscr|Spp1|Id2|Ppbp|Lsp1|Rpl13a|C3ar1|Itga1|Tnfrsf22|Il1b|Nckap1l|Ccl2|Eng|Ccl7|Sema3g|Ccl9|Ackr3|Ch25h|Saa3|Ednrb|Rps19|Cxadr|Vav1|Sema3f|Rac2|Ccl3|Gpr183|Ryk|Ccl12|Ccl5|Prok2|Cxcl3|Fcer1g|Thbs4|Tgfb1|Ccl6|Pde4b|Ptpn2|Tnfrsf26|Plgrkt|Cxcl16|Wnt3|Adam8|C5ar1|Tnfsf14|Fgf2|Nod2|Trem3|Itga9|Dock2|Gpsm3|Vasp|Egr2|Cxcl1|Sbds|Bdnf|Ccl25|Tnfsf11|Swap70|Trem1|--|Ccl11|Cmklr1|Runx3|Cmtm6|Cxc…
GO:0042509	regulation of tyrosine phosphorylation of STAT protein	0.367347	0.0014424	Lif|Ptpn2|Hpx|Parp9|Hcls1|Parp14|Lck|Socs3|Clcf1|Cav1|Ccl5|Il21|Il6ra|Il6st|Cd40|Socs1|Il6|Pecam1
GO:0072538	T-helper 17 type immune response	0.5	0.0014429	Stat3|Il6|Irf4|Smad7|Zbtb7b|Slamf6|Arid5a|Tgfb1|Nlrp3|Ly9|Batf
GO:0002861	regulation of inflammatory response to antigenic stimulus	0.5	0.0014507	Psmb4|Fcgr1|Psma1|C3|Cd28|Ccr7|Cd24a|Fcer1g|Nod2|Gpx1|Tnf
GO:0051048	negative regulation of secretion	0.268657	0.0014539	Vamp3|Pim3|Anxa4|Fn1|F2r|Ptger4|Zc3h12a|Rsad2|Il1b|Nr1h3|Midn|Il11|Stxbp3|Cry1|Npvf|Ezr|Rhbdf1|Il6|Rhbdf2|Il33|Nlrp3|Rest|Ccr2|Lgals9|Vpreb3|Rap1b|Anxa1|Srgn|Lrrc32|Crh|Ada|Trh|Cd74|Il1r2|Tnf|Lif
GO:2000514	regulation of CD4-positive, alpha-beta T cell activation	0.377778	0.0014542	Tgfbr2|Tarm1|Il4ra|Il6|Irf1|Zbtb7b|Smad7|Hlx|Nlrp3|Ccr7|Rc3h1|Nckap1l|Anxa1|Lgals9|Ccr2|Tgfb1|Il2rg
GO:0002688	regulation of leukocyte chemotaxis	0.3125	0.0014632	Ccr7|Swap70|Nckap1l|Ccl2|Cxcl1|Gpsm3|Ano6|Csf1|Ccr2|Cd74|Thbs4|Ccl3|Rac2|Cxcl2|Cmklr1|C3ar1|Ccl4|Ppbp|Ccl5|Nod2|Tnfsf14|Ccl12|Ccr1|Pf4|C5ar1
GO:0032757	positive regulation of interleukin-8 production	0.424242	0.0014784	Cd244|Ddit3|Tlr4|Il1b|Ripk1|Tlr7|Nod2|F2r|Tlr1|Hyal2|Tnf|Fadd|Cd14|Pycard
GO:2000401	regulation of lymphocyte migration	0.390244	0.0014789	Tnfsf14|Ccl12|Pycard|Adam8|Fadd|Ccl5|Ccl4|Ecm1|Ripk3|Ccl3|Itgb3|Msn|Ccr2|Lgals9|Apod|Ccr7
GO:0050671	positive regulation of lymphocyte proliferation	0.284404	0.001479	Cd24a|Cd74|Ccr2|Il1b|Myd88|Anxa1|Rps3|Nckap1l|Cd244|Ada|Ccr7|Cd80|Cd28|Tnfrsf13c|Cd40|Traf6|Pycard|Gpr183|Il12rb1|Cdkn1a|Il6st|Il21|Clcf1|Ccl5|Fadd|Tlr4|Il6|Cd86|Tgfbr2|Tnfsf9|Havcr2
GO:0050920	regulation of chemotaxis	0.271318	0.0015027	Cxcl1|Ccl2|Nckap1l|Swap70|Gpsm3|Wnt3|Nod2|Fgf2|Ppbp|C3ar1|C5ar1|Pf4|Ccr1|Tnfsf14|Angpt2|Ccr7|Ccr2|Csf1|Ano6|Thbs4|Cd74|Ptpn2|Tgfb1|Cxcl2|Ccl3|Rac2|Sema3f|Cmklr1|Ccl4|Scg2|Ccl5|Stx3|Ryk|Gpr183|Ccl12
GO:0050921	positive regulation of chemotaxis	0.3	0.0015179	Cmklr1|Rac2|Ccl3|Cxcl2|Tnfsf14|C5ar1|Pf4|Ccr1|Stx3|C3ar1|Fgf2|Scg2|Ppbp|Ccl4|Ccl5|Csf1|Ano6|Gpsm3|Ccr2|Swap70|Ccr7|Cxcl1|Ccl2|Nckap1l|Tgfb1|Thbs4|Cd74
GO:0010035	response to inorganic substance	0.231405	0.0015185	Ccr7|Rasa4|Slfn14|Rps3|Fbln5|Fibin|Alox5ap|Ezh2|Tnf|Adam9|Fos|Loxl2|Rack1|Gch1|Ppp1r15b|Pde1c|Kdm6b|Cyp1b1|Il6|Sirt1|S100a16|Cav1|Trf|Junb|Hfe|Rela|Cd36|Cebpa|Slc25a24|Txn1|Mt1|Mdm2|Jun|Zc3h12a|B2m|Hsph1|Fabp4|Fosb|Fas|Gpx1|Prdx1|Spidr|Clic4|Aqp9|Hmox1|Nup93|Iqgap1|Cpne3|Nos3|Mt4|Nfe2l2|Id2|Fga|Pawr|Ncf1|Mt2
GO:1903362	regulation of cellular protein catabolic process	0.237443	0.001521	Psmc4|Pcsk9|Trib1|Ecscr|Psmc1|Cdt1|Ubxn1|Anapc4|Zw10|Rnf217|Gba|Nek6|Smad7|Rpl5|Bcap31|Zfand2a|Socs4|Tlk2|Psme2|Rnf125|Rfwd2|Trib3|Pttg1ip|Msn|Mdm2|Psmd14|Rnf19b|Cep192|Arih2|Aurka|Xbp1|Hfe|Il33|Lats1|Cdc6|Rhbdf1|Rpl11|Senp1|Ezr|Efna1|Psmc6|Anxa2|Vcp|Rnf138|Dusp1|Psme2b|Mtm1|Psmc2|Pdcl3|Rnf19a|Herpud1|Rps7
GO:0006414	translational elongation	0.377778	0.0015216	Trnau1ap|Usp16|Rps9|Eef1g|Iars|Zfp598|Hbs1l|Prorsd1|Eef1d|Rplp1|Aars|Secisbp2|Srp9|Yrdc|Lars|Eef1b2|Vars
GO:0035967	cellular response to topologically incorrect protein	0.315789	0.001573	Eif2ak2|Bax|Rhbdd1|Xbp1|Dnajb9|Nfe2l2|Casp12|Cops5|Stc2|Ddit3|Creb3l1|Creb3l2|Vcp|Creb3|Serp1|Ptpn2|Ero1l|Bak1|Atf4|Herpud1|Ptpn1|Atf3|Hspa5|Ppp1r15a
GO:0042326	negative regulation of phosphorylation	0.214485	0.0015741	Ajuba|Hgf|Errfi1|Stat3|Taf7|Dlg1|Trib1|Socs3|Cdkn1a|Npm1|Hsph1|Atf3|Spry2|Cdc42se1|Igfbp3|Midn|Parp14|Hyal2|Smad6|Gadd45a|Ezr|Tardbp|Rhoa|Bak1|Dcn|Dusp1|Gadd45b|Pde12|Efna1|Ppp1r15b|Dusp10|Wwtr1|Smad7|Gba|Socs1|Fam129a|Fgfr1op|Pycard|Pwp1|Jun|Il1b|Cd109|Gps2|Zc3h12a|Eng|Cactin|Ptpn1|Trib3|Spry1|Per1|Spry4|Cnksr3|Casp3|Fabp4|Socs4|Mecom|Tlr4|Irak3|Lats1|Bax|Bdkrb2|Dusp16|Xbp1|Cav1|Sirt1|Dusp2|Sams…
GO:0044772	mitotic cell cycle phase transition	0.226766	0.0016527	Dbf4|Usp47|Ranbp2|Psme2b|Syf2|Zfp36l2|Dusp1|Inhba|Plrg1|Anxa1|Ezh2|Itgb1|Slfn1|Chek1|Skp2|Klf4|Ptpn6|Ranbp1|Lmnb1|Tmod3|Cdc14a|Cdc6|Arpp19|Eif4ebp1|Zfp36l1|Pinx1|Cdk2|Ino80|Cdk6|Rpl26|Rps6|Cep192|Dcun1d3|Nasp|Zpr1|Lats1|Ecd|Bach1|Nbn|Mdm2|Anp32b|Cdk4|Rbbp8|Pdpn|Rcc1|Psme2|Anapc4|Zw10|Mtbp|Nek6|Rps27l|Ddx3x|E2f5|Cks1b|Cdkn1a|Ctdp1|Chmp2a|Id2|Hyal1|Cdt1|Zfp655
GO:0051054	positive regulation of DNA metabolic process	0.26	0.0016713	Cdt1|Cct5|Gnl3|Nox4|Clcf1|Parp3|Ptges3|Ercc1|Spidr|Fbxo4|Cct4|Rfc3|Rfc4|Cebpg|Nbn|Ereg|Cct2|Mgmt|Cd40|Myc|Bax|Hsp90aa1|Kitl|Sirt1|Ino80|Cdk2|Cct8|Klf4|Cct7|Parp9|Tgfb1|Stat6|Rtel1|Dna2|Rps3|Pcna|Cct3|Exosc3|Cd28
GO:0006259	DNA metabolic process	0.188557	0.0016713	Tatdn1|Ercc1|Ruvbl2|Shfm1|Parp3|Dnmt3l|Batf|Cdt1|Nox4|Ereg|Piwil4|Rfc3|Rbm17|Ggn|Gtpbp4|Fbxo4|Cct4|Mcm2|Tet3|Polk|Cdk2|Ascc3|Fam111a|Smc5|Piwil2|Xrcc6|Recql4|Nsmce1|Mcm10|Tdrd9|D330045A20Rik|--|Tgfb1|Vcp|Baz1a|Spidr|Rps27l|Clcf1|Cdkn1a|Nfrkb|Parp4|Cct5|Gtf2h1|Sesn2|Fam129b|Zswim7|Bach1|--|Zbtb48|Smg5|Kif22|Sprtn|Pold4|Pinx1|Nasp|Kitl|Cd40|Myc|Zpr1|Usp47|Cd28|Exosc3|Mta2|Ezh2|Actl6a|Anxa1|Parp9|Cc…
GO:2001243	negative regulation of intrinsic apoptotic signaling pathway	0.315789	0.0016713	Nfe2l2|Sirt1|Bdkrb2|Ddx3x|Parl|Xbp1|Ybx3|Hells|Snai1|Cd74|Gpx1|Hif1a|Ackr3|Tpt1|Plaur|Bcl2l12|Usp47|Ptpn1|Pttg1ip|Herpud1|Mcl1|Hsph1|Mdm2|Fignl1
GO:0032897	negative regulation of viral transcription	0.526316	0.0016997	Tardbp|Trim14|Ccl3|Jun|Rest|Ifitm3|Ccl4|Ccl5|Zfp36|Zfp639
GO:0022402	cell cycle process	0.186603	0.0017149	Bnip2|Snx33|Cks1b|Ctdp1|Chmp2a|Upf1|Anapc4|Kif18a|Spc25|Dot1l|Pdpn|Ddx39b|Gata6|Nabp1|Ccdc36|Hfm1|Il1b|Fignl1|Sox9|Cdk4|Cdc20|Bora|Nbn|Spry1|Ahctf1|Mcmbp|Haus6|Cep192|Tbce|Ino80|Pdcd6ip|Rhoc|Tmod3|Cdc6|Slbp|Ptpn6|Rnf4|Lif|Chek1|Slfn1|Rps3|Rtel1|Espl1|Hormad2|Dlg1|Ddx3x|Svil|E2f5|Mtbp|Rassf1|Rbbp8|Rcc1|Sh3glb1|Npm1|Ccdc155|Sbds|Ndc1|Fes|Myh9|Ccnf|Rps6|Aurka|Flna|Ezr|Rpl26|Gpr3|Ckap2|Skp2|Klf4|Naa5…
GO:0045216	cell-cell junction organization	0.258278	0.0017222	Col16a1|Ajuba|Smad7|F2r|Pxn|Zfp703|Lsr|Pkn2|Dlg1|Apod|Ptpn23|Heg1|Whamm|Cldn5|Rhod|Rassf8|Hdac7|Fermt2|Micall2|Acvrl1|Snai1|Rhoc|Cd9|Pdcd6ip|Cxadr|Lims1|Flna|Cav1|Rock1|Myo1c|Rhoa|Ctnna1|Cdh5|Vcl|Actn1|S100a10|Tgfb1|Tnf|Fzd5
GO:0032731	positive regulation of interleukin-1 beta production	0.461538	0.0017535	Ccl3|Ccr7|Aim2|Casp1|Tlr4|Nlrp3|Nod2|Trim16|Casp4|Fzd5|Gsdmd|Pycard
GO:0072539	T-helper 17 cell differentiation	0.526316	0.0017552	Batf|Ly9|Nlrp3|Tgfb1|Slamf6|Smad7|Zbtb7b|Il6|Irf4|Stat3
GO:0000377	RNA splicing, via transesterification reactions with bulged adenosine as nucleophile	0.245989	0.0017718	Ythdc1|Aqr|Rnpc3|--|Ppie|Rbm15|Eif4a3|Plrg1|Ddx41|Bud31|Son|Syf2|Rbm7|Dhx38|Rbm8a|Srsf2|Dhx32|Tra2b|Ddx39b|Ddx39|Srsf1|Magoh|Ptbp3|Cwc15|Mettl16|Prpf40a|Sf3b6|Rbm17|Ddx20|Npm1|Smu1|Lsm5|Gm10146|Sf3b4|Sf3a3|Dazap1|Smn1|Dhx15|--|Prpf3|Jmjd6|Snrpe|Sf3b3|Srsf7|2810403A07Rik|Snrpd1
GO:0000398	mRNA splicing, via spliceosome	0.245989	0.0017718	Smu1|Lsm5|Npm1|Ddx20|Sf3a3|Sf3b4|Gm10146|Magoh|Ptbp3|Srsf1|Ddx39|Ddx39b|Tra2b|Rbm17|Mettl16|Prpf40a|Sf3b6|Cwc15|Srsf7|Snrpe|Sf3b3|Snrpd1|2810403A07Rik|Dazap1|Jmjd6|Prpf3|--|Dhx15|Smn1|Ddx41|Eif4a3|Plrg1|Bud31|Rbm15|Ppie|Rbm7|Syf2|Son|Aqr|Ythdc1|Rnpc3|--|Dhx32|Srsf2|Rbm8a|Dhx38
GO:0043039	tRNA aminoacylation	0.369565	0.0017718	Aars|Nars|Farsb|Eprs|Gars|Vars|Hars|Sars|Yars|Lars|Rars|Cars|--|Tars|Iars|Farsa|Qars
GO:0001886	endothelial cell morphogenesis	0.7	0.0017985	Heg1|Plod3|Pecam1|Id1|Stc1|Col18a1|Clic4
GO:0010501	RNA secondary structure unwinding	0.394737	0.0018035	Ddx39b|Ddx52|Ddx39|Ddx18|Ddx56|Ddx10|Ddx3x|Ddx27|Ddx20|Ddx41|Eif4a3|Hfm1|Ddx21|Ddx49|Ddx50
GO:0001933	negative regulation of protein phosphorylation	0.217791	0.0018066	Efna1|Ppp1r15b|Dusp10|Gadd45b|Dusp1|Bak1|Dcn|Tardbp|Gadd45a|Ezr|Hyal2|Smad6|Parp14|Atf3|Cdc42se1|Spry2|Igfbp3|Npm1|Hsph1|Socs3|Cdkn1a|Dlg1|Trib1|Taf7|Hgf|Errfi1|Rnf149|Tgfb1|Lif|Ptpn2|Slfn1|Ptpn6|Ppp1r15a|Rgs2|Spred1|Bdkrb2|Xbp1|Dusp16|Cav1|Sirt1|Dusp2|Samsn1|Lats1|Bax|Irak3|Mecom|Tlr4|Fabp4|Socs4|Cnksr3|Casp3|Eng|Ptpn1|Cactin|Trib3|Spry1|Per1|Spry4|Il1b|Jun|Cd109|Zc3h12a|Gps2|Pwp1|Fam129a|Fgfr1o…
GO:1901698	response to nitrogen compound	0.201207	0.0018077	Capn2|Sgk1|Npm1|Gpd1|Sdk1|Trim72|C5ar1|Sesn2|Irf3|Rpe65|Tmem173|Nod2|Socs3|Adrm1|Riok3|Jag1|Nfkbia|Ddx58|Ifih1|Stat3|Spidr|Cebpb|Col5a2|Casp4|Pde12|Pdk4|Drd1|Ezh2|Rap1b|Nfkb1|Myd88|Folr2|Ccr7|Col6a1|Myc|Eif6|Slc3a2|Cited1|Irf5|Chrnb1|Kcnj8|Zfp36l1|Ezr|Ddx21|Sh2b2|Chrna1|Ralb|Casp3|Stxbp3|Cry1|Sox9|Cdk4|Zc3h12a|Atf4|Mdm2|Ghr|Il1b|Jun|Per1|Trib3|Ptpn1|Cav2|Ncoa5|Col3a1|Trem2|Pxn|Gabpa|Pcsk9|Zc3h7a|…
GO:1903532	positive regulation of secretion by cell	0.227273	0.0018219	Fcer1g|Cd14|Il17ra|Trh|Fzd5|Casp4|Trim16|Tlr1|Adam9|Tgfb1|Tnf|Lgals9|Clec4e|Aim2|Cd244|Ccr7|Crh|Hfe|Cd274|Il33|Htr2b|Sec24a|Sox11|Nlrp3|Sdc4|Tlr4|Il1rl1|Pdcd6ip|Ezr|Il6|Ccl3|Serp1|Hif1a|Gsdmd|Clec5a|Edn1|Clec4n|Gal|Hyal2|Ptpn23|Il1b|Mmp12|C1qtnf1|Tnfsf11|Pycard|Spp1|Nod2|F2r|Fga|Hcar2|Chmp2a|Clcf1|Ptger4|Sdc1|Arid5a|Snx4|Casp1|Ifih1|Il4ra|Havcr2
GO:0050728	negative regulation of inflammatory response	0.291667	0.0018744	Hgf|Pglyrp1|Rps19|Siglece|Nlrp3|Nod2|Socs3|Ptger4|Zc3h12a|Psmb4|Lgals9|Nfkb1|Psma1|Nt5e|Tnfaip6|Nr1h3|Cdh5|Apod|Ada|Tnfaip8l2|Ets1|Ctla2a|Dusp10|Tnfrsf1b|Il1r2|Zfp36|Ptpn2|Gpx1
GO:0032722	positive regulation of chemokine production	0.36	0.0018766	Il4ra|Il6|Havcr2|Tlr4|Il1rl1|Nod2|Tlr7|Il6ra|Ccl5|Pycard|Eif2ak2|Mcoln2|Il33|Lgals9|Myd88|Il1b|Cd74|Tnf
GO:0060340	positive regulation of type I interferon-mediated signaling pathway	0.7	0.0018772	Fadd|Nlrc5|Irf7|Irf3|Mmp12|Zbp1|Trim6
GO:1901800	positive regulation of proteasomal protein catabolic process	0.304878	0.0019058	Trib3|Psmc2|Mdm2|Rnf19a|Herpud1|Socs4|Bcap31|Zfand2a|Vcp|Rnf125|Rfwd2|Rnf138|Psmc6|Rnf217|Smad7|Gba|Aurka|Arih2|Xbp1|Rnf19b|Psmc4|Il33|Trib1|Ecscr|Psmc1
GO:0050678	regulation of epithelial cell proliferation	0.234513	0.0019058	Yap1|Eng|Lrg1|Sox9|Aldh1a2|Mmp12|Cd109|Jun|Mydgf|Ccl11|Vdr|B4galt1|Sparc|Serpinf1|Ecm1|Nod2|Zfp703|Fgf2|C5ar1|Cav2|Hyal1|Dlg1|Pdcl3|Eaf2|Dusp10|Thbs4|Zfp36|Tnf|Tgfb1|Ppard|Itgb3|Ccl24|Il6|Pold4|Serpinb5|Acvrl1|Cdk6|Runx3|Cxadr|Zfp36l1|Scg2|Tgfa|Sirt1|Cav1|Ccl5|Sfn|Xbp1|Ctsl|Myc|Bax|Htr2b|Sox11|Sav1
GO:0006925	inflammatory cell apoptotic process	0.5625	0.0019132	Nod2|Hcar2|Sirt1|Ccl5|Fas|Tcp1|Il6|Ccr5|Anxa1
GO:0006935	chemotaxis	0.206573	0.0019204	Fes|Stx3|Sema6a|Ccl4|Scg2|Cmtm6|Runx3|Cmklr1|Cxcl2|Ccl24|Itgb3|Il17ra|Epha2|Efna1|Cd74|Anxa1|Csf1|Ano6|Ccr2|Lgals9|Angpt2|Cyr61|Ccr7|Hbegf|Tnfsf14|C5ar1|Adam8|Itga9|Trem3|Nod2|Fgf2|Plgrkt|Tnfrsf26|Wnt3|Cxcl16|--|Trem1|Ccl11|Vasp|Gpsm3|Dock2|Ccl25|Swap70|Tnfsf11|Sbds|Bdnf|Cxcl1|Egr2|Ccl12|Ryk|Gpr183|Cxcl3|Prok2|Ccl5|Cxadr|Rps19|Ccl3|Rac2|Sema3f|Vav1|Fcer1g|Pde4b|Ptpn2|Ccl6|Tgfb1|Thbs4|Ecscr|Spp1|P…
GO:0042226	interleukin-6 biosynthetic process	0.5625	0.0019204	Tlr4|Il1b|Il19|Ereg|Cebpb|Tlr6|Traf6|Inpp5d|Tlr1
GO:0043549	regulation of kinase activity	0.194444	0.0019321	Ptpn6|Fzd5|Jtb|Ccnl1|Ptpn2|Adam9|Tgfb1|Tnf|Tlr1|Spred1|Slc11a1|Rgs2|Rps3|Ranbp2|Chil1|Lats1|Prok2|Dusp2|Trf|Map3k8|Ccl5|Tgfa|Sirt1|Cav1|Dusp16|Sfn|Tlr4|Ccnl2|Irak3|Rac2|Irgm2|Ripk3|Psrc1|Ralb|Pik3r6|Casp3|Edn1|Gtpbp4|Socs4|Fabp4|Il1b|Spry4|Spry1|Nbn|Nckap1l|Ptpn1|Ereg|Trib3|Fgfr1op|Pycard|Nox4|Cks1b|Pxn|Mdfic|Il6ra|Iqgap1|Gba|Wwtr1|Socs1|Tgfbr2|Klf4|Itgb3|Gadd45b|Prkar2a|Dusp10|Cd74|Ripk1|Map2k3|…
GO:0036003	positive regulation of transcription from RNA polymerase II promoter in response to stress	0.5625	0.0019574	Nfe2l2|Rbpj|Sesn2|Cebpb|Hif1a|Ddit3|Atf3|Klf2|Atf4
GO:0040008	regulation of growth	0.20122	0.0019574	Ogfr|Adam15|Osgin1|Tnf|Tgfb1|Eaf2|Ppard|Kctd11|Ostn|Acvrl1|Psrc1|Sema3f|Cxadr|Ino80|Igfbp1|Bbc3|Tshr|Sfn|Dcun1d3|Nedd9|Sirt1|Sav1|Ybx3|Lats1|Ryk|Cd36|Mt1|Mmp14|Ghr|Dnm2|Cdk4|Tnfrsf12a|Edn1|Mfsd7b|Osgin2|Socs4|Vil1|Sqstm1|Sema3g|Sgpl1|Hif1a|Gata6|Tgfbr2|Fn1|Igfbp7|Socs1|Exosc9|Sertad1|Hyal1|Mt2|G6pdx|Plaa|Fgfr1op|Usp47|Cyr61|Mtm1|Sphk1|Inhba|Csf1|Myd88|Actl6a|Exosc2|Cdkn2aip|Plac8|Ezr|Stc2|Ifrd1|H…
GO:0002827	positive regulation of T-helper 1 type immune response	0.5625	0.001958	H2-Ab1|Ccr7|Irf1|Anxa1|Slc11a1|Ccr2|Hlx|Arid5a|Il12rb1
GO:0051403	stress-activated MAPK cascade	0.248555	0.0019623	Lmnb1|Mecom|Tlr4|Ltbr|Ezr|Zfp36l1|Gadd45a|Cops5|Trf|Serpinf2|Zak|Ctgf|Tnfrsf11a|Ccr7|Mapkapk2|Myd88|Rps3|Dusp10|Ripk1|Zfp36|Tnf|Fzd5|Gadd45b|Hgf|Mdfic|Nod2|Pycard|Trib1|Eif2ak2|Dlg1|Ncf1|Per1|Cdc42se1|Ptpn1|Tnfsf11|Hsph1|Gps2|Zc3h12a|Il1b|Edn1|Fas|Prdx1|Eda2r
GO:0000466	maturation of 5.8S rRNA from tricistronic rRNA transcript (SSU-rRNA, 5.8S rRNA, LSU-rRNA)	0.5625	0.0019624	Fcf1|Pes1|Exosc2|Ftsj3|Exosc9|Rps21|Exosc8|Rpsa|Exosc3
GO:0000375	RNA splicing, via transesterification reactions	0.244681	0.001975	Ptbp3|Magoh|Ddx39b|Tra2b|Srsf1|Ddx39|Rbm17|Cwc15|Prpf40a|Sf3b6|Mettl16|Ddx20|Npm1|Smu1|Lsm5|Sf3b4|Sf3a3|Gm10146|Dazap1|--|Jmjd6|Prpf3|Dhx15|Smn1|Snrpe|Sf3b3|Srsf7|Snrpd1|2810403A07Rik|Aqr|Ythdc1|--|Rnpc3|Rbm15|Plrg1|Eif4a3|Bud31|Ddx41|Ppie|Rbm7|Son|Syf2|Dhx38|Rbm8a|Dhx32|Srsf2
GO:0019083	viral transcription	0.411765	0.001975	Ccl4|Ctdp1|Rrp1b|Ccl5|Mdfic|Rest|Ifitm3|Zfp36|Zfp639|Trim14|Tardbp|Ccl3|Sp1|Jun
GO:0031098	stress-activated protein kinase signaling cascade	0.24	0.0020002	Fzd5|Gadd45b|Tnf|Zfp36|Dusp10|Map2k3|Ripk1|Myd88|Rps3|Mapkapk2|Ccr7|Tnfrsf11a|Zak|Ctgf|Map3k14|Trf|Map3k8|Serpinf2|Ltbr|Ezr|Zfp36l1|Cops5|Gadd45a|Tlr4|Mecom|Lmnb1|Eda2r|Prdx1|Edn1|Fas|Il1b|Hsph1|Zc3h12a|Gps2|Cdc42se1|Ptpn1|Tnfsf11|Per1|Dlg1|Eif2ak2|Ncf1|Pycard|Trib1|Nod2|Mdfic|Nek6|Errfi1|Hgf
GO:0046903	secretion	0.187579	0.0020034	Lat2|Ada|Cd244|Aim2|Fzd5|Adam9|Tnf|Lif|Trim16|Anxa3|Pdcd6ip|Ccl3|Il33|Sox11|Cd274|Corin|Bdkrb2|Xbp1|Ccl5|Nlrp3|Il1b|Rsad2|Hif1a|Clec4n|Casp1|Syngr2|Vamp3|Il1rn|Havcr2|Fn1|Socs1|Ccr1|Vmp1|Spp1|Pycard|Ptger4|Chmp2a|Fbln5|Lgals9|Ccr2|Crh|Inhba|Tnfrsf11a|Slc16a1|Clec4e|Hck|Vamp5|Stc1|Ezr|Plek|Rhbdf2|Il6|Htr2b|Mcoln2|Sec24a|Fes|Hfe|Scfd1|Sdc4|Ptpn23|Trim72|Tnfsf11|Midn|Nr1h3|Clec5a|Abcb4|Il11|Trem1|P3…
GO:0034340	response to type I interferon	0.433333	0.0020425	Irf3|Zbp1|Isg15|Ifitm3|Nlrc5|Fadd|Ptpn2|Irf7|Shmt2|Trim6|Myd88|Mmp12|Cactin
GO:0006260	DNA replication	0.223443	0.0020546	Upf1|Exosc10|Ptges3|Baz1a|Helb|Parp3|Parp4|Cdt1|Cct5|Dnajc2|--|Cct2|Ereg|Smg5|--|Rfc3|Orc2|Gins1|Rfc4|Gtpbp4|Mcm2|Fbxo4|Cct4|Rbms1|Cdc6|Chaf1b|Cct8|Mcm7|Pold4|Ino80|Kin|Polk|Pinx1|Cdk2|Kitl|Hsp90aa1|Nasp|Fam111a|Myc|Polh|Zpr1|Mcmbp|Tnfaip1|Pcna|Cct3|Dbf4|Mcm10|Ssbp1|Rtel1|Mcm3|Dna2|Cct7|--|Grwd1|Mcm4|Rpain|Tgfb1|Klf4|Mcm5|Sde2|Slbp
GO:0006979	response to oxidative stress	0.226415	0.0020776	Hif1a|Prdx1|Hyal2|Gclm|Gpx1|Melk|Mcl1|Zc3h12a|Atf4|Hsph1|P4hb|Jun|Rwdd1|Slc25a24|Apod|Txn1|G6pdx|Sesn2|Pawr|Ncf1|Hyal1|Nfe2l2|Diablo|Pla2r1|Msrb3|Nos3|Lpo|Hmox1|Nup93|Ercc1|Gpx3|Cln8|Cyp1b1|Kdm6b|Rack1|Ppp1r15b|Gch1|Adam9|Tnf|Fos|Ezh2|Fbln5|Rps3|Rad52|Gpx8|Sepn1|Ccr7|Txnl1|Rela|Cd36|Trp53inp1|Sirt1|Xbp1|Tlr4|Acox2|Stc2|Rcan1|Lonp1|Il6|Mgst1
GO:0006907	pinocytosis	0.615385	0.0020776	Mapkapk3|Dock2|Mapkapk2|Snx33|Snx5|Prom2|Cav1|Pycard
GO:0048661	positive regulation of smooth muscle cell proliferation	0.478261	0.0020819	Ereg|Il6|Hbegf|Hmox1|Tnf|Edn1|Serpinf2|Ccl5|Id2|Calcrl|Il6ra
GO:0007179	transforming growth factor beta receptor signaling pathway	0.270492	0.002088	Fermt2|Acvrl1|Cav1|Sirt1|Acvr1|Xbp1|Arap1|Cited1|Snx6|Zyx|Hspa5|Cdh5|Gcnt2|Fos|Gdnf|Tgfb1|Adam9|Smad7|Smad5|Tgfbr2|Amhr2|Cav2|Zfp703|Pxn|Jun|Cd109|Wfikkn1|Cldn5|Smad1|Lrg1|Eng|Ltbp1|Smad6
GO:0050673	epithelial cell proliferation	0.223827	0.0020894	Sirt1|Tgfa|Cav1|Scg2|Ccl5|Xbp1|Sfn|Myc|Bax|Ctsl|Sav1|Sox11|Htr2b|Il6|Acvrl1|Serpinb5|Pold4|Runx3|Cdk6|Cxadr|Zfp36l1|Dusp10|Thbs4|Eaf2|Loxl2|Tgfb1|Stat6|Tnf|Zfp36|Cebpb|Epha2|Ccl24|Ppard|Itgb3|Prkx|Pdcl3|Fgf2|Nod2|Zfp703|Id2|C5ar1|Hyal1|Dlg1|Cav2|Sparc|Serpinf1|Ecm1|Ccl11|Mydgf|B4galt1|Vdr|Yap1|Igfbp3|Tnfsf11|Ereg|Lrg1|Eng|Sox9|Jun|Cd109|Aldh1a2|Mmp12
GO:0048771	tissue remodeling	0.262774	0.0021022	B4galt1|Cd24a|Vdr|Hif1a|Erg|Mdm2|Tnfsf11|Inpp5d|Nox4|Adam8|Spp1|Nos3|F2r|Jag1|Gpnmb|Itgb3|Epha2|Lif|Pdk4|Tgfb1|Thbs4|Anxa1|Bak1|Ccr2|Angpt2|Bax|Traf6|Rbpj|Flt4|Trf|Flna|Cav1|Cela1|Acvrl1|Il6|Fcgr4
GO:1902893	regulation of pri-miRNA transcription from RNA polymerase II promoter	0.478261	0.0021467	Spi1|Stat3|Smad1|Jun|Sox9|Smad6|Tgfb1|Gnl3|Ppard|Rela|Hif1a
GO:0031668	cellular response to extracellular stimulus	0.220339	0.0021655	Rrp8|Postn|Lgals8|Ctsd|Vcp|Sec22b|Fzd5|Fos|Irgm1|Nsfl1c|Irgm2|Angptl4|Ctsk|Trp53inp1|Xbp1|Parl|Sirt1|Zc3h12a|Atf4|Stbd1|Scd4|Ralb|Vdr|Hif1a|Sqstm1|Bmt2|Slc17a9|Gba|Hmox1|Tcirg1|Lars|Itga6|Asgr1|Wdr75|Pcsk9|Nfe2l2|Actl6a|Dcn|Hspa5|Mtm1|Folr2|Usp36|Pdk4|Tspo|Gnai3|Trim24|Ctsl|Scfd1|Eif2s1|Atg4a|Sh3glb1|Asns|Atf3|Fosl1|Dap|Gsdmd|Fas|Ucn2|Lamp2|Ppan|Nuak2|Eif2ak2|Sesn2|Cdkn1a|Nod2
GO:0032945	negative regulation of mononuclear cell proliferation	0.328125	0.0021768	Cd24a|Ptpn6|Cebpb|Casp3|Slfn1|Tgfb1|Lgals9|Rc3h1|Lrrc32|Btk|Dlg1|Cd274|Pawr|Sox11|Inpp5d|H2-M3|Sdc4|Vsig4|Tarm1|Arg1|Havcr2
GO:0050672	negative regulation of lymphocyte proliferation	0.328125	0.0021768	Lgals9|Rc3h1|Lrrc32|Casp3|Cebpb|Cd24a|Ptpn6|Tgfb1|Slfn1|Vsig4|Havcr2|Arg1|Tarm1|Sox11|Inpp5d|Pawr|H2-M3|Dlg1|Cd274|Btk|Sdc4
GO:0032940	secretion by cell	0.190962	0.002193	Snap23|Fam129b|F2r|Clcf1|Snx4|Pim3|Serp1|Gsdmd|Hyal2|Gal|Mmp12|Bdnf|Cd40|Rbpj|Syt6|Rnf19b|Stx3|Npvf|Milr1|Il17ra|Cd14|Casp4|Pomc|Lcp2|Vpreb3|Abca1|Rap1b|Anxa1|Srgn|Ccr7|Lrrc32|Hcar2|Sdc1|Arid5a|Tlr2|Il4ra|Exoc5|Pla2g3|B4galt1|Itgav|Ralb|Stxbp3|Slc17a9|Edn1|Cry1|Zc3h12a|C1qtnf1|Traf6|Tlr6|Cd36|Myo1g|Rest|Tlr4|Il1rl1|Sncg|Cops5|Rhbdf1|Rac2|Fcer1g|Trh|Ppard|Il1r2|Tgfb1|Tlr1|Chil1|Nod2|Fga|Trem3|P3h1…
GO:0002312	B cell activation involved in immune response	0.328125	0.002203	Bcl3|Tlr4|Ercc1|Cd40|Batf|Gpr183|Xbp1|Mfng|Clcf1|Cd180|Swap70|Ada|Exosc3|Lgals1|Cd28|Lgals8|Nbn|Hspd1|Tgfb1|Stat6|Cdh17
GO:2001238	positive regulation of extrinsic apoptotic signaling pathway	0.352941	0.0022094	Bcl10|Casp8|Hyal2|Fas|Ripk1|Faf1|Tnfrsf12a|Atf3|Inhba|Pdia3|Ctnna1|Pycard|Bax|Fadd|Cav1|Ltbr|Runx3|Pidd1
GO:0010574	regulation of vascular endothelial growth factor production	0.478261	0.0022346	Ccr2|Atf4|Il1b|Sars|C3|Il6|Ccl2|Hif1a|C5ar1|Cyp1b1|C3ar1
GO:0030100	regulation of endocytosis	0.253165	0.0022861	Snx33|Pcsk9|Ldlrap1|Nod2|Pycard|Cd63|Ldlr|Fcgr1|Cd151|Lyar|Itgav|Cnn2|Ccl2|Nckap1l|Il1b|Dock2|Ptx3|B2m|Trf|Prom2|Cav1|Cd300lf|Cd36|Sfrp4|Siglece|Hfe|Rock1|Gm44805|Cyba|Tnf|Hck|Bmp2k|Fcer1g|Cd14|Ccr7|Rab20|C3|Picalm|Ano6|Slc11a1
GO:0031294	lymphocyte costimulation	0.478261	0.0023016	Cav1|Cd24a|Tnfrsf13c|Cd274|Tnfsf14|Ephb4|Lgals8|Ccr7|Cd80|Lgals1|Cd28
GO:0043038	amino acid activation	0.361702	0.0023098	--|Rars|Cars|Tars|Iars|Farsa|Qars|Eprs|Gars|Aars|Nars|Farsb|Vars|Hars|Sars|Yars|Lars
GO:1903050	regulation of proteolysis involved in cellular protein catabolic process	0.239796	0.0024074	Rnf217|Ubxn1|Anapc4|Zw10|Gba|Smad7|Nek6|Psmc4|Trib1|Ecscr|Psmc1|Cdt1|Trib3|Mdm2|Psmd14|Socs4|Tlk2|Bcap31|Rpl5|Zfand2a|Rfwd2|Rnf125|Psme2|Cdc6|Rhbdf1|Rpl11|Senp1|Arih2|Aurka|Xbp1|Rnf19b|Cep192|Il33|Lats1|Hfe|Mtm1|Pdcl3|Psmc2|Dusp1|Psme2b|Rnf19a|Herpud1|Rps7|Efna1|Vcp|Rnf138|Psmc6
GO:0030212	hyaluronan metabolic process	0.5	0.0024326	Fgf2|Tgfb1|Hyal2|Has1|Itih2|Has2|Hyal1|Tmem2|Il1b|Nfkb1
GO:1903902	positive regulation of viral life cycle	0.333333	0.0024583	Pde12|Rrp1b|Cd74|Pabpc1|P4hb|Jun|Sp1|Ppie|Chmp4c|Lgals1|Trim21|Stom|Cav2|Trim30a|Zfp639|Pkn2|Ddx3x|Ctdp1|Chmp2a|Mdfic
GO:0070228	regulation of lymphocyte apoptotic process	0.361702	0.0024592	Fas|Efna1|Cd74|Cd24a|Casp8|Hif1a|Gimap8|Ada|Tsc22d4|Fadd|Ccl5|Myc|Adam8|Bax|Nfkbid|Ripk3|Bbc3
GO:0043487	regulation of RNA stability	0.323077	0.0025379	Tbrg4|Vim|Zfp36|Tnfrsf1b|Pde12|Gdnf|Apobec1|Mettl16|Ybx1|Smg5|Myd88|Zc3h12a|Slc11a1|Mapkapk2|Rc3h1|Zfp36l2|Pabpc4|Samd4|Zfp36l1|Upf1|Tardbp
GO:0032872	regulation of stress-activated MAPK cascade	0.253247	0.0025389	Il1b|Hsph1|Zc3h12a|Gps2|Cdc42se1|Tnfsf11|Ptpn1|Per1|Eda2r|Prdx1|Edn1|Fas|Hgf|Eif2ak2|Dlg1|Ncf1|Pycard|Nod2|Mdfic|Myd88|Rps3|Ccr7|Tnfrsf11a|Fzd5|Gadd45b|Tnf|Dusp10|Ripk1|Ltbr|Ezr|Gadd45a|Cops5|Mecom|Tlr4|Lmnb1|Zak|Ctgf|Trf|Serpinf2
GO:0070302	regulation of stress-activated protein kinase signaling cascade	0.253247	0.0025389	Cdc42se1|Tnfsf11|Ptpn1|Per1|Il1b|Hsph1|Gps2|Zc3h12a|Edn1|Fas|Eda2r|Prdx1|Hgf|Mdfic|Nod2|Dlg1|Eif2ak2|Ncf1|Pycard|Ccr7|Tnfrsf11a|Myd88|Rps3|Tnf|Dusp10|Ripk1|Fzd5|Gadd45b|Lmnb1|Ezr|Ltbr|Cops5|Gadd45a|Mecom|Tlr4|Trf|Serpinf2|Zak|Ctgf
GO:0042990	regulation of transcription factor import into nucleus	0.323077	0.0025711	Bag3|Prdx1|Trip6|Tnf|1810011O10Rik|Hcls1|Il1b|Litaf|Faf1|Zc3h12a|Sphk1|Tnfsf14|Cd36|Xbp1|Csf3|Nlrp3|Tmem173|Tlr7|Flna|Nfkbia|Tlr4
GO:0007229	integrin-mediated signaling pathway	0.303797	0.0026097	Fermt2|Vav1|Itgb2|Timp1|Plek|Phactr4|Cd63|Ctgf|Ctnna1|Itga2b|Pxn|Flna|Itga9|Adam15|Itga1|Tyrobp|Zyx|Fermt3|Tln1|Fcer1g|Itgb3|Itga5|Itgb1|Cdh17
GO:0043921	modulation by host of viral transcription	0.5	0.0026814	Zfp639|Ccl5|Ctdp1|Rrp1b|Ccl4|Rest|Jun|Sp1|Ccl3|Tardbp
GO:0052312	modulation of transcription in other organism involved in symbiotic interaction	0.5	0.0026814	Zfp639|Ctdp1|Rrp1b|Ccl5|Ccl4|Rest|Sp1|Jun|Tardbp|Ccl3
GO:0052472	modulation by host of symbiont transcription	0.5	0.0026814	Ccl3|Tardbp|Jun|Sp1|Rest|Ctdp1|Ccl4|Rrp1b|Ccl5|Zfp639
GO:0032651	regulation of interleukin-1 beta production	0.372093	0.0026814	Ccl3|Casp1|S1pr3|Tlr4|F2r|Nod2|Nlrp3|Pycard|Ccr7|Sphk1|Aim2|Zc3h12a|Trim16|Casp4|Gsdmd|Fzd5
GO:0030278	regulation of ossification	0.25	0.0027236	Hif1a|Hdac7|Ifitm1|Chsy1|Smad6|Sox9|Fam101a|Egr2|Smad1|Ccr1|Ddr2|Id2|Il6st|Fgf2|Ptger4|Ecm1|Jag1|Id1|P3h1|Smad5|Cebpb|Ostn|Bmp2k|Tnf|Tgfb1|Id3|Ano6|Csf1|Calca|Srgn|Cyr61|Tnn|Rbpj|Cebpa|Sox11|Isg15|Cited1|Clic1|Cdk6|Mgp
GO:0042345	regulation of NF-kappaB import into nucleus	0.4	0.0027236	Litaf|Il1b|Faf1|Nfkbia|Zc3h12a|Tlr4|Sphk1|Tnfsf14|Trip6|Prdx1|Tnf|1810011O10Rik|Tlr7|Nlrp3
GO:0042348	NF-kappaB import into nucleus	0.4	0.0027236	Tlr4|Zc3h12a|Faf1|Il1b|Litaf|Nfkbia|Sphk1|Prdx1|Trip6|Tnfsf14|Nlrp3|Tlr7|1810011O10Rik|Tnf
GO:2000379	positive regulation of reactive oxygen species metabolic process	0.339286	0.0028155	Klf4|Tnf|Tgfb1|Ptx3|Zc3h12a|Il1b|Cxcl1|Cd36|H2-M3|Cdkn1a|Hsp90aa1|Nfe2l2|Tlr4|Klf2|Cyba|Gadd45a|Tgfbr2|Tspo|Ripk3
GO:0048146	positive regulation of fibroblast proliferation	0.4	0.0028207	Ddr2|Itgb3|Myc|Tgfb1|Fosl2|Tgif1|Cd74|Cdkn1a|Jun|Cdk6|Cdk4|Sphk1|Fn1|Ereg
GO:0010563	negative regulation of phosphorus metabolic process	0.201735	0.0028229	Gba|Smad7|Wwtr1|Ppp1r14b|Socs1|Fam129a|Pycard|Fgfr1op|Iqgap1|Pwp1|Il1b|Cd109|Jun|Gps2|Zc3h12a|Ptpn1|Cactin|Trib3|Eng|Per1|Spry4|Spry1|Nckap1l|Casp3|Cnksr3|Edn1|Fabp4|Socs4|Rrp1b|Mecom|Tlr4|Irak3|Arpp19|Lats1|Bax|Xbp1|Dusp16|Bdkrb2|Mphosph10|Samsn1|Dusp2|Cep192|Cav1|Sirt1|Rgs2|Spred1|Rhoh|Ppp1r15a|Ptpn6|Lif|Ptpn2|Tgfb1|Rnf149|Tnf|Slfn1|Errfi1|Hgf|Ajuba|Stat3|Phactr4|Taf7|Ubn1|Dlg1|Trib1|Socs3|Cdkn…
GO:0045936	negative regulation of phosphate metabolic process	0.201735	0.0028229	Dusp10|Ppp1r15b|Efna1|Pde12|Gadd45b|Dusp1|Dcn|Bak1|Rock1|Rhoa|Tardbp|Tspo|Plek|Ezr|Gadd45a|Nifk|Smad6|Hyal2|Parp14|Midn|Igfbp3|Cdc42se1|Swap70|Spry2|Atf3|Hsph1|Npm1|Cdkn1a|Socs3|Trib1|Dlg1|Ubn1|Taf7|Stat3|Phactr4|Errfi1|Hgf|Ajuba|Slfn1|Lif|Ptpn2|Rnf149|Tgfb1|Tnf|Ptpn6|Ppp1r15a|Rhoh|Spred1|Rgs2|Samsn1|Dusp2|Cep192|Cav1|Sirt1|Dusp16|Xbp1|Bdkrb2|Mphosph10|Bax|Lats1|Irak3|Arpp19|Tlr4|Mecom|Rrp1b|Edn1…
GO:0042993	positive regulation of transcription factor import into nucleus	0.4	0.0028509	1810011O10Rik|Csf3|Hcls1|Flna|Tlr7|Tmem173|Tnf|Xbp1|Trip6|Bag3|Tnfsf14|Sphk1|Tlr4|Il1b
GO:0002440	production of molecular mediator of immune response	0.237624	0.0029177	Klk7|Smad7|Ercc1|Il4ra|Batf|Bst2|Dlg1|Btk|Nod2|Il21|Clcf1|Trem3|Arid5a|Rsad2|B2m|Nbn|H2-Ab1|Swap70|Trem1|Hspd1|Fas|Tlr4|Il18rap|Il6|Irak3|Arg1|Traf6|Cd40|Cd36|Hfe|Il33|Nlrp3|Sirt1|Xbp1|Dnajb9|Spon2|Vpreb3|Slc11a1|Cd244|Exosc3|Cd28|Fcer1g|Fzd5|Cd74|Hpx|Tnf|Tgfb1|Stat6
GO:0051817	modification of morphology or physiology of other organism involved in symbiotic interaction	0.303797	0.0029329	Zc3h12a|Sp1|Ptx3|Jun|Stom|Cxcl1|Trem1|Anxa2|Rrp1b|Tgfb1|Hyal2|Arg1|Cxcl5|Tardbp|Ccl3|Pf4|Zfp639|Cav2|Ncf1|Ctdp1|Ccl4|Ccl5|Rest|Trem3
GO:0002532	production of molecular mediator involved in inflammatory response	0.346154	0.0029329	Dusp10|Il1r2|Fcer1g|Il17ra|--|Per1|Apod|Alox5ap|Zc3h12a|Myd88|Gpsm3|Nod2|Snap23|Tarm1|Il4ra|Snx4|Rps19|Tlr4
GO:0043535	regulation of blood vessel endothelial cell migration	0.346154	0.0029334	Tgfb1|Efna1|Hif1a|Epha2|Klf4|Hdac7|Prcp|Angpt2|Sp1|Spred1|Anxa1|Sirt1|Fgf2|Nos3|Cd40|Amotl1|Mmrn2|Acvrl1
GO:1904589	regulation of protein import	0.261194	0.0029712	Xbp1|Csf3|Sirt1|Flna|Tlr7|Nlrp3|Zpr1|Cd36|Tlr4|Tgfb1|Tnf|Sphk1|Faf1|Litaf|Pdcd5|Mdfic|F2r|Tmem173|Cdkn1a|Tnfsf14|Parp10|Wwtr1|Nfkbia|Nup93|Hyal2|1810011O10Rik|Hcls1|Bag3|Trip6|Prdx1|Apod|Emd|Txn1|Il1b|Zc3h12a
GO:0051649	establishment of localization in cell	0.167778	0.0029939	Shfm1|Sec61a1|Wwtr1|Tlr2|Pla2g3|Yif1a|Exoc5|Parp10|--|Mdfic|Arid5a|Zc3h12a|Myo19|Chmp4c|Stbd1|Rps15|Trip6|B4galt1|Prdx1|Ralb|Bcap31|Hcls1|Edn1|Cry1|Slc35f6|Bbc3|Cops5|Cyba|Sncg|Rac2|Rhbdd1|Traf6|Tlr6|Cd36|Myo1g|Cav1|Sfn|Tbc1d15|Herpud1|Nploc4|Chil1|Sdad1|Vcp|Trh|Tlr1|Tgfb1|Ddit3|Ipo7|Fam129b|Ncf1|F2r|Lcn2|Sec13|Pmm2|Bdnf|Serp1|Gsdmd|Kif22|Gal|Slc25a30|Milr1|Ranbp1|Rbpj|Cd40|Sarnp|Abce1|Zpr1|Csf3|…
GO:0042221	response to chemical	0.159989	0.0030926	Relt|Slc3a2|Ncl|Hfe|Mcm7|Il6|Cmtm6|Kcnj8|Dusp10|Pde1c|Has2|Psmc6|Folr2|Angpt2|Mat2a|Smarca5|Ier2|Ifitm2|Drd1|Mapkapk2|Dcn|Ddx3x|Nod2|Wnt3|Eed|Ifih1|Plgrkt|Id1|Zfand2a|Abcb4|Cd80|Swap70|Nr1h3|Dock2|Xaf1|Ccl5|Nlrp3|Sik1|Cd44|Rps16|Cd274|Ybx3|Rela|Plscr2|Ryk|Tnf|Rasa4|Srrt|Sepn1|Rad52|Serpina3m|Litaf|Ptger4|Ncoa5|Olfr920|Amhr2|Gbp2|Upf1|Lpo|Shmt2|Chac1|Fosb|Ifitm3|Atp8b1|Chrna1|Arid5b|Nckap1l|Cd109|…
GO:0045732	positive regulation of protein catabolic process	0.246988	0.0031369	Ezr|Edem1|Rhbdd1|Il33|Trim30a|Rnf19b|Aurka|Arih2|Xbp1|Rnf19a|Herpud1|Psmc2|Psmc6|Sec22b|Vcp|Rnf138|Tnf|Tiparp|Adam9|Smad7|Gba|Rnf217|Trib1|Ecscr|Psmc1|Adam8|Psmc4|Pcsk9|Snx33|Pttg1ip|Sox9|Msn|Mdm2|Il1b|Trib3|Rnf125|Rfwd2|Bcap31|Zfand2a|Tnfrsf1b|Socs4
GO:0040013	negative regulation of locomotion	0.235294	0.0031436	Klf4|Cyp1b1|Arhgdib|Ptpn2|Tgfb1|Dusp10|Stc1|Ifitm2|Dcn|Adam15|Spred1|Ada|Angpt2|Ctnna1|Ccl12|Trp53inp1|Il33|Trim25|Adamts9|Ryk|Has1|Arrdc3|Was|Acvrl1|Sema3f|Cnn2|Ifitm1|Gtpbp4|Hyal2|Ifitm3|Dpysl3|Ptx3|Ptpn23|Ccl25|Eng|Apod|Igfbp3|Col3a1|Trib1|Bst2|Fgf2|Srgap1|Rras|Timp1|Clic4|Stat3|Mmrn2|Wnt3
GO:0032490	detection of molecule of bacterial origin	0.75	0.0031596	Nod2|Trem2|Tlr1|Ly96|Tlr6|Tlr4
GO:1903311	regulation of mRNA metabolic process	0.272727	0.0031888	--|Papola|Zc3hav1|Mettl16|Leo1|Zfp36|Tra2b|Ythdc1|Magoh|Ptbp3|Son|Zfp36l2|Rc3h1|Sf3b4|Rbm7|Zc3h12a|Btg2|Npm1|Smu1|Sltm|Pabpc1|Eif4a3|Jmjd6|Rbm8a|Dazap1|Upf1|Secisbp2|Srsf2|Zfp36l1|Srsf7
GO:0030199	collagen fibril organization	0.375	0.0032554	Serpinh1|Col2a1|Col11a1|Lox|P3h1|Serpinf2|Loxl2|Cyp1b1|Anxa2|Plod3|Col3a1|Acan|Col5a2|Ddr2|Lum
GO:1902106	negative regulation of leukocyte differentiation	0.3	0.0032554	Pglyrp1|Cdk6|Hlx|Zbtb7b|Smad7|Il4ra|Irf1|Ccl3|Nfkbid|Myc|Trib1|Inpp5d|H2-M3|Mafb|Tjp2|Id2|C1qc|Anxa1|Rc3h1|Fstl3|Tmem176b|Cd74|Ptpn2|Tmem176a
GO:1904627	response to phorbol 13-acetate 12-myristate	0.75	0.0032842	Zfp36l2|Zfp36l1|Fibin|Cdk6|Zc3h12a|Cdk4
GO:1902895	positive regulation of pri-miRNA transcription from RNA polymerase II promoter	0.529412	0.0033041	Tgfb1|Smad6|Rela|Hif1a|Gnl3|Smad1|Stat3|Spi1|Jun
GO:0035455	response to interferon-alpha	0.529412	0.0033041	Ifitm2|Plscr1|Pde12|Ifitm3|Ifit1|Eif2ak2|Ifitm1|Myc|Bst2
GO:0032846	positive regulation of homeostatic process	0.255172	0.0033041	Hif1a|Cct4|Fbxo4|Cd24a|Edn1|Il1b|Nckap1l|Nbn|Tnfsf11|Cct2|Cct5|Adam8|Spp1|Inpp5d|Gnl3|Id2|F2r|Hcar2|Ercc1|Stat3|Itgb3|Cct7|Tnf|Drd1|Rtel1|Anxa1|Bak1|Cct3|Inhba|Tnfrsf11a|Bax|Sec24a|Cav1|Isg15|Trf|Cct8|Fcgr4
GO:0001938	positive regulation of endothelial cell proliferation	0.363636	0.0033136	Mydgf|Thbs4|Ccl11|Itgb3|Ccl24|Pdcl3|Lrg1|Jun|Sirt1|Scg2|Fgf2|Htr2b|Cav2|Pold4|Acvrl1|Ecm1
GO:0048245	eosinophil chemotaxis	0.75	0.0033248	Ccl24|Ccl3|Scg2|Ccl5|Ccl2|Ccl11
GO:0002363	alpha-beta T cell lineage commitment	0.529412	0.0033291	Stat3|Irf4|Il6|Slamf6|Stat6|Tgfb1|Ly9|Rhoa|Batf
GO:2000341	regulation of chemokine (C-X-C motif) ligand 2 production	0.75	0.0033291	Cd74|Ccl5|Tnf|Klf4|Mcoln2|Myd88
GO:0070664	negative regulation of leukocyte proliferation	0.318182	0.0033563	Rc3h1|Lrrc32|Lgals9|Tgfb1|Slfn1|Casp3|Cd24a|Ptpn6|Cebpb|Havcr2|Tarm1|Arg1|Vsig4|Sdc4|Btk|Cd274|Dlg1|H2-M3|Pawr|Sox11|Inpp5d
GO:0030330	DNA damage response, signal transduction by p53 class mediator	0.354167	0.0033931	Cdkn1a|Pla2r1|Sirt1|Sesn2|Batf|Eef1e1|Pmaip1|Snai1|Rps27l|Rpl26|Bcl3|Cd74|Dyrk3|Spred1|Pttg1ip|Npm1|Mdm2
GO:0061077	chaperone-mediated protein folding	0.354167	0.0034899	Dnajb1|Ptges3|Cct8|Fkbp11|Cct5|Hsph1|Pdcd5|Cct2|Fkbp10|Cct3|Hspe1|Unc45a|Cct4|Hspd1|Ero1l|Cct7|Cd74
GO:0060338	regulation of type I interferon-mediated signaling pathway	0.529412	0.0034942	Ptpn2|Fadd|Nlrc5|Irf7|Irf3|Zbp1|Cactin|Trim6|Mmp12
GO:0000278	mitotic cell cycle	0.192691	0.0035002	Rps27l|Nek6|Mtbp|Pim3|Pkn2|Dlg1|Snx18|Cdkn1a|Ddx3x|E2f5|Anp32b|Asns|Bach1|Spry2|Sbds|Rcc1|Psme2|Rbbp8|Kif22|Nle1|Rpl26|Pinx1|Zfp36l1|Ranbp1|Lmnb1|Cdc14a|Zak|Zpr1|Flna|Nasp|Rps6|Gem|Map3k14|Aurka|Ezh2|Anxa1|Plrg1|Dna2|Psme2b|Syf2|Pcna|Zfp36l2|Son|Dusp1|Inhba|Dbf4|Sphk1|Usp47|Klf4|Ckap2|Skp2|Usp16|Naa50|Itgb1|Map2k3|Aatf|Parp3|Zw10|Anapc4|Cdt1|Zfp655|Hyal1|Cks1b|Chmp2a|Ctdp1|Id2|Mitd1|Snx33|Iqgap1|…
GO:0006810	transport	0.158653	0.0035291	Rbm8a|Xbp1|Hsp90aa1|Sirt1|Ccl12|Corin|Hspa9|Micall2|Gm10184|Was|Lif|Hpx|Fzd5|Slbp|Ptpn6|Cln8|Ada|Cttnbp2nl|Eif4a3|Golga5|Fxyd5|Ftl1-ps1|Tgfbr2|Fn1|Nipal1|Syngr2|Vamp3|Il1rn|Serinc2|Ccr5|Ero1l|Cdh17|Hif1a|Emd|Slc7a1|Il1b|Ghr|Dnm2|Msn|Gem|Atg4a|Kcnj2|Mcoln2|Plekhf2|Scfd1|Tspo|Slc10a6|Sln|Itgb1|Septin2|Slc16a1|Tnfrsf11a|Tgm2|Slc43a3|Inhba|Cltb|Nos3|Tnfsf14|Slc7a11|Aqp9|Fcgr1|Nup93|Stx11|Gjb1|Arf6|Ap…
GO:0072594	establishment of protein localization to organelle	0.204878	0.0035476	Wdr46|Nup188|Fzd5|Hk2|Tgfb1|Tnf|Rpain|Faf1|Litaf|Ranbp2|Bax|Cd36|Arih2|Parl|Xbp1|Sirt1|Hsp90aa1|Nlrp3|Bbc3|Grpel1|Tlr4|Rac2|Pmaip1|Gm10184|Micall2|Ctsk|Lmna|Prdx1|Trip6|Hspd1|Slc17a9|Hcls1|Il1b|Jun|Pttg1ip|Zc3h12a|Txn1|Emd|Wdr75|--|Mdfic|Wwtr1|Sec61a1|Lars|Ruvbl2|Parp10|Usp36|Nup153|Drd1|Pdcd5|Actl6a|Sphk1|Folr2|Zpr1|Arap1|Csf3|Tlr7|Flna|Bcl3|Ssr3|Ranbp1|Tspo|Psmb7|Bag3|Hyal2|Tnpo1|1810011O10Rik|…
GO:0044763	single-organism cellular process	0.147454	0.0035634
GO:0048660	regulation of smooth muscle cell proliferation	0.375	0.0035954	Trib1|Ptgir|Edn1|Tnf|Calcrl|Il6ra|Ccl5|Id2|Serpinf2|Hmox1|Ereg|Apod|Hbegf|Il6|Igfbp3
GO:2001020	regulation of response to DNA damage stimulus	0.261538	0.0036104	Rtel1|Spred1|Plscr1|D330045A20Rik|Rps3|Fignl2|Bcl2l12|Pcna|Usp47|Tpt1|Parp9|Cd74|Chek1|Snai1|Rpl26|Pmaip1|Mgmt|Myc|Ppp4c|Sirt1|Mcl1|Pttg1ip|Npm1|Mdm2|Dyrk3|Ddx39b|Fbxo4|Ackr3|Cebpg|Cry1|Eef1e1|Helb|Spidr|Pla2r1
GO:0006606	protein import into nucleus	0.231481	0.0036328	Prdx1|Trip6|Bag3|1810011O10Rik|Hcls1|Hyal2|Tnpo1|Zc3h12a|Pttg1ip|Mmp12|Il1b|Jun|Apod|Txn1|Emd|Ipo7|Tnfsf14|Tmem173|Mdfic|F2r|Cdkn1a|Nup93|Wwtr1|Nfkbia|Stat3|Parp10|Nup188|Tgfb1|Tnf|Rpain|Drd1|Faf1|Litaf|Nup153|Ranbp2|Sphk1|Cd36|Zpr1|Csf3|Sirt1|Nlrp3|Flna|Tlr7|Arap1|Xbp1|Tlr4|Bcl3|Gm10184|Lmna|Ranbp1
GO:0044744	protein targeting to nucleus	0.231481	0.0036328	Cd36|Zpr1|Tlr7|Nlrp3|Flna|Csf3|Sirt1|Xbp1|Arap1|Tlr4|Bcl3|Lmna|Gm10184|Ranbp1|Nup188|Rpain|Tgfb1|Tnf|Drd1|Faf1|Nup153|Litaf|Ranbp2|Sphk1|Ipo7|Tnfsf14|Mdfic|F2r|Tmem173|Cdkn1a|Nup93|Nfkbia|Wwtr1|Parp10|Stat3|Trip6|Prdx1|Bag3|Hcls1|1810011O10Rik|Hyal2|Tnpo1|Zc3h12a|Pttg1ip|Jun|Il1b|Mmp12|Txn1|Emd|Apod
GO:1902593	single-organism nuclear import	0.231481	0.0036328	Gm10184|Lmna|Ranbp1|Tlr4|Bcl3|Sirt1|Csf3|Tlr7|Nlrp3|Flna|Arap1|Xbp1|Cd36|Zpr1|Ranbp2|Sphk1|Drd1|Nup153|Faf1|Litaf|Tnf|Tgfb1|Rpain|Nup188|Stat3|Parp10|Nup93|Wwtr1|Nfkbia|F2r|Mdfic|Cdkn1a|Tmem173|Ipo7|Tnfsf14|Apod|Txn1|Emd|Zc3h12a|Pttg1ip|Mmp12|Jun|Il1b|1810011O10Rik|Hcls1|Hyal2|Tnpo1|Trip6|Prdx1|Bag3
GO:0001570	vasculogenesis	0.302632	0.0036756	Eng|Yap1|Heg1|Spred1|Tiparp|Tgfb1|Ackr3|Has2|Rasip1|Adm|Epha2|Hdac7|Sox18|Sgpl1|Asb4|Tgfbr2|Zfp36l1|Cited1|Cav1|Prok2|Myo18b|Junb|Myo1e
GO:0001910	regulation of leukocyte mediated cytotoxicity	0.363636	0.0037497	Pik3r6|Cxcl1|B2m|Lgals9|Fadd|Il21|Tap2|Pvr|H2-M3|Havcr2|Ripk3|Vav1|Cxcl5|Arg1|Il18rap|Slamf6
GO:0016049	cell growth	0.210526	0.0037994	Igfbp7|Tgfbr2|Fn1|Sec61a1|Sertad1|Iqgap1|Exosc9|Fgfr1op|Plaa|Hyal1|Mmp14|Tnfrsf12a|Sox9|Dnm2|Osgin2|Edn1|Sema3g|Sema3f|Psrc1|Acvrl1|Bbc3|Igfbp1|Ino80|Sirt1|Dcun1d3|Hsp90aa1|Sfn|Llph|Arih2|Xbp1|Ryk|Vcl|Osgin1|Adam15|Eaf2|Tgfb1|Ostn|Cxcl16|Wnt3|Ppan|Esm1|P3h1|Cdkn1a|Ddx3x|Bst2|Sesn2|Igfbp3|Bdnf|Atp6v0e|Il3ra|Npm1|Tchp|Hyal2|Gal|Wisp1|Emp1|Ifrd1|Emp3|Aurka|Ctgf|Nupr1|Zfp639|Inhba|Usp47|Cyr61|Sphk1|T…
GO:0043370	regulation of CD4-positive, alpha-beta T cell differentiation	0.388889	0.003845	Tgfb1|Il2rg|Nlrp3|Smad7|Zbtb7b|Anxa1|Ccr2|Hlx|Ccr7|Rc3h1|Il4ra|Il6|Irf1|Nckap1l
GO:0071428	rRNA-containing ribonucleoprotein complex export from nucleus	0.571429	0.0038887	Rpsa|Sdad1|Npm1|Eif6|Rps15|Xpo1|Ltv1|Abce1
GO:0002295	T-helper cell lineage commitment	0.571429	0.0039273	Ly9|Batf|Tgfb1|Stat6|Slamf6|Stat3|Irf4|Il6
GO:0042306	regulation of protein import into nucleus	0.259542	0.0039835	Il1b|Zc3h12a|Emd|Txn1|Apod|Bag3|Trip6|Prdx1|Hyal2|Hcls1|1810011O10Rik|Nfkbia|Wwtr1|Nup93|Parp10|Tnfsf14|F2r|Mdfic|Cdkn1a|Tmem173|Faf1|Litaf|Sphk1|Tnf|Tgfb1|Tlr4|Zpr1|Cd36|Xbp1|Flna|Tlr7|Nlrp3|Sirt1|Csf3
GO:0072540	T-helper 17 cell lineage commitment	0.636364	0.0039861	Il6|Irf4|Tgfb1|Stat3|Slamf6|Batf|Ly9
GO:0034599	cellular response to oxidative stress	0.241573	0.0039962	Hif1a|Prdx1|Gpx1|Jun|P4hb|Rwdd1|Zc3h12a|Melk|Mcl1|Atf4|Hsph1|Slc25a24|Txn1|Ncf1|Pawr|Sesn2|G6pdx|Nos3|Diablo|Nfe2l2|Pla2r1|Nup93|Kdm6b|Cyp1b1|Tnf|Fos|Rack1|Gch1|Rps3|Fbln5|Ezh2|Sepn1|Rad52|Trp53inp1|Txnl1|Rela|Cd36|Xbp1|Sirt1|Tlr4|Mgst1|Lonp1|Il6
GO:0006953	acute-phase response	0.40625	0.0040112	Plscr1|Il1rn|Cd163|Il1b|Il6|Tnfrsf11a|Fn1|Tnfsf11|Stat3|Sigirr|Serpinf2|Tnf|Saa3
GO:0046637	regulation of alpha-beta T cell differentiation	0.346939	0.0040389	Tgfbr2|Il4ra|Il6|Irf1|Zbtb7b|Smad7|Hlx|Nlrp3|Rhoa|Ada|Ccr7|Rc3h1|Nckap1l|Anxa1|Ccr2|Tgfb1|Il2rg
GO:1903364	positive regulation of cellular protein catabolic process	0.273585	0.0040394	Psmc6|Rfwd2|Vcp|Rnf125|Rnf138|Bcap31|Zfand2a|Socs4|Rnf19a|Pttg1ip|Herpud1|Msn|Mdm2|Trib3|Psmc2|Trib1|Ecscr|Psmc1|Il33|Rnf19b|Psmc4|Aurka|Arih2|Xbp1|Pcsk9|Ezr|Gba|Smad7|Rnf217
GO:0072677	eosinophil migration	0.636364	0.0040801	Adam8|Ccl24|Ccl5|Scg2|Ccl11|Ccl2|Ccl3
GO:0002495	antigen processing and presentation of peptide antigen via MHC class II	0.636364	0.0041123	Fcer1g|Traf6|Pycard|Trem2|Cd74|H2-Ab1|Ifi30
GO:0002863	positive regulation of inflammatory response to antigenic stimulus	0.636364	0.0041172	Fcgr1|Fcer1g|Cd24a|Ccr7|Tnf|Cd28|C3
GO:0044699	single-organism process	0.146469	0.0042382
GO:2000045	regulation of G1/S transition of mitotic cell cycle	0.305556	0.0043128	Psme2b|Dbf4|Ezh2|Mdm2|Anxa1|Plrg1|Slfn1|Ptpn6|Klf4|Pdpn|Psme2|Mtbp|Rpl26|Rps27l|Ino80|Id2|Cdkn1a|Dcun1d3|Ddx3x|Ecd|Zfp655|Hyal1
GO:0043124	negative regulation of I-kappaB kinase/NF-kappaB signaling	0.355556	0.0043162	Pycard|Tnfsf14|Sirt1|Nlrp3|Riok3|Il1rl1|Nfkbia|Nfkbid|Casp8|Trip6|Ripk1|Zc3h12a|Litaf|Faf1|Per1|Rhoh
GO:0061136	regulation of proteasomal protein catabolic process	0.241379	0.0043358	Smad7|Gba|Nek6|Ubxn1|Anapc4|Zw10|Rnf217|Trib1|Psmc1|Ecscr|Cdt1|Psmc4|Mdm2|Psmd14|Trib3|Psme2|Rfwd2|Rnf125|Bcap31|Zfand2a|Socs4|Tlk2|Rpl11|Senp1|Cdc6|Rhbdf1|Hfe|Il33|Rnf19b|Cep192|Aurka|Arih2|Xbp1|Herpud1|Rnf19a|Dusp1|Psme2b|Mtm1|Psmc2|Psmc6|Vcp|Rnf138
GO:0010955	negative regulation of protein processing	0.47619	0.0043405	Chac1|Birc2|Bcl2l12|A2m|Ctsz|Naip2|Serping1|Ctla2a|Il1r2|Serpinf2
GO:1903318	negative regulation of protein maturation	0.47619	0.0043405	Serpinf2|Il1r2|Serping1|Ctla2a|Ctsz|Naip2|A2m|Bcl2l12|Birc2|Chac1
GO:0032647	regulation of interferon-alpha production	0.47619	0.0043483	Tlr4|Mmp12|Nmi|Ifih1|Havcr2|Irf3|Zc3hav1|Tlr7|Hspd1|Irf7
GO:0045589	regulation of regulatory T cell differentiation	0.47619	0.00452	H2-M3|Ctla2a|Tgfb1|Dusp10|Il2rg|Lck|Lgals9|Cd28|Irf1|Socs1
GO:0035821	modification of morphology or physiology of other organism	0.28125	0.0046414	Rps19|Ccl3|Tardbp|Arg1|Cxcl5|Ncf1|Cav2|Zfp639|Pf4|Trem3|Rest|Ctdp1|Ccl4|Ccl5|Jun|Ptx3|Sp1|Zc3h12a|Ccl2|Cxcl1|Stom|Gsdmd|Anxa2|Trem1|Tgfb1|Hyal2|Rrp1b
GO:0048659	smooth muscle cell proliferation	0.365854	0.004781	Il6ra|Calcrl|Id2|Ccl5|Serpinf2|Edn1|Tnf|Trib1|Ptgir|Il6|Hbegf|Igfbp3|Ereg|Apod|Hmox1
GO:0042991	transcription factor import into nucleus	0.308824	0.0048244	Bag3|Trip6|Prdx1|Tnf|1810011O10Rik|Hcls1|Litaf|Il1b|Faf1|Zc3h12a|Sphk1|Tnfsf14|Cd36|Xbp1|Csf3|Tmem173|Nlrp3|Tlr7|Flna|Nfkbia|Tlr4
GO:0032845	negative regulation of homeostatic process	0.253623	0.0048655	Pim3|Exosc10|Ercc1|Ddit3|Ccr5|Lmo2|Mafb|Fgf2|F2r|Fadd|Inpp5d|Nbn|Lck|Ero1l|Cd24a|Il6|Hspa9|Ccl3|Bbc3|Pinx1|Cyba|Zfp36l1|Arrdc3|Kitl|Tsc22d4|Bax|Htr2b|Ada|Drd1|Rtel1|Cd74|Zfp36|Ptpn6|Fcer1g|Tpcn2
GO:1900744	regulation of p38MAPK cascade	0.44	0.0048655	Dusp10|Gadd45b|Ncf1|Dlg1|Per1|Hgf|Zc3h12a|Hsph1|Gadd45a|Il1b|Ezr
GO:0002275	myeloid cell activation involved in immune response	0.333333	0.0048969	Milr1|Il4ra|Pla2g3|Havcr2|Rac2|Ccl3|Snx4|Sbno2|Pycard|Il33|Snap23|Fes|Lat2|Ccr2|Dock2|Tyrobp|Anxa3|Fcer1g
GO:0031400	negative regulation of protein modification process	0.194393	0.0048969	Dusp1|Bak1|Rps7|Dcn|Efna1|Dusp10|Ppp1r15b|Gadd45b|Klhl40|Spi1|Tspo|Tardbp|Pinx1|Gadd45a|Ezr|Isg15|Hfe|Rock1|Atf3|Cdc42se1|Swap70|Spry2|Igfbp3|Npm1|Hsph1|Hyal2|Smad6|Nifk|Parp14|Phactr4|Ubxn1|Taf7|Ubn1|P3h1|Hgf|Errfi1|Socs3|Cdkn1a|Acer2|Dlg1|Trib1|Pdcl3|Ppp1r15a|Rgs2|Rps3|Spred1|Rnf149|Tgfb1|Tnf|Lif|Ptpn2|Slfn1|Ptpn6|Arpp19|Irak3|Tlr4|Mecom|Bdkrb2|Mphosph10|Dusp16|Xbp1|Cav1|Sirt1|Dusp2|Cep192|Sams…
GO:0002711	positive regulation of T cell mediated immunity	0.413793	0.0049224	Cd24a|H2-M3|Fzd5|Tap2|Nlrp3|Pvr|Fadd|Hspd1|Arid5a|B2m|Rsad2|Il6
GO:0042130	negative regulation of T cell proliferation	0.333333	0.0049417	Rc3h1|Lrrc32|Lgals9|Tgfb1|Slfn1|Casp3|Cd24a|Ptpn6|Cebpb|Havcr2|Tarm1|Arg1|Vsig4|Sdc4|Dlg1|Cd274|H2-M3|Pawr
GO:0043409	negative regulation of MAPK cascade	0.264957	0.0049417	Irak3|Ezr|Gba|Mecom|Tlr4|Dusp16|Xbp1|Cav1|Dusp2|Dlg1|Atf3|Cdc42se1|Spry2|Ptpn1|Dusp1|Spry1|Spry4|Per1|Rgs2|Il1b|Gps2|Spred1|Hsph1|Rnf149|Hyal2|Efna1|Ptpn2|Lif|Dusp10|Cnksr3|Ptpn6
GO:0010573	vascular endothelial growth factor production	0.44	0.0050358	C3|Ccl2|Il6|Ccr2|Atf4|Il1b|Sars|C3ar1|Hif1a|Cyp1b1|C5ar1
GO:0032733	positive regulation of interleukin-10 production	0.44	0.00507	Fcer1g|Pycard|Cd274|Nod2|Il21|Hspd1|Tlr4|Lgals9|Hgf|Bcl3|Irf4
GO:0032615	interleukin-12 production	0.365854	0.00507	H2-M3|G6pdx|Cd40|Traf6|Cd36|Rela|Hspd1|Nod2|Nfkb1|Tlr4|Cmklr1|Irf8|Ccr7|Irak3|Irf1
GO:0071495	cellular response to endogenous stimulus	0.183312	0.0050936	Id1|Ucn2|Ldlr|Adrm1|Socs3|Nod2|Rpe65|Rwdd1|Trim72|Capn2|Ezr|Sh2b2|Ncl|Hfe|Ctgf|Snx6|Nfkb1|Col4a2|Drd1|Cyr61|Folr2|Zfp36l2|Has2|Itgb3|Fgf21|Gdnf|Itgb1|Tgfbr2|Socs1|Col3a1|Ncoa5|Spp1|Amhr2|Gabpa|Iqgap1|Il1b|Cd109|Ghr|Sox9|Cdk4|Msn|Spry1|Gata6|Vil1|Cd9|Acvrl1|Fermt2|Ctnna1|Sik1|Sox11|Rela|Xbp1|Tshr|Nlrp3|Sirt1|Ptpn12|Sepn1|Casp7|Fos|Pde4b|Ptpn2|Zfp36|Adam9|Tnf|Smad5|Stat3|Spidr|Sesn2|Fgf2|Gpd1|Cldn5…
GO:0044351	macropinocytosis	0.833333	0.0051032	Pycard|Mapkapk2|Dock2|Mapkapk3|Snx33
GO:0032735	positive regulation of interleukin-12 production	0.44	0.0051124	Irf1|Ccr7|Irf8|Tlr4|Nod2|Hspd1|Rela|Cd40|Traf6|Cd36|H2-M3
GO:0033028	myeloid cell apoptotic process	0.413793	0.0051414	Clec5a|Fcer1g|Tcp1|Sirt1|Ccl5|Nod2|Hcar2|Arf6|Kitl|Anxa1|Ccr5|Il6
GO:0097300	programmed necrotic cell death	0.393939	0.0052162	Ripk3|Casp1|Birc2|Fadd|Fas|Tnf|Ripk1|Mlkl|Cav1|Irf3|Ybx3|Bax|Casp8
GO:0060337	type I interferon signaling pathway	0.44	0.0052162	Trim6|Myd88|Mmp12|Cactin|Irf3|Zbp1|Ifitm3|Fadd|Ptpn2|Nlrc5|Irf7
GO:0071357	cellular response to type I interferon	0.44	0.0052162	Irf7|Fadd|Nlrc5|Ptpn2|Ifitm3|Zbp1|Irf3|Cactin|Mmp12|Myd88|Trim6
GO:0071478	cellular response to radiation	0.271845	0.0052271	Chek1|Tlk2|Hyal2|Fbxo4|Cdc25a|Pcna|Yap1|Usp47|Npm1|Bak1|Mdm2|Cdkn1a|Sirt1|Eif2s1|Bax|Rhbdd1|Polh|Trp53inp1|Hyal1|Ercc1|Ruvbl2|Spidr|Polk|Ino80|Rpl26|Trpm1|Bbc3|Gadd45a
GO:0046427	positive regulation of JAK-STAT cascade	0.34	0.0052301	Lck|Parp14|Cyp1b1|Lif|Hpx|Parp9|Hcls1|Pecam1|Socs1|Il6|Cd40|Clcf1|Ccl5|Il21|F2r|Il6ra|Il6st
GO:1904628	cellular response to phorbol 13-acetate 12-myristate	0.833333	0.0052397	Zfp36l1|Cdk4|Cdk6|Zc3h12a|Zfp36l2
GO:0051234	establishment of localization	0.157686	0.0053033	Nckap1l|Ptx3|Rsad2|Pttg1ip|Slc7a5|Ifitm3|Tcp1|Chrna1|Dysf|Atp8b1|Cnksr3|--|Ncf4|Kdelr3|Soat2|Slc22a4|Ldlrap1|Snx33|Sec23b|Ptger4|Lsr|Vmp1|Wdr75|Sepn1|Ucp2|Arrdc4|Lat2|Litaf|Trip10|Bloc1s2|Kcne4|Tnf|--|Sec22b|Pdcd6ip|Arr3|Nlrp3|Ccl5|Slc39a8|Siglece|Cd274|Sik1|Sec16b|Nr1h3|Dock2|Ddx39|Abcb4|Ifih1|Nod2|--|Nedd1|Folr2|Mapkapk2|Drd1|Nup153|G3bp1|Mybbp1a|Anxa2|Has2|Il6|Slc29a1|Kcnj8|Slc3a2|Slc39a14|Hfe…
GO:0031650	regulation of heat generation	0.833333	0.0053033	Arrdc3|Il1b|Tnfrsf11a|Tnf|Tnfsf11
GO:0050819	negative regulation of coagulation	0.378378	0.0053033	Procr|C1qtnf1|Anxa5|Thbd|Kng2|Plau|Cd9|Adamts18|Pros1|Tfpi|Fga|Serpinf2|Anxa2|Serping1
GO:0010634	positive regulation of epithelial cell migration	0.289157	0.0053033	Hbegf|Jun|Anxa1|Sp1|Sox9|Zc3h12a|Adam9|Tgfb1|Anxa3|Vil1|Itgb3|Hdac7|Hif1a|Tgfbr2|Glipr2|Amotl1|Sparc|Ctsh|Dock1|Nos3|Fgf2|Sirt1|Hyal1|Cd40
GO:0015931	nucleobase-containing compound transport	0.245161	0.0053051	Slc25a25|Nup43|Srsf7|Nup93|Shfm1|Tgfbr2|Magoh|Ddx39b|Srsf1|Ddx39|Alyref|Sec13|Smg5|Npm1|Nxf7|Slc25a24|Ndc1|Aaas|Ahctf1|Myo1c|Xpo1|Sarnp|Rbm8a|Nxt1|Zfp36l1|Slc29a1|Nup160|Rpsa|Ranbp1|Slc35b1|Nup188|Slbp|Zfp36|Ripk1|Eif4a3|Nup153|BC005561|Ranbp2
GO:0031669	cellular response to nutrient levels	0.217712	0.0053076	Pcsk9|Nfe2l2|Nod2|Cdkn1a|Nuak2|Eif2ak2|Wdr75|Sesn2|Ucn2|Gba|Hmox1|Tcirg1|Lamp2|Lars|Fas|Bmt2|Slc17a9|Scd4|Ralb|Vdr|Hif1a|Sqstm1|Atf3|Stbd1|Dap|Sh3glb1|Zc3h12a|Asns|Atf4|Eif2s1|Parl|Xbp1|Sirt1|Atg4a|Gnai3|Trp53inp1|Trim24|Scfd1|Ctsl|Tspo|Irgm2|Angptl4|Ctsk|Nsfl1c|Pdk4|Usp36|Irgm1|Sec22b|Vcp|Fzd5|Mtm1|Hspa5|Folr2|Postn|Lgals8|Ctsd|Rrp8|Dcn|Actl6a
GO:0043633	polyadenylation-dependent RNA catabolic process	0.833333	0.0053076	Exosc3|Exosc9|Exosc8|Exosc10|Exosc2
GO:0043634	polyadenylation-dependent ncRNA catabolic process	0.833333	0.0053076	Exosc3|Exosc9|Exosc8|Exosc10|Exosc2
GO:0071029	nuclear ncRNA surveillance	0.833333	0.0053076	Exosc10|Exosc2|Exosc3|Exosc9|Exosc8
GO:0071035	nuclear polyadenylation-dependent rRNA catabolic process	0.833333	0.0053076	Exosc10|Exosc2|Exosc3|Exosc8|Exosc9
GO:0071046	nuclear polyadenylation-dependent ncRNA catabolic process	0.833333	0.0053076	Exosc8|Exosc9|Exosc3|Exosc2|Exosc10
GO:0016078	tRNA catabolic process	0.833333	0.0053076	Exosc2|Exosc3|Pop1|Exosc8|Exosc9
GO:0002718	regulation of cytokine production involved in immune response	0.322034	0.0053171	Spon2|Rsad2|B2m|Fcer1g|Fzd5|Cd74|Tnf|Tgfb1|Tlr4|Smad7|Irak3|Il6|Arg1|Cd36|Hfe|Bst2|Nlrp3|Il21|Arid5a
GO:0045727	positive regulation of translation	0.30137	0.0053178	Bcl3|Eif3d|Eif3e|Rps27l|Rpl26|Il6|Trmt10c|Fam129a|Eif3c|Ddx3x|Piwil2|Eif6|Samd4|Eif4a3|Npm1|Rps9|Usp16|Vim|Rps6kb2|Serp1|Tnf|Rpl5
GO:0030194	positive regulation of blood coagulation	0.5	0.0053241	Plek|Ano6|Tlr4|Selp|Nfe2l2|Serpinf2|F2r|Cd36|Pdpn
GO:1900048	positive regulation of hemostasis	0.5	0.0053241	Plek|Tlr4|Ano6|Nfe2l2|Serpinf2|F2r|Selp|Pdpn|Cd36
GO:0030279	negative regulation of ossification	0.3125	0.0053891	Calca|Srgn|Tnn|Fam101a|Sox9|Id3|Chsy1|Smad6|Tnf|Tgfb1|Hdac7|Hif1a|Ostn|Ecm1|Cdk6|Id1|Id2|Cited1|Rbpj|Ccr1
GO:0070242	thymocyte apoptotic process	0.5	0.0054177	Bax|Adam8|Casp8|Hif1a|Efna1|Bak1|Bbc3|Nfkbid|Ada
GO:0002673	regulation of acute inflammatory response	0.393939	0.0054177	A2m|Adam8|Fcer1g|Serping1|Tnf|Nlrp3|Il1b|Fcgr1|Tnfsf11|Ccr7|Il6|Tnfrsf11a|C3
GO:0035329	hippo signaling	0.423077	0.0054831	Amotl1|Yap1|Ajuba|Wwtr1|Tead4|Sav1|Tead3|Lats1|Wtip|Tead1|Sox11
GO:0030574	collagen catabolic process	0.5	0.0054903	Ctss|Mmp13|Mmp19|Ctsb|Itgb1|Adam15|Ctsk|Mmp8|Mmp14
GO:0070527	platelet aggregation	0.347826	0.0056106	Fga|Flna|Adamts18|Slc7a11|Myh9|Plek|Cd9|Clic1|Stxbp3|Ptpn6|Pdpn|Itgb3|C1qtnf1|Tln1|Fermt3|Vcl
GO:0050878	regulation of body fluid levels	0.220472	0.0056212	Serping1|Hif1a|Vdr|Pdpn|Hyal2|Pros1|Edn1|Stxbp3|Tfpi2|Anxa5|F13a1|Heg1|C1qtnf1|Nr1h3|Pf4|Slc7a11|Adamts18|Nfe2l2|Fga|F2r|Procr|F2rl2|Itgb3|P2ry2|Has2|Adm|Anxa2|Fcer1g|Ptpn6|Hps5|Lbh|Selp|Aqp7|Ano6|Anxa8|Kng2|Thbd|Tln1|Fermt3|Vcl|Ada|Myh9|Cd36|Sfn|Tfpi|Xbp1|Serpinf2|Cav1|Flna|Cyba|Cd9|Plau|Clic1|Tlr4|Plek|P2ry1
GO:0030856	regulation of epithelial cell differentiation	0.262712	0.0056342	Cd109|Il1b|Cldn5|Ezh2|Sox9|Cdh5|Yap1|Prkx|Cd24a|Cebpb|Vdr|Lif|Gdnf|Zfp36|Tnf|Trim16|Jag1|S1pr3|Wwtr1|Zfp36l1|Errfi1|Acvrl1|Maff|S1pr2|Rheb|Adamts9|Sfrp4|Rock1|Sfn|Kitl|Cav1
GO:0022618	ribonucleoprotein complex assembly	0.24375	0.0056949	Rps14|Ythdc1|Rpl38|Nufip1|Nip7|Rc3h1|Rps28|Eif6|Eif3d|Rps19|Rpsa|Eif3g|Brix1|Srsf1|Rps15|Rps23|Ddx39b|Nle1|Rpl5|Eif3a|Rpl12|Rps27rt|Ddx20|Atxn2l|Rpf1|Sbds|Prpf3|Ddx3x|Rpl13a|Smn1|Rps10|Eif3e|Snrpe|Rps27l|Snrpd1|Ruvbl2|Ppan|2810403A07Rik|Znhit6
GO:1903829	positive regulation of cellular protein localization	0.218045	0.0059853	Sqstm1|Trip6|Bag3|Slc17a9|Bcap31|1810011O10Rik|Arf6|Hcls1|Vil1|Hyal2|Zc3h12a|Msn|Sh3glb1|Il1b|Stom|Emd|Sesn2|Dlg1|Wdr75|Tnfsf14|Tmem173|Trem2|F2r|Snx33|Nup93|Rer1|Epha2|Wdr46|Tcaf2|Fzd5|Itgb1|Parp9|Tnf|Tgfb1|Lif|Usp36|Pdcd5|Actl6a|Sphk1|Myo1c|Sec16b|Zpr1|Csf3|Flna|Tlr7|Arih2|Sfn|Stx3|Xbp1|Bbc3|Tlr4|Ezr|Micall2|Edem1|Psmb7|Ctsk|Pmaip1|Rac2
GO:0001936	regulation of endothelial cell proliferation	0.304348	0.0059853	Fgf2|Sirt1|Cav1|Scg2|Htr2b|Cav2|Acvrl1|Pold4|Sparc|Ecm1|Tnf|Ccl11|Thbs4|Mydgf|Ccl24|Itgb3|Pdcl3|Lrg1|Eng|Jun|Aldh1a2
GO:0051170	nuclear import	0.226244	0.0059898	Gm10184|Lmna|Ranbp1|Tlr4|Bcl3|Csf3|Sirt1|Nlrp3|Tlr7|Flna|Arap1|Xbp1|Cd36|Zpr1|Sphk1|Ranbp2|Drd1|Faf1|Nup153|Litaf|Tgfb1|Tnf|Rpain|Nup188|Stat3|Parp10|Nup93|Wwtr1|Nfkbia|F2r|Mdfic|Cdkn1a|Tmem173|Ipo7|Tnfsf14|Apod|Emd|Txn1|Zc3h12a|Pttg1ip|Mmp12|Il1b|Jun|1810011O10Rik|Hcls1|Hyal2|Tnpo1|Prdx1|Trip6|Bag3
GO:0044089	positive regulation of cellular component biogenesis	0.205556	0.005995	Plek|Arpc1b|Serpinf2|Csf3|Amigo3|Arap1|Sdc4|Rock1|Ctgf|Cebpa|Rhoa|Fes|Ccr7|S100a10|Psmc6|Lcp1|Ccl24|Spidr|Ajuba|Irf8|Psmc4|Dlg1|Bdnf|Fosl1|Swap70|Dimt1|Sh3glb1|Vasp|Arf6|Ccl11|Fas|Riok1|Cd24a|Sh3pxd2b|Psrc1|Rac2|Was|Bbc3|Rhoc|Pdcd6ip|Tlr4|Wdr43|Tpbg|Myo3b|Cav1|Bax|Cd36|Aim2|Rps3|Faf1|Tnf|Tgfb1|Vcp|Arhgef15|Col16a1|Pxn|Sdc1|Pycard|Psmc1|Cdt1|Wdr75|Hyal1|Fam98a|Nckap1l|Sox9|Msn|Heatr1|Whamm|Jun|Dpy…
GO:0043488	regulation of mRNA stability	0.316667	0.0059991	Gdnf|Pde12|Zfp36|Mettl16|Apobec1|Tbrg4|Vim|Rc3h1|Zfp36l2|Myd88|Ybx1|Slc11a1|Mapkapk2|Zc3h12a|Pabpc4|Samd4|Upf1|Tardbp|Zfp36l1
GO:0051271	negative regulation of cellular component movement	0.231959	0.0060924	Ptpn23|Apod|Eng|Ccl25|Igfbp3|Cnn2|Ifitm1|Hyal2|Gtpbp4|Dpysl3|Srgap1|Rras|Wnt3|Mmrn2|Stat3|Timp1|Clic4|Col3a1|Trib1|Bst2|Fgf2|Actn1|Dcn|Adam15|Spred1|Ada|Angpt2|Klf4|Cyp1b1|Arhgdib|Tgfb1|Dusp10|Stc1|Cd9|Was|Tmod3|Sema3f|Acvrl1|Adamts9|Il33|Trp53inp1|Ctnna1|Ccl12|Ryk|Has1
GO:0070848	response to growth factor	0.197778	0.0061582	Ltbp1|Smad6|Hyal2|Cldn5|Spry2|Smad1|Fgf2|Id1|Smad5|Mmrn2|Sparc|Has2|Itgb3|Klf4|Epha2|Gdnf|Fgf21|Ripk1|Gcnt2|Snx6|Anxa1|Ier2|Dcn|Col4a2|Mapkapk2|Pdcd5|Hspa5|Cyr61|Zfp36l2|Zpr1|Ncl|Rbpj|Ctgf|Hfe|Arap1|Has1|Cited1|Fgfr4|Zfp36l1|Runx3|Il6|Casp3|Gata6|Hif1a|Yes1|Vil1|Flt1|Jun|Cd109|Wfikkn1|Sox9|Emd|Lrg1|Ptpn1|Eng|Spry1|Gdf15|Hyal1|Cav2|Amhr2|Cd63|Cpne3|Iqgap1|Pxn|Zfp703|Smad7|Tgfbr2|Fstl3|Fos|Zfp36|Ad…
GO:0009411	response to UV	0.269231	0.0061998	Usp47|Casp7|Pcna|Bak1|Npm1|Hyal2|Rpain|Sprtn|Chek1|Cdc25a|Casp3|Ruvbl2|Pmaip1|Ercc1|Bcl3|Rpl26|Ino80|Polk|Eif2s1|Sirt1|Dcun1d3|Cdkn1a|Hyal1|Trp53inp1|Rhbdd1|Polh|Rela|Bax
GO:0032608	interferon-beta production	0.357143	0.0062374	Cactin|Ifih1|Ddx58|Irf1|Nmi|Polr3d|Tlr4|Riok3|Irf7|Tmem173|Zc3hav1|Tlr7|Irf3|Pycard|Polr3b
GO:0045730	respiratory burst	0.454545	0.0063984	Ncf2|Cybb|Dusp10|Ncf1|Cd24a|Rac2|Ncf4|Cyba|Rps19|Slc11a1
GO:0034105	positive regulation of tissue remodeling	0.454545	0.0064369	Fcgr4|Tnfsf11|Vdr|Spp1|Adam8|B4galt1|Bax|Itgb3|Trf|Erg
GO:1902580	single-organism cellular localization	0.1798	0.0064502	Fcer1g|Tgfb1|Sdad1|Ranbp2|Myo1c|Cd36|Arih2|Parl|Bbc3|Tlr4|Jsrp1|Ctsk|Psrc1|Pmaip1|Rac2|Rps15|Prdx1|Trip6|Rtp4|Slc17a9|Hcls1|Zc3h12a|Chmp4c|Myo19|Jun|Txn1|--|Trem2|Mdfic|Sec61a1|Lars|Wwtr1|Rer1|Zw10|Zdhhc22|Il4ra|Pla2g3|Parp10|Sec24d|S100a10|Pdcd5|Actl6a|Rap1b|Picalm|Ehd2|Xpo1|Abce1|Zpr1|Csf3|Eif6|Arap1|Stx3|Ssr3|Bcl3|Pinx1|Milr1|Psmb7|Ranbp1|Aspm|Bag3|1810011O10Rik|Kif22|Hyal2|Mmp12|Sec13|Tfg|Pmm…
GO:0045408	regulation of interleukin-6 biosynthetic process	0.533333	0.0064512	Tlr1|Tlr6|Traf6|Cebpb|Inpp5d|Ereg|Tlr4|Il1b
GO:0010243	response to organonitrogen compound	0.200483	0.0064524	Serpina3m|Erbin|Kcnq1|Casp7|Sepn1|Tnf|Pde4b|Ptpn2|Trim16|Eif4ebp1|Tlr4|P2rx5|Irak3|Junb|Ctnna1|Myo1c|Rela|Cd36|Xbp1|Sirt1|Cav1|Nlrp3|Mdm2|Ghr|Il1b|Jun|Cdk4|Sox9|Atf4|Trib3|Ptpn1|Per1|Casp3|Chrna1|Cry1|Stxbp3|Casp1|Col16a1|Hmox1|Col4a1|Lars|Socs1|Cav2|Ncoa5|Col3a1|Gabpa|Pcsk9|Pxn|Trem2|Nfkb1|Myd88|Drd1|Rap1b|Ezh2|Folr2|Col6a1|Col5a2|Cebpb|Pdk4|Casp4|Zfp36l1|Ezr|Chrnb1|Sh2b2|Myc|Cited1|Irf5|Eif6|Gp…
GO:0072683	T cell extravasation	1	0.0064857	Fadd|Ripk3|Ccl2|Ccr2
GO:0032607	interferon-alpha production	0.454545	0.0065104	Nmi|Mmp12|Tlr4|Havcr2|Ifih1|Irf3|Irf7|Hspd1|Tlr7|Zc3hav1
GO:0032201	telomere maintenance via semi-conservative replication	1	0.0065493	Upf1|Pcna|Dna2|Rtel1
GO:0035771	interleukin-4-mediated signaling pathway	1	0.0065787	Cd300lf|Ptpn2|Stat6|Parp14
GO:0048147	negative regulation of fibroblast proliferation	0.423077	0.0065823	Ifi30|Parp10|Pmaip1|Emd|Med31|Pawr|Trp53inp1|Nupr1|Fbxo4|Bax|Myc
GO:0071034	CUT catabolic process	1	0.0066268	Dis3|Exosc10|Exosc2|Exosc3
GO:0071043	CUT metabolic process	1	0.0066268	Dis3|Exosc10|Exosc2|Exosc3
GO:0043373	CD4-positive, alpha-beta T cell lineage commitment	0.533333	0.006632	Stat6|Tgfb1|Batf|Ly9|Irf4|Il6|Stat3|Slamf6
GO:0043297	apical junction assembly	0.382353	0.0066343	Tnf|Dlg1|Rhoa|Fzd5|Ctnna1|Rock1|Myo1c|Pkn2|Vcl|Micall2|Snai1|Pdcd6ip|Rhoc
GO:0032970	regulation of actin filament-based process	0.212766	0.0066569	Csf3|Serpinf2|Cav1|Flna|Kcnj2|Arap1|Ctgf|Rock1|Ctsl|Twf1|Myh9|Rhoa|Fes|Lats1|Tmod3|Plek|Kcnj8|Was|Arpc1b|Cfl2|Frmd6|Capza1|S100a10|Capg|Stc1|Hck|Tgfb1|Pde4b|Arhgdib|Ccl24|Itgb3|Arhgef15|Kcnq1|Tnnc1|Eln|Hax1|Pxn|--|Ptger4|Bst2|Pycard|Dlg1|Dstn|Asap3|Ppfia1|Vil1|Hcls1|Ccl11|Arf6|Arhgap18|Rhod|Edn1|Sh3pxd2b|Arhgap28|Pdpn|Cnn2|Nckap1l|Swap70|Vasp|Whamm
GO:0046638	positive regulation of alpha-beta T cell differentiation	0.382353	0.0066569	Nlrp3|Il2rg|Rhoa|Irf1|Nckap1l|Il4ra|Il6|Ccr7|Ada|Tgfbr2|Hlx|Ccr2|Anxa1
GO:0070265	necrotic cell death	0.368421	0.0066569	Irf3|Ybx3|Bax|Casp8|Fadd|Tnf|Fas|Ripk1|Mlkl|Cav1|Casp1|Birc2|Ripk3|Tmem123
GO:0000056	ribosomal small subunit export from nucleus	1	0.0066569	Rps15|Xpo1|Ltv1|Npm1
GO:0002830	positive regulation of type 2 immune response	0.533333	0.006712	Nlrp3|Nod2|Clcf1|Cd74|Il33|Il4ra|Il6|Rsad2
GO:0070339	response to bacterial lipopeptide	1	0.0067161	Cd36|Tlr6|Cd14|Tlr1
GO:0031620	regulation of fever generation	1	0.0067161	Tnfrsf11a|Tnf|Tnfsf11|Il1b
GO:0031622	positive regulation of fever generation	1	0.0067161	Tnfrsf11a|Tnfsf11|Tnf|Il1b
GO:0034616	response to laminar fluid shear stress	1	0.0067161	Klf2|Klf4|Xbp1|Nfe2l2
GO:0071499	cellular response to laminar fluid shear stress	1	0.0067161	Nfe2l2|Xbp1|Klf4|Klf2
GO:0048520	positive regulation of behavior	0.272727	0.0067161	Thbs4|Cd74|Tgfb1|Ccl2|Cxcl1|Nckap1l|Swap70|Ccr7|Ccr2|Csf1|Gpsm3|Ano6|Fgf2|Ppbp|Ccl4|Ccl5|Scg2|C3ar1|Stx3|C5ar1|Ccr1|Pf4|Tnfsf14|Cxcl2|Ccl3|Rac2|Cmklr1
GO:0002339	B cell selection	1	0.0067161	Bak1|Btk|Bax|H2-Ab1
GO:0032655	regulation of interleukin-12 production	0.368421	0.0068251	Nfkb1|Tlr4|Cmklr1|Irf8|Ccr7|Irak3|Irf1|H2-M3|Cd40|Traf6|Cd36|Rela|Hspd1|Nod2
GO:0070232	regulation of T cell apoptotic process	0.4	0.0068328	Bbc3|Ripk3|Nfkbid|Gimap8|Ada|Hif1a|Casp8|Adam8|Ccl5|Efna1|Tsc22d4|Fadd
GO:1903533	regulation of protein targeting	0.223684	0.0068328	Parp10|Wwtr1|Nfkbia|Nup93|F2r|Mdfic|Tmem173|Cdkn1a|Wdr75|Tnfsf14|Apod|Txn1|Emd|Stom|Sh3glb1|Il1b|Zc3h12a|Hyal2|1810011O10Rik|Slc17a9|Hcls1|Bag3|Prdx1|Trip6|Rac2|Micall2|Psmb7|Ctsk|Tlr4|Arih2|Parl|Xbp1|Csf3|Sirt1|Nlrp3|Tlr7|Flna|Zpr1|Myo1c|Cd36|Sphk1|Litaf|Faf1|Pdcd5|Actl6a|Tgfb1|Tnf|Usp36|Wdr46|Fzd5|Tcaf2
GO:2000404	regulation of T cell migration	0.4	0.0068393	Ccr2|Ecm1|Lgals9|Ccr7|Ripk3|Apod|Pycard|Adam8|Itgb3|Tnfsf14|Ccl5|Fadd
GO:2000516	positive regulation of CD4-positive, alpha-beta T cell activation	0.423077	0.0068682	Ccr7|Tgfbr2|Nckap1l|Irf1|Il4ra|Il6|Anxa1|Hlx|Ccr2|Il2rg|Nlrp3
GO:1901699	cellular response to nitrogen compound	0.205797	0.0069563	Socs3|Adrm1|Riok3|Rpe65|Tmem173|Nod2|Sesn2|Spidr|Stat3|Ifih1|Sgk1|Capn2|Trim72|Gpd1|Npm1|Sh2b2|Zfp36l1|Ezr|Pde12|Pdk4|Casp4|Col5a2|Cebpb|Folr2|Col6a1|Nfkb1|Drd1|Ezh2|Rap1b|Gabpa|Pcsk9|Zc3h7a|Pxn|Trem2|Ncoa5|Cav2|Col3a1|Socs1|Col16a1|Col4a1|Lars|Ralb|Casp3|Ptpn1|Trib3|Mdm2|Ghr|Il1b|Cdk4|Sox9|Zc3h12a|Atf4|Xbp1|Cav1|Sirt1|Nlrp3|Ctnna1|Rela|Myo1c|Cd36|Eif4ebp1|Tlr4|Tnf|Tgfb1|Pde4b|Ptpn2|Zc3hav1|Kcnq1…
GO:0048524	positive regulation of viral process	0.307692	0.0069565	Pkn2|Zfp639|Cav2|Trim30a|Ctdp1|Chmp2a|Mdfic|Ddx3x|Ppie|Sp1|Chmp4c|Pabpc1|P4hb|Jun|Stom|Lgals1|Trim21|Rrp1b|Cd74|Pde12
GO:0051168	nuclear export	0.256198	0.0070041	Ltv1|Xpo1|Sarnp|Abce1|Eif6|Sfn|Nup93|Shfm1|Nup160|Nxt1|Cchcr1|Lsg1|Hspa9|Rpsa|Ranbp1|Ddx39b|Rps15|Ddx39|Bag3|Nup188|Tgfb1|Npm1|Nxf7|Smg5|BC005561|Nup153|Egr2|Ranbp2|Sdad1|Txn1|Emd
GO:2000108	positive regulation of leukocyte apoptotic process	0.423077	0.0070527	Nfkbid|Anxa1|Bbc3|Fas|Ccl5|Sirt1|Hcar2|Adam8|Bax|Myc|Cd24a
GO:0030168	platelet activation	0.293333	0.007102	Tlr4|Cd9|Clic1|P2ry1|Plek|Myh9|Slc7a11|Pf4|Adamts18|Fga|Flna|F2r|Tln1|Fermt3|Vcl|C1qtnf1|Itgb3|Ptpn6|Pdpn|Fcer1g|Selp|Stxbp3
GO:1902914	regulation of protein polyubiquitination	0.583333	0.0075359	Fbxo4|Birc2|Plaa|Skp2|Nmi|Nod2|Parp10
GO:0000054	ribosomal subunit export from nucleus	0.583333	0.0075359	Npm1|Ltv1|Xpo1|Rps15|Abce1|Eif6|Sdad1
GO:0033750	ribosome localization	0.583333	0.0075359	Abce1|Rps15|Xpo1|Ltv1|Npm1|Sdad1|Eif6
GO:0033753	establishment of ribosome localization	0.583333	0.0075359	Sdad1|Eif6|Abce1|Xpo1|Rps15|Npm1|Ltv1
GO:0031125	rRNA 3'-end processing	0.666667	0.0075789	Rps21|Exosc2|Exosc8|Exosc9|Rpsa|Exosc3
GO:0050795	regulation of behavior	0.238095	0.0076258	Ptpn2|Tgfb1|Thbs4|Ceacam2|Cd74|Angpt2|Ccr7|Csf1|Ano6|Ccr2|Stx3|Scg2|Ccl4|Ccl5|Ccl12|Nmu|Htr2b|Ryk|Gpr183|Rac2|Ccl3|Sema3f|Cxcl2|Arrdc3|Cmklr1|Swap70|Ccl2|Cxcl1|Nckap1l|Gpsm3|C3ar1|Nod2|Fgf2|Ppbp|Tnfsf14|C5ar1|Pf4|Ccr1|Stat3|Wnt3
GO:0051896	regulation of protein kinase B signaling	0.26087	0.0076398	Adam8|Dlg1|Nox4|Fgf2|Hsp90aa1|Csf3|Hax1|Sirt1|Clcf1|Pik3r5|Rras|Ddit3|Phlda3|Epha2|Mydgf|Hcls1|Itgb1|Gcnt2|Gpx1|Hyal2|Tnf|Tgfb1|Prkcdbp|Hbegf|C1qtnf1|Spry2|Tnfsf11|Cd28|Mtm1|Chil1
GO:0007043	cell-cell junction assembly	0.311475	0.0077842	Lsr|Pkn2|Myo1c|Rock1|Rhoa|Dlg1|Ctnna1|Cav1|Snai1|Rhoc|Pdcd6ip|Cd9|Micall2|Hdac7|Fzd5|Tnf|Cldn5|Cdh5|Vcl
GO:0045596	negative regulation of cell differentiation	0.190909	0.0078163	Inpp5d|Trib1|Wnt3|Stat3|Ddit3|Insig1|Hist1h4h|Id1|Jag1|Nfkbia|Zbtb7b|Tnfrsf26|Gal|Aspm|Hdac7|Cd24a|Bdnf|Trim72|Yap1|B2m|Fam101a|Nkx6-2|Cited1|Flna|Cxcl10|Rbpj|Myc|Hist1h4d|Ifrd1|Zfp36l1|Cdk12|S1pr3|Trim6|Hlx|Snai1|Efna1|Lbh|Loxl2|Itgb1|Cd74|Gfap|Itgb3|Col5a2|Tnn|Zfp36l2|Id3|Rbm15|Anxa1|Ybx1|C1qc|Ezh2|Gabpa|Id2|Nfe2l2|Mafb|Pawr|H2-M3|Irx3|Col3a1|Pf4|Nfkbid|Il4ra|Wwtr1|Smad7|Lmo2|Leo1|Ednrb|Tmem176…
GO:0071902	positive regulation of protein serine/threonine kinase activity	0.225352	0.0078753	Il1b|Spry2|Ptpn1|Tnfsf11|Cd24a|Pik3r6|Ralb|1810011O10Rik|Edn1|Hgf|Ajuba|Adam8|Nox4|Pxn|Nod2|Mdfic|Cks1b|Fgf2|Pik3r5|Ddx3x|Lgals9|Ezh2|Rps3|Tnfrsf11a|Ccr7|Chil1|Fzd5|Gadd45b|Ccnl1|Ripk1|Map2k3|Tlr1|Tgfb1|Tnf|Tlr4|Ccnl2|Gadd45a|Irgm2|Lmnb1|Psrc1|Cd40|Zak|Htr2b|Prok2|Trf|Kitl|Sirt1|Tgfa
GO:0051701	interaction with host	0.282353	0.0079571	Ifitm3|Cd74|Tgfb1|Hyal2|Tcp1|--|Ifitm1|Itgb3|Ctsb|Clec5a|Trim21|Lgals1|Ptx3|Zc3h12a|Ifitm2|P4hb|Pvr|Cd300lf|Cav1|Zfp639|Trim30a|Trim25|Cav2|Cd300ld
GO:0042102	positive regulation of T cell proliferation	0.2875	0.0080097	Nckap1l|Cd244|Cd80|Ccr7|Cd28|Ccr2|Il1b|Anxa1|Rps3|Cd24a|Il6|Cd86|Tgfbr2|Tnfsf9|Havcr2|Il6st|Il21|Ccl5|Fadd|Pycard|Tnfrsf13c|Traf6|Il12rb1
GO:0017038	protein import	0.217054	0.0080568	Arap1|Xbp1|Sirt1|Csf3|Nlrp3|Hsp90aa1|Flna|Tlr7|Zpr1|Cd36|Ranbp1|Gm10184|Lmna|Bcl3|Tlr4|Grpel1|Tnf|Tgfb1|Rpain|Nup188|Sphk1|Ranbp2|Faf1|Litaf|Nup153|Drd1|Pdcd5|Snx33|Mdfic|F2r|Tmem173|Cdkn1a|Tnfsf14|--|Ipo7|Stat3|Parp10|Wwtr1|Nfkbia|Nup93|Hyal2|Tnpo1|Hspd1|1810011O10Rik|Hcls1|Bag3|Trip6|Prdx1|Apod|Emd|Txn1|Mmp12|Il1b|Jun|Zc3h12a|Pttg1ip
GO:0071354	cellular response to interleukin-6	0.473684	0.008085	Rela|Selp|Ptpn2|Il6st|Il6ra|Nfkb1|Sbno2|Stat3|Il6
GO:0006401	RNA catabolic process	0.244755	0.0083206	Dis3|Samd4|Smg8|Exosc9|Eif3e|Upf1|Exosc10|Slirp|Etf1|Magoh|Mettl16|Lsm5|Zc3h12a|Smg5|Pabpc1|Gm10146|Pop1|Exosc8|Pnpt1|Zpr1|Rbm8a|Zfp36l1|Secisbp2|Isg20|Zc3hav1|Exosc2|Zfp36|Pde12|Btg2|Dna2|Eif4a3|Slfn14|Zfp36l2|Exosc3|Rc3h1
GO:0061572	actin filament bundle organization	0.261261	0.0086479	Flna|Pxn|Serpinf2|Eln|Ptger4|Arap1|Ctgf|Rock1|Rhoa|Tnfaip1|Asap3|Plek|Was|Ppfia1|Ezr|Vil1|S100a10|Dpysl3|Rhod|Sh3pxd2b|Arhgap28|Lcp1|Arhgef15|Aif1|Swap70|Fam101a|Triobp|Actn1|Zyx
GO:1903052	positive regulation of proteolysis involved in cellular protein catabolic process	0.274725	0.0087822	Rnf19b|Psmc4|Aurka|Arih2|Xbp1|Trib1|Ecscr|Psmc1|Il33|Rnf217|Gba|Smad7|Bcap31|Zfand2a|Socs4|Psmc6|Vcp|Rfwd2|Rnf125|Rnf138|Psmc2|Trib3|Rnf19a|Herpud1|Mdm2
GO:0006801	superoxide metabolic process	0.333333	0.0087822	Aatf|Cyba|Cybb|Nos3|Nfe2l2|Ncf1|Nox4|Cd36|Cxcl1|Fbln5|Ncf2|Tnf|Tgfb1|Gch1|Sh3pxd2b|Prdx1
GO:0051220	cytoplasmic sequestering of protein	0.387097	0.0087822	Faf1|Nfkbia|Hspa5|Tspo|Kdelr3|Insig1|Tnfsf14|Lats1|Trip6|Hk2|Kdelr2|Flna
GO:0006360	transcription from RNA polymerase I promoter	0.333333	0.0087848	Taf1a|Polr1d|Twistnb|Polr1c|Ppp1r15a|Polr1e|Atf4|Heatr1|Lipe|Flna|Cebpa|Ncl|Nol11|Polr2k|Wdr75|Wdr43
GO:0042531	positive regulation of tyrosine phosphorylation of STAT protein	0.358974	0.0088591	Lif|Hpx|Il21|Parp9|Clcf1|Ccl5|Il6ra|Il6st|Hcls1|Parp14|Cd40|Il6|Pecam1|Lck
GO:0034504	protein localization to nucleus	0.210884	0.0089095	Ipo7|Sesn2|Tnfsf14|Mdfic|F2r|Tmem173|Cdkn1a|Nup93|Nfkbia|Wwtr1|Parp10|Stat3|Trip6|Prdx1|Fbxo4|Bag3|Hcls1|Asun|1810011O10Rik|Hyal2|Tnpo1|Sox9|Pttg1ip|Zc3h12a|Il1b|Jun|Mdm2|Mmp12|Txn1|Emd|Apod|Xpo1|Cd36|Zpr1|Nlrp3|Flna|Tlr7|Sirt1|Csf3|Xbp1|Arap1|Tlr4|Pinx1|Rpl11|Bcl3|Lmna|Gm10184|Ranbp1|Nup188|Tor1aip2|Parp9|Lif|Rpain|Tgfb1|Tnf|Drd1|Plrg1|Litaf|Faf1|Nup153|Sphk1|Ranbp2
GO:0009636	response to toxic substance	0.264151	0.0089095	Ccl3|Pla2g4a|Id1|Ddc|Nos3|Trpm6|Hsp90aa1|Nfe2l2|Ccl4|Ccl5|Hyal1|Mt2|Eif2ak2|Bax|Cd36|Nupr1|Slc7a11|Mt1|Bak1|Mdm2|Fbln5|Ezh2|Gpx1|Tnf|Fas|Gch1|Prdx1|Cyp1b1
GO:0090503	RNA phosphodiester bond hydrolysis, exonucleolytic	0.407407	0.0089645	Zc3h12a|Exosc10|Exosc3|Exosc8|Dis3|Isg20|Rexo2|Exosc2|Isg20l2|Pde12|Exosc9
GO:0042594	response to starvation	0.215385	0.0090576	Zfp36|Pdk4|Usp36|Irgm1|Vcp|Sec22b|Fzd5|Hspa5|Mtm1|Lgals8|Ctsd|Rrp8|Actl6a|Dcn|Parl|Eif2s1|Xbp1|Sirt1|Atg4a|Gnai3|Trp53inp1|Scfd1|Ctsl|Irgm2|Tspo|Angptl4|Ctsk|Nsfl1c|Fas|Bmt2|Slc17a9|Ralb|Hif1a|Sqstm1|Atf3|Stbd1|Dap|Sh3glb1|Asns|Zc3h12a|Atf4|Pcsk9|Nfe2l2|Nod2|Cdkn1a|Nuak2|Wdr75|Eif2ak2|Sesn2|Ddit3|Gba|Fstl1|Tcirg1|Hmox1|Lamp2|Lars
GO:0030855	epithelial cell differentiation	0.19246	0.0091843	Casp3|Vim|Hif1a|Gata6|Vdr|Sox18|Pdpn|B4galt1|Ednrb|Il1b|Cd109|Jun|Heg1|Sox9|Msn|Eng|Rheb|Iqgap1|Id2|Zfp703|Wwtr1|Prkx|Kdm6b|Tnf|Tgfb1|Zfp36|Lif|Trim16|Triobp|Cdh5|Col18a1|Sox11|Adamts9|Sav1|Nup210l|Plod3|Lats1|Palld|Sfrp4|Myo1e|Sfn|Xbp1|Cav1|Tjp2|Prok2|Frmd6|Cdk6|Gpr4|Fndc3a|Acvrl1|Icam1|Cd24a|Gpx1|Sprr1a|Mreg|Cldn5|C1galt1|Yap1|Maff|Bfsp1|Fosl2|Adrm1|Fgf2|Jag1|Klf2|Id1|Errfi1|Nup93|Clic4|Ubn1|Ep…
GO:0030522	intracellular receptor signaling pathway	0.232955	0.0092981	Bdnf|Prcp|Yap1|Per1|Aldh1a2|Rwdd1|Pparg|Cry1|Rnf125|Vdr|Med13|Stat3|Ptges3|Ifih1|Taf7|Nfkbia|Riok3|Tgif1|Nod2|Uba5|Ufm1|Bud31|Aldh1a3|Erbin|Nploc4|Ezh2|Lbh|Zc3hav1|Trim16|Skp2|Ppard|Irgm2|Dhx58|Dnaja1|Ddx60|Tlr4|Sirt1|Trim24|Rhoa|Lats1|Rela
GO:0042116	macrophage activation	0.340909	0.009442	Nr1h3|Il4ra|Havcr2|Ldlr|Il1rl1|Sbno2|Slc11a1|Tlr4|Lgals9|Tyrobp|Jun|Tlr1|Jmjd6|Hspd1|Il33
GO:0043372	positive regulation of CD4-positive, alpha-beta T cell differentiation	0.434783	0.0094577	Il2rg|Nlrp3|Ccr7|Irf1|Nckap1l|Il4ra|Il6|Anxa1|Hlx|Ccr2
GO:1903827	regulation of cellular protein localization	0.197216	0.0094577	Parp9|Itgb1|Usp36|Lcp1|Epha2|Tcaf2|Sphk1|Pdcd5|Actl6a|Picalm|Csf3|Tlr7|Flna|Stx3|Hfe|Xpo1|Zpr1|Psmb7|Ezr|1810011O10Rik|Arf6|Hyal2|Bag3|Apod|Hsph1|Sh3glb1|Tmem173|F2r|Cdkn1a|Sesn2|Tnfsf14|Dlg1|Insig1|Spidr|Tax1bp3|Nup93|Ppfia1|Nfkbia|Tgfb1|Tnf|Lif|Wdr46|Fzd5|Litaf|Faf1|Sirt1|Nlrp3|Arih2|Sfn|Parl|Xbp1|Myo1c|Cd36|Sec16b|Micall2|Ctsk|Edem1|Lmna|Rac2|Pmaip1|Bbc3|Tlr4|Bcap31|Slc17a9|Hcls1|Vil1|Fbxo4|Pr…
GO:0002369	T cell cytokine production	0.387097	0.0095537	Hfe|Dlg1|Fzd5|Nlrp3|Arid5a|B2m|Slc11a1|Rsad2|Il18rap|Smad7|Arg1|Il6
GO:0043632	modification-dependent macromolecule catabolic process	0.193089	0.0095607	Rpl11|Nsfl1c|Senp1|Ubap1l|Cdc6|Edem1|Trim25|Tnfaip1|Il33|Lats1|Psma8|Arih2|Xbp1|Usp38|Sirt1|Cep192|Herpud1|Nploc4|Birc2|Usp18|Ranbp2|Pdcl3|Psmd3|Vcp|Rnf138|Rnf4|Wwtr1|Psmd4|Gba|Smad7|Psmb3|Rnf217|Anapc4|Zw10|Ccdc47|Psmc1|Cdt1|Plaa|Exosc9|Nfe2l2|Psmd6|Mdm2|Cdc20|Trib3|Rnf125|Zmpste24|Fbxo4|Sqstm1|Socs4|Rpl5|Bcap31|Psma5|Psmd12|Erlin1|Psma2|Ranbp1|Lonp1|Hfe|Ccnf|Aurka|Usp24|Dnajb9|Rnf19b|Isg15|Rps7…
GO:0006939	smooth muscle contraction	0.298507	0.009645	Tacr1|Ncf1|Hmcn2|Htr2b|Dlg1|Nmu|Bdkrb2|Cav1|Prok2|F2r|Rgs2|Drd1|Sphk1|Ada|Calca|Tpcn2|Cald1|Ednrb|Gdnf|Edn1
GO:0042771	intrinsic apoptotic signaling pathway in response to DNA damage by p53 class mediator	0.371429	0.0098138	Bcl3|Bbc3|Rpl26|Rps27l|Shisa5|Pmaip1|Bcl2l12|Nupr1|Phlda3|Pycard|Sirt1|Cd74|Cdkn1a
GO:0051259	protein oligomerization	0.200521	0.009819	Acpp|Alox5ap|Pdss1|Pkd2l1|Aim2|Vcp|Kctd11|Fcer1g|Adsl|Trpm1|Bbc3|Rhoc|Pdcd6ip|Rps19|Ripk3|Mgst1|Kctd15|Tnfaip1|Bax|Shkbp1|Cav1|Ccl5|Zc3h12a|C1qtnf1|Stom|Bcl10|B4galt1|Ahnak|Dpysl3|Gba|Ehd4|Shmt2|Hmox1|Col6a2|Cav2|Trpm6|Chmp2a|Aldh1a3|Col6a1|Mat2a|Usp16|Anxa2|Tk1|Ripk1|S100a10|Cd74|Gch1|Nufip1|Hist1h4d|Lonp1|Crtc2|Mcoln2|Kctd18|Farsb|Cth|Mlkl|Kcnj2|Sh3glb1|Vasp|Npm1|Tnfsf11|Trim72|Farsa|Gsdmd|Dcxr…
GO:0045066	regulatory T cell differentiation	0.434783	0.0098248	H2-M3|Ctla2a|Tgfb1|Il2rg|Dusp10|Lgals9|Lck|Cd28|Irf1|Socs1
GO:0061138	morphogenesis of a branching epithelium	0.231638	0.0098336	Acvr1|Ctsz|Myc|Bax|Spi1|Il6|Ctsh|Tnf|Tgfb1|Rdh10|Gdnf|Fzd5|Adm|Epha2|Tgm2|Rbm15|Csf1|Bak1|Socs3|Fgf2|Pxn|Plxnd1|Dlg1|Timeless|Clic4|Tgfbr2|Hgf|Lama5|Col4a1|Edn1|Spint1|Ccl11|Rasip1|Vdr|B4galt1|Eng|Spry2|Spry1|Mmp14|Yap1|Sox9
GO:0046006	regulation of activated T cell proliferation	0.387097	0.0098336	Pycard|Cd24a|Casp3|Cd274|Il12rb1|Fadd|Rps3|Arg1|Tnfsf9|Rc3h1|Lrrc32|Ripk3
GO:0042267	natural killer cell mediated cytotoxicity	0.371429	0.0099308	H2-M3|Pik3r6|Ptpn6|Prdx1|Cebpg|Rnf19b|Il21|Pvr|Il18rap|Slamf6|Lgals9|Havcr2|Vav1
GO:1900180	regulation of protein localization to nucleus	0.236364	0.0099426	Sirt1|Csf3|Tlr7|Nlrp3|Flna|Xbp1|Cd36|Zpr1|Lmna|Tlr4|Parp9|Tnf|Tgfb1|Lif|Sphk1|Litaf|Faf1|Tmem173|Mdfic|F2r|Cdkn1a|Sesn2|Tnfsf14|Parp10|Nup93|Wwtr1|Nfkbia|1810011O10Rik|Hcls1|Hyal2|Fbxo4|Trip6|Prdx1|Bag3|Apod|Txn1|Emd|Zc3h12a|Il1b
GO:0051384	response to glucocorticoid	0.35	0.010282	Il6|Zfp36l2|Anxa1|Eif4ebp1|Zfp36l1|Fibin|Il1rn|Npas4|Adam9|Fas|Zfp36|Tnf|Rest|Ctsl
GO:1903651	positive regulation of cytoplasmic transport	0.227273	0.010391	Sec16b|Zpr1|Bax|Arih2|Sfn|Xbp1|Cav1|Csf3|Flna|Tlr7|Ezr|Tlr4|Rac2|Micall2|Psmb7|Edem1|Ctsk|Wdr46|Fzd5|Tnf|Tgfb1|Usp36|Bak1|Pdcd5|Drd1|Actl6a|Sphk1|Wdr75|Tnfsf14|Tmem173|F2r|Nup93|Bag3|Trip6|Hyal2|1810011O10Rik|Slc17a9|Bcap31|Hcls1|Sh3glb1|Il1b|Msn|Zc3h12a|Ptpn23|Emd
GO:0048864	stem cell development	0.23871	0.010429	Zfp703|Fgf2|Pawr|Glipr2|Phactr4|Tgfbr2|Lama5|Wwtr1|Smad7|Jag1|Ednrb|Erg|Edn1|Hif1a|Pdpn|Eng|Hnrnpab|Sox9|Aldh1a2|Il1b|Kitl|Flna|Acvr1|Rbpj|Htr2b|Sox11|Sema3f|Snai1|Gcnt2|Efna1|Tgfb1|Rdh10|Gdnf|Loxl2|Has2|Adam15|Ezh2
GO:1902806	regulation of cell cycle G1/S phase transition	0.280488	0.01063	Ptpn6|Klf4|Pdpn|Psme2|Slfn1|1810011O10Rik|Mdm2|Anxa1|Plrg1|Ezh2|Dbf4|Psme2b|Hyal1|Ecd|Zfp655|Ddx3x|Id2|Cdkn1a|Dcun1d3|Rps27l|Rpl26|Ino80|Mtbp
GO:0071826	ribonucleoprotein complex subunit organization	0.233918	0.010812	Nle1|Eif3a|Rpl5|Rps15|Dyrk3|Rps23|Srsf1|Ddx39b|Brix1|Atxn2l|Rpf1|Sbds|Rps27rt|Ddx20|Rpl12|Smn1|Prpf3|Ddx3x|Rpl13a|2810403A07Rik|Znhit6|Ruvbl2|Snrpd1|Ppan|Rps27l|Eif3e|Rps10|Snrpe|Nufip1|Rpl38|Ythdc1|Rps14|Rc3h1|Nip7|Eif6|Rps28|Eif3g|Rpsa|Rps19|Eif3d
GO:0014031	mesenchymal cell development	0.24	0.010907	Zfp703|Pawr|Phactr4|Tgfbr2|Glipr2|Wwtr1|Smad7|Jag1|Lama5|Ednrb|Erg|Edn1|Hif1a|Pdpn|Eng|Hnrnpab|Aldh1a2|Il1b|Sox9|Acvr1|Flna|Kitl|Sox11|Htr2b|Rbpj|Sema3f|Snai1|Rdh10|Tgfb1|Efna1|Loxl2|Gdnf|Gcnt2|Has2|Ezh2|Adam15
GO:0009991	response to extracellular stimulus	0.201657	0.01161	Nsfl1c|Ctsk|Angptl4|Irgm2|Trp53inp1|Sirt1|Xbp1|Parl|Rrp8|Ctsd|Postn|Lgals8|Fzd5|Vcp|Sec22b|Irgm1|Fos|Zfp36|Hmox1|Tcirg1|Lars|Itga6|Fstl1|Gba|Asgr1|Spp1|Wdr75|Nfe2l2|Pcsk9|Atf4|Zc3h12a|Stbd1|Sqstm1|Hif1a|Vdr|Ralb|Scd4|Slc17a9|Bmt2|Tspo|Scfd1|Ctsl|Trim24|Gnai3|Atg4a|Eif2s1|Actl6a|Dcn|Slc16a1|Folr2|Mtm1|Hspa5|Pomc|Usp36|Pdk4|Lamp2|Ucn2|Ddit3|Ppan|Slc25a25|Sesn2|Eif2ak2|Nuak2|Cdkn1a|Nod2|Asns|Sh3glb1…
GO:0045576	mast cell activation	0.35	0.011703	Cd300lf|Lcp2|Fcer1g|Snap23|Fes|Milr1|Il4ra|Rhoh|Rac2|Pla2g3|Snx4|Lat2|Tlr4|Plscr1
GO:0046328	regulation of JNK cascade	0.25	0.011725	Ripk1|Dusp10|Tnf|Edn1|Gadd45b|Eda2r|Fzd5|Per1|Tnfrsf11a|Ccr7|Tnfsf11|Cdc42se1|Ptpn1|Gps2|Rps3|Il1b|Myd88|Serpinf2|Trf|Mdfic|Nod2|Ctgf|Pycard|Zak|Ncf1|Lmnb1|Mecom|Tlr4|Cops5|Gadd45a|Ltbr
GO:0098586	cellular response to virus	0.35	0.011725	Irgm2|Dhx58|Lgals8|Ifih1|Mmp12|Zc3h12a|Ddx60|Trim6|Lgals9|Nploc4|Riok3|Rrp1b|Zc3hav1|Rnf125
GO:0051017	actin filament bundle assembly	0.259259	0.011755	Arap1|Ptger4|Eln|Serpinf2|Pxn|Flna|Tnfaip1|Rhoa|Rock1|Ctgf|Plek|Asap3|Ezr|Ppfia1|Was|Rhod|Dpysl3|S100a10|Vil1|Arhgef15|Lcp1|Arhgap28|Sh3pxd2b|Swap70|Aif1|Zyx|Actn1|Triobp
GO:0071363	cellular response to growth factor stimulus	0.19457	0.011799	Has1|Arap1|Cited1|Rbpj|Ctgf|Hfe|Zpr1|Ncl|Il6|Fgfr4|Zfp36l1|Gcnt2|Ripk1|Fgf21|Gdnf|Klf4|Has2|Itgb3|Zfp36l2|Hspa5|Cyr61|Col4a2|Dcn|Mapkapk2|Pdcd5|Anxa1|Snx6|Fgf2|Sparc|Smad5|Mmrn2|Id1|Smad6|Hyal2|Ltbp1|Smad1|Spry2|Cldn5|Myof|Sirt1|Cav1|Xbp1|Acvr1|Sfrp4|Myo1c|Rela|Sox11|Fermt2|Acvrl1|Col2a1|Dok5|Fos|Adam9|Zfp36|Tgfb1|Fstl3|Calca|Cdh5|Ptpn12|Zyx|Zfp703|Pxn|Cpne3|Iqgap1|Amhr2|Cd63|Hyal1|Cav2|Tgfbr2|Sm…
GO:0030324	lung development	0.233533	0.011799	Spry2|Mmp14|Spry1|Yap1|Aldh1a2|Sox9|Heg1|Pdpn|Gata6|Tgfbr2|Ptges3|Klf2|Id1|Errfi1|Lama5|Nos3|Jmjd6|Rpl13a|Fgf2|Timeless|Ada|Crh|Chil1|Sepn1|Stk40|Lox|Sp1|Lif|Rdh10|Tnf|Ctsh|Ctsz|Sav1|Plod3|Sox11|Cebpa|Rbpj|Ctgf|Flt4
GO:0034103	regulation of tissue remodeling	0.314815	0.012168	Itgb3|B4galt1|Cd24a|Vdr|Erg|Pdk4|Thbs4|Tnfsf11|Inpp5d|Bax|Spp1|Adam8|Flt4|Trf|Gpnmb|Il6|Fcgr4
GO:0033365	protein localization to organelle	0.184953	0.012406	Ddit3|Stat3|Srp9|Spidr|Insig1|Mtbp|Nfkbia|Nup93|Ddx3x|Tmem173|Cdkn1a|F2r|Tnfsf14|Ipo7|Sesn2|Nedd1|9430016H08Rik|Apod|Pmm2|Sh3glb1|Mmp12|Hsph1|Hyal2|Tnpo1|Arf6|Stag3|1810011O10Rik|Bag3|Ranbp1|Tspo|Psmb7|Ezr|Pinx1|Bcl3|Ssr3|Aurka|Kdelr2|Arap1|Flna|Tlr7|Csf3|Zpr1|Xpo1|Hspa5|Folr2|Sphk1|Srgn|Ybx1|Plrg1|Nup153|Ezh2|Actl6a|Pdcd5|Drd1|Usp36|Parp9|Tor1aip2|Parp10|Kdelr3|Ruvbl2|Zw10|Parp3|Wwtr1|Sec61a1|La…
GO:0045058	T cell selection	0.333333	0.012467	Ptpn2|Tgfb1|Fas|Stat6|Cd74|Rhoa|Ly9|Batf|Ccr7|Stat3|Cd28|Il6|Irf4|Dock2|Slamf6
GO:1902882	regulation of response to oxidative stress	0.294118	0.012468	Pawr|Sesn2|Cd36|Sirt1|Nfe2l2|Acox2|Tlr4|Nup93|Hif1a|Gpx1|Tnf|Gch1|Rack1|P4hb|Fbln5|Hsph1|Atf4|Mcl1|Txn1|Sepn1
GO:0050820	positive regulation of coagulation	0.45	0.012673	Serpinf2|Nfe2l2|F2r|Selp|Pdpn|Cd36|Plek|Tlr4|Ano6
GO:0030214	hyaluronan catabolic process	0.714286	0.012811	Hyal2|Tgfb1|Fgf2|Tmem2|Hyal1
GO:0006605	protein targeting	0.194631	0.012842	Pmm2|Apod|Sh3glb1|Mmp12|1810011O10Rik|Rhod|Hyal2|Tnpo1|Bag3|Sec61g|Srp9|Stat3|Nup93|Lamp2|Nfkbia|F2r|Cdkn1a|Tmem173|Ipo7|Ncf1|Tnfsf14|Sphk1|Folr2|Pdcd5|Drd1|Actl6a|Nup153|Usp36|Akap12|Tcaf2|Psmb7|Ranbp1|Ssr3|Bcl3|Csf3|Flna|Tlr7|Atg4a|Arap1|Zpr1|Stom|Ssr2|Txn1|Emd|Pttg1ip|Zc3h12a|Jun|Il1b|Slc17a9|Hcls1|Hspd1|Rtp4|Trip6|Prdx1|Parp10|Sec61a1|Lars|Wwtr1|Syngr2|Mdfic|Wdr75|--|Ranbp2|Erbin|Faf1|Litaf|T…
GO:1901222	regulation of NIK/NF-kappaB signaling	0.333333	0.012924	Birc2|Tlr4|Rps3|Uaca|Havcr2|Rc3h1|Chil1|Rela|Hdac7|Cd14|Eif2ak2|Adgrg3|Nod2|Tlr1|Tnf
GO:0035850	epithelial cell differentiation involved in kidney development	0.392857	0.012976	Lif|Iqgap1|Prkx|Myo1e|Cd24a|Yap1|Jag1|Podxl|Wwtr1|Nup93|Gpr4
GO:0071417	cellular response to organonitrogen compound	0.208333	0.013009	Atf4|Sox9|Cdk4|Il1b|Gpd1|Mdm2|Ghr|Ptpn1|Trib3|Trim72|Capn2|Casp3|Sgk1|Col4a1|Lars|Col16a1|Socs1|Spidr|Stat3|Sesn2|Col3a1|Ncoa5|Cav2|Nod2|Pxn|Trem2|Rpe65|Adrm1|Pcsk9|Socs3|Gabpa|Rap1b|Ezh2|Drd1|Nfkb1|Sepn1|Casp7|Col6a1|Kcnq1|Folr2|Cebpb|Col5a2|Casp4|Pde4b|Pdk4|Ptpn2|Tnf|Tlr4|Eif4ebp1|Ezr|Zfp36l1|Sh2b2|Cd36|Myo1c|Rela|Ctnna1|Nlrp3|Cav1|Sirt1|Xbp1
GO:0070243	regulation of thymocyte apoptotic process	0.538462	0.013009	Hif1a|Casp8|Bbc3|Adam8|Efna1|Nfkbid|Ada
GO:0042770	signal transduction in response to DNA damage	0.294118	0.013012	Mdm2|Spred1|Pttg1ip|Npm1|Nbn|Dyrk3|Cd74|Chek1|Gadd45a|Bcl3|Snai1|Rps27l|Rpl26|Pmaip1|Eef1e1|Sesn2|Batf|Pla2r1|Cdkn1a|Sirt1
GO:0043406	positive regulation of MAP kinase activity	0.246154	0.013037	Htr2b|Zak|Cd40|Tgfa|Prok2|Trf|Kitl|Tlr4|Fzd5|Tgfb1|Tnf|Map2k3|Ripk1|Rps3|Ezh2|Ccr7|Tnfrsf11a|Nox4|Adam8|Pik3r5|Pxn|Mdfic|Nod2|Fgf2|Ajuba|Hgf|Pik3r6|Cd24a|Edn1|Il1b|Ptpn1|Tnfsf11
GO:0010934	macrophage cytokine production	0.538462	0.013169	Cd36|Spon2|Tlr4|Tgfb1|Irak3|Sirt1|Cd74
GO:0045351	type I interferon biosynthetic process	0.538462	0.013269	Tlr7|Irf7|Irf9|Tlr4|Irf3|Myd88|Nmi
GO:2000403	positive regulation of lymphocyte migration	0.392857	0.013269	Ccr7|Ccl3|Ccr2|Lgals9|Fadd|Ccl5|Ccl4|Itgb3|Tnfsf14|Adam8|Pycard
GO:0050755	chemokine metabolic process	0.538462	0.013272	Myd88|Il1b|Trem1|Trem3|Tnf|Il6|Sigirr
GO:0060544	regulation of necroptotic process	0.538462	0.013501	Fadd|Ripk3|Ripk1|Cav1|Ybx3|Birc2|Casp8
GO:0032728	positive regulation of interferon-beta production	0.392857	0.013526	Ifih1|Ddx58|Irf1|Tlr4|Polr3d|Zc3hav1|Tlr7|Riok3|Irf7|Polr3b|Irf3
GO:0045627	positive regulation of T-helper 1 cell differentiation	0.714286	0.013604	Hlx|Ccr2|Anxa1|Irf1|Ccr7
GO:0009620	response to fungus	0.375	0.013626	Spon2|Ptx3|Myd88|Bak1|Cxcl1|Arg1|Il17ra|Bcl10|--|Ncf1|Clec7a|Clec4n
GO:0035295	tube development	0.187845	0.013643	Acvrl1|Ctsh|Acvr1|Flt4|Traf6|Bax|Sox11|Sav1|Plod3|Gsta3|Sepn1|Chil1|Ada|Sp1|Lox|Tgfb1|Tnf|Lif|Arl13b|Prkx|Tgfbr2|Col4a1|Wwtr1|Smad7|Id2|Pxn|Rpl13a|Timeless|Irx3|Plxnd1|Col3a1|Spry1|Mmp14|Eng|Sox9|Heg1|Apaf1|Spint1|Ednrb|Edn1|Casp8|Hif1a|Gata6|Vdr|Pdpn|Sox18|B4galt1|Bcl10|Rasip1|Kif18a|Klf5|Spi1|Hlx|Zfp36l1|Sdc4|Ctgf|Rbpj|Cebpa|Myc|Ctsz|Tgm2|Crh|Rps7|Rbm15|Podxl|Csf1|Bak1|Stk40|Rdh10|Gdnf|Gatad2a|…
GO:2001185	regulation of CD8-positive, alpha-beta T cell activation	0.714286	0.013645	Nckap1l|Irf1|Cd244|Hfe|Zbtb7b
GO:0046633	alpha-beta T cell proliferation	0.392857	0.013645	Dock2|Ccr2|Lgals9|Cd28|Cd80|Elf4|Tgfbr2|Irf1|Cd244|Tarm1|Cd24a
GO:0045926	negative regulation of growth	0.22905	0.01395	Osgin2|Hyal2|Gal|Lgmn|Hif1a|Sqstm1|Sema3g|Mt1|Tchp|Ddx3x|Nod2|Cdkn1a|Sertad1|Hyal1|Mt2|Bst2|Sesn2|Wnt3|Irf8|Tgfb1|Tnf|Eaf2|Ostn|Cdkn2aip|Inhba|Myd88|Osgin1|Adam15|Sirt1|Dcun1d3|Sav1|Cd36|Ryk|Psrc1|Sema3f|Acvrl1|Plac8|Ifrd1|Stc2|Cxadr|Bbc3
GO:0060332	positive regulation of response to interferon-gamma	0.714286	0.01397	Hpx|Irgm1|Parp9|Nlrc5|Irgm2
GO:0060335	positive regulation of interferon-gamma-mediated signaling pathway	0.714286	0.01397	Irgm2|Nlrc5|Hpx|Parp9|Irgm1
GO:0051204	protein insertion into mitochondrial membrane	0.714286	0.013981	Pmaip1|9430016H08Rik|Bbc3|Bax|Sh3glb1
GO:0038127	ERBB signaling pathway	0.27381	0.013981	Ereg|Hbegf|Erbin|Sox9|Ptpn12|Itga1|Tgfb1|Socs4|Ptpn2|Vil1|Lgmn|Plaur|Rhbdf2|Rhbdf1|Errfi1|Iqgap1|Cpne3|Shkbp1|Btc|Tgfa|Ncf1|Fes|Rbpj
GO:0046596	regulation of viral entry into host cell	0.416667	0.013988	Lgals1|Trim21|Ptx3|P4hb|Ifitm2|Cd74|Ifitm3|Trim25|Ifitm1|Trim30a
GO:0070391	response to lipoteichoic acid	0.714286	0.014066	Trem2|Tlr4|Cd14|Cd36|Rela
GO:0071223	cellular response to lipoteichoic acid	0.714286	0.014066	Trem2|Rela|Tlr4|Cd14|Cd36
GO:0070423	nucleotide-binding oligomerization domain containing signaling pathway	0.6	0.014067	Rela|Erbin|Tlr4|Nfkbia|Nod2|Irgm2
GO:0070431	nucleotide-binding oligomerization domain containing 2 signaling pathway	0.6	0.014067	Nod2|Irgm2|Tlr4|Erbin|Rela|Nfkbia
GO:0046330	positive regulation of JNK cascade	0.265957	0.014122	Ncf1|Ctgf|Pycard|Zak|Serpinf2|Mdfic|Nod2|Trf|Gadd45a|Ltbr|Tlr4|Lmnb1|Gadd45b|Eda2r|Fzd5|Tnf|Edn1|Ripk1|Rps3|Myd88|Il1b|Ccr7|Ptpn1|Tnfsf11|Tnfrsf11a
GO:0030213	hyaluronan biosynthetic process	0.6	0.014122	Tgfb1|Has1|Il1b|Hyal1|Has2|Nfkb1
GO:0043101	purine-containing compound salvage	0.714286	0.014122	Ada|Ampd3|Mtap|Aprt|Ampd1
GO:0050873	brown fat cell differentiation	0.341463	0.014196	Cebpa|Cebpb|Fabp4|Dusp10|Ero1l|Sirt1|Rgs2|Lama4|Itga6|Mecom|Mrap|Lrg1|Plac8|Sh2b2
GO:0045444	fat cell differentiation	0.22335	0.014211	Smad6|Gpx1|Fabp4|Ero1l|Arid5b|Sh3pxd2b|Trib3|Lrg1|Egr2|Atf5|Psmb8|Gps2|Zc3h12a|Id2|Steap4|Ddit3|Insig1|Tmem120a|Socs1|Jag1|Wwtr1|Itga6|Grk5|Tgfb1|Zfp36|Dusp10|Ppard|Klf4|Cebpb|Zfp36l2|Noc3l|Lama4|Rgs2|Xbp1|Sirt1|Sav1|Cebpa|Plac8|Klf5|Sh2b2|Zfp36l1|Mrap|Mecom|Cmklr1
GO:0002474	antigen processing and presentation of peptide antigen via MHC class I	0.392857	0.014247	Tapbp|Ifi30|Tap1|Fcgr1|B2m|Erap1|Tap2|H2-M3|Fcer1g|H2-M2|Hfe
GO:0032648	regulation of interferon-beta production	0.341463	0.014285	Ifih1|Ddx58|Irf1|Cactin|Tlr4|Nmi|Polr3d|Tlr7|Zc3hav1|Riok3|Irf7|Pycard|Polr3b|Irf3
GO:0007346	regulation of mitotic cell cycle	0.197468	0.01431	Anapc4|Zw10|Aatf|Parp3|Iqgap1|Cks1b|Chmp2a|Id2|Hyal1|Cdt1|Zfp655|Ereg|Bora|Nbn|Il1b|Mdm2|Chmp4c|Cdk4|Nabp1|Edn1|Asun|Pdpn|Tmod3|Psrc1|Cdc6|Eif4ebp1|Cdk2|Ino80|Cdk6|Btc|Smc5|Map3k8|Dcun1d3|Cep192|Tgfa|Sirt1|Sik1|Cdk11b|Ecd|Ranbp2|Tgfb1|Tnf|Chek1|Slfn1|Ptpn6|Pim3|Mtbp|Nek6|Rps27l|Ddx3x|Cdkn1a|Dlg1|Pkn2|Asns|Nle1|Psme2|Rcc1|Ranbp1|Cdc14a|Lmnb1|Pinx1|Zfp36l1|Rpl26|Rps6|Map3k14|Zak|Dbf4|Usp47|Sphk1|Ps…
GO:0050779	RNA destabilization	0.470588	0.014355	Rc3h1|Upf1|Zfp36l2|Zfp36l1|Zc3h12a|Zfp36|Tnfrsf1b|Mettl16
GO:0010564	regulation of cell cycle process	0.193333	0.014565	Gpr3|Lmnb1|Cdc14a|Ranbp1|Rpl26|Pinx1|Zfp36l1|Aurka|Xpo1|Ccnf|Zfp36l2|Dusp1|Syf2|Psme2b|Usp47|Dbf4|Ezh2|Anxa1|Plrg1|Klf4|Mtbp|Rps27l|Nek6|Cdkn1a|Ddx3x|Svil|Pkn2|Npm1|Atf5|Sh3glb1|1810011O10Rik|Psme2|Rcc1|Rassf1|Cdc6|Tmod3|Psrc1|Cdk6|Pdcd6ip|Ino80|Cdk2|Tgfa|Dcun1d3|Cep192|Smc5|Btc|Piwil2|Ecd|Cdk11b|Ahctf1|Ranbp2|Rrp8|Rbm14|Osm|Slfn1|Chek1|Tgfb1|Lif|Rnf4|Ptpn6|Cdc25a|Zw10|Anapc4|Parp3|Id2|Chmp2a|Zfp…
GO:0045625	regulation of T-helper 1 cell differentiation	0.6	0.014577	Ccr7|Irf1|Il4ra|Anxa1|Hlx|Ccr2
GO:0000302	response to reactive oxygen species	0.25	0.014644	Nup93|Il6|Rela|Sesn2|Cd36|Ncf1|Pawr|Hyal1|Nfe2l2|Sirt1|Nos3|Ezh2|Hsph1|Rps3|Fbln5|Jun|Apod|Ccr7|Txn1|Cyp1b1|Prdx1|Kdm6b|Rack1|Gch1|Ppp1r15b|Adam9|Hyal2|Tnf|Gpx1|Fos
GO:0019724	B cell mediated immunity	0.246154	0.014897	Clcf1|Nod2|Batf|Inpp5d|Btk|Ercc1|Il4ra|C1qa|Fcgr1|Fas|Hspd1|Serping1|Bcl10|Nbn|Swap70|H2-Ab1|Cd40|C1qb|Bcl3|Hpx|Cd74|Tnf|Irf7|Tgfb1|Stat6|Ptpn6|Fcer1g|C3|Cd28|Exosc3|C1qc|Myd88
GO:0033077	T cell differentiation in thymus	0.28	0.014907	Mafb|Jmjd6|Fadd|Rps6|Adrm1|Adam8|Nfkbid|Ripk3|Cdk6|Zfp36l1|Il2rg|Cd74|Ptpn2|Fas|Fzd5|Zfp36l2|Ada|Cd28|Ccr7|B2m|Dock2
GO:0071594	thymocyte aggregation	0.28	0.014907	Fzd5|Il2rg|Cd74|Ptpn2|Fas|B2m|Dock2|Zfp36l2|Ada|Ccr7|Cd28|Adam8|Mafb|Fadd|Rps6|Jmjd6|Adrm1|Cdk6|Zfp36l1|Nfkbid|Ripk3
GO:0045342	MHC class II biosynthetic process	0.6	0.015069	Spi1|Xbp1|Sirt1|Tlr4|Slc11a1|Pf4
GO:0072567	chemokine (C-X-C motif) ligand 2 production	0.6	0.01509	Cd74|Ccl5|Tnf|Klf4|Mcoln2|Myd88
GO:0009267	cellular response to starvation	0.212851	0.015163	Irgm1|Usp36|Pdk4|Sec22b|Vcp|Fzd5|Lgals8|Ctsd|Hspa5|Mtm1|Actl6a|Dcn|Rrp8|Sirt1|Atg4a|Parl|Xbp1|Eif2s1|Ctsl|Scfd1|Gnai3|Trp53inp1|Angptl4|Ctsk|Tspo|Irgm2|Nsfl1c|Slc17a9|Fas|Bmt2|Hif1a|Sqstm1|Ralb|Stbd1|Dap|Atf3|Asns|Zc3h12a|Atf4|Sh3glb1|Nfe2l2|Nod2|Cdkn1a|Pcsk9|Sesn2|Nuak2|Eif2ak2|Wdr75|Hmox1|Tcirg1|Lars|Lamp2|Gba
GO:0007517	muscle organ development	0.204545	0.015216	Med20|Tcf23|Klhl40|Klf5|Des|Col11a1|Zbtb42|Hlx|Murc|Rcan1|Cxadr|Cfl2|Cav1|Sirt1|Xbp1|Rbpj|Myc|Nupr1|Rhoa|Sav1|Ybx3|Sox11|Sepn1|Myl6|Mtm1|Psma6|Fxr1|Btg2|Tnnc1|Id3|Fos|Vamp5|Lif|Tgfb1|Nln|Unc45a|Lama5|Smad7|Naca|Klhl41|Fgf2|Eln|Svil|Tnni1|Maff|Col3a1|Cav2|Egr2|Cops2|Trim72|Emd|Atf3|Eng|Heg1|Sap30|Edn1|Gpx1|Arid5b|Hdac7|Serp1|Chrna1|Gata6|Paxbp1
GO:0017148	negative regulation of translation	0.267442	0.015454	Zfp36l1|Eif4ebp1|Stat3|Srp9|Upf1|Ncl|Eif2ak2|Sesn2|Rpl13a|Ddx3x|Eprs|Eif2s1|Eif6|Samd4|Rps3|Eif4a3|Btg2|Zc3h12a|Fxr1|Rc3h1|Zfp36l2|Zfp36|Mettl16
GO:0070727	cellular macromolecule localization	0.170455	0.015531	Lcp1|Akap12|Tor1aip2|Sec24d|Cd74|S100a10|Parp9|Plrg1|Picalm|Pdcd5|Actl6a|Ezh2|Hspa5|Exosc3|Ehd2|Srgn|Zpr1|Xpo1|Arap1|Zdhhc18|Kdelr2|Stx3|Csf3|Zfp36l1|Bcl3|Pinx1|Ssr3|Ranbp1|Psmb7|Bag3|Hyal2|Stag3|1810011O10Rik|Mmp12|Apod|Pmm2|Ncf1|9430016H08Rik|Sesn2|Ipo7|Cdkn1a|F2r|Tmem173|Ppfia1|Rab32|Ajuba|Stat3|Srp9|Spidr|Tmed2|Tax1bp3|Ddit3|Vcp|Fcer1g|Tgfb1|Hk2|Copb1|Herpud1|Nploc4|Tln1|Ranbp2|Lats1|Pes1|Myo…
GO:0050679	positive regulation of epithelial cell proliferation	0.247934	0.015651	Pdcl3|Lrg1|Mmp12|Jun|Sox9|Thbs4|Mydgf|Ccl11|Itgb3|Ccl24|B4galt1|Pold4|Acvrl1|Il6|Cxadr|Ecm1|Xbp1|Tgfa|Ccl5|Sirt1|Scg2|Nod2|Fgf2|Zfp703|Sox11|Htr2b|Cav2|Hyal1|C5ar1|Myc
GO:0030323	respiratory tube development	0.229412	0.015942	Ada|Crh|Chil1|Sepn1|Stk40|Lox|Sp1|Lif|Rdh10|Tnf|Ctsh|Sav1|Plod3|Ctsz|Sox11|Rbpj|Cebpa|Ctgf|Flt4|Spry2|Yap1|Spry1|Mmp14|Aldh1a2|Heg1|Sox9|Pdpn|Gata6|Tgfbr2|Ptges3|Klf2|Id1|Lama5|Errfi1|Jmjd6|Nos3|Rpl13a|Fgf2|Timeless
GO:0031503	protein complex localization	0.292308	0.016024	Ralb|Prdx1|Trip6|Tnf|1810011O10Rik|Il1b|Litaf|Faf1|Zc3h12a|Sphk1|Ndc1|Dlg1|Tnfsf14|Nlrp3|Tlr7|Ezr|Nfkbia|Smad7|Tlr4
GO:0090303	positive regulation of wound healing	0.351351	0.01604	Cd36|Pdpn|Ppard|Serpinf2|Nfe2l2|F2r|Xbp1|Selp|Tlr4|Ano6|Anxa1|Hbegf|Plek
GO:0014068	positive regulation of phosphatidylinositol 3-kinase signaling	0.326087	0.016184	Selp|Csf3|Hax1|Sirt1|Ccl5|Mydgf|Hcls1|F2r|Ncf1|Ppard|Ptpn6|Cd28|Pik3ap1|Sox9|Dcn
GO:2001021	negative regulation of response to DNA damage stimulus	0.326087	0.016184	Cd74|Sirt1|Ddx39b|Dyrk3|Ackr3|Tpt1|Bcl2l12|Usp47|Helb|Pttg1ip|Snai1|Rtel1|D330045A20Rik|Mdm2|Rps3
GO:0030316	osteoclast differentiation	0.270588	0.016184	Tnfsf11|Tnfrsf11a|Csf1|Tyrobp|Cd109|Tnf|Fos|Itgb3|Fstl3|Epha2|Anxa2|Cebpb|Ccl3|Sbno2|Tjp2|Cd300lf|Mafb|Trf|Inpp5d|Junb|Ccr1|Gpr183|Traf6
GO:2000736	regulation of stem cell differentiation	0.244094	0.016361	Wwtr1|Jag1|Cdk12|Smad7|Trim6|Cdk6|Snai1|Stat3|Hspa9|Tgfbr2|Glipr2|Pawr|Sav1|Eif2ak2|Nfe2l2|Pwp1|Zfp703|Rest|Il1b|Sox9|Nfya|Ezh2|Yap1|Zfp36l2|Gata6|Pdpn|Efna1|Tgfb1|Loxl2|Lbh|Gcnt2
GO:0009299	mRNA transcription	0.428571	0.016424	Sox18|C5ar1|Stat3|Ddit3|Ereg|Sp1|Lmo2|Atf4|Runx3
GO:0085029	extracellular matrix assembly	0.4	0.016585	Lox|Lamc2|Sox9|Hapln2|Fbln5|Has2|Plod3|Efemp2|Tgfb1|Has1
GO:0051084	'de novo' posttranslational protein folding	0.470588	0.016613	Hspe1|Ero1l|Cd74|Dnajb1|Sh3glb1|Hsph1|Cct2|Ptges3
GO:0002009	morphogenesis of an epithelium	0.191964	0.016613	Vcl|Lif|Tgfb1|Tnf|Prkx|Fzd5|Arl13b|Acvrl1|Ctsh|Rhoc|Acvr1|Plod3|Sox11|Plet1|Bax|Traf6|Eng|Mmp14|Spry1|Sox9|Msn|Edn1|Cd151|Apaf1|Spint1|Bcl10|Rasip1|Sox18|B4galt1|Pdpn|Vdr|Hif1a|Casp8|Tgfbr2|Col4a1|Zfp568|Pxn|Plxnd1|Irx3|Timeless|Cyr61|Hbegf|Tgm2|Csf1|Aldh1a3|Bak1|Rbm15|Podxl|Rps7|Gdnf|Gatad2a|Tnc|Rdh10|Adm|Klf4|Epha2|Spi1|Serpinb5|Il6|Snai1|Runx3|Sdc4|Flna|Ctsz|Rbpj|Myc|Ctsl|Spry2|Yap1|Vasp|Mmp12…
GO:0032727	positive regulation of interferon-alpha production	0.470588	0.01662	Tlr4|Mmp12|Ifih1|Irf3|Zc3hav1|Tlr7|Hspd1|Irf7
GO:0031960	response to corticosteroid	0.333333	0.016651	Eif4ebp1|Anxa1|Fibin|Zfp36l1|Il1rn|Npas4|Il6|Zfp36l2|Ctsl|Adam9|Zfp36|Fas|Tnf|Rest
GO:0002313	mature B cell differentiation involved in immune response	0.470588	0.016668	Gpr183|Mfng|Xbp1|Cdh17|Bcl3|Lgals1|Ada|Lgals8
GO:0051205	protein insertion into membrane	0.470588	0.016708	9430016H08Rik|Rtp4|Bax|Tram2|Grin3b|Pmaip1|Bbc3|Sh3glb1
GO:0045064	T-helper 2 cell differentiation	0.470588	0.016708	Bcl3|Anxa1|Hlx|Irf1|Il4ra|Il6|Batf|Nlrp3
GO:0045624	positive regulation of T-helper cell differentiation	0.470588	0.016708	Anxa1|Hlx|Ccr2|Ccr7|Irf1|Il6|Il4ra|Nlrp3
GO:0002228	natural killer cell mediated immunity	0.351351	0.016713	Il18rap|Lgals9|Slamf6|Havcr2|Vav1|Pik3r6|H2-M3|Prdx1|Ptpn6|Cebpg|Pvr|Il21|Rnf19b
GO:0032480	negative regulation of type I interferon production	0.470588	0.016725	Pycard|Rnf125|Irf3|Dhx58|Havcr2|Cactin|Nploc4|Nmi
GO:0045063	T-helper 1 cell differentiation	0.470588	0.016735	Ccr7|Il4ra|Irf1|Anxa1|Relb|Ccr2|Hlx|Stat6
GO:0070230	positive regulation of lymphocyte apoptotic process	0.470588	0.01692	Bbc3|Nfkbid|Myc|Bax|Adam8|Cd24a|Ccl5|Fas
GO:0002714	positive regulation of B cell mediated immunity	0.363636	0.01715	Cd28|Exosc3|C3|Fcgr1|Tnf|Stat6|Tgfb1|Hpx|Clcf1|Nod2|Fcer1g|Cd40
GO:0002891	positive regulation of immunoglobulin mediated immune response	0.363636	0.01715	Tnf|Stat6|Tgfb1|Nod2|Clcf1|Hpx|Fcer1g|Cd40|Exosc3|Cd28|C3|Fcgr1
GO:0033043	regulation of organelle organization	0.174227	0.017155	Was|Pdcd6ip|H3f3b|Micall2|Cdc6|Lmna|Tmod3|Irgm2|Bax|Sirt1|Cep192|Xbp1|Rtel1|Rps3|Cct3|Arhgdib|Rnf4|Sec22b|Wdr46|Fzd5|Chek1|Mapre1|Tnf|Lif|Anapc4|Upf1|Asap3|Pycard|Gnl3|Wdr75|Chmp2a|Ptger4|Msn|Il1b|Nckap1l|Nbn|Bora|Cdc20|Cct2|Paxbp1|Hif1a|Kif18a|Vil1|Ccdc36|Arpc1b|Cfl2|Ezr|Cct8|Gpr3|Plek|Spi1|Tspo|Rock1|Ctgf|Scfd1|Ccnf|Twf1|Rhoa|Fes|Trmt10c|Flna|Sdc4|Dcn|Mtm1|Anxa2|Itgb3|Ckap2|Capg|Hck|Usp36|Mtbp|…
GO:0002720	positive regulation of cytokine production involved in immune response	0.363636	0.017195	Il6|Tlr4|Spon2|Rsad2|B2m|Nlrp3|Il21|Cd74|Arid5a|Cd36|Fcer1g|Fzd5
GO:0001701	in utero embryonic development	0.198347	0.01725	Tgfbr2|Bnip2|Dnmt3l|Zfp568|Gabpa|Heg1|Nbn|Sox18|Srsf1|Gata6|Hif1a|Apba3|Spint1|Rtcb|Sf3b6|Edn1|Mfsd7b|Eif2s2|Mecom|Mdfi|Acvrl1|Myo1e|Cdk11b|Ybx3|Plod3|Lats1|Junb|Acvr1|Med21|Rpl7l1|Sp1|Emg1|Ada|Fzd5|Chek1|Lif|Klf2|Tmed2|Btf3|Maff|Myo18b|Psmc4|Nos3|Socs3|Tfeb|Fosl1|Sbds|Capn2|Rbbp8|Nle1|Gins1|Snai1|Zfp36l1|Alkbh1|Rbpj|Cebpa|Slc39a1|Zpr1|Myh9|Nasp|Cited1|Ybx1|Wdr74|Syf2|Hbegf|Cyr61|Cebpb|Adm|Sec24d…
GO:0002040	sprouting angiogenesis	0.295082	0.017279	Rnf213|Itgb1|Loxl2|Epha2|Hdac7|Klf4|Itga5|Ephb4|Spred1|Anxa1|Sema6a|Fgf2|Jmjd6|Flt4|Tmem2|Adamts9|Mmrn2|Esm1
GO:0032508	DNA duplex unwinding	0.342105	0.017512	Mcm4|Xrcc6|Ddx3x|Mcm2|Mcm5|Nbn|Mcm7|Helb|Ruvbl2|Ino80|Rtel1|Dna2|Ascc3
GO:0044319	wound healing, spreading of cells	0.4	0.017664	Cd151|Flna|Plet1|Pdpn|Acvrl1|Cyr61|Hbegf|Mmp12|Rhoc|Ajuba
GO:0090505	epiboly involved in wound healing	0.4	0.017664	Mmp12|Rhoc|Ajuba|Acvrl1|Cyr61|Hbegf|Plet1|Pdpn|Flna|Cd151
GO:0070266	necroptotic process	0.4	0.018031	Ripk3|Birc2|Fadd|Tnf|Fas|Cav1|Mlkl|Ripk1|Ybx3|Casp8
GO:0045622	regulation of T-helper cell differentiation	0.37931	0.018042	Nlrp3|Ccr7|Rc3h1|Il6|Il4ra|Irf1|Anxa1|Zbtb7b|Smad7|Ccr2|Hlx
GO:0006448	regulation of translational elongation	0.428571	0.018088	Aars|Usp16|Iars|Srp9|Yrdc|Rps9|Prorsd1|Vars|Lars
GO:0019915	lipid storage	0.303571	0.018162	Nr1h3|C3|Il1b|Hexb|Zc3h12a|Cry1|Ptpn2|Tnf|Itgb3|Hilpda|Angptl3|Nfkbia|Plin2|Msr1|Sirt1|Cav1|Cd36
GO:0072606	interleukin-8 secretion	0.428571	0.018352	Chil1|Anxa4|Cd244|Anxa1|Hyal2|Tlr1|F2r|Pycard|Cd14
GO:0010594	regulation of endothelial cell migration	0.260417	0.018699	Acvrl1|Mmrn2|Amotl1|Sparc|Nos3|Fgf2|Sirt1|Adamts9|Cd40|Angpt2|Prcp|Anxa1|Spred1|Dcn|Zc3h12a|Sp1|Tgfb1|Efna1|Anxa3|Stc1|Itgb3|Klf4|Hdac7|Epha2|Hif1a
GO:1903313	positive regulation of mRNA metabolic process	0.325581	0.018875	Zfp36l1|Eif4a3|Pabpc1|Btg2|Zc3h12a|Sf3b4|Rc3h1|Zfp36l2|Upf1|Tra2b|Dazap1|Leo1|Zfp36|Zc3hav1
GO:0006984	ER-nucleus signaling pathway	0.4	0.018948	Nfe2l2|Ppp1r15b|Ptpn2|Ccdc47|Insig1|Lmna|Hspa5|Ptpn1|Ddit3|Atf4
GO:0006402	mRNA catabolic process	0.245763	0.019372	Samd4|Smg8|Rbm8a|Exosc9|Pnpt1|Upf1|Exosc10|Secisbp2|Etf1|Eif3e|Zfp36l1|Zc3hav1|Mettl16|Exosc2|Zfp36|Pde12|Magoh|Gm10146|Zfp36l2|Exosc3|Rc3h1|Exosc8|Lsm5|Btg2|Zc3h12a|Eif4a3|Smg5|Pabpc1|Slfn14
GO:0048754	branching morphogenesis of an epithelial tube	0.234483	0.01961	B4galt1|Vdr|Rasip1|Ccl11|Edn1|Sox9|Mmp14|Spry1|Yap1|Spry2|Eng|Timeless|Dlg1|Plxnd1|Pxn|Fgf2|Col4a1|Lama5|Tgfbr2|Clic4|Epha2|Gdnf|Tgfb1|Tnf|Rdh10|Bak1|Csf1|Rbm15|Bax|Myc|Ctsz|Acvr1|Ctsh|Spi1
GO:0090305	nucleic acid phosphodiester bond hydrolysis	0.22	0.019757	Bax|Endod1|Rexo2|Fcf1|Cpsf1|Piwil2|Rpsa|Pcf11|Isg20|Exosc2|Zfp36|Pde12|G3bp1|Slfn14|Polr2i|Rrp36|Dna2|Cpsf4|Tut1|Exosc3|Dis3|Nhp2|Exosc9|Isg20l2|Ercc1|Exosc10|Las1l|Dclre1a|Rbbp8|Rpp30|Apaf1|Ccdc36|Pop4|Lactb2|Zc3h12a|Dnase2a|Tsen54|Tnfrsf22|Endou|Rps21|Smg5|Bms1|Exosc8|Pop1
GO:0050709	negative regulation of protein secretion	0.267442	0.020018	Ezr|Anxa4|Rhbdf2|Fn1|Pim3|Rhbdf1|Il33|Ptger4|Nlrp3|F2r|Rest|Il1b|Anxa1|Zc3h12a|Vpreb3|Lgals9|Rsad2|Lrrc32|Midn|Nr1h3|Srgn|Il1r2|Tnf
GO:0050901	leukocyte tethering or rolling	0.5	0.020464	Itgb1|Tnf|Ccl25|Selp|Rock1|Ccr2|Gcnt1
GO:0042692	muscle cell differentiation	0.201258	0.020536	Myo18b|Tnfsf14|Ddit3|Naca|Gpx1|Smad6|Capn2|Trim72|Igfbp3|Cxcl10|Myh9|Rbpj|Klhl40|Ifrd1|Zfp36l1|Rcan1|Cfl2|Chrnb1|Murc|Itgb1|Adm|Lgals1|Mapk12|Ehd2|Id3|Ybx1|Ezh2|Sdc1|Cd53|Klhl41|Nox4|Bnip2|Cav2|Flnc|Il4ra|Ednrb|Edn1|Scgb3a1|Ccl9|Plekho1|Gata6|Eng|Ereg|Mmp14|Gdf15|Wfikkn1|Sox9|Mamstr|Acvr1|Sirt1|Prok2|Myof|Rest|Sik1|Tmod3|Lmna|Cxadr|H3f3b|Tgfb1|Tnf|Ppard|Kdm6b|Nln|Sepn1
GO:0034113	heterotypic cell-cell adhesion	0.352941	0.020626	Gcnt2|Itgb1|Fga|Tnf|Klf4|Izumo1|Itga5|Itgb3|Gldn|Il1rn|Cxadr|Il1b
GO:0032501	multicellular organismal process	0.150743	0.020833	Trf|Piwil2|Junb|Aaas|Nup210l|Supt20|Plod3|Cxcl5|Ctsk|Pknox1|Ripk3|Phex|Pglyrp1|Plau|Fndc3a|Ninj1|Arrdc3|Dnajb11|Rpl38|Fcer1g|Fstl3|Calca|Cdh5|Btg2|Sp1|Rpl7l1|Rgs2|Emg1|Plekha5|Zfp703|Hcar2|Cdyl|Pcsk9|Batf|Plxnd1|Nfkbid|Gpnmb|Mustn1|Stxbp3|Tfpi2|Rtcb|Tnfrsf1b|Rtp4|Pkn3|Apba3|Hspe1|Itgav|C1qtnf1|Cops2|Ephb4|Ccl2|Eng|Ereg|Lrg1|Mdm2|Jun|Anxa5|Eif6|Rnf19b|Kitl|Cited1|Ebp|Slc39a1|Cela1|Bcl3|Il18rap|Rca…
GO:0007015	actin filament organization	0.204152	0.020853	Capg|S100a10|Casp4|Tpm3|Lcp1|Ccl24|Arhgef15|Actn1|Zyx|Triobp|Serpinf2|Csf3|Flna|Trf|Arap1|Ctgf|Rock1|Twf1|Tnfaip1|Rhoa|Lats1|Ctnna1|Micall2|Tmod3|Plek|Rac2|Was|Arpc1b|Cfl2|Capza1|Ezr|Dpysl3|Vil1|Hcls1|Ccl11|Arf6|Arhgap18|Rhod|Cobll1|Arhgap28|Sh3pxd2b|Nckap1l|Aif1|Swap70|Ccdc155|Fam101a|Whamm|Vasp|Hax1|Eln|Pxn|--|Ptger4|Wipf1|Pycard|Dlg1|Dstn|Asap3|Ppfia1
GO:0071897	DNA biosynthetic process	0.26087	0.020888	Rfc3|Sprtn|Rfc4|Tk1|Klf4|Cct4|Vcp|Pcna|Cct2|Cdkn1a|Parp4|Hsp90aa1|Sirt1|Myc|Ctgf|Polh|Dnajc2|Nox4|Fam129b|Ptges3|Acvrl1|Pold4|Polk|Pinx1
GO:0071394	cellular response to testosterone stimulus	0.8	0.021193	Sirt1|Spp1|Msn|Rwdd1
GO:0051052	regulation of DNA metabolic process	0.206406	0.021293	Chek1|Parp9|Cct7|Tgfb1|Stat6|Zfp869|Klf4|Cct3|Pcna|Cd28|Exosc3|Rtel1|Rps3|D330045A20Rik|Fignl2|Dna2|Ppp4c|Sirt1|Hsp90aa1|Kitl|Cd40|Mgmt|Bax|Myc|Cct8|Acvrl1|Spi1|Ino80|Pinx1|Cdk2|Rfc3|Apaf1|Rfc4|Cebpg|Gtpbp4|Cct4|Fbxo4|Nbn|Ereg|Cct2|Npm1|Smg5|Clcf1|Parp4|Cdkn1a|Cct5|Cdt1|Dnajc2|Nox4|Fam129b|Gnl3|Ercc1|Upf1|Exosc10|Ptges3|Spidr|Helb|Parp3
GO:0048762	mesenchymal cell differentiation	0.228395	0.021293	Adam15|Ezh2|Has2|Efna1|Tgfb1|Rdh10|Loxl2|Gdnf|Gcnt2|Snai1|Sema3f|Sox11|Htr2b|Rbpj|Acvr1|Flna|Rest|Kitl|Aldh1a2|Il1b|Sox9|Eng|Hnrnpab|Hif1a|Pdpn|Ednrb|Erg|Edn1|Wwtr1|Smad7|Jag1|Lama5|Phactr4|Tgfbr2|Glipr2|Pawr|Zfp703
GO:0007010	cytoskeleton organization	0.171859	0.021446	Lats1|Palld|Trf|Frmd6|Cdk2|Gpr35|Rac2|Psrc1|Pdlim4|Arhgef15|Tgfb1|Zyx|Rbm14|Ranbp2|Tln1|Sdad1|Insrr|Fgfr1op|Cdt1|Wipf1|Xirp1|Klhl41|Pxn|Parp3|Pla2g3|Dstn|Zw10|Cfap157|Cobll1|Edn1|Arhgap18|Hcls1|Prpf40a|Asun|Whamm|Chmp4c|Ccl2|Aif1|Zpr1|S1pr2|Xpo1|Zak|Ctsl|Arap1|Serpinf2|Csf3|Capza1|Gadd45a|Murc|Ranbp1|Cdc14a|Ccl24|Lcp1|Pdlim7|Casp4|Gfap|S100a10|Anxa1|Prkcdbp|Ehd2|Ccr7|Frmd3|Eln|Ppfia1|Ajuba|Cnn2|A…
GO:0010759	positive regulation of macrophage chemotaxis	0.5	0.021465	Csf1|C5ar1|Cmklr1|Ccr7|C3ar1|Ccl5|Ccl2
GO:0061158	3'-UTR-mediated mRNA destabilization	0.545455	0.021782	Zc3h12a|Zfp36l1|Zfp36l2|Upf1|Zfp36|Rc3h1
GO:0032388	positive regulation of intracellular transport	0.209302	0.021793	Bak1|Pdcd5|Drd1|Actl6a|Sphk1|Ehd2|Wdr46|Tcaf2|Fzd5|Fcer1g|Tgfb1|Tnf|Usp36|Ezr|Bbc3|Tlr4|Pmaip1|Rac2|Micall2|Edem1|Psmb7|Ctsk|Sec16b|Zpr1|Myo1c|Bax|Arih2|Sfn|Xbp1|Csf3|Cav1|Flna|Tlr7|Sh3glb1|Il1b|Msn|Zc3h12a|Ptpn23|Emd|Stom|Bag3|Trip6|Hyal2|Slc17a9|Bcap31|1810011O10Rik|Hcls1|Nup93|Snx4|Il4ra|Tnfsf14|Wdr75|F2r|Tmem173
GO:0002504	antigen processing and presentation of peptide or polysaccharide antigen via MHC class II	0.5	0.022079	Fcer1g|Traf6|Pycard|Ifi30|H2-Ab1|Cd74|Trem2
GO:0043368	positive T cell selection	0.366667	0.022122	Il6|Irf4|Stat3|Slamf6|Dock2|Cd74|Ptpn2|Stat6|Tgfb1|Batf|Ly9
GO:0033002	muscle cell proliferation	0.26087	0.022172	Tnf|Edn1|Calcrl|Ppard|Gata6|Paxbp1|Apod|Ereg|Igfbp3|Sepn1|Smad1|Hbegf|Id2|Ccl5|Serpinf2|Fgf2|Il6ra|Sav1|Trib1|Ptgir|Rbpj|Il6|Cxadr|Hmox1
GO:0042789	mRNA transcription from RNA polymerase II promoter	0.444444	0.022441	C5ar1|Sox18|Runx3|Atf4|Sp1|Lmo2|Ddit3|Stat3
GO:0032370	positive regulation of lipid transport	0.325581	0.022449	Spp1|Abcb4|Pla2r1|Sirt1|Gal|Abca1|Il1b|Nfkbia|Tnfrsf11a|C1qtnf1|Nr1h3|Acat2|Tnfsf11|Crh
GO:0044707	single-multicellular organism process	0.150882	0.022607	Npas4|Gjb4|Il15ra|Med21|Nploc4|Penk|Kcnq1|Tln1|Rc3h1|Pdcl3|Prss56|Trh|Cntrl|Aqp7|Rps19|Tpd52|Vwa1|Sema3f|Angptl4|Tet3|Vav1|Adamts9|Lats1|Adm2|Cdk11b|Traf6|Tlr6|Mysm1|Acvr1|Tjp2|Notch4|Msr1|Piwil4|Phox2a|Lama3|Per1|Casp3|Casp8|Vdr|Rps15|B4galt1|Mcm2|Cry1|Gtpbp4|Wwtr1|Tlr2|Sec61a1|Tnfrsf10b|Ctss|Arid5a|Zfp568|Trem2|Klhl41|Lama4|Myd88|Rras2|Ezh2|Abca1|Dusp1|Myl6|Srgn|Ccl24|Lcp2|Pomc|Tmem65|Gfap|Zfp3…
GO:0002437	inflammatory response to antigenic stimulus	0.352941	0.022641	Ccr7|Cd28|C3|Psma1|Fcgr1|Psmb4|Tnf|Gpx1|Nod2|Rbpj|Fcer1g|Cd24a
GO:0030195	negative regulation of blood coagulation	0.352941	0.022709	Serping1|Anxa2|Fga|Serpinf2|Adamts18|Tfpi|Pros1|Thbd|Kng2|Plau|Cd9|C1qtnf1
GO:1900047	negative regulation of hemostasis	0.352941	0.022709	Anxa2|Serping1|Adamts18|Tfpi|Pros1|Fga|Serpinf2|Thbd|Plau|Kng2|Cd9|C1qtnf1
GO:0051224	negative regulation of protein transport	0.229299	0.022948	Ezr|Rhbdf2|Rhbdf1|Il33|Cd36|Rest|Nlrp3|Litaf|Anxa1|Faf1|Lgals9|Vpreb3|Lrrc32|Srgn|Tnf|Il1r2|Nfkbia|Wwtr1|Fn1|Parp10|Anxa4|Insig1|Pim3|Tnfsf14|Ptger4|F2r|Mdfic|Il1b|Rsad2|Zc3h12a|Emd|Txn1|Apod|Nr1h3|Midn|Trip6
GO:0060537	muscle tissue development	0.198795	0.023085	Lmna|Med20|Cxadr|Cav1|Sik1|Sox11|Adamts9|Sav1|Ybx3|Sepn1|Btg2|Tgfb1|Fos|Nln|Kdm6b|Smad7|Id2|Klhl41|Tnni1|Cav2|Nox4|Col3a1|Cops2|Eng|Emd|Heg1|Sox9|Edn1|Casp8|Gata6|Chrna1|Klf5|Klhl40|Murc|Ppp1r13l|Hlx|Col11a1|Ifrd1|Cfl2|Rcan1|Nupr1|Rbpj|Myc|Rhoa|Myl6|Mtm1|Psma6|Tnnc1|Itgb1|Tiparp|Vamp5|Naca|Eln|Fgf2|Myo18b|Svil|Fadd|Dlg1|Maff|Egr2|Smad1|Atf3|Aldh1a2|Sap30|Gpx1|Hdac7
GO:0071705	nitrogen compound transport	0.184211	0.023085	Nfkbia|Srsf7|Aqp9|Nup93|Snx4|Slc19a2|Tap1|Pim3|Snap23|Tnfsf14|Slc6a12|Slc25a25|Slc7a11|Fga|Clcf1|Smg5|Sec13|Nxf7|Npm1|Tnfsf11|Bdnf|Ndc1|Midn|Slc7a6|Ddx39|Serp1|1810011O10Rik|Zfp36l1|Nxt1|Nup160|Slc29a1|Slc6a8|Ranbp1|Rpsa|Slc35b1|Il6|Slc52a3|Xpo1|Sarnp|Hfe|Slc3a2|Tlr7|Nup153|Abca1|Drd1|Crh|Sphk1|Folr2|Slc16a1|Gdnf|Septin2|Ripk1|Cd74|Nup43|Shfm1|Serinc2|Il1rn|Slc22a4|Tgfbr2|Tap2|Il1b|Slc7a5|Zc3h12a…
GO:0090504	epiboly	0.384615	0.023178	Pdpn|Plet1|Flna|Cd151|Mmp12|Rhoc|Ajuba|Acvrl1|Cyr61|Hbegf
GO:0016525	negative regulation of angiogenesis	0.277778	0.023187	Ccr2|Dcn|Col4a2|Spred1|Ccl2|Angpt2|Klf4|Epha2|Adamts1|Gpr4|Thbs1|Sars|Sparc|Serpinf1|Mmrn2|Ecscr|Pf4|Rock1|Adamts9|Sema6a
GO:0071224	cellular response to peptidoglycan	0.8	0.023721	Rela|Nod2|Nlrp3|Trem2
GO:0001974	blood vessel remodeling	0.333333	0.023816	Acvrl1|Angpt2|Ccr2|Bak1|Jag1|Mdm2|Flna|Nos3|Erg|Lif|Bax|Rbpj|Flt4
GO:0032493	response to bacterial lipoprotein	0.8	0.023846	Cd14|Tlr6|Cd36|Tlr1
GO:0031667	response to nutrient levels	0.198813	0.023846	Tspo|Trim24|Gnai3|Ctsl|Scfd1|Eif2s1|Atg4a|Actl6a|Dcn|Folr2|Hspa5|Mtm1|Slc16a1|Usp36|Pdk4|Pomc|Ucn2|Lamp2|Ddit3|Eif2ak2|Nuak2|Slc25a25|Sesn2|Nod2|Cdkn1a|Sh3glb1|Asns|Atf3|Rbp1|Dap|Fas|Nsfl1c|Irgm2|Ctsk|Angptl4|Trp53inp1|Parl|Xbp1|Sirt1|Rrp8|Ctsd|Postn|Lgals8|Fzd5|Vcp|Sec22b|Zfp36|Irgm1|Gba|Tcirg1|Hmox1|Lars|Fstl1|Wdr75|Spp1|Pcsk9|Nfe2l2|Atf4|Zc3h12a|Stbd1|Ralb|Scd4|Sqstm1|Hif1a|Vdr|Bmt2|Slc17a9
GO:0002604	regulation of dendritic cell antigen processing and presentation	0.8	0.023933	Slc11a1|Ccr7|Cd74|Nod2
GO:0002606	positive regulation of dendritic cell antigen processing and presentation	0.8	0.023933	Nod2|Cd74|Ccr7|Slc11a1
GO:0044246	regulation of multicellular organismal metabolic process	0.444444	0.023937	Arrdc3|Il6|Vim|Tgfb1|F2r|Il6ra|Serpinf2|Itgb1
GO:0034655	nucleobase-containing compound catabolic process	0.209877	0.024279	Exosc9|Samd4|Smg8|Ncf1|Dis3|Etf1|Stat3|Exosc10|Upf1|Slirp|Eif3e|Apaf1|Mettl16|Apobec1|Magoh|Hif1a|Pop1|Exosc8|Gm10146|Nt5e|Smg5|Gpd1|Pabpc1|Dnase2a|Lsm5|Zc3h12a|Rbm8a|Tatdn2|Eif6|Pnpt1|Zpr1|Bax|Secisbp2|Zfp36l1|Pde4b|Ncf2|Zfp36|Upp1|Pde12|Zc3hav1|Exosc2|Isg20|Vcp|Exosc3|Ada|Rc3h1|Zfp36l2|Dna2|Eif4a3|Slfn14|Btg2
GO:0010572	positive regulation of platelet activation	0.8	0.024399	Pdpn|Tlr4|Selp|Plek
GO:0002826	negative regulation of T-helper 1 type immune response	0.8	0.024399	Il1rl1|Il33|Il4ra|Havcr2
GO:2000232	regulation of rRNA processing	0.545455	0.024462	Riok1|Dimt1|Wdr75|Wdr43|Heatr1|Usp36
GO:0031652	positive regulation of heat generation	0.8	0.024462	Tnfsf11|Tnf|Tnfrsf11a|Il1b
GO:0001844	protein insertion into mitochondrial membrane involved in apoptotic signaling pathway	0.8	0.024471	Bbc3|Bax|Sh3glb1|Pmaip1
GO:1903753	negative regulation of p38MAPK cascade	0.8	0.024518	Ezr|Dlg1|Hsph1|Dusp10
GO:0043615	astrocyte cell migration	0.8	0.024518	Ccl3|Ccl2|Hexb|Ccl12
GO:0000459	exonucleolytic trimming involved in rRNA processing	0.8	0.024518	Exosc3|Exosc9|Exosc8|Exosc2
GO:0000467	exonucleolytic trimming to generate mature 3'-end of 5.8S rRNA from tricistronic rRNA transcript (SSU-rRNA, 5.8S rRNA, LSU-rRNA)	0.8	0.024518	Exosc2|Exosc3|Exosc8|Exosc9
GO:0071038	nuclear polyadenylation-dependent tRNA catabolic process	0.8	0.024518	Exosc2|Exosc3|Exosc9|Exosc8
GO:0033032	regulation of myeloid cell apoptotic process	0.384615	0.024531	Ccr5|Anxa1|Sirt1|Ccl5|Kitl|Nod2|Hcar2|Tcp1|Fcer1g|Clec5a
GO:0016064	immunoglobulin mediated immune response	0.24031	0.02454	Serping1|Fcer1g|Ptpn6|Bcl10|Hpx|Cd74|Stat6|Tgfb1|Tnf|Irf7|Hspd1|C1qc|Myd88|C3|Nbn|Cd28|Swap70|H2-Ab1|Exosc3|Batf|Cd40|Inpp5d|C1qb|Btk|Clcf1|Nod2|Fcgr1|Bcl3|Il4ra|Ercc1|C1qa
GO:2000482	regulation of interleukin-8 secretion	0.444444	0.024714	Anxa4|Cd244|Anxa1|Tlr1|Hyal2|F2r|Cd14|Pycard
GO:0035872	nucleotide-binding domain, leucine rich repeat containing receptor signaling pathway	0.545455	0.024714	Irgm2|Nod2|Nfkbia|Tlr4|Erbin|Rela
GO:0003012	muscle system process	0.206226	0.024732	Trim72|Zc3h12a|Lmcd1|Edn1|Cald1|Ednrb|Srsf1|Gata6|Chrna1|Gtf2ird1|Smad5|Smad7|F2r|Nos3|Gatm|Tnni1|Dlg1|Ncf1|Calca|Sepn1|Myl6|Ada|Sphk1|Kcnq1|Ezh2|Drd1|Rgs2|Tnnc1|Stc1|Sln|Map2k3|Tpm3|Pde4b|Gdnf|Tpcn2|Lmna|Jsrp1|P2ry1|Tmod3|Tacr1|Kcnj8|Chrnb1|Ppp1r13l|Tbce|Kcnj2|Prok2|Cav1|Bdkrb2|Twf1|Nmu|Myh2|Htr2b|Hmcn2
GO:0007254	JNK cascade	0.235294	0.025012	Nod2|Mdfic|Trib1|Pycard|Ncf1|Per1|Cdc42se1|Ptpn1|Tnfsf11|Gps2|Il1b|Edn1|Eda2r|Lmnb1|Mecom|Tlr4|Gadd45a|Cops5|Ltbr|Serpinf2|Trf|Ctgf|Zak|Tnfrsf11a|Ccr7|Rps3|Myd88|Ripk1|Dusp10|Tnf|Gadd45b|Fzd5
GO:0061013	regulation of mRNA catabolic process	0.37037	0.025146	Secisbp2|Upf1|Zfp36l2|Rc3h1|Btg2|Zc3h12a|Pabpc1|Zfp36l1|Zc3hav1|Zfp36
GO:0002724	regulation of T cell cytokine production	0.409091	0.025146	Nlrp3|Arid5a|Hfe|Fzd5|Il6|Arg1|Rsad2|B2m|Smad7
GO:0042036	negative regulation of cytokine biosynthetic process	0.409091	0.025166	Il6|Nfkb1|Bcl3|Nmi|Sigirr|Zfp36|Klf4|Inpp5d|Irf3
GO:0030888	regulation of B cell proliferation	0.301887	0.025269	Casp3|Cd24a|Cd74|Ada|Rc3h1|Nckap1l|Btk|Pawr|Inpp5d|Tnfrsf13c|Cd40|Gpr183|Cdkn1a|Il21|Clcf1|Tlr4
GO:1900101	regulation of endoplasmic reticulum unfolded protein response	0.444444	0.025297	Bax|Ptpn2|Xbp1|Dnajb9|Bak1|Cops5|Ptpn1|Hspa5
GO:0007165	signal transduction	0.152295	0.025459	Col4a2|Lgals9|Clec4e|Cyr61|Mtm1|Klf4|Itgb3|Ecel1|Stc1|Fgf21|Gdnf|Olfr461|Rpl26|Rab7b|Gpr3|Rhbdf2|Plek|Fes|Adgrl4|Htr2b|Tead1|Tlr7|Ppp4c|Ccl4|Scg2|Rgs13|Lck|Melk|Npm1|Dap|Igfbp3|Cd48|Nle1|Pde3b|Adgrg3|Gpr84|Gng5|Krcc1|Nfkbia|Nkiras2|Taf7|Tnfsf9|Fga|Diablo|Fadd|Ptpn12|Birc2|Wdfy1|Tirap|Faf1|Sucnr1|Rps3|Eef1d|Ufm1|Ostn|Itga5|Golt1b|Chek1|Pde4b|Grk5|Zfp36|Trpm1|Gpr4|Dock1|Lmna|Irgm2|Arl4d|Ctnna1|Il33…
GO:0010935	regulation of macrophage cytokine production	0.545455	0.025552	Tlr4|Spon2|Cd36|Cd74|Irak3|Tgfb1
GO:0043331	response to dsRNA	0.269231	0.025705	Zc3h12a|Npm1|Nfkb1|Srrt|Ralb|Zc3hav1|Tgfb1|Pde12|Kcnj8|Nfkbia|Ifih1|Irak3|Ddx58|Ddx21|Irf3|Tmem173|Nod2|Slc3a2|Cav1|Riok3|Zc3h7a
GO:0044243	multicellular organismal catabolic process	0.409091	0.025951	Mmp8|Mmp14|Ctsk|Adam15|Itgb1|Mmp19|Ctsb|Mmp13|Ctss
GO:0032874	positive regulation of stress-activated MAPK cascade	0.247706	0.025959	Lmnb1|Tlr4|Gadd45a|Ltbr|Serpinf2|Mdfic|Nod2|Trf|Ctgf|Zak|Pycard|Ncf1|Eif2ak2|Tnfrsf11a|Ccr7|Tnfsf11|Ptpn1|Zc3h12a|Rps3|Myd88|Il1b|Ripk1|Tnf|Edn1|Eda2r|Gadd45b|Fzd5
GO:0070304	positive regulation of stress-activated protein kinase signaling cascade	0.247706	0.025959	Tlr4|Ltbr|Gadd45a|Lmnb1|Pycard|Zak|Ctgf|Eif2ak2|Ncf1|Nod2|Mdfic|Trf|Serpinf2|Zc3h12a|Il1b|Myd88|Rps3|Tnfrsf11a|Ptpn1|Tnfsf11|Ccr7|Fzd5|Gadd45b|Eda2r|Ripk1|Edn1|Tnf
GO:0001659	temperature homeostasis	0.384615	0.026202	Gpx1|Tnf|Nmu|Tnfsf11|Stat3|Tnfrsf11a|Il1b|Arrdc3|Il1rn|Drd1
GO:2000121	regulation of removal of superoxide radicals	0.625	0.026307	Cd36|Fbln5|Gch1|Nfe2l2|Tnf
GO:0000122	negative regulation of transcription from RNA polymerase II promoter	0.179676	0.026307	Sars|Ezr|Ppp1r13l|Zbtb42|Runx3|Snai1|Cela1|Klf5|Spi1|AI607873|Sarnp|Cebpa|Myc|Rbpj|Nkx6-2|Nfkb1|Id3|Rbm15|Ybx1|Mafk|Mta2|Ikzf1|Ezh2|Pcna|Aebp1|Uhrf1|Rps14|Cebpb|Klf4|Efna1|Stat6|Loxl2|Parp9|Zglp1|Naca|Id1|Irf8|Ajuba|Eed|Smad5|Ddit3|Taf7|Dlg1|Irf3|Nfxl1|Tgif1|Myef2|Mmp12|Atf3|Hnrnpab|Nr1h3|Tcfl5|Bach1|Nfkb2|Rbbp8|Bag3|Hdac7|Med13|Prrx1|Sap30|Tcf7|Lmcd1|Cdk2|Dnajb1|Cdk6|Zfp281|Sox11|Junb|Ybx3|Rela|…
GO:0050684	regulation of mRNA processing	0.255319	0.026323	Papola|--|Mettl16|Zfp36|Leo1|Tra2b|Ythdc1|Ptbp3|Magoh|Son|Sf3b4|Rbm7|Btg2|Npm1|Smu1|Sltm|Eif4a3|Pabpc1|Rbm8a|Jmjd6|Dazap1|Srsf2|Zfp36l1|Srsf7
GO:0070943	neutrophil mediated killing of symbiont cell	0.545455	0.026413	Cxcl5|Arg1|Cxcl1|Trem3|Trem1|Ncf1
GO:0090070	positive regulation of ribosome biogenesis	0.625	0.026441	Riok1|Dimt1|Wdr75|Heatr1|Wdr43
GO:2000234	positive regulation of rRNA processing	0.625	0.026441	Riok1|Dimt1|Wdr75|Heatr1|Wdr43
GO:0061014	positive regulation of mRNA catabolic process	0.391304	0.026441	Zfp36|Zc3hav1|Zfp36l1|Pabpc1|Btg2|Zc3h12a|Rc3h1|Zfp36l2|Upf1
GO:1902253	regulation of intrinsic apoptotic signaling pathway by p53 class mediator	0.409091	0.026441	Bcl2l12|Rpl26|Pttg1ip|Rps7|Mdm2|Rpl11|Cd74|Sirt1|Bdkrb2
GO:2001237	negative regulation of extrinsic apoptotic signaling pathway	0.273973	0.026581	Tnfrsf22|Mcl1|Zc3hc1|Il1b|Yap1|Il19|Ripk1|Gdnf|Gclm|Tnf|Col2a1|Hmox1|Hgf|Lmna|Icam1|Rela|Pf4|Ctnna1|Fga|Scg2
GO:0007292	female gamete generation	0.255319	0.026703	Ercc1|H3f3b|Pabpc1l|Sirt1|Rps6|Piwil2|Adrm1|Nos3|Aurka|Etv6|Inhba|Ereg|Ccdc155|Fosl1|Taf4b|Ddx20|Hfm1|Hexb|Zglp1|Ccdc36|Afp|Adamts1|Aspm|Magoh
GO:0010833	telomere maintenance via telomere lengthening	0.293103	0.026826	Cct5|Hsp90aa1|Pinx1|Cct8|Exosc10|Upf1|Ptges3|Fbxo4|Cct4|Cct7|Dna2|Smg5|Zbtb48|Rtel1|Cct2|Cct3|Pcna
GO:0051897	positive regulation of protein kinase B signaling	0.273973	0.027035	Tgfb1|Tnf|Gpx1|Gcnt2|Itgb1|Mydgf|Hcls1|Chil1|Cd28|Spry2|Tnfsf11|C1qtnf1|Hbegf|Pik3r5|Hax1|Csf3|Hsp90aa1|Fgf2|Nox4|Adam8
GO:0045638	negative regulation of myeloid cell differentiation	0.269231	0.02735	Cdk6|Lmo2|Zfp36l1|Nfkbia|Hist1h4h|Hist1h4d|Hspa9|Ccl3|Pf4|Trib1|Myc|Inpp5d|Tjp2|Mafb|Gabpa|C1qc|Rbm15|Fstl3|Zfp36|Leo1|Ptpn2
GO:0031341	regulation of cell killing	0.301887	0.027369	Pvr|Tap2|Il21|Fadd|H2-M3|Cxcl5|Vav1|Arg1|Ripk3|Havcr2|Slamf6|Il18rap|Pik3r6|Cxcl1|Lgals9|B2m
GO:0016192	vesicle-mediated transport	0.171239	0.027523	Ldlr|Insig1|Fcgr1|Stx11|Irf8|Jmjd6|Nod2|Fga|Cdc42se1|Trim72|Cd163|Dock2|Marchf3|Ptpn23|B2m|Arc|Arf6|Cd24a|Plek|Ezr|Rab7b|Sdc4|Apobr|Flna|Fes|Myh9|Sec24a|Htr2b|Hfe|Rock1|Scfd1|Tgm2|C3|Snx6|Cltb|Mapkapk2|Ccr2|Lgals9|Vamp5|Loxl2|Snx5|Hck|Itgb1|Itgb3|Arcn1|Anxa2|Kdelr3|Ncf4|Syngr2|Vamp3|Snx33|Sec23b|Ldlrap1|Chmp2a|Pycard|Lsr|Plaa|Vmp1|Ccr1|Nckap1l|Il1b|Ghr|Dnm2|Ptx3|Msn|Ifitm3|Dysf|Ccl3|Micall2|Creb3…
GO:0002693	positive regulation of cellular extravasation	0.625	0.027935	Il1r1|Adam8|Ccr2|Icam1|Fadd
GO:0097459	iron ion import into cell	0.625	0.027963	Hfe|B2m|Steap4|Picalm|Trf
GO:0098711	iron ion import across plasma membrane	0.625	0.027963	Trf|B2m|Hfe|Steap4|Picalm
GO:0000956	nuclear-transcribed mRNA catabolic process	0.25	0.028269	Magoh|Exosc2|Pde12|Zfp36|Lsm5|Zc3h12a|Btg2|Eif4a3|Pabpc1|Smg5|Gm10146|Zfp36l2|Exosc3|Rc3h1|Exosc8|Samd4|Smg8|Rbm8a|Exosc9|Eif3e|Zfp36l1|Upf1|Secisbp2|Exosc10|Etf1
GO:0002820	negative regulation of adaptive immune response	0.342857	0.028289	Ptpn6|Hfe|Il33|Samsn1|Nod2|Il1rl1|Zbtb7b|Smad7|Il4ra|Arg1|Rc3h1|Havcr2
GO:0071888	macrophage apoptotic process	0.625	0.028362	Sirt1|Ccl5|Nod2|Tcp1|Ccr5
GO:2000109	regulation of macrophage apoptotic process	0.625	0.028362	Tcp1|Nod2|Ccl5|Sirt1|Ccr5
GO:1902916	positive regulation of protein polyubiquitination	0.625	0.028383	Nod2|Birc2|Fbxo4|Skp2|Nmi
GO:0001763	morphogenesis of a branching structure	0.218085	0.028393	Spint1|Ccl11|Edn1|Vdr|B4galt1|Rasip1|Spry1|Yap1|Mmp14|Eng|Spry2|Sox9|Fgf2|Pxn|Socs3|Timeless|Plxnd1|Dlg1|Clic4|Tgfbr2|Hgf|Lama5|Col4a1|Tnf|Rdh10|Tgfb1|Gdnf|Epha2|Adm|Fzd5|Tgm2|Rbm15|Csf1|Bak1|Acvr1|Bax|Myc|Ctsz|Il6|Spi1|Ctsh
GO:0042532	negative regulation of tyrosine phosphorylation of STAT protein	0.625	0.028439	Parp14|Socs3|Ptpn2|Cav1|Socs1
GO:0033623	regulation of integrin activation	0.625	0.02845	Fblim1|Selp|Plek|Cdh17|Cd24a
GO:0061298	retina vasculature development in camera-type eye	0.466667	0.028584	Arhgef15|Rhoj|Hif1a|Cyp1b1|Col4a1|Acvrl1|Clic4
GO:0046822	regulation of nucleocytoplasmic transport	0.224242	0.028637	Tgfb1|Tnf|Litaf|Faf1|Nup153|Sphk1|Zpr1|Xpo1|Cd36|Sfn|Xbp1|Csf3|Sirt1|Tlr7|Nlrp3|Flna|Tlr4|Bag3|Prdx1|Trip6|Hyal2|1810011O10Rik|Hcls1|Il1b|Zc3h12a|Apod|Emd|Txn1|Tnfsf14|F2r|Mdfic|Cdkn1a|Tmem173|Wwtr1|Nfkbia|Nup93|Parp10
GO:0006974	cellular response to DNA damage stimulus	0.181669	0.028834	Zak|Myc|Polh|Nupr1|Ppp4c|Snai1|Kin|Rpl26|Bcl3|Gadd45a|Pold4|Ino80c|Epha2|Tpt1|Cdkn2aip|Usp16|Uhrf1|Cd74|Parp9|Psme4|Actl6a|Mapkapk2|Bak1|Dna2|Fignl2|Syf2|Pcna|Usp47|Sesn2|Gtf2h1|Zswim7|Cdkn1a|Nfrkb|Rps27l|Nek6|Eef1e1|Helb|Spidr|Ddx39|Dyrk3|Sgk1|Rassf1|Rbbp8|Kif22|Sprtn|Tlk2|Cebpg|Npm1|Mcl1|Bach1|Yap1|Ccdc155|Mgmt|Bax|Sirt1|Nsmce1|Xrcc6|Smc5|Sfn|Ino80|Polk|Bbc3|Ascc3|Cdk2|Chaf1b|Pmaip1|Rnf138|Vcp|…
GO:0060556	regulation of vitamin D biosynthetic process	0.625	0.028931	Tnf|Snai1|Vdr|Il1b|Nfkb1
GO:0001660	fever generation	0.625	0.028931	Tnfrsf11a|Tnfsf11|Tnf|Il1rn|Il1b
GO:0019886	antigen processing and presentation of exogenous peptide antigen via MHC class II	0.625	0.028931	Cd74|Ifi30|H2-Ab1|Traf6|Fcer1g
GO:2000107	negative regulation of leukocyte apoptotic process	0.325	0.029833	Tsc22d4|Fadd|Efna1|Kitl|Hcls1|Nod2|Ccl5|Cd74|Fcer1g|Hif1a|Ada|Ccr7|Ccr5
GO:0032623	interleukin-2 production	0.306122	0.029833	Nod2|Pde4b|Zfp36|Hdac7|Pawr|Irf4|Havcr2|Cd28|Slc11a1|Ccr2|Vsig4|Il1b|Ezr|Anxa1|Rps3
GO:0048589	developmental growth	0.184466	0.030174	Mmp13|Rbpj|Zpr1|Aurka|Ppp1r13l|Hlx|Col27a1|Cela1|Zfp36l1|Stc2|Ifrd1|Ezr|Alkbh1|Plac8|Adm|Itgb1|Stc1|Rdh10|Ezh2|Stk40|Csf1|Anxa1|Hbegf|Mtm1|Slc25a25|Ddr2|Dlg1|Fgf2|Naca|Klf2|Wnt3|Stat3|Clic4|Tmed2|Serp1|Sh3pxd2b|Lgmn|Aspm|Gins1|Ccl11|Gal|Gpx1|Atf5|Yap1|Smad1|Apod|Sbds|Bdnf|Spry2|Ryk|Sav1|Ybx3|Lats1|Hsp90aa1|Tbce|Llph|Arih2|Tshr|Ninj1|H3f3b|Cxadr|Sema3f|Dmbx1|Ppard|Ostn|Chek1|Tgfb1|Sepn1|Vcl|Plaa|G…
GO:1901031	regulation of response to reactive oxygen species	0.354839	0.030174	Sesn2|Cd36|Pawr|Gch1|Rack1|Nfe2l2|Tnf|Hsph1|Nup93|Fbln5|Txn1
GO:0006809	nitric oxide biosynthetic process	0.325	0.030174	Il1b|Klf2|Tlr4|Ptx3|Zc3h12a|H2-M3|Cyp1b1|Klf4|Cd36|Nos3|Tnf|Hsp90aa1|Cav1
GO:0001824	blastocyst development	0.261905	0.030207	Bnip2|Junb|Lats1|Zpr1|Cdk11b|Nasp|Psmc4|Rbbp8|Capn2|Gins1|Chek1|Nle1|Sf3b6|Wdr74|Emg1|Sp1|Rpl7l1|Med21|Sbds|Ada|Nbn|Hbegf
GO:2001244	positive regulation of intrinsic apoptotic signaling pathway	0.306122	0.030207	Rps3|Rpl11|Plscr1|Rps7|Bbc3|Lck|Rpl26|Mcl1|Ripk3|Il19|Bax|Ptpn2|Bcap31|Cav1|Sirt1
GO:0002260	lymphocyte homeostasis	0.28125	0.030207	Bak1|Ada|Rc3h1|Nckap1l|Casp3|Cd24a|Hif1a|Tgfb1|Fas|Cd74|Pmaip1|Ripk3|Sh2b2|Bax|Tnfrsf13c|Rps6|Fadd|Tsc22d4
GO:0032956	regulation of actin cytoskeleton organization	0.207627	0.030303	Arpc1b|Was|Cfl2|Capza1|Plek|Tmod3|Twf1|Ctsl|Ctgf|Rock1|Rhoa|Lats1|Fes|Flna|Csf3|Serpinf2|Arap1|Arhgdib|Ccl24|Itgb3|Arhgef15|S100a10|Capg|Hck|Tgfb1|Ppfia1|Dstn|Asap3|Pycard|Bst2|Dlg1|Pxn|Hax1|Eln|Ptger4|--|Whamm|Vasp|Nckap1l|Swap70|Sh3pxd2b|Arhgap28|Hcls1|Ccl11|Vil1|Arf6|Edn1|Arhgap18|Rhod
GO:0002691	regulation of cellular extravasation	0.466667	0.030346	Ccl25|Fadd|Icam1|Ripk3|Ccr2|Adam8|Il1r1
GO:2000181	negative regulation of blood vessel morphogenesis	0.27027	0.030505	Angpt2|Ccl2|Dcn|Spred1|Ccr2|Col4a2|Adamts1|Klf4|Epha2|Serpinf1|Mmrn2|Sparc|Sars|Thbs1|Gpr4|Sema6a|Adamts9|Ecscr|Rock1|Pf4
GO:0051235	maintenance of location	0.209821	0.030611	Drd1|Lgals9|Hexb|Faf1|C3|Srgn|Tln1|Hspa5|Hilpda|Ptpn6|Itgb3|Tpcn2|Tnf|Hk2|Ptpn2|Bbc3|Cyba|Tspo|Ccl3|Bax|Cd36|Twf1|Htr2b|Lats1|Cav1|Sirt1|Msr1|Flna|Kdelr2|Lck|Zc3h12a|Il1b|Nr1h3|Angptl3|Trip6|Aspm|Ero1l|Cry1|Ccr5|Plin2|Nfkbia|Insig1|Kdelr3|Ddit3|Tnfsf14|Fgf2|F2r
GO:0035509	negative regulation of myosin-light-chain-phosphatase activity	1	0.030631	Tnf|Nckap1l|Rock1
GO:0001782	B cell homeostasis	0.37037	0.03073	Casp3|Tnfrsf13c|Bax|Hif1a|Cd74|Bak1|Ada|Sh2b2|Rc3h1|Nckap1l
GO:0034613	cellular protein localization	0.168033	0.031108	Hyal2|Stag3|1810011O10Rik|Bag3|Apod|Pmm2|Mmp12|F2r|Tmem173|Cdkn1a|Ncf1|Ipo7|Sesn2|9430016H08Rik|Tmed2|Ddit3|Tax1bp3|Stat3|Srp9|Spidr|Ppfia1|Rab32|Ajuba|Sec24d|Tor1aip2|Cd74|Parp9|S100a10|Akap12|Lcp1|Ehd2|Hspa5|Srgn|Plrg1|Picalm|Actl6a|Ezh2|Pdcd5|Stx3|Zdhhc18|Kdelr2|Arap1|Csf3|Zpr1|Xpo1|Ranbp1|Psmb7|Bcl3|Pinx1|Ssr3|Hcls1|Bcap31|Slc17a9|Asun|Ralb|Rtp4|Trip6|Prdx1|Snx1|Fbxo4|Txn1|Jun|Mdm2|Zc3h12a|Md…
GO:0048246	macrophage chemotaxis	0.354839	0.031468	Ccl2|Ccl3|Ccr7|Cmklr1|Csf1|Ccl5|C3ar1|Ednrb|Rpl13a|C5ar1|Ccl12
GO:1901990	regulation of mitotic cell cycle phase transition	0.218085	0.031588	Anapc4|Zw10|Mtbp|Rps27l|Nek6|Cdkn1a|Id2|Ddx3x|Cdt1|Zfp655|Hyal1|Nbn|Cdk4|Mdm2|Pdpn|Psme2|Cdc6|Cdc14a|Lmnb1|Tmod3|Ino80|Rpl26|Cdk6|Cdk2|Zfp36l1|Pinx1|Dcun1d3|Cep192|Ecd|Syf2|Psme2b|Zfp36l2|Dusp1|Dbf4|Usp47|Ezh2|Anxa1|Plrg1|Slfn1|Klf4|Ptpn6
GO:0009595	detection of biotic stimulus	0.466667	0.031669	Nod2|Trem2|Tlr1|Ly96|Tlr4|Tlr6|Naip2
GO:0098581	detection of external biotic stimulus	0.466667	0.031669	Ly96|Tlr4|Tlr6|Naip2|Trem2|Nod2|Tlr1
GO:0000723	telomere maintenance	0.252632	0.031823	Xrcc6|Smc5|Hsp90aa1|Gnl3|Myc|Cct5|Ptges3|Upf1|Exosc10|Ercc1|Cct8|Pinx1|Parp3|Cct7|Cct4|Fbxo4|Cct2|Pcna|Cct3|Nbn|Dna2|Smg5|Rtel1|Zbtb48
GO:0032200	telomere organization	0.252632	0.031823	Cct5|Myc|Gnl3|Hsp90aa1|Smc5|Xrcc6|Parp3|Pinx1|Cct8|Ptges3|Upf1|Exosc10|Ercc1|Fbxo4|Cct4|Cct7|Zbtb48|Rtel1|Dna2|Smg5|Cct3|Nbn|Pcna|Cct2
GO:0001912	positive regulation of leukocyte mediated cytotoxicity	0.354839	0.031885	Vav1|Arg1|Cxcl1|Il18rap|Slamf6|B2m|Fadd|Il21|Pvr|Tap2|H2-M3
GO:0043330	response to exogenous dsRNA	0.325	0.032095	Nod2|Tmem173|Slc3a2|Zc3hav1|Cav1|Ralb|Irf3|Irak3|Ifih1|Ddx58|Ddx21|Kcnj8|Nfkbia
GO:1904591	positive regulation of protein import	0.265823	0.03213	Tlr4|Nup93|Xbp1|Csf3|Tlr7|F2r|Tmem173|Flna|Zpr1|Tnfsf14|Sphk1|Il1b|Zc3h12a|Pdcd5|Hyal2|Tnf|Tgfb1|1810011O10Rik|Hcls1|Bag3|Trip6
GO:0043369	CD4-positive or CD8-positive, alpha-beta T cell lineage commitment	0.421053	0.032287	Stat3|Il6|Irf4|Slamf6|Stat6|Tgfb1|Ly9|Batf
GO:0006450	regulation of translational fidelity	0.466667	0.032501	Aars|Vars|Prorsd1|Lars|Yrdc|Iars|Rps9
GO:0010506	regulation of autophagy	0.219101	0.032701	Mtm1|Dcn|Actl6a|Usp36|Irgm1|Fzd5|Tpcn2|Sec22b|Irgm2|Tspo|Ctsk|Xbp1|Parl|Sirt1|Trp53inp1|Gnai3|Htr2b|Scfd1|Rock1|Tfeb|Dram2|8430408G22Rik|Dap|Sh3glb1|Zc3h12a|Mcl1|Slc17a9|Rasip1|Ralb|Dram1|Hif1a|Casp1|Hmox1|Lars|Iigp1|Nod2|Wdr75|Pycard|Sesn2
GO:0044252	negative regulation of multicellular organismal metabolic process	1	0.032718	Il6|Il6ra|Arrdc3
GO:0045601	regulation of endothelial cell differentiation	0.391304	0.032993	Acvrl1|Cdh5|Il1b|Jag1|S1pr3|Cldn5|Tnf|S1pr2|Rock1
GO:2000406	positive regulation of T cell migration	0.391304	0.033002	Tnfsf14|Itgb3|Adam8|Pycard|Fadd|Ccl5|Ccr2|Lgals9|Ccr7
GO:0051852	disruption by host of symbiont cells	0.466667	0.033089	Cxcl5|Arg1|Cxcl1|Trem3|Pf4|Trem1|Ncf1
GO:0051873	killing by host of symbiont cells	0.466667	0.033089	Trem1|Pf4|Ncf1|Cxcl1|Arg1|Cxcl5|Trem3
GO:0034661	ncRNA catabolic process	0.391304	0.033265	Exosc9|Exosc2|Dis3|Exosc3|Pop1|Exosc8|Exosc10|Slfn14|Zc3h12a
GO:0042346	positive regulation of NF-kappaB import into nucleus	0.421053	0.033765	Tlr4|Il1b|Sphk1|Trip6|Tnfsf14|1810011O10Rik|Tlr7|Tnf
GO:0045861	negative regulation of proteolysis	0.199357	0.033811	Picalm|Serpina3m|Col7a1|Kng2|Rps7|Birc2|Ifi202b|Usp47|Mtm1|Pdcl3|Dusp1|C3|Bcl2l12|Ctla2a|Cst7|Klf4|Efna1|Il1r2|Ctla2b|Rpl11|Senp1|Gm5483|Serpinb5|Plat|A2m|Ctsz|Naip2|Serpinb6a|Hfe|Sfn|Tfpi|Serpinf2|Cstb|Cep192|Wfikkn1|Cd109|Nr1h3|Wfdc17|Rps6ka3|Plaur|Serping1|Tnfrsf1b|Tlk2|Rpl5|Spint1|Vil1|Nle1|Tfpi2|Tnfaip8|Ecm1|Serpinh1|Chac1|Serpinb2|Serpinf1|Timp1|Ubxn1|Zw10|Tnfsf14|Bst2|Cdt1|Itih2|Ddx3x
GO:2000515	negative regulation of CD4-positive, alpha-beta T cell activation	0.391304	0.033938	Zbtb7b|Anxa1|Smad7|Lgals9|Hlx|Rc3h1|Tarm1|Il4ra|Irf1
GO:0061045	negative regulation of wound healing	0.311111	0.034045	C1qtnf1|Thbd|Plau|Kng2|Cd9|Cd109|Fga|Fgf2|Serpinf2|Adamts18|Tfpi|Pros1|Anxa2|Serping1
GO:2000278	regulation of DNA biosynthetic process	0.3	0.034222	Pinx1|Ptges3|Acvrl1|Cct2|Cct4|Myc|Klf4|Nox4|Dnajc2|Fam129b|Hsp90aa1|Rfc3|Parp4|Cdkn1a|Rfc4
GO:0035697	CD8-positive, alpha-beta T cell extravasation	1	0.034222	Ripk3|Fadd|Ccr2
GO:2000407	regulation of T cell extravasation	1	0.034222	Ripk3|Fadd|Ccr2
GO:2000449	regulation of CD8-positive, alpha-beta T cell extravasation	1	0.034222	Fadd|Ripk3|Ccr2
GO:0032392	DNA geometric change	0.317073	0.034222	Mcm2|Mcm5|Mcm4|Ddx3x|Xrcc6|Ino80|Rtel1|Ascc3|Dna2|Nbn|Ruvbl2|Mcm7|Helb
GO:0007519	skeletal muscle tissue development	0.226667	0.034285	Cav1|Nupr1|Myc|Sox11|Ybx3|Rhoa|Med20|Klf5|Klhl40|Hlx|Rcan1|Cfl2|Tgfb1|Vamp5|Fos|Nln|Myl6|Sepn1|Mtm1|Btg2|Psma6|Eln|Klhl41|Svil|Cav2|Maff|Naca|Sap30|Gpx1|Chrna1|Cops2|Egr2|Atf3|Emd
GO:0061082	myeloid leukocyte cytokine production	0.421053	0.03439	Fcer1g|Cd36|Sirt1|Cd74|Tgfb1|Spon2|Tlr4|Irak3
GO:1902214	regulation of interleukin-4-mediated signaling pathway	1	0.034721	Ptpn2|Cd300lf|Parp14
GO:0060331	negative regulation of response to interferon-gamma	1	0.034721	Arg1|Ptpn2|Parp14
GO:0060336	negative regulation of interferon-gamma-mediated signaling pathway	1	0.034721	Parp14|Ptpn2|Arg1
GO:0002920	regulation of humoral immune response	0.391304	0.034914	Klk7|Ccr7|C3|A2m|Serping1|Ptpn6|Tnf|Hpx|Nod2
GO:0008625	extrinsic apoptotic signaling pathway via death domain receptors	0.283333	0.035157	Fadd|Ddx3x|Fga|Bax|Icam1|Pidd1|Hmox1|Tnfrsf10b|Hgf|Tnf|Fas|Bag3|Casp8|Atf3|Faf1|Bloc1s2|Tnfrsf22
GO:1901987	regulation of cell cycle phase transition	0.211009	0.035175	Mdm2|Atf5|Npm1|Cdk4|Nbn|Pdpn|Psme2|1810011O10Rik|Nek6|Rps27l|Mtbp|Anapc4|Zw10|Hyal1|Zfp655|Cdt1|Ddx3x|Id2|Cdkn1a|Plrg1|Anxa1|Ezh2|Usp47|Dbf4|Dusp1|Zfp36l2|Syf2|Psme2b|Cdc25a|Ptpn6|Klf4|Slfn1|Chek1|Pinx1|Zfp36l1|Cdk2|Cdk6|Rpl26|Ino80|Lmnb1|Tmod3|Cdc14a|Cdc6|Ecd|Cep192|Dcun1d3
GO:0050798	activated T cell proliferation	0.333333	0.035175	Rps3|Tnfsf9|Lrrc32|Rc3h1|Ripk3|Arg1|Casp3|Cd274|Il12rb1|Cd24a|Pycard|Fadd
GO:1904019	epithelial cell apoptotic process	0.276923	0.035375	Angptl4|Icam1|Tgfbr2|Zfp36l1|Fga|Scg2|Nfe2l2|Xbp1|Cd40|Ecscr|Sfrp4|Col18a1|Ano6|Arf6|Fas|Tnf|Zfp36|Casp8
GO:1900739	regulation of protein insertion into mitochondrial membrane involved in apoptotic signaling pathway	1	0.035375	Pmaip1|Bbc3|Sh3glb1
GO:1900740	positive regulation of protein insertion into mitochondrial membrane involved in apoptotic signaling pathway	1	0.035375	Bbc3|Sh3glb1|Pmaip1
GO:1902990	mitotic telomere maintenance via semi-conservative replication	1	0.035375	Pcna|Dna2|Rtel1
GO:0071724	response to diacyl bacterial lipopeptide	1	0.035375	Tlr6|Cd36|Cd14
GO:0071220	cellular response to bacterial lipoprotein	1	0.035375	Tlr1|Cd14|Cd36
GO:0071221	cellular response to bacterial lipopeptide	1	0.035375	Cd14|Cd36|Tlr1
GO:0046946	hydroxylysine metabolic process	1	0.035375	Plod3|Plod2|Plod1
GO:0046947	hydroxylysine biosynthetic process	1	0.035375	Plod2|Plod3|Plod1
GO:0007089	traversing start control point of mitotic cell cycle	1	0.035375	Mdm2|Dbf4|Mtbp
GO:0001794	type IIa hypersensitivity	1	0.035375	Fcgr1|Fcer1g|C3
GO:0001796	regulation of type IIa hypersensitivity	1	0.035375	Fcgr1|Fcer1g|C3
GO:0001798	positive regulation of type IIa hypersensitivity	1	0.035375	C3|Fcgr1|Fcer1g
GO:0002445	type II hypersensitivity	1	0.035375	Fcgr1|Fcer1g|C3
GO:0002892	regulation of type II hypersensitivity	1	0.035375	C3|Fcer1g|Fcgr1
GO:0002894	positive regulation of type II hypersensitivity	1	0.035375	C3|Fcgr1|Fcer1g
GO:0002477	antigen processing and presentation of exogenous peptide antigen via MHC class Ib	1	0.035375	Tap2|H2-M3|B2m
GO:0002481	antigen processing and presentation of exogenous protein antigen via MHC class Ib, TAP-dependent	1	0.035375	Tap2|H2-M3|B2m
GO:0042590	antigen processing and presentation of exogenous peptide antigen via MHC class I	1	0.035375	Fcgr1|Fcer1g|Ifi30
GO:0090502	RNA phosphodiester bond hydrolysis, endonucleolytic	0.290909	0.035693	Rpp30|Las1l|Rps21|Slfn14|Endou|Tsen54|Tnfrsf22|Pop4|Zc3h12a|Lactb2|Pop1|Bms1|Cpsf4|Fcf1|Piwil2|Rpsa
GO:0001890	placenta development	0.228571	0.036149	Spint1|Rtcb|Hif1a|Ctsb|Fosl1|Tfeb|Dnmt3l|Zfp568|Socs3|Dazap1|Tmed2|Lif|Cebpb|Ppard|Adm|Fzd5|Ada|Cyr61|Birc2|Sp1|Rbm15|Rps6|Cited1|Cebpa|Rbpj|Ccnf|Ctsl|Junb|Alkbh1|Snai1|Mdfi|Zfp36l1
GO:1900407	regulation of cellular response to oxidative stress	0.283333	0.036618	Txn1|Mcl1|Hsph1|Atf4|Fbln5|P4hb|Rack1|Gch1|Tnf|Gpx1|Hif1a|Nup93|Tlr4|Nfe2l2|Sirt1|Cd36|Pawr
GO:0019941	modification-dependent protein catabolic process	0.185185	0.036937	Isg15|Rnf19b|Dnajb9|Usp24|Aurka|Ccnf|Hfe|Lonp1|Psma2|Ranbp1|Psmd12|Erlin1|Psma4|Usp36|Psmc6|Uhrf1|Skp2|Usp16|Dusp1|Mtm1|Usp47|Psma6|Rps7|Rnf19a|Psmc4|Adrm1|Trib1|Psma3|Ubxn1|Ddit3|Nek6|Zfand2a|Rnf213|Tlk2|Cdc34|Rfwd2|Trim72|Ptpn23|Psma1|Cep192|Sirt1|Usp38|Xbp1|Arih2|Psma8|Lats1|Tnfaip1|Il33|Trim25|Edem1|Cdc6|Ubap1l|Nsfl1c|Senp1|Rpl11|Rnf4|Rnf138|Vcp|Pdcl3|Psmd3|Usp18|Ranbp2|Birc2|Nploc4|Herpud1|P…
GO:0061458	reproductive system development	0.193277	0.037201	Snai1|Zfp36l1|Alkbh1|Serpinb5|Ctsl|Nupr1|Ccnf|Cebpa|Rbpj|Cited1|Rps6|Rbm15|Dhh|Srd5a2|Bak1|Inhba|Cyr61|Cebpb|Adm|Tiparp|Tnc|Rdh10|Prdx4|Tex11|Serpinf1|Tmed2|Dlg1|Socs3|Nos3|Adrm1|Fosl1|Tfeb|Foxf2|Aspm|Tcf7|Fndc3a|H3f3b|Mdfi|Serpinb6a|Bax|Junb|Ybx3|Nup210l|Sirt1|Sp1|Birc2|Ada|Ppard|Fzd5|Eaf2|Lif|Ercc1|Dazap1|Dnmt3l|Plekha5|Zfp568|Sox9|Ereg|Hif1a|Eif2b2|Sgpl1|Arid5b|Afp|Ctsb|Adamts1|Kif18a|Spint1|R…
GO:0042742	defense response to bacterium	0.205534	0.03757	Rpl39|Tfeb|Gsdmd|--|Trem1|Fcgr1|Tnfaip8|Lpo|Irf8|Lyz2|Klk7|Iigp1|Tnfrsf1a|Gbp2|Havcr2|Clec4d|Ncf1|H2-M3|Pycard|C5ar1|Trem3|Tnfsf8|Nod2|Fga|Myd88|Spon2|Slc11a1|Lgals9|Adamts5|Gbp7|Clec4e|Fcer1g|Epha2|Cebpb|Tnf|Tlr1|Hck|Anxa3|Gbp3|Bcl3|Cyba|Tlr4|Rps19|Irgm2|Plac8|Cxcl5|Naip2|Rbpj|Lalba|Cd36|Nlrp3|Isg15
GO:0034249	negative regulation of cellular amide metabolic process	0.244898	0.037652	Srp9|Stat3|Upf1|Zfp36l1|Eif4ebp1|Ddx3x|Rpl13a|Eprs|Eif2s1|Eif6|Samd4|Ncl|Eif2ak2|Rock1|Sesn2|Rc3h1|Zfp36l2|Rps3|Eif4a3|Zc3h12a|Btg2|Fxr1|Zfp36|Mettl16
GO:0050688	regulation of defense response to virus	0.283333	0.037652	Ddx60|Dhx58|Il12rb1|Irf3|Pycard|Riok3|Ccl5|Tmem173|Mmp12|Il1b|Zc3h12a|Nploc4|Aim2|Rnf125|Apobec3|Parp9|Zc3hav1
GO:0050856	regulation of T cell receptor signaling pathway	0.34375	0.03769	Bcl10|Pawr|Ptpn6|Rela|Ptpn2|Ezr|Rps3|Lck|Ada|Ccr7|Rc3h1
GO:0033157	regulation of intracellular protein transport	0.199313	0.038543	Bag3|Trip6|Prdx1|Hyal2|Slc17a9|1810011O10Rik|Bcap31|Hcls1|Sh3glb1|Il1b|Zc3h12a|Apod|Txn1|Emd|Stom|Wdr75|Tnfsf14|Tmem173|Mdfic|F2r|Cdkn1a|Wwtr1|Nfkbia|Nup93|Parp10|Insig1|Wdr46|Fzd5|Tcaf2|Lcp1|Tnf|Tgfb1|Usp36|Faf1|Litaf|Pdcd5|Actl6a|Sphk1|Sec16b|Zpr1|Myo1c|Xpo1|Cd36|Sfn|Arih2|Xbp1|Parl|Csf3|Sirt1|Flna|Nlrp3|Tlr7|Tlr4|Rac2|Micall2|Psmb7|Edem1|Ctsk
GO:0006446	regulation of translational initiation	0.304348	0.038992	Ppp1r15b|Eif2s1|Tnf|Ddx3x|Rpl13a|Eif5|Rps6kb2|Eif2ak2|Eif3g|Ppp1r15a|Npm1|Eif3b|Eif4ebp1|Eif3e
GO:0002886	regulation of myeloid leukocyte mediated immunity	0.34375	0.038992	Arg1|Cxcl5|C3|Il4ra|Cxcl1|Rac2|Snx4|Ccr2|Fcgr1|Fcer1g|Fes
[truncated: 75 more rows]

## Sheet: I1.5R24 vs sham_KEGG
Table S7. KEGG pathway for upregulated genes in I1.5R24 vs sham.
[truncated: 49 more rows]
