# Supplementary material for: Multi-Omics Profiling Identifies Microglial Annexin A2 as a Key Mediator of NF-κB Pro-inflammatory Signaling in Ischemic Reperfusion Injury
Source: Mol Cell Proteomics. 2024 Jan 20;23(2):100723. doi: 10.1016/j.mcpro.2024.100723 (PMC10879806; doi:10.1016/j.mcpro.2024.100723)
Supplement: Supplemental table S8 [file mmc8.xlsx]

## Sheet: Common DEPs
Table S8. The common DEPs of I1.5R24 vs sham in mice.
Protein accession	Protein description	11.5R24/Sham Ratio	P value	Gene name	Peptides
Q69Z23	"Dynein heavy chain 17, axonemal OS=Mus musculus OX=10090 GN=Dnah17"	3.149	2.07e-05	Dnah17	1
P10923	Osteopontin OS=Mus musculus OX=10090 GN=Spp1	2.746	3.9e-05	Spp1	1
Q9JJ59	ATP-binding cassette sub-family B member 9 OS=Mus musculus OX=10090 GN=Abcb9	2.501	1.21e-06	Abcb9	3
Q91WP6	Serine protease inhibitor A3N OS=Mus musculus OX=10090 GN=Serpina3n	2.192	4.41e-06	Serpina3n	12
E9PV24	Fibrinogen alpha chain OS=Mus musculus OX=10090 GN=Fga	2.183	3.96e-07	Fga	15
Q61581	Insulin-like growth factor-binding protein 7 OS=Mus musculus OX=10090 GN=Igfbp7	2.164	0.000564	Igfbp7	4
Q91X72	Hemopexin OS=Mus musculus OX=10090 GN=Hpx	1.925	3.67e-06	Hpx	13
Q61147	Ceruloplasmin OS=Mus musculus OX=10090 GN=Cp	1.905	0.000217	Cp	9
P01027	Complement C3 OS=Mus musculus OX=10090 GN=C3	1.814	2.02e-06	C3	39
P11276	Fibronectin OS=Mus musculus OX=10090 GN=Fn1	1.789	3.56e-05	Fn1	11
Q7TSK3	Protocadherin-8 OS=Mus musculus OX=10090 GN=Pcdh8	1.654	0.000525	Pcdh8	3
Q9CR57	60S ribosomal protein L14 OS=Mus musculus OX=10090 GN=Rpl14	1.563	0.00176	Rpl14	1
P10107	Annexin A1 OS=Mus musculus OX=10090 GN=Anxa1	1.505	0.00896	Anxa1	1
P51910	Apolipoprotein D OS=Mus musculus OX=10090 GN=Apod	1.473	0.0095	Apod	2
P02798	Metallothionein-2 OS=Mus musculus OX=10090 GN=Mt2	1.432	0.000758	Mt2	4
P35980	60S ribosomal protein L18 OS=Mus musculus OX=10090 GN=Rpl18	1.407	3.97e-05	Rpl18	3
P14069	Protein S100-A6 OS=Mus musculus OX=10090 GN=S100a6	1.374	0.000259	S100a6	2
O89106	Bis(5'-adenosyl)-triphosphatase OS=Mus musculus OX=10090 GN=Fhit	1.368	0.0236	Fhit	1
Q61599	Rho GDP-dissociation inhibitor 2 OS=Mus musculus OX=10090 GN=Arhgdib	1.328	0.035	Arhgdib	2
P14148	60S ribosomal protein L7 OS=Mus musculus OX=10090 GN=Rpl7	1.314	6.39e-05	Rpl7	9
P07356	Annexin A2 OS=Mus musculus OX=10090 GN=Anxa2	1.303	0.000124	Anxa2	7
Q99JH7	Calsyntenin-3 OS=Mus musculus OX=10090 GN=Clstn3	1.299	0.0087	Clstn3	2
Q9D8E6	60S ribosomal protein L4 OS=Mus musculus OX=10090 GN=Rpl4	1.298	0.000285	Rpl4	7
Q9JLV1	BAG family molecular chaperone regulator 3 OS=Mus musculus OX=10090 GN=Bag3	1.297	0.00256	Bag3	6
Q61941	"NAD(P) transhydrogenase, mitochondrial OS=Mus musculus OX=10090 GN=Nnt"	1.291	0.000162	Nnt	15
P12970	60S ribosomal protein L7a OS=Mus musculus OX=10090 GN=Rpl7a	1.28	0.00148	Rpl7a	6
Q8JZM4	Delta and Notch-like epidermal growth factor-related receptor OS=Mus musculus OX=10090 GN=Dner	1.256	0.00516	Dner	1
Q9R118	Serine protease HTRA1 OS=Mus musculus OX=10090 GN=Htra1	1.255	0.00104	Htra1	4
Q9WVA4	Transgelin-2 OS=Mus musculus OX=10090 GN=Tagln2	1.253	4.18e-05	Tagln2	9
Q62186	Translocon-associated protein subunit delta OS=Mus musculus OX=10090 GN=Ssr4	1.25	0.00206	Ssr4	1
Q9D1R9	60S ribosomal protein L34 OS=Mus musculus OX=10090 GN=Rpl34	1.247	0.00478	Rpl34	1
O70370	Cathepsin S OS=Mus musculus OX=10090 GN=Ctss	1.225	0.00454	Ctss	3
P26041	Moesin OS=Mus musculus OX=10090 GN=Msn	1.221	2.35e-05	Msn	22
Q80VP9	Aspartate beta-hydroxylase domain-containing protein 2 OS=Mus musculus OX=10090 GN=Asphd2	1.216	0.0102	Asphd2	4
P50543	Protein S100-A11 OS=Mus musculus OX=10090 GN=S100a11	1.215	0.00362	S100a11	2
Q9Z1Q5	Chloride intracellular channel protein 1 OS=Mus musculus OX=10090 GN=Clic1	1.204	0.0124	Clic1	3
P62918	60S ribosomal protein L8 OS=Mus musculus OX=10090 GN=Rpl8	1.203	0.026	Rpl8	3
Q5SSH8	Neuferricin OS=Mus musculus OX=10090 GN=Cyb5d2	1.203	0.0269	Cyb5d2	1
Q9WUU7	Cathepsin Z OS=Mus musculus OX=10090 GN=Ctsz	1.201	0.0236	Ctsz	4
A2AHG0	Leucine zipper putative tumor suppressor 3 OS=Mus musculus OX=10090 GN=Lzts3	0.832	0.000544	Lzts3	5
Q80TE7	Leucine-rich repeat-containing protein 7 OS=Mus musculus OX=10090 GN=Lrrc7	0.832	0.00208	Lrrc7	27
Q8CGC4	Protein LSM14 homolog B OS=Mus musculus OX=10090 GN=Lsm14b	0.827	0.0128	Lsm14b	2
Q8R4U7	Leucine zipper protein 1 OS=Mus musculus OX=10090 GN=Luzp1	0.825	0.00108	Luzp1	11
B1AXH1	NHS-like protein 2 OS=Mus musculus OX=10090 GN=Nhsl2	0.824	4.33e-05	Nhsl2	10
P0C7L0	WAS/WASL-interacting protein family member 3 OS=Mus musculus OX=10090 GN=Wipf3	0.823	0.00292	Wipf3	11
Q6P9S0	MTSS1-like protein OS=Mus musculus OX=10090 GN=Mtss1l	0.817	0.000141	Mtss1l	4
Q80Z38	SH3 and multiple ankyrin repeat domains protein 2 OS=Mus musculus OX=10090 GN=Shank2	0.812	0.000437	Shank2	29
Q8R1N4	NudC domain-containing protein 3 OS=Mus musculus OX=10090 GN=Nudcd3	0.811	0.0212	Nudcd3	6
O08638	Myosin-11 OS=Mus musculus OX=10090 GN=Myh11	0.811	2.44e-05	Myh11	48
Q4ACU6	SH3 and multiple ankyrin repeat domains protein 3 OS=Mus musculus OX=10090 GN=Shank3	0.809	0.000244	Shank3	24
Q9ET77	Junctophilin-3 OS=Mus musculus OX=10090 GN=Jph3	0.807	0.00318	Jph3	6
Q68ED7	CREB-regulated transcription coactivator 1 OS=Mus musculus OX=10090 GN=Crtc1	0.799	0.00436	Crtc1	6
Q8BWS5	G protein-regulated inducer of neurite outgrowth 3 OS=Mus musculus OX=10090 GN=Gprin3	0.79	0.00908	Gprin3	3
Q3TY60	Protein FAM131B OS=Mus musculus OX=10090 GN=Fam131b	0.782	0.00822	Fam131b	4
P41234	ATP-binding cassette sub-family A member 2 OS=Mus musculus OX=10090 GN=Abca2	0.781	0.0442	Abca2	4
Q71M36	Chondroitin sulfate proteoglycan 5 OS=Mus musculus OX=10090 GN=Cspg5	0.777	0.0312	Cspg5	5
P84078	ADP-ribosylation factor 1 OS=Mus musculus OX=10090 GN=Arf1	0.774	0.027	Arf1	9
Q8C050	Ribosomal protein S6 kinase alpha-5 OS=Mus musculus OX=10090 GN=Rps6ka5	0.768	0.000664	Rps6ka5	4
Q08481	Platelet endothelial cell adhesion molecule OS=Mus musculus OX=10090 GN=Pecam1	0.762	0.000297	Pecam1	1
P84309	Adenylate cyclase type 5 OS=Mus musculus OX=10090 GN=Adcy5	0.76	0.0174	Adcy5	7
P22005	Proenkephalin-A OS=Mus musculus OX=10090 GN=Penk	0.74	0.0347	Penk	1
Q9WVH9	Fibulin-5 OS=Mus musculus OX=10090 GN=Fbln5	0.737	0.0048	Fbln5	2
Q6QWF9	Calcium/calmodulin-dependent protein kinase II inhibitor 1 OS=Mus musculus OX=10090 GN=Camk2n1	0.719	0.00138	Camk2n1	1
Q3TYD6	Serine/threonine-protein kinase LMTK2 OS=Mus musculus OX=10090 GN=Lmtk2	0.717	0.00534	Lmtk2	2
P32848	Parvalbumin alpha OS=Mus musculus OX=10090 GN=Pvalb	0.669	8.42e-05	Pvalb	8
Q9QYK9	Calcium/calmodulin-dependent protein kinase type 1B OS=Mus musculus OX=10090 GN=Pnck	0.661	0.0013	Pnck	2

## Sheet: Common DEGs
Table S8. The common DEGs of I1.5R24 vs sham in mice.
Gene ID	Gene name	Gene description	log2FoldChange	Pvalue	Padj
330319	Wipf3	WAS/WASL interacting protein family, member 3 [Source:MGI Symbol;Acc:MGI:3044681]	-1.3397	5.34e-08	1.17e-06
21346	Tagln2	transgelin 2 [Source:MGI Symbol;Acc:MGI:1312985]	2.8063	1.78e-08	4.38e-07
20832	Ssr4	signal sequence receptor, delta [Source:MGI Symbol;Acc:MGI:1099464]	0.67981	9.01e-06	0.00011096
20750	Spp1	secreted phosphoprotein 1 [Source:MGI Symbol;Acc:MGI:98389]	-0.81987	6.38e-09	1.76e-07
58234	Shank3	SH3/ankyrin domain gene 3 [Source:MGI Symbol;Acc:MGI:1930016]	-1.3177	2.44e-19	5.05e-17
210274	Shank2	SH3/ankyrin domain gene 2 [Source:MGI Symbol;Acc:MGI:2671987]	-1.0665	2.48e-13	1.74e-11
20716	Serpina3n	serine (or cysteine) peptidase inhibitor, clade A, member 3N [Source:MGI Symbol;Acc:MGI:105045]	3.7064	3.49e-10	1.27e-08
20200	S100a6	S100 calcium binding protein A6 (calcyclin) [Source:MGI Symbol;Acc:MGI:1339467]	3.3671	4.78e-06	6.3e-05
20195	S100a11	S100 calcium binding protein A11 [Source:MGI Symbol;Acc:MGI:1338798]	3.6419	4.78e-08	1.06e-06
73086	Rps6ka5	ribosomal protein S6 kinase, polypeptide 5 [Source:MGI Symbol;Acc:MGI:1920336]	-0.57646	0.00056647	0.0040966
26961	Rpl8	ribosomal protein L8 [Source:MGI Symbol;Acc:MGI:1350927]	0.66191	0.00022003	0.001808
27176	Rpl7a	ribosomal protein L7A [Source:MGI Symbol;Acc:MGI:1353472]	0.62651	0.0038603	0.020651
19989	Rpl7	ribosomal protein L7 [Source:MGI Symbol;Acc:MGI:98073]	0.65738	7.89e-06	9.86e-05
67891	Rpl4	ribosomal protein L4 [Source:MGI Symbol;Acc:MGI:1915141]	0.62083	1.91e-05	0.00021361
68436	Rpl34	ribosomal protein L34 [Source:MGI Symbol;Acc:MGI:1915686]	0.9021	3.13e-06	4.38e-05
19899	Rpl18	ribosomal protein L18 [Source:MGI Symbol;Acc:MGI:98003]	0.65693	0.0075104	0.035872
67115	Rpl14	ribosomal protein L14 [Source:MGI Symbol;Acc:MGI:1914365]	0.64222	8.42e-06	0.00010432
19293	Pvalb	parvalbumin [Source:MGI Symbol;Acc:MGI:97821]	-0.59018	0.00061121	0.0043682
93843	Pnck	pregnancy upregulated non-ubiquitously expressed CaM kinase [Source:MGI Symbol;Acc:MGI:1347357]	-1.4562	1.04e-20	2.72e-18
18619	Penk	preproenkephalin [Source:MGI Symbol;Acc:MGI:104629]	0.69587	0.0010586	0.0068991
18613	Pecam1	platelet/endothelial cell adhesion molecule 1 [Source:MGI Symbol;Acc:MGI:97537]	1.8952	1.43e-05	0.00016589
18530	Pcdh8	protocadherin 8 [Source:MGI Symbol;Acc:MGI:1306800]	0.95631	1.41e-10	5.51e-09
209586	Nudcd3	NudC domain containing 3 [Source:MGI Symbol;Acc:MGI:2144158]	-0.67072	4.3e-06	5.74e-05
18115	Nnt	nicotinamide nucleotide transhydrogenase [Source:MGI Symbol;Acc:MGI:109279]	-0.73474	0.0005498	0.003996
100042480	Nhsl2	NHS-like 2 [Source:MGI Symbol;Acc:MGI:3645090]	-1.3948	3.84e-20	9.2e-18
17880	Myh11	myosin, heavy polypeptide 11, smooth muscle [Source:MGI Symbol;Acc:MGI:102643]	-0.86023	0.0002458	0.0019909
NA	Mtss1l	metastasis suppressor 1-like [Source:MGI Symbol;Acc:MGI:3039591]	-0.50299	0.00053927	0.0039303
17750	Mt2	metallothionein 2 [Source:MGI Symbol;Acc:MGI:97172]	2.9878	1.68e-05	0.00019081
17698	Msn	moesin [Source:MGI Symbol;Acc:MGI:97167]	3.1048	7.97e-08	1.66e-06
241638	Lzts3	leucine zipper, putative tumor suppressor family member 3 [Source:MGI Symbol;Acc:MGI:2656976]	-1.562	1.19e-25	8.02e-23
269593	Luzp1	leucine zipper protein 1 [Source:MGI Symbol;Acc:MGI:107629]	-0.41282	0.0047748	0.024655
241846	Lsm14b	LSM family member 14B [Source:MGI Symbol;Acc:MGI:3040677]	-0.50318	0.00080495	0.005518
242274	Lrrc7	leucine rich repeat containing 7 [Source:MGI Symbol;Acc:MGI:2676665]	-0.86647	7.63e-06	9.56e-05
231876	Lmtk2	lemur tyrosine kinase 2 [Source:MGI Symbol;Acc:MGI:3036247]	-0.62093	2.26e-05	0.00024701
57340	Jph3	junctophilin 3 [Source:MGI Symbol;Acc:MGI:1891497]	-1.6375	1.34e-27	1.18e-24
29817	Igfbp7	insulin-like growth factor binding protein 7 [Source:MGI Symbol;Acc:MGI:1352480]	2.1449	1.38e-10	5.43e-09
56213	Htra1	HtrA serine peptidase 1 [Source:MGI Symbol;Acc:MGI:1929076]	-0.6155	2.2e-05	0.0002411
15458	Hpx	hemopexin [Source:MGI Symbol;Acc:MGI:105112]	2.5433	0.00020652	0.0017086
243385	Gprin3	GPRIN family member 3 [Source:MGI Symbol;Acc:MGI:1924785]	-1.27	3.7e-11	1.68e-09
14268	Fn1	fibronectin 1 [Source:MGI Symbol;Acc:MGI:95566]	0.99829	0.0058096	0.029037
14198	Fhit	fragile histidine triad gene [Source:MGI Symbol;Acc:MGI:1277947]	-1.1912	0.0014785	0.0091551
14161	Fga	fibrinogen alpha chain [Source:MGI Symbol;Acc:MGI:1316726]	6.144	8.92e-09	2.38e-07
23876	Fbln5	fibulin 5 [Source:MGI Symbol;Acc:MGI:1346091]	1.5677	6.03e-07	1.01e-05
76156	Fam131b	family with sequence similarity 131, member B [Source:MGI Symbol;Acc:MGI:1923406]	-1.011	9.82e-12	4.99e-10
227325	Dner	delta/notch-like EGF repeat containing [Source:MGI Symbol;Acc:MGI:2152889]	-0.43116	0.0032999	0.018093
69926	Dnah17	dynein, axonemal, heavy chain 17 [Source:MGI Symbol;Acc:MGI:1917176]	2.1532	3.87e-05	0.00039398
192986	Cyb5d2	cytochrome b5 domain containing 2 [Source:MGI Symbol;Acc:MGI:2684848]	-0.69371	0.00029615	0.0023398
64138	Ctsz	cathepsin Z [Source:MGI Symbol;Acc:MGI:1891190]	1.6474	1.68e-05	0.00019081
13040	Ctss	cathepsin S [Source:MGI Symbol;Acc:MGI:107341]	1.1212	2.94e-07	5.35e-06
29873	Cspg5	chondroitin sulfate proteoglycan 5 [Source:MGI Symbol;Acc:MGI:1352747]	-0.91287	4.36e-10	1.55e-08
382056	Crtc1	CREB regulated transcription coactivator 1 [Source:MGI Symbol;Acc:MGI:2142523]	-1.2959	7.99e-19	1.46e-16
12870	Cp	ceruloplasmin [Source:MGI Symbol;Acc:MGI:88476]	1.6522	6.95e-07	1.15e-05
232370	Clstn3	calsyntenin 3 [Source:MGI Symbol;Acc:MGI:2178323]	-0.97004	2.33e-11	1.1e-09
114584	Clic1	chloride intracellular channel 1 [Source:MGI Symbol;Acc:MGI:2148924]	2.6656	1.84e-07	3.49e-06
66259	Camk2n1	calcium/calmodulin-dependent protein kinase II inhibitor 1 [Source:MGI Symbol;Acc:MGI:1913509]	-1.0903	1.07e-06	1.68e-05
12266	C3	complement component 3 [Source:MGI Symbol;Acc:MGI:88227]	3.4201	0.00046537	0.0034632
29810	Bag3	BCL2-associated athanogene 3 [Source:MGI Symbol;Acc:MGI:1352493]	2.2735	1.09e-12	6.72e-11
72898	Asphd2	aspartate beta-hydroxylase domain containing 2 [Source:MGI Symbol;Acc:MGI:1920148]	-1.0354	6.03e-11	2.58e-09
11857	Arhgdib	Rho, GDP dissociation inhibitor (GDI) beta [Source:MGI Symbol;Acc:MGI:101940]	1.8203	2.48e-05	0.000268
11840	Arf1	ADP-ribosylation factor 1 [Source:MGI Symbol;Acc:MGI:99431]	-0.4775	0.00070746	0.0049433
11815	Apod	apolipoprotein D [Source:MGI Symbol;Acc:MGI:88056]	1.748	1.29e-18	2.26e-16
12306	Anxa2	annexin A2 [Source:MGI Symbol;Acc:MGI:88246]	3.6685	4.69e-08	1.04e-06
16952	Anxa1	annexin A1 [Source:MGI Symbol;Acc:MGI:96819]	2.3095	8.44e-16	9.22e-14
224129	Adcy5	adenylate cyclase 5 [Source:MGI Symbol;Acc:MGI:99673]	-0.81933	2.21e-08	5.31e-07
56325	Abcb9	ATP-binding cassette, sub-family B (MDR/TAP), member 9 [Source:MGI Symbol;Acc:MGI:1861729]	-0.83756	5.46e-07	9.26e-06
11305	Abca2	ATP-binding cassette, sub-family A (ABC1), member 2 [Source:MGI Symbol;Acc:MGI:99606]	-0.54488	0.00018768	0.0015716
