# Supplementary material for: Multi-Omics Profiling Identifies Microglial Annexin A2 as a Key Mediator of NF-κB Pro-inflammatory Signaling in Ischemic Reperfusion Injury
Source: Mol Cell Proteomics. 2024 Jan 20;23(2):100723. doi: 10.1016/j.mcpro.2024.100723 (PMC10879806; doi:10.1016/j.mcpro.2024.100723)
Supplement: Supplemental table S9 [file mmc9.xlsx]

## Sheet: up.shCtrl-OGDR vs shctrl-CTRL
Tables S9. RNA-seq identified significantly upregulated genes in shCtrl-OGDR vs shctrl-CTRL.
GeneID	Gene name	log2FoldChange	Pvalue	Padj
271424	Ip6k3	6.23292	5.7304e-05	0.000406007
230810	Slc30a2	5.83877	2.10779e-05	0.000183759
14810	Grin1	5.82015	0.000176742	0.00100366
227288	Cxcr1	5.63884	0.000309549	0.0015754
258324	Olfr129	5.23907	0.00118544	0.00471258
17076	Ly75	5.15166	0.00046451	0.00218506
330222	Sdk1	5.15058	0.00110933	0.00446299
74603	Cd200r3	5.04041	0.00108502	0.00438188
224044	Cyp2ab1	4.90498	0.00153839	0.00579843
73721	1110017D15Rik	4.75451	0.00926259	0.0256369
238662	Spata31d1b	4.6998	0.00972243	0.0266571
14990	H2-M2	4.64272	0.000715298	0.00310619
328699	Gabrr3	4.61907	0.00860259	0.024141
29862	Ninj2	4.53942	0.01763	0.0433736
26438	Psg18	4.47543	0.0177666	0.0436098
108089	Rnf144a	4.43484	0.00614767	0.018327
232313	Gxylt2	4.41411	0.0166051	0.0413352
269633	Wdr86	4.34303	0.00816441	0.0231145
20672	Sox18	4.33658	0.044766	0.0934025
214523	Tmprss4	4.19818	0.0081708	0.0231279
75607	Wnk2	4.18585	0.0023502	0.00822601
240518	Peli3	4.18515	0.00280139	0.00946969
18751	Prkcb	4.17894	0.00798636	0.022737
18417	Cldn11	4.14958	0.00354298	0.0115009
18126	Nos2	4.13485	4.98534e-05	0.000366557
20608	Sstr4	4.12263	0.00863589	0.0242048
545428	Ccdc141	4.06161	0.032022	0.0710491
15002	H2-Ob	4.04857	0.0144068	0.0367426
16949	Loxl1	3.93791	0.0123786	0.0324864
26464	Vnn3	3.88223	1.28778e-05	0.000122117
74915	Atp6v1e2	3.88116	0.0284446	0.0643971
170574	Sp7	3.84627	0.0493238	0.101115
18405	Orm1	3.82194	0.0436463	0.0914136
78751	Zc3h6	3.81276	0.000603152	0.00270738
331524	Xkrx	3.76788	0.00219609	0.00778381
11828	Aqp3	3.75322	0.000321013	0.00162112
100642166	Gm15446	3.60995	0.0254423	0.0587041
76257	Slc38a3	3.58372	0.0171053	0.0423194
240063	Zfp811	3.54408	1.47621e-08	5.55337e-07
71912	Jsrp1	3.54408	1.60315e-10	1.39322e-08
15464	Hrc	3.41039	7.18e-08	1.94455e-06
330830	Drc7	3.39311	0.0118271	0.0312664
246779	Il27	3.31826	0.00154894	0.00582699
12044	Bcl2a1a	3.30674	0.0243203	0.0566004
73363	1700056E22Rik	3.28531	0.00011637	0.000712759
72248	1700014B07Rik	3.23146	0.0242004	0.0564186
73988	4930438A08Rik	3.21696	0.00122725	0.00483816
381798	4930590J08Rik	3.21063	0.023193	0.0544941
20341	Selenbp1	3.20852	0.000372849	0.00182777
22402	Ccn4	3.19185	0.0140253	0.0359294
171171	Ntng2	3.15552	1.23636e-06	1.90318e-05
13853	Epm2a	3.12681	0.000476578	0.00222885
17199	Mc1r	3.06375	3.42619e-05	0.000272282
68567	Cgref1	3.04724	0.041419	0.087496
435626	Rufy4	3.03857	0.000492355	0.00229121
13206	Ddx4	2.99925	0.000344383	0.00171082
11735	Ank3	2.97935	0.0243316	0.0566076
16819	Lcn2	2.92084	1.22025e-05	0.000116925
16855	Lgals4	2.9126	0.00579534	0.0175123
	Gm49355	2.86263	0.00737581	0.0212812
20678	Sox5	2.8579	0.00544735	0.0166067
67426	Coq8a	2.85372	1.4376e-06	2.15003e-05
16365	Acod1	2.81946	5.39941e-10	3.63428e-08
12561	Cdh4	2.8045	0.0241886	0.0564085
20776	Tmie	2.79651	2.9443e-05	0.000240998
20728	Spic	2.79549	0.00183169	0.00671229
14058	F10	2.79027	0.000447076	0.00211902
210145	Irgc1	2.76189	0.0488448	0.100387
259277	Klk8	2.75147	0.0318961	0.0708796
100041194	Ahnak2	2.74742	5.95326e-06	6.61361e-05
17988	Ndrg1	2.73048	0.000433699	0.00206488
257889	Olfr132	2.70481	0.000696276	0.0030438
12870	Cp	2.69096	1.3214e-05	0.000124702
11496	Adam22	2.68226	0.00114981	0.00459624
545156	Kalrn	2.65233	0.000128749	0.000773679
22349	Vil1	2.64597	0.000470738	0.0022083
18604	Pdk2	2.64455	8.6829e-08	2.28839e-06
54199	Ccrl2	2.63532	4.37383e-07	8.37617e-06
54153	Rasa4	2.62647	1.17811e-07	2.90946e-06
26362	Axl	2.62539	0.0096069	0.0264036
268807	Klhl38	2.59466	9.36793e-06	9.47907e-05
15985	Cd79b	2.59373	1.54865e-06	2.26942e-05
11449	Chrng	2.58906	0.0156777	0.0393692
76074	Gbp8	2.53489	0.000211336	0.00115982
102640749	Gm13398	2.50427	0.00078774	0.00337089
17306	Sypl2	2.49966	0.0472932	0.0977691
100502846	Gm19410	2.49201	0.0370337	0.0800047
12295	Cacnb1	2.48558	0.0148812	0.0377208
227717	Qrfp	2.45921	0.0458863	0.0954644
15439	Hp	2.45911	2.5945e-06	3.37998e-05
332934	Zmynd12	2.42508	0.00587832	0.0177018
17123	Madcam1	2.42327	0.0275971	0.0628731
112407	Egln3	2.42148	0.000359756	0.00177181
97775	D930048N14Rik	2.41855	0.000517091	0.00238661
18011	Neurl1a	2.41441	2.35559e-07	5.03859e-06
210530	P3h2	2.39412	0.0125991	0.0329394
69865	A1cf	2.38415	0.000221411	0.00120595
22696	Zfp37	2.35716	0.000295604	0.00151566
228139	P2rx3	2.35081	5.85109e-06	6.53182e-05
72927	Hepacam	2.34738	0.00195542	0.0070602
14573	Gdnf	2.34063	0.000103706	0.000649336
378435	Mafa	2.33681	1.1651e-05	0.000112424
20342	Selenbp2	2.32225	0.00037541	0.0018377
57278	Bcam	2.30217	0.032011	0.071043
20130	Rras	2.29369	4.34064e-09	2.05656e-07
68667	Trpm4	2.28998	2.68702e-05	0.000224561
239827	Pigz	2.28653	0.000949425	0.00393022
104010	Cdh22	2.28495	0.0127384	0.0332529
67331	Atp8b3	2.28456	7.1832e-05	0.000484722
66090	Ypel3	2.26701	2.36095e-05	0.000202108
20360	Sema6c	2.26142	0.0123937	0.0325014
107766	Haao	2.25806	1.27422e-05	0.000121081
384619	Kash5	2.25448	0.000393702	0.00190722
11433	Acp5	2.22963	0.0129488	0.0336997
224912	Crb3	2.2276	0.0460042	0.0956516
245884	Fam71f2	2.21848	0.00795559	0.0226776
237256	Zc3h12d	2.21806	0.0214816	0.0511824
75695	Rilpl1	2.20544	9.76105e-05	0.000617645
56508	Rapgef4	2.19726	2.55309e-06	3.34189e-05
73713	Rbm20	2.18973	0.0294358	0.0662921
16175	Il1a	2.1886	0.000372836	0.00182777
15223	Foxj1	2.18265	0.0383189	0.0820454
12873	Cpa3	2.18028	0.0401532	0.0852945
114229	Kiss1r	2.16646	0.00516658	0.0158885
69083	Sult1c2	2.15507	0.0030699	0.0102083
244886	Tmem266	2.14752	0.00502922	0.0155217
331474	Rtl5	2.14481	0.000149595	0.000872595
27052	Aoah	2.14225	1.83979e-08	6.5275e-07
242669	Azin2	2.13971	0.000102818	0.000644654
69553	Ripor3	2.13641	4.5681e-06	5.33826e-05
67182	Pdzk1ip1	2.13485	2.68099e-06	3.47289e-05
20350	Sema3f	2.12018	0.0340667	0.0747636
245533	Awat1	2.11511	0.0396849	0.0844043
72282	1810062G17Rik	2.11322	0.00227199	0.00798687
20216	Acsm3	2.10621	0.00340052	0.0111081
100535	Oas1d	2.09191	0.019016	0.0462713
22654	Zfp13	2.07373	0.000476318	0.00222839
67375	Qprt	2.07272	0.00929517	0.0257167
18596	Pdgfrb	2.06545	0.0436122	0.0913699
18218	Dusp8	2.05539	9.79796e-07	1.59592e-05
16803	Lbp	2.03573	0.00955372	0.0263101
11567	Avil	2.02175	0.0103635	0.0280452
12504	Cd4	2.00724	0.000177291	0.0010056
58233	Dnaja4	2.00148	0.0409152	0.0865916
264895	Acsf2	1.99859	0.00112184	0.00450146
102614	Rpp25	1.99786	9.75901e-05	0.000617645
17869	Myc	1.99668	1.55791e-06	2.28013e-05
56213	Htra1	1.99477	2.22305e-05	0.0001921
20210	Saa3	1.99332	0.000312618	0.00158807
56233	Hdac7	1.99049	0.00466728	0.0145684
208634	Tspan10	1.98912	1.65744e-16	7.11198e-14
258783	Olfr920	1.98384	0.0299283	0.0672359
18302	Oit3	1.97923	0.00028447	0.00146844
72205	Eml2	1.97275	9.97895e-09	4.0659e-07
68235	Mturn	1.9666	2.63556e-06	3.42049e-05
17167	Marco	1.95959	0.000713045	0.00309738
22693	Zfp30	1.95312	0.000475143	0.00222517
68515	Myadml2	1.94046	5.54803e-05	0.000396358
14106	Foxh1	1.93749	0.00411067	0.0130355
17532	Mras	1.93485	0.000216143	0.00118242
14102	Fas	1.91673	1.35945e-09	7.741e-08
320429	Trank1	1.91635	0.00835948	0.0235696
18715	Pim2	1.91201	1.53847e-06	2.25933e-05
245026	Col6a6	1.90207	0.00748978	0.0215376
67856	Echdc3	1.89789	0.000130739	0.000782894
16416	Itgb3	1.89504	0.00488283	0.0151448
226040	Tmem252	1.88714	0.00137497	0.00528842
216198	Tcp11l2	1.87645	0.000519936	0.00239813
16499	Kcnab3	1.87581	0.00587867	0.0177018
56794	Hacl1	1.87367	0.0079239	0.0226155
215332	Slc36a3	1.86884	0.020237	0.0487241
12266	C3	1.86264	1.16559e-08	4.54678e-07
74116	Pi16	1.8577	0.0144251	0.0367683
263764	Creg2	1.85032	0.000530216	0.00243573
73707	Gucy2g	1.84591	0.02388	0.0558598
93694	Clec2d	1.84303	0.000151133	0.000878211
13429	Dnm1	1.83539	0.000815077	0.00347033
75480	1700003F12Rik	1.82646	8.76504e-09	3.64705e-07
12700	Cish	1.82618	0.000144551	0.000850032
22117	Tst	1.82531	6.0119e-09	2.71544e-07
50490	Nox4	1.82255	0.0116845	0.0309161
64008	Aqp9	1.81363	0.000156466	0.000904602
668225	Fignl2	1.81135	6.97603e-07	1.21867e-05
237360	Adamts14	1.79966	0.018792	0.0458481
16779	Lamb2	1.78815	0.0139705	0.0358225
319776	Tmem72	1.7876	0.0146844	0.0373046
383435	Ms4a14	1.78367	1.11381e-05	0.000108543
20568	Slpi	1.78117	1.52779e-08	5.68512e-07
15162	Hck	1.7719	0.000384902	0.00187548
27375	Tjp3	1.76678	1.61649e-05	0.000147384
21941	Tnfrsf8	1.76441	2.02949e-07	4.51653e-06
53321	Cntnap1	1.76058	1.07558e-06	1.71475e-05
545486	Tubb1	1.7601	2.73555e-10	2.15872e-08
13070	Cyp11a1	1.75927	0.000299491	0.00153273
224093	Fam43a	1.75692	6.59784e-05	0.000453428
15378	Hnf4a	1.75583	0.00932874	0.0257992
333564	Fndc3c1	1.7497	0.000920501	0.00383149
70266	Kyat1	1.74624	5.55212e-07	1.01051e-05
21833	Thra	1.73573	3.43987e-06	4.24756e-05
56410	Cbln3	1.73504	0.036134	0.078456
434325	Tmem221	1.73202	0.00165369	0.0061536
20556	Slfn2	1.72996	1.2969e-06	1.96989e-05
215772	Adgb	1.7193	9.62411e-05	0.000610951
213980	Fbxw10	1.71835	4.25293e-07	8.21336e-06
19883	Rora	1.7177	0.00238655	0.00832564
218544	Sgtb	1.7138	0.000188628	0.00106063
14809	Grik5	1.70618	1.47595e-06	2.18724e-05
53897	Gal3st1	1.70537	0.0380513	0.0815827
381853	Gipr	1.70382	0.000555661	0.00253229
209027	Pycr1	1.70093	5.02283e-12	6.77618e-10
107250	Kazald1	1.69962	0.000529853	0.00243488
16581	Kifc2	1.69196	0.00113132	0.00453419
76571	Styxl1	1.69132	0.0198459	0.0479676
12409	Cbr2	1.69013	0.0262404	0.0602217
12659	Ovgp1	1.68963	0.00891742	0.0248418
207686	Cfap69	1.68856	0.0018571	0.00678369
326623	Tnfsf15	1.68582	1.51087e-05	0.000139233
12176	Bnip3	1.67923	0.0145605	0.0370653
53313	Atp2a3	1.67696	0.000238197	0.00127994
19734	Rgs16	1.66954	0.0278562	0.0633087
230979	Tnfrsf14	1.66874	6.4995e-08	1.80292e-06
19411	Rarg	1.66354	6.95146e-05	0.000472527
11421	Ace	1.65718	0.010152	0.0275815
217340	Rnf157	1.65714	1.36768e-05	0.000128189
56312	Nupr1	1.64913	3.08424e-12	4.50529e-10
116904	Alpk3	1.64061	0.00237596	0.00829714
13058	Cybb	1.64008	3.72066e-05	0.000289946
18125	Nos1	1.63788	0.000504076	0.00233913
213391	Rassf4	1.63564	3.56421e-07	7.05583e-06
22029	Traf1	1.6311	1.20525e-05	0.000115649
15401	Hoxa4	1.63106	0.000242607	0.00129873
74551	Pck2	1.62545	1.21743e-09	7.05338e-08
72747	Ttc39c	1.62461	0.0288913	0.06528
66176	Nat9	1.62141	0.00016361	0.000938401
100732	Mapre3	1.62083	8.68969e-06	8.95781e-05
73442	Hspa12a	1.61972	5.06086e-08	1.49121e-06
15442	Hpse	1.61864	0.0498176	0.101914
11540	Adora2a	1.60345	0.00375839	0.0120773
381350	Spag6	1.60321	0.0460313	0.095679
228550	Itpka	1.60285	0.00390504	0.0124814
75538	Fam71e1	1.60258	0.000721301	0.00312829
60525	Acss2	1.60048	2.33645e-06	3.13823e-05
320924	Ccbe1	1.5992	9.09208e-09	3.76034e-07
269642	Nat8l	1.59695	0.00051987	0.00239813
100042960	Gm4131	1.59647	0.0324533	0.0717693
12124	Bik	1.59522	8.45735e-06	8.76437e-05
245695	Tceanc	1.59365	4.12797e-07	8.00996e-06
230828	Il22ra1	1.59304	0.0249623	0.0578494
23886	Gdf15	1.58447	5.2858e-07	9.72914e-06
240690	St18	1.58111	2.50188e-10	1.99729e-08
75541	Nat8f4	1.57744	0.000115151	0.000707762
19201	Pstpip2	1.57296	0.00219782	0.00778569
103406	Zfr2	1.56655	7.14292e-06	7.65051e-05
227696	Phyhd1	1.56506	0.000640995	0.00283554
69066	1810010H24Rik	1.56499	0.00702388	0.0204593
74747	Ddit4	1.56383	0.00124172	0.00488541
20410	Sorbs3	1.56146	0.000254194	0.00134762
232371	C1rl	1.56066	0.000942134	0.00390593
667055	Unc93a2	1.55403	0.0204416	0.0491479
20310	Cxcl2	1.55169	5.26891e-06	6.02393e-05
18223	Numbl	1.54062	3.1383e-08	1.00448e-06
80859	Nfkbiz	1.53643	1.57413e-09	8.75077e-08
68318	Aph1c	1.53452	2.11147e-06	2.90506e-05
213002	Ifitm6	1.53364	7.58406e-05	0.000505273
75785	Klhl24	1.53073	0.000463761	0.00218229
13197	Gadd45a	1.52839	2.57617e-06	3.3593e-05
26456	Sema4g	1.52795	7.0679e-06	7.58791e-05
20715	Serpina3g	1.52664	0.000636537	0.00282218
72832	Crtac1	1.52583	0.0425549	0.08951
18550	Furin	1.5236	5.09664e-06	5.84644e-05
100637	N4bp2l1	1.52114	2.28951e-13	4.42778e-11
69379	C8g	1.51914	2.7584e-06	3.54739e-05
56489	Ikbke	1.51884	2.52843e-12	3.77368e-10
68918	1190005I06Rik	1.51564	0.00211955	0.00756919
56690	Mlycd	1.5143	9.34834e-10	5.65864e-08
64292	Ptges	1.5135	8.83764e-07	1.47514e-05
434402	Gm5617	1.51317	1.40107e-10	1.22535e-08
100504116	Brd3os	1.51136	2.17311e-06	2.97157e-05
109225	Ms4a7	1.50854	2.95278e-10	2.30367e-08
114642	Brdt	1.50836	0.00281638	0.00951334
59038	Pxmp4	1.50828	2.64223e-08	8.80595e-07
13599	Ecel1	1.50781	0.0416419	0.0879128
108995	Tbc1d10c	1.50714	0.0106661	0.0287226
234311	Ddx60	1.50557	0.0496678	0.101668
79565	Mettl27	1.50371	5.94288e-08	1.68599e-06
16578	Kif9	1.49978	4.32902e-05	0.000328953
72027	Slc39a4	1.49967	5.86859e-08	1.67182e-06
12494	Cd38	1.49786	0.000475	0.00222517
56055	Gtpbp2	1.49591	5.12621e-05	0.000374603
78016	Ccdc150	1.4952	0.027648	0.0629681
320181	Fndc7	1.49375	6.28256e-06	6.90126e-05
18208	Ntn1	1.49193	2.55418e-05	0.000215559
272158	Poln	1.4872	0.00800662	0.0227805
381199	Tmem151a	1.485	0.0477984	0.0985733
385674	Zfp174	1.48468	0.000394595	0.00190983
56017	Slc2a8	1.48265	3.68051e-06	4.4882e-05
56619	Clec4e	1.48096	0.000741728	0.00320474
18483	Palm	1.47952	0.0146911	0.0373073
381759	Wee2	1.46729	0.0438643	0.0918001
56219	Extl1	1.46288	7.94926e-07	1.34755e-05
66058	Tmem176a	1.4608	3.79003e-15	1.06206e-12
228598	Ebf4	1.45041	0.031187	0.0695742
100034251	Wfdc17	1.44897	0.0356699	0.0775711
23833	Cd52	1.44839	0.000318242	0.00160891
80291	Rilpl2	1.44778	3.19232e-10	2.43521e-08
50527	Ero1a	1.44515	0.000423386	0.0020242
104252	Cdc42ep2	1.44065	0.000274752	0.00143037
16480	Jup	1.43807	3.18517e-07	6.47934e-06
227526	Cdnf	1.43786	0.0102996	0.0278943
381836	Sbk2	1.43758	0.0402513	0.0854235
27419	Naglu	1.43495	3.21507e-08	1.0219e-06
69358	Lrrc51	1.43349	9.0772e-05	0.000582426
435684	Shf	1.43114	2.56633e-06	3.35283e-05
192173	Mcrip1	1.42579	1.3603e-06	2.05482e-05
16633	Klra2	1.42497	0.0119159	0.0314406
11997	Akr1b7	1.42192	0.0407996	0.0864003
228140	Tnks1bp1	1.42093	3.36998e-05	0.000268251
80911	Acox3	1.41965	4.06259e-08	1.23415e-06
18733	Pirb	1.41561	0.00196777	0.00709917
67731	Fbxo32	1.41059	3.9653e-05	0.000306057
244144	Usp35	1.40765	6.19775e-06	6.83544e-05
76580	Mib2	1.40749	8.49284e-11	7.933e-09
26570	Slc7a11	1.40229	0.00206106	0.00738337
22153	Tubb4a	1.39874	0.00235376	0.00823007
14067	F5	1.39665	0.00101989	0.00416788
381633	Gm1673	1.38446	1.69227e-08	6.13102e-07
243371	Lrrc61	1.38288	4.24553e-09	2.02415e-07
73914	Irak3	1.3828	2.46862e-07	5.22291e-06
56441	Naa80	1.38249	1.42213e-06	2.13881e-05
75345	Slamf7	1.38201	0.0204081	0.0490845
106522	Pkdcc	1.37903	1.67515e-10	1.43327e-08
107607	Nod1	1.37844	4.11475e-09	1.97551e-07
14073	Faah	1.37632	6.61972e-07	1.17284e-05
619297	Ccdc194	1.37555	1.825e-07	4.12156e-06
211389	Suox	1.3687	4.37686e-05	0.000331487
50873	Prkn	1.36843	1.96927e-05	0.000173828
13807	Eno2	1.36671	1.55026e-07	3.62017e-06
140571	Plxnb3	1.36637	2.61229e-15	7.47278e-13
436440	Gpr31b	1.36526	0.0261824	0.0600987
75580	Zbtb4	1.35744	0.00160864	0.00601368
70381	Tecpr1	1.35289	1.67342e-08	6.0949e-07
54721	Tyk2	1.35142	8.31406e-05	0.000541815
269514	Fbxl4	1.34859	8.19644e-05	0.000537819
69065	Chac1	1.34336	0.00729472	0.021096
75604	Tm4sf5	1.34221	0.00101099	0.00414138
235050	Zfp810	1.34195	0.000317875	0.00160764
72774	Neil1	1.33977	5.58213e-11	5.67764e-09
80283	Abtb1	1.3362	1.18734e-08	4.60547e-07
216188	Aldh1l2	1.33514	9.41497e-07	1.54823e-05
72097	Cracdl	1.33495	0.0385494	0.0824617
100503085	Klhl3	1.33161	0.000991669	0.00407317
12452	Ccng2	1.33145	0.0029384	0.00985278
21961	Tns1	1.331	6.23259e-06	6.86835e-05
108682	Gpt2	1.32969	1.79615e-06	2.55574e-05
14566	Gdf9	1.32882	0.0399379	0.0848897
66116	Nat8f1	1.32498	6.26453e-05	0.000435315
21928	Tnfaip2	1.32419	2.48517e-12	3.74988e-10
55925	Syt8	1.3185	0.000115283	0.000708257
17690	Msi1	1.31248	2.32865e-05	0.000199593
227835	Gtdc1	1.31133	0.00834719	0.0235446
107971	Frs3	1.31036	0.0130602	0.0339124
100039968	Tmem35b	1.30953	6.1123e-10	3.99657e-08
228775	Trib3	1.30877	3.36852e-06	4.1707e-05
14132	Fcgrt	1.30665	0.000128647	0.0007734
230088	Fam214b	1.30598	0.000107655	0.000668266
68203	Diras2	1.3046	0.0349184	0.0762751
18987	Pou2f2	1.30361	7.93403e-18	4.53926e-15
232413	Clec12a	1.30291	5.12243e-10	3.46483e-08
12829	Col4a4	1.30009	0.0495572	0.101472
230991	Fndc10	1.29922	3.14485e-06	3.94355e-05
76787	Ppfia3	1.29863	7.01588e-06	7.53795e-05
75686	Nudt16	1.2964	3.29499e-05	0.00026335
279028	Adamts13	1.29564	0.029124	0.0657222
13170	Dbp	1.29548	4.21272e-08	1.27132e-06
71746	Rgl3	1.29217	0.00261995	0.00897793
208117	Aph1b	1.29085	0.00261682	0.00896943
665700	Hmcn2	1.29076	6.08758e-10	3.99657e-08
69546	Mapk1ip1	1.28389	1.34058e-07	3.2294e-06
234684	Lrrc29	1.28366	8.82841e-05	0.000568588
83382	Siglece	1.28307	8.30084e-05	0.000541467
78405	Ntf5	1.28061	0.0124505	0.0326131
18628	Per3	1.27978	1.0374e-05	0.000102923
12862	Cox6a2	1.27891	4.40332e-06	5.18189e-05
71242	Spata24	1.27695	0.0111101	0.0296853
212168	Zswim4	1.27425	8.75199e-07	1.46375e-05
14859	Gsta3	1.27226	0.0061477	0.018327
105980076	Mef2b	1.27117	0.00957756	0.0263481
208198	Btbd2	1.26935	1.05992e-08	4.21847e-07
227693	Zer1	1.26791	5.87836e-07	1.05926e-05
338368	Pheta2	1.26718	0.0323243	0.0715303
242702	Myom3	1.26705	2.19362e-07	4.78866e-06
14863	Gstm2	1.26353	0.00888918	0.0247782
17064	Cd93	1.26313	0.0022774	0.00799933
103844	Inca1	1.2564	5.2424e-05	0.000381133
235493	Fam214a	1.25615	2.95271e-05	0.000241257
234404	Nxnl1	1.25494	0.00663021	0.0195027
432442	Akap7	1.25363	0.000326952	0.00164325
223776	Selenoo	1.25083	1.114e-06	1.75274e-05
17907	Mylpf	1.24989	0.00690431	0.0201837
11549	Adra1a	1.24974	6.03947e-17	2.85959e-14
270192	Rab6b	1.24901	2.40194e-05	0.000204978
67488	Calcoco1	1.24834	2.95271e-07	6.08763e-06
18569	Pdcd4	1.24766	5.60187e-07	1.01611e-05
20193	S100a1	1.24254	0.00197084	0.00710836
72194	Fbxl20	1.23763	9.13075e-06	9.32151e-05
20530	Slc31a2	1.23595	8.78188e-15	2.323e-12
100042150	Nrg2	1.23392	0.0467805	0.0969575
76820	Cyria	1.23182	1.87397e-08	6.59782e-07
20737	Spn	1.23114	5.2244e-05	0.000380766
107227	Macrod1	1.23056	5.06931e-10	3.46302e-08
231532	Arhgap24	1.22367	1.13933e-05	0.000110481
68552	Smim14	1.22072	2.41349e-06	3.20499e-05
21939	Cd40	1.21947	5.36705e-23	9.21188e-20
68423	Ankrd13d	1.218	5.88722e-08	1.67365e-06
11770	Fabp4	1.21789	5.1253e-09	2.37755e-07
15586	Hyal1	1.21721	1.4233e-05	0.000132863
242202	Pde5a	1.21465	0.0115113	0.030567
14778	Gpx3	1.21238	0.00446281	0.0139965
56523	Pmfbp1	1.21075	0.000248088	0.00132086
68303	Fam114a1	1.20824	0.00695391	0.0202899
11796	Birc3	1.20488	3.48014e-08	1.08604e-06
69215	Sat2	1.20411	7.18381e-05	0.000484722
77864	Ypel2	1.20374	0.000270727	0.00141721
16911	Lmo4	1.20337	3.02167e-17	1.53669e-14
15015	H2-Q4	1.20146	4.10684e-09	1.97551e-07
14936	Gys1	1.20037	0.000530592	0.00243664
74053	Grip1	1.20032	0.00347592	0.0113233
110637	Grik4	1.19862	1.79488e-05	0.000160662
213402	Armc2	1.19809	0.000123306	0.000747512
269695	Rnft2	1.1976	1.15628e-07	2.86546e-06
217648	Gm527	1.19663	0.0270188	0.0617811
71985	Acad10	1.19631	2.94706e-07	6.08513e-06
12182	Bst1	1.19537	0.00457089	0.0142903
216438	Marchf9	1.19522	0.00195614	0.00706094
21425	Tfeb	1.1942	4.18667e-09	2.00304e-07
16570	Kif3c	1.19351	5.66913e-06	6.38579e-05
52666	Arhgef25	1.1899	0.000227221	0.00123173
12363	Casp4	1.18943	1.95428e-06	2.74681e-05
104215	Rhoq	1.18864	9.01043e-07	1.49604e-05
140482	Zfp358	1.1878	1.27115e-06	1.94367e-05
432982	Gm5475	1.18703	0.00115389	0.00460983
17119	Mxd1	1.18598	8.35407e-07	1.40576e-05
24100	Tpra1	1.18313	8.42385e-11	7.92246e-09
19222	Ptgir	1.18086	1.95978e-09	1.05573e-07
29869	Ulk2	1.17916	5.93857e-06	6.60263e-05
17118	Marcks	1.17639	0.000676803	0.00297043
67880	Dcxr	1.17435	6.58718e-08	1.82356e-06
63953	Dusp10	1.1725	0.00039286	0.00190412
269209	Stk36	1.16934	0.003021	0.0100781
66522	Pgpep1	1.16706	8.86048e-07	1.4765e-05
12777	Ccr10	1.16693	0.0227687	0.0536347
211228	Lrrc25	1.16689	0.000795574	0.00339889
242341	Atp6v0d2	1.16494	0.000753655	0.00324504
19294	Nectin2	1.16472	1.08109e-05	0.000106108
17939	Naga	1.16342	5.17549e-07	9.57745e-06
21942	Tnfrsf9	1.15573	2.13007e-06	2.9248e-05
73910	Arhgap18	1.15527	7.43861e-05	0.000496825
12511	Cd6	1.15329	0.00478253	0.0148785
381605	Tbc1d2	1.15098	5.02841e-06	5.77784e-05
213208	Il20rb	1.15096	0.00156776	0.00588971
71704	Arhgef3	1.1508	0.00134748	0.00520506
269604	Gpr157	1.14887	1.09616e-10	1.00342e-08
97287	Mtmr14	1.1442	7.58867e-11	7.23611e-09
14191	Fgr	1.14337	0.047388	0.0979208
14659	Glrp1	1.14302	1.69721e-06	2.45112e-05
239570	Ttc38	1.14189	8.65483e-07	1.45103e-05
60533	Cd274	1.14162	1.54156e-12	2.46129e-10
80876	Ifitm2	1.14151	2.75536e-10	2.16193e-08
226841	Vash2	1.14118	0.000880235	0.00369731
94040	Clmn	1.1407	0.00429648	0.0135527
382077	Ccdc33	1.14063	0.0442235	0.0924251
66300	Inafm1	1.139	1.22869e-06	1.89563e-05
235044	Plppr2	1.13813	0.000959261	0.00396497
20684	Sp100	1.13624	0.000109134	0.000675924
16619	Klk1b27	1.13504	0.0254001	0.0586264
71474	Ppp6r2	1.13377	2.94512e-05	0.000240998
380969	Nckap5l	1.13371	3.4227e-08	1.07254e-06
13483	Dpp6	1.13345	0.00980949	0.0268475
14251	Flot1	1.13238	2.48182e-06	3.27357e-05
59010	Sqor	1.13004	9.88519e-05	0.000622631
69310	Pacrg	1.12926	0.000361429	0.00177877
246221	Mpst	1.12861	3.8868e-09	1.89543e-07
68854	Asb11	1.12816	2.96211e-05	0.000241541
215814	Ccdc28a	1.12805	5.61022e-05	0.000399761
224019	Tmem191c	1.12762	0.000805513	0.003436
104776	Aldh6a1	1.12722	0.000403815	0.00194485
76338	Rab2b	1.1261	4.03508e-05	0.000310744
12489	Cd33	1.1256	3.82816e-06	4.61902e-05
26417	Mapk3	1.12196	2.3211e-06	3.12767e-05
19698	Relb	1.11642	8.50222e-19	5.8372e-16
75578	Fggy	1.11546	0.000570022	0.00258486
58185	Rsad2	1.11494	2.32794e-05	0.000199593
13198	Ddit3	1.11202	1.12097e-05	0.000109086
15483	Hsd11b1	1.111	0.0107176	0.0288499
106639	Vmac	1.1094	0.000115016	0.000707247
21929	Tnfaip3	1.10694	1.87114e-14	4.58797e-12
218518	Marveld2	1.10692	0.0209082	0.0500332
338367	Myo1d	1.10586	7.44435e-06	7.88721e-05
381373	Sp9	1.10572	0.015407	0.0388315
69106	Stoml1	1.10542	0.000167756	0.000959774
320509	9930022D16Rik	1.10473	0.0138574	0.0355655
69234	Zfp688	1.101	3.02969e-05	0.000245577
68943	Pink1	1.09971	2.26218e-06	3.06815e-05
170716	Cyp4f13	1.09867	2.63976e-07	5.54229e-06
546143	Ccpg1os	1.09737	0.00567979	0.0172428
67452	Pnpla8	1.09687	0.000150976	0.000877669
244891	Scaper	1.09687	1.16697e-05	0.000112447
73991	Atl1	1.09628	0.0137728	0.0353816
77128	Crebrf	1.09592	1.25115e-05	0.000119137
231991	Creb5	1.09474	5.48136e-05	0.000392616
67091	Trappc6a	1.09433	9.26395e-07	1.52522e-05
22214	Ube2h	1.0939	6.38261e-07	1.13523e-05
57265	Fzd2	1.09214	0.000914369	0.00381038
384009	Glipr2	1.09201	0.0454061	0.0945994
19024	Ppfibp2	1.09127	2.20054e-11	2.56065e-09
212503	Paox	1.09116	4.41304e-08	1.32016e-06
244631	Pskh1	1.09112	2.11619e-09	1.12625e-07
81500	Sil1	1.08884	2.70998e-07	5.66373e-06
64450	Gpr85	1.08881	0.000348456	0.00172482
12226	Btg1	1.08773	3.25634e-05	0.000260871
107328	Trpt1	1.08744	4.79852e-05	0.00035654
241547	Harbi1	1.08622	0.00114195	0.00456647
74286	Tbc1d21	1.08563	0.0197139	0.0477297
54447	Asah2	1.08364	4.46671e-05	0.000335884
27416	Abcc5	1.08215	1.79695e-08	6.40882e-07
19250	Ptpn14	1.08181	3.56673e-06	4.37274e-05
70382	Kctd2	1.07996	1.54967e-09	8.68508e-08
68992	Zfp580	1.07888	0.000389799	0.00189128
18712	Pim1	1.07885	1.13855e-07	2.83215e-06
77619	Prelid2	1.0787	0.00252761	0.00872024
269180	Inpp4a	1.07846	2.3834e-06	3.17424e-05
76645	Pkd1l2	1.07816	6.23845e-05	0.000433942
16594	Klc2	1.07725	6.19527e-08	1.74676e-06
18763	Pkd1	1.07658	9.70177e-10	5.81725e-08
16582	Kifc3	1.07543	1.533e-07	3.59822e-06
74411	Plpp6	1.07528	2.07611e-05	0.000181342
12819	Col15a1	1.07496	7.93732e-05	0.000523978
26448	Mok	1.07472	0.000397304	0.00191821
73166	Tm7sf2	1.07253	0.00191061	0.00694404
381148	Prob1	1.07215	0.000234115	0.00126113
213027	Evi5l	1.07211	1.06692e-06	1.70745e-05
225912	Cyb561a3	1.07154	1.47771e-15	4.83107e-13
269799	Clec4a1	1.07108	0.0275072	0.0627032
19122	Prnp	1.0676	2.84432e-08	9.3658e-07
109685	Hyal3	1.06754	0.00343406	0.0112034
20779	Src	1.06731	7.51006e-07	1.29062e-05
14296	Frat1	1.06717	0.000822075	0.00349471
24014	Rnasel	1.06713	2.14275e-05	0.000186469
67131	Acbd4	1.06226	0.00178838	0.00657289
263803	Pkn3	1.06177	2.33106e-09	1.23582e-07
105244506	Gm16253	1.06153	0.0386969	0.0826742
74013	Rftn2	1.06063	3.53475e-06	4.34518e-05
241066	Carf	1.06008	7.69597e-06	8.11624e-05
71046	4933405L10Rik	1.05979	0.0435469	0.091261
13733	Adgre1	1.05842	1.47078e-06	2.18564e-05
76795	Tbc1d9b	1.05771	2.93963e-08	9.58765e-07
243382	Ppm1k	1.05769	9.10945e-08	2.37347e-06
100040766	Mroh2a	1.05724	6.54088e-05	0.00045019
80720	Pbx4	1.05561	0.0204928	0.0492536
108811	Ccdc122	1.05398	0.00202192	0.00727044
71101	Uvssa	1.0527	3.6467e-07	7.18406e-06
71837	1700003E16Rik	1.05166	0.00307421	0.0102134
244871	Zc3h12c	1.05158	1.59415e-15	4.97563e-13
67038	Ly6m	1.05043	0.00908715	0.0252633
234309	Cbr4	1.05026	3.53727e-09	1.76494e-07
17240	Mdfi	1.04635	0.000244886	0.00130889
74665	Drc3	1.04606	0.00198627	0.00716029
213068	Tmem71	1.04375	0.0465788	0.0965978
77794	Adamtsl2	1.04213	0.0261471	0.0600378
15199	Hebp1	1.04118	3.7343e-06	4.53767e-05
74637	Shpk	1.04012	3.07061e-05	0.000247954
243780	Dennd11	1.03944	6.73968e-06	7.30407e-05
18436	P2rx1	1.03912	0.0060902	0.0181951
234740	Tmem231	1.03729	6.1666e-05	0.000429815
73389	Hbp1	1.03549	0.000329116	0.00165111
12830	Col4a5	1.03365	1.08979e-05	0.000106656
21916	Tmod1	1.03289	0.00226465	0.00796542
208718	Dis3l2	1.03074	0.000108268	0.000671769
68047	Mpnd	1.03066	3.67647e-09	1.80937e-07
622320	Kctd21	1.0303	3.0282e-06	3.83581e-05
15064	Mr1	1.02925	1.01394e-06	1.63986e-05
17281	Fyco1	1.02883	3.07102e-06	3.87575e-05
14245	Lpin1	1.02774	0.0152736	0.0385447
213575	Dync2li1	1.02643	0.00142306	0.00543535
65963	Tmem176b	1.02513	2.56545e-24	7.04523e-21
52585	Dhrs1	1.0242	7.12839e-09	3.12715e-07
235461	Mindy2	1.02247	0.000149922	0.000873389
63986	Gmfg	1.02189	0.000107306	0.000667007
338523	Kdm7a	1.02176	0.00324162	0.0106587
280411	Lix1l	1.02154	1.43899e-06	2.15003e-05
14788	Gpr162	1.02147	4.60435e-20	5.74749e-17
16526	Kcnk2	1.01876	0.0202297	0.0487151
23992	Prkra	1.01713	4.4514e-06	5.21966e-05
29863	Pde7b	1.01684	0.00674118	0.0197742
68126	Fahd2a	1.01658	7.22488e-06	7.71422e-05
14958	H1f0	1.01635	0.00661291	0.019477
271697	Cdk15	1.01536	0.000770311	0.00330503
213081	Wdr19	1.01389	2.34749e-06	3.14462e-05
74552	Nipal3	1.01375	1.6056e-07	3.7053e-06
107503	Atf5	1.01342	6.66823e-10	4.31894e-08
637277	Sycp2l	1.01275	0.0226235	0.0533935
216856	Nlgn2	1.01124	6.24771e-06	6.8795e-05
245007	Zbtb38	1.01055	1.1823e-07	2.9112e-06
382913	Neil2	1.0092	5.55123e-06	6.27357e-05
101568	Vrk3	1.00865	1.80895e-08	6.43488e-07
71983	Tmco6	1.00817	0.000206795	0.00114082
330963	Ankdd1a	1.00588	9.83916e-05	0.000620585
171580	Mical1	1.00577	0.00010027	0.000630986
71146	Golga7b	1.00521	0.0149769	0.0379075
17390	Mmp2	1.00502	0.00146086	0.00555347
100043915	Gm4724	1.00488	0.0313617	0.069907
11910	Atf3	1.00471	4.74449e-08	1.40402e-06
74735	Trim14	1.00446	0.00270722	0.00921488
23880	Fyb	1.00301	1.47823e-06	2.18724e-05

## Sheet: dn.shCtrl-OGDR vs shctrl-CTRL
Tables S9. RNA-seq identified significantly downregulated genes in shCtrl-OGDR vs shctrl-CTRL.
GeneID	Gene name	log2FoldChange	Pvalue	Padj
404545	Ano7	-5.65398	6.40007e-05	0.000442494
17386	Mmp13	-5.62753	2.5288e-05	0.000213811
67405	Nts	-5.2122	0.00591074	0.0177749
11688	Alox8	-5.05279	0.000281382	0.00145579
109052	Krt75	-4.94439	0.00236291	0.00825995
12180	Smyd1	-4.61527	0.000576619	0.00260875
73679	Tex19.1	-4.60351	0.00326562	0.0107273
16007	Ccn1	-4.59131	0.00713461	0.020729
22410	Wnt10b	-4.52065	0.00148448	0.0056322
66715	Henmt1	-4.50955	0.00200535	0.00722147
27028	Ermap	-4.4544	0.00353912	0.0114938
258673	Olfr1428	-4.437	0.00981412	0.0268495
102637973	Gm34653	-4.30098	0.00752813	0.0216298
57875	Angptl4	-4.24787	0.0173339	0.0427771
15507	Hspb1	-4.21891	0.00607815	0.018163
64454	Slc5a4b	-4.18013	0.0157037	0.03942
78753	Lipm	-4.15368	0.0118764	0.0313658
14675	Gna14	-4.07148	0.00416237	0.0131781
16325	Inhbc	-4.03353	0.0242115	0.0564332
192140	Tmc2	-3.92053	0.0380151	0.0815474
71932	Ephx3	-3.91738	0.022675	0.0534692
623230	Tmem200b	-3.90669	0.0221032	0.0523545
16156	Il11	-3.87148	0.0155376	0.0390961
70417	Megf10	-3.85139	0.0447773	0.0934118
17287	Mep1a	-3.71948	0.0145871	0.0371261
213527	Pth2r	-3.68565	0.0412365	0.0871775
69296	Adora3	-3.56518	0.0248597	0.0576408
109222	Rarres1	-3.55365	0.0372209	0.0803207
93714	Pcdhga6	-3.53553	0.0423166	0.0891017
16643	Klrd1	-3.53301	0.0292763	0.0659974
238725	Gpr150	-3.52014	0.0139346	0.0357369
21664	Phlda1	-3.51801	0.00325291	0.0106932
54426	Hgfac	-3.51702	0.0258101	0.059443
24046	Scn11a	-3.51674	0.0449104	0.0936611
17523	Mpo	-3.50841	0.0415788	0.0878067
71898	Apol9b	-3.48342	0.032516	0.0718708
12994	Csn3	-3.47532	0.0166583	0.0414376
12095	Bglap3	-3.47254	0.025364	0.0585629
106042	Prickle1	-3.46259	0.005934	0.0178332
15901	Id1	-3.38163	0.00012093	0.000736689
13479	Dpep1	-3.3513	0.0373458	0.0804889
13077	Cyp1a2	-3.33245	0.00184309	0.00674148
21804	Tgfb1i1	-3.32868	0.0223426	0.0528394
21432	Tcl1	-3.32362	0.0169092	0.0419552
627367	Vmn2r97	-3.3236	8.34252e-06	8.67155e-05
13866	Erbb2	-3.31862	0.0237201	0.0555658
278795	Lrrc10b	-3.31744	0.0396917	0.0844056
66607	Ms4a4d	-3.31466	0.0461671	0.0958886
20670	Sox15	-3.30012	0.00388556	0.0124278
170947	Myoz3	-3.2986	0.0264827	0.0607181
14620	Gjb3	-3.23797	0.0287627	0.0650216
93713	Pcdhga5	-3.21775	0.0492674	0.101051
56745	C1qtnf1	-3.20592	0.0303349	0.0680158
58217	Trem1	-3.19272	9.19997e-12	1.18061e-09
231602	P2rx2	-3.18848	0.00159688	0.00597787
330671	B4galnt4	-3.14016	0.0212361	0.0507029
666339	Muc3	-3.12381	0.00295559	0.00989833
70598	Filip1	-3.1057	0.0188873	0.0460501
12587	Mia	-3.07152	0.0434642	0.0911435
108699	Chn1	-3.07141	0.0473959	0.0979225
17181	Matn2	-3.0496	0.000640164	0.00283369
240638	Slc16a12	-3.04535	0.000902625	0.00377174
16876	Lhx9	-2.998	0.0159787	0.0399862
76969	Chst1	-2.9039	0.0394574	0.0839854
208154	Btla	-2.88392	0.00239561	0.00834876
20742	Sptbn1	-2.77023	0.0230896	0.0542974
16728	L1cam	-2.71724	2.05613e-05	0.000179827
245827	Fat2	-2.68676	0.000367457	0.00180297
16651	Sspn	-2.6819	0.0354654	0.0772363
70433	Draxin	-2.66085	1.86353e-09	1.0154e-07
102636082	Gm8251	-2.64899	0.00098427	0.00404746
76383	H2al1m	-2.62738	0.0395334	0.0841341
13400	Dmpk	-2.62105	9.14814e-06	9.33232e-05
56739	Rec8	-2.60835	0.00278186	0.00941695
228564	Frmd5	-2.58953	0.022694	0.0534897
56471	Stmn4	-2.55391	5.08158e-05	0.000371615
12562	Cdh5	-2.5228	0.000266385	0.00139875
20613	Snai1	-2.51633	0.00551789	0.0167939
73230	Bmper	-2.5087	1.16709e-09	6.8484e-08
21906	Otop1	-2.50618	0.0156633	0.0393402
20465	Sim2	-2.49589	0.00906821	0.0252158
72607	Usp13	-2.48452	0.00193501	0.00700308
108168154	Gm9732	-2.44525	0.0332198	0.0732169
269356	Slc4a11	-2.41004	0.00359607	0.0116484
107527	Il1rl2	-2.38638	0.00489237	0.0151676
67603	Dusp6	-2.38112	7.14574e-08	1.94023e-06
213248	Wdr49	-2.37724	0.0200794	0.0484212
223645	Mroh6	-2.36629	0.00822863	0.0232594
15205	Hes1	-2.34415	0.000669068	0.00293983
15112	Hao1	-2.34311	4.61599e-06	5.37592e-05
52430	Echdc2	-2.33897	0.0103384	0.0279827
14281	Fos	-2.33066	1.39465e-16	6.17738e-14
216227	Slc17a8	-2.3268	0.0098689	0.0269725
56370	Tagln3	-2.32437	0.0172542	0.0426287
242594	Fyb2	-2.30364	0.0114813	0.0305028
69684	Aarsd1	-2.30276	9.20122e-06	9.35792e-05
211383	Amer3	-2.29969	7.33363e-05	0.000491703
232889	Pla2g4c	-2.27151	0.000584191	0.00263606
17381	Mmp12	-2.27053	0.000119644	0.000730473
60361	Ms4a4b	-2.24164	0.000751699	0.00323865
320111	Prr18	-2.23812	0.0149116	0.0377702
268860	Abat	-2.20088	0.00676818	0.0198449
330230	Zfp853	-2.16471	0.0174008	0.0429035
13449	Dok2	-2.15034	1.50318e-11	1.81054e-09
22626	Slc23a3	-2.139	0.00727473	0.0210457
71869	Serpinb12	-2.13674	0.028658	0.0647954
20583	Snai2	-2.135	0.0116073	0.0307684
332397	Nanos1	-2.12793	3.22488e-11	3.65957e-09
317758	Gimap9	-2.12098	0.0480325	0.0989401
76566	Rflnb	-2.11373	0.0433851	0.0910054
18104	Nqo1	-2.0589	0.0281082	0.0637624
20980	Syt2	-2.04822	0.0479838	0.0988546
381933	Spef1l	-2.02215	0.00129295	0.00503503
380714	Rph3al	-2.01362	9.00398e-05	0.000578538
13401	Dmwd	-2.00467	1.99371e-13	3.9108e-11
11537	Cfd	-2.00127	0.00805458	0.0228933
102103	Mtus1	-2.00085	1.1379e-12	1.88247e-10
215085	Slc35f1	-1.99633	0.000897124	0.00375273
107065	Lrrtm2	-1.98211	0.0106389	0.0286607
80891	Fcrls	-1.97923	5.43123e-05	0.000390452
232974	Erfl	-1.9782	0.0353076	0.0769537
13643	Efnb3	-1.93189	0.00271775	0.00924386
11838	Arc	-1.93091	2.09769e-06	2.89481e-05
270210	Zfp651	-1.89253	0.00338972	0.0110846
73390	Msl3l2	-1.89184	0.04433	0.0926055
433294	Mettl21c	-1.85499	0.0111382	0.0297372
13024	Ctla2a	-1.85368	0.00118678	0.00471654
213765	Nutm1	-1.84425	0.0304499	0.0682291
	Gm49395	-1.82873	0.027971	0.0635036
19243	Ptp4a1	-1.82684	0.00279693	0.00945795
208080	Ubap1l	-1.81911	0.042356	0.08916
78919	Fndc8	-1.81142	0.000625515	0.00278671
15903	Id3	-1.80818	2.70823e-05	0.000225922
14657	Glra4	-1.80249	0.032011	0.071043
71768	Vwce	-1.79804	0.00720323	0.0208798
100042179	Gm9803	-1.79445	0.0356646	0.0775711
93700	Pcdhgb2	-1.78339	0.0471165	0.0974772
224530	Acat3	-1.78079	0.00756994	0.0217317
112694759	Gm20517	-1.77445	0.0320567	0.071093
110877	Slc18a1	-1.74729	3.02627e-08	9.77736e-07
107831	Adgrb1	-1.74363	0.000290476	0.00149439
12845	Comp	-1.73044	0.000389321	0.00188987
16447	Ivl	-1.70933	5.21165e-13	9.67042e-11
547091	Gm6020	-1.70713	0.000701588	0.00306214
230587	Glis1	-1.70048	0.00807527	0.0229331
12490	Cd34	-1.69363	0.0126791	0.0331109
93961	B3galt5	-1.68818	1.45093e-05	0.000134522
12766	Cxcr3	-1.68098	0.000881159	0.00369944
68236	Gtsf1l	-1.68006	0.0378828	0.0813271
11775	Ap3b2	-1.67069	2.02111e-06	2.81459e-05
73182	Pear1	-1.66442	0.0143281	0.0365743
14632	Gli1	-1.66331	0.0207365	0.0497104
56149	Tamalin	-1.64406	0.00764017	0.0219104
105450	Mmrn2	-1.62809	0.0116657	0.0308823
216635	Hbq1a	-1.62421	0.000133313	0.000795187
72701	Zfp618	-1.62099	0.00630951	0.0187199
20293	Ccl12	-1.61978	0.00238146	0.00831212
215095	Astl	-1.61656	0.0321042	0.0711644
12273	C5ar1	-1.61583	1.23917e-15	4.15002e-13
56221	Ccl24	-1.61443	0.00299554	0.0100004
20296	Ccl2	-1.61342	2.1715e-19	1.86356e-16
71096	Sntg1	-1.59708	0.0321072	0.0711644
319530	Zfp750	-1.5888	0.0488295	0.100371
319555	Nwd1	-1.58738	2.50923e-05	0.000212418
330301	Zfp786	-1.58168	0.0192837	0.0468231
108115	Slco4a1	-1.58158	2.29494e-06	3.10156e-05
78688	Nol3	-1.57981	0.0200524	0.048373
58859	Efemp2	-1.57321	0.0226958	0.0534897
14725	Lrp2	-1.57093	7.3746e-05	0.000493714
211770	Trib1	-1.56791	6.9403e-16	2.72278e-13
12448	Ccne2	-1.56778	4.35638e-19	3.32319e-16
16530	Kcnk7	-1.56429	0.00178223	0.00656258
50778	Rgs1	-1.56296	2.13822e-11	2.5094e-09
226180	Ina	-1.56173	9.23109e-10	5.63693e-08
74574	Lvrn	-1.55828	0.0052043	0.0159866
269693	Ccdc60	-1.55619	0.0160821	0.0402227
12835	Col6a3	-1.55346	0.00748217	0.0215293
320586	A630089N07Rik	-1.54682	1.94732e-06	2.74242e-05
238276	Akap5	-1.54221	0.0354343	0.0771809
93893	Pcdhb22	-1.5385	0.00371886	0.0119755
100038909	Gm14548	-1.5373	0.0420857	0.0887134
68023	Pdf	-1.53707	0.0390709	0.0833048
666060	Frmpd1	-1.5286	0.0321754	0.0712695
628705	Phf11c	-1.5191	0.0009533	0.0039427
211535	Odad1	-1.50312	0.0102882	0.0278699
74513	Neto2	-1.50118	3.16386e-05	0.000254621
23834	Cdc6	-1.50097	8.30587e-09	3.50917e-07
13731	Emp2	-1.49238	0.0468457	0.0970237
17311	Kitl	-1.4602	9.2073e-06	9.35792e-05
17922	Myo7b	-1.45953	0.0163562	0.0407895
107477	Guca1b	-1.45575	0.0127717	0.033302
19735	Rgs2	-1.45006	1.54772e-08	5.71282e-07
73610	Zfp433	-1.44978	0.0161551	0.0403688
212989	Best2	-1.43661	0.0380672	0.0815827
69574	Cmbl	-1.43105	0.000346278	0.00171735
20306	Ccl7	-1.42138	4.35052e-10	3.06344e-08
333639	Mamld1	-1.40901	0.000229724	0.0012404
22042	Tfrc	-1.40228	3.35384e-14	7.67525e-12
	Gm10800	-1.4005	0.0273794	0.0624599
78062	4930595D18Rik	-1.39962	0.0283828	0.064279
11833	Aqp8	-1.39637	0.00107327	0.00434467
20289	Scx	-1.39147	1.43732e-05	0.000133621
12444	Ccnd2	-1.38926	8.96145e-14	1.95317e-11
270091	Lrrc36	-1.38841	0.0307097	0.0687263
231633	Tmem119	-1.38802	7.20104e-06	7.69474e-05
17082	Il1rl1	-1.38273	1.12921e-07	2.82173e-06
16542	Kdr	-1.3792	8.60209e-08	2.27145e-06
58206	Zbtb32	-1.37776	8.55072e-09	3.56869e-07
67169	Nradd	-1.37746	0.0475795	0.0981836
22793	Zyx	-1.37732	1.49538e-08	5.60585e-07
12931	Crlf1	-1.37308	0.0270943	0.0619112
109332	Cdcp1	-1.37291	0.030075	0.0674991
12686	Elovl3	-1.37264	0.0076909	0.0220283
11568	Aebp1	-1.37186	0.00124356	0.00488704
69499	Tsr2	-1.36783	1.58557e-06	2.31365e-05
212733	Bicdl2	-1.36689	0.0129574	0.0337061
15200	Hbegf	-1.35713	4.02537e-10	2.87877e-08
73072	Prr36	-1.35607	0.0280731	0.0637038
13642	Efnb2	-1.35561	0.0499935	0.102167
19016	Pparg	-1.3553	0.00429426	0.0135488
26408	Map3k5	-1.35263	1.61411e-06	2.34782e-05
228765	Sdcbp2	-1.34707	0.00535554	0.0163852
16172	Il17ra	-1.34693	1.25993e-05	0.000119807
75973	Ccdc162	-1.34428	0.00369258	0.0119021
104156	Etv5	-1.33434	7.76133e-16	2.88441e-13
109270	Prr5	-1.33249	1.59752e-07	3.7053e-06
53608	Map3k6	-1.33185	0.0010549	0.00428164
380684	Nefh	-1.32708	2.20652e-07	4.80917e-06
68048	Aen	-1.32588	1.00944e-06	1.63644e-05
12447	Ccne1	-1.32502	9.83096e-09	4.01753e-07
16176	Il1b	-1.322	6.81291e-06	7.34286e-05
19197	Pspn	-1.3159	0.043594	0.0913458
54615	Npff	-1.31185	0.0366372	0.0792854
383348	Kctd16	-1.29884	0.0285598	0.0646161
328162	Trmt61a	-1.29477	3.67493e-06	4.48538e-05
414801	Itprip	-1.29246	3.04726e-10	2.36395e-08
213119	Itga10	-1.28654	0.00145078	0.00552586
12569	Cdk5r1	-1.28435	0.00580571	0.017532
76737	Creld2	-1.28372	1.77179e-08	6.35207e-07
74253	Klrg2	-1.27679	1.22297e-08	4.69289e-07
665270	Plb1	-1.27632	0.000159184	0.000916846
67260	Cers4	-1.27457	0.00828187	0.0233892
625424	Gm6583	-1.27419	0.000348291	0.00172462
319701	Fbxo48	-1.26512	2.04465e-08	7.12565e-07
407790	Ndufa4l2	-1.26396	0.0370206	0.0799919
170483	Grin3b	-1.26251	0.0472552	0.0977495
319430	C5ar2	-1.2468	9.23683e-10	5.63693e-08
100503991	Acp4	-1.24286	0.00383505	0.0122892
18636	Cfp	-1.24254	2.10477e-06	2.89875e-05
101612	Grwd1	-1.24218	6.2719e-06	6.89507e-05
229900	Gbp7	-1.24094	0.00270194	0.00920092
74486	Osbpl10	-1.23037	0.028449	0.0643971
214575	Tdrd5	-1.23034	1.60233e-07	3.7053e-06
17427	Mns1	-1.22642	5.94603e-05	0.000417408
76872	Ccdc116	-1.22509	3.17601e-08	1.01418e-06
76457	Ccdc134	-1.22272	3.89433e-08	1.19626e-06
	mt-Cytb	-1.21067	5.15927e-08	1.51049e-06
108673	Ccdc86	-1.20616	3.88446e-06	4.66645e-05
240672	Dusp5	-1.20476	1.59119e-13	3.16647e-11
170741	Pilrb1	-1.20473	1.29916e-05	0.000123111
100705	Acacb	-1.19936	0.0029776	0.00995505
18378	Omp	-1.19734	4.54651e-06	5.31756e-05
17883	Myh3	-1.19724	0.0461081	0.095813
20135	Rrm2	-1.19455	7.71131e-07	1.31533e-05
18263	Odc1	-1.19302	7.08735e-11	6.80534e-09
15505	Hsph1	-1.19279	2.24853e-07	4.8698e-06
106248	Qtrt2	-1.18711	5.404e-05	0.000389582
20501	Slc16a1	-1.18701	6.34739e-08	1.78598e-06
11465	Actg1	-1.18343	4.03397e-08	1.23159e-06
72273	Smim24	-1.18009	0.00913023	0.0253421
67291	Ccdc137	-1.17957	5.95858e-07	1.07091e-05
194268	9930104L06Rik	-1.17891	1.79501e-06	2.55574e-05
17242	Mdk	-1.17206	0.013481	0.0348077
319634	Efcab5	-1.17086	0.000792	0.00338783
18682	Phkg1	-1.16532	0.0170684	0.0422433
243574	Kbtbd8	-1.1607	1.23216e-06	1.89885e-05
70333	Cd3eap	-1.14896	2.89238e-08	9.47857e-07
320495	Ipcef1	-1.14689	2.36729e-15	7.06636e-13
231004	Samd11	-1.14374	0.0033956	0.0110973
223646	Naprt	-1.14262	0.0252788	0.058425
18710	Pik3r3	-1.13947	8.30606e-07	1.39939e-05
74734	Rhoh	-1.13896	0.0138132	0.0354721
54384	Mtmr7	-1.13791	0.000245787	0.00131115
16534	Kcnn4	-1.13757	1.05145e-05	0.000104091
237211	Fancb	-1.13575	4.9884e-09	2.32979e-07
54613	St3gal6	-1.13538	1.96061e-09	1.05573e-07
21817	Tgm2	-1.13365	0.000225989	0.00122651
53376	Usp2	-1.13195	6.34627e-06	6.94348e-05
74840	Manf	-1.13057	7.7533e-10	4.88351e-08
217995	Heatr1	-1.12713	1.91747e-08	6.7337e-07
18393	Orc2	-1.12488	9.38612e-08	2.42257e-06
76459	Car12	-1.12463	4.83375e-06	5.59631e-05
214944	Mob3b	-1.12337	0.00153083	0.00577468
258096	Olfr112	-1.12087	0.0300736	0.0674991
240697	Mcmdc2	-1.11952	0.00628804	0.0186683
18103	Nme2	-1.1155	0.00640919	0.0189665
66196	Myo19	-1.10902	3.3186e-09	1.67528e-07
54128	Pmm2	-1.09935	6.94935e-08	1.91225e-06
20317	Serpinf1	-1.09587	2.05674e-10	1.69109e-08
69885	Aunip	-1.09579	2.18325e-05	0.000189257
72429	Dnajc25	-1.09308	3.6077e-05	0.000282908
73673	Rec114	-1.09139	0.00767156	0.0219959
74165	Fbxl22	-1.08581	0.00945217	0.0260776
66949	Trim59	-1.08149	9.42007e-09	3.87267e-07
17179	Matk	-1.0809	0.000890212	0.00372895
232714	Mgam	-1.08013	0.0180921	0.0442899
11501	Adam8	-1.07939	1.12054e-12	1.87635e-10
12443	Ccnd1	-1.07853	5.45297e-11	5.67233e-09
67141	Fbxo5	-1.07642	7.79554e-08	2.09064e-06
18106	Cd244a	-1.07598	0.000405386	0.00195174
16848	Lfng	-1.07522	0.000149387	0.00087212
209334	Gen1	-1.06948	7.77243e-16	2.88441e-13
21341	Taf1c	-1.06669	2.34913e-05	0.000201222
50930	Tnfsf14	-1.06541	0.00202564	0.00727927
104910	Slc25a47	-1.05943	0.00162664	0.00606939
	Gm53012	-1.0579	0.0024074	0.00838559
70683	Utp20	-1.04952	4.04794e-06	4.82904e-05
26909	Exo1	-1.04779	1.15061e-06	1.80007e-05
	Rtl10	-1.04704	0.00619926	0.0184527
13340	Slc29a2	-1.04651	7.34109e-05	0.00049195
664968	Tmem238	-1.04648	0.00172482	0.00638026
18671	Abcb1a	-1.04415	0.00259657	0.00891178
15201	Hells	-1.04329	2.68525e-06	3.47514e-05
207932	Urb1	-1.04241	6.70357e-06	7.27642e-05
108961	E2f8	-1.0419	4.07499e-05	0.000313642
319164	H2ac6	-1.0392	1.97134e-05	0.000173828
227326	Gpr55	-1.03808	0.00010871	0.000674211
330064	Slc5a6	-1.03669	2.38489e-05	0.000203777
21339	Taf1a	-1.03629	5.31561e-09	2.45568e-07
110109	Nop2	-1.03489	7.03684e-08	1.92389e-06
13048	Cux2	-1.03482	0.0278218	0.0632618
72201	Otud6b	-1.03354	1.04169e-08	4.18229e-07
20969	Sdc1	-1.03236	3.25436e-11	3.66276e-09
18140	Uhrf1	-1.03115	0.00192394	0.00697765
331623	Bend3	-1.03069	4.90843e-05	0.000362743
56546	Sec1	-1.03009	0.000650867	0.00286996
26888	Clec4a2	-1.02936	0.0184923	0.0451731
18793	Plaur	-1.02128	5.33323e-05	0.00038583
68339	Ccdc88c	-1.01354	2.43616e-09	1.27675e-07
83984	Tssk6	-1.00891	0.010315	0.0279251
109245	Lrrc39	-1.00794	6.02656e-07	1.0803e-05
12305	Ddr1	-1.00184	0.0369612	0.0798983
12122	Bid	-1.00056	5.39642e-08	1.56656e-06
18798	Plcb4	-1.00044	0.00579833	0.0175175

## Sheet: up.shAnxa2-OGDR vs shCtrl-OGDR
Tables S9. RNA-seq identified significantly upregulated genes in shAnxa2-OGDR vs shCtrl-OGDR.
GeneID	Gene name	log2FoldChange	Pvalue	Padj
74691	Tdrd9	5.74132	0.000653397	0.00233458
67405	Nts	5.29415	0.00589129	0.0163619
208154	Btla	5.25951	1.53047e-07	1.1826e-06
12180	Smyd1	5.13854	0.00012267	0.000524077
17287	Mep1a	5.13286	0.000243521	0.000974297
13479	Dpep1	5.00857	0.000377515	0.00144541
12095	Bglap3	4.91232	0.000382435	0.00146029
17386	Mmp13	4.78815	0.00110612	0.00372591
83672	Sytl3	4.74191	0.00246854	0.00760842
404545	Ano7	4.60056	0.00353206	0.0104008
12481	Cd2	4.59553	0.000727646	0.00256714
16156	Il11	4.56049	0.00311254	0.00931983
11688	Alox8	4.54569	0.00177764	0.00568573
105594	Cphx1	4.51752	0.0434423	0.090517
65115	Bean1	4.41635	0.00539377	0.0151178
16007	Ccn1	4.35912	0.0120088	0.0301726
58217	Trem1	4.33824	3.24667e-62	3.42923e-59
73844	Ankrd45	4.22435	0.00619981	0.0171003
66715	Henmt1	4.21811	0.00584758	0.016257
54426	Hgfac	4.16526	0.00950889	0.0246911
77490	E130218I03Rik	4.1491	0.00933301	0.0243061
20897	Stra6	4.14385	0.00176563	0.00565412
21956	Tnnt2	4.14243	0.0137582	0.0338555
268816	Mroh5	4.10891	0.0376393	0.0803897
76969	Chst1	3.97199	0.00512731	0.0144773
106042	Prickle1	3.94434	0.0012014	0.00401373
231602	P2rx2	3.90668	3.77696e-05	0.000181461
14620	Gjb3	3.88163	0.00502902	0.014229
64454	Slc5a4b	3.87885	0.0297178	0.0657516
108699	Chn1	3.86593	0.00873085	0.0229179
258712	Olfr433	3.80879	0.00999282	0.0257423
73679	Tex19.1	3.79834	0.0285195	0.0634584
109052	Krt75	3.76133	0.0454603	0.0940508
278795	Lrrc10b	3.74011	0.0209551	0.0487439
71733	Susd2	3.73473	0.00916037	0.0239082
17384	Mmp10	3.68982	0.00620073	0.0171003
237636	Npc1l1	3.64364	0.0475186	0.0975886
69296	Adora3	3.64286	0.023171	0.053018
52430	Echdc2	3.63142	3.67635e-06	2.2034e-05
21804	Tgfb1i1	3.6059	0.0124048	0.0310255
114332	Lyve1	3.5976	0.0342162	0.0742217
71898	Apol9b	3.59514	0.0287882	0.0640043
16147	Ihh	3.57738	0.0324278	0.0708571
239556	Cacna1i	3.54881	0.0128217	0.0318537
14456	Gas6	3.52639	0.00268133	0.00817981
21664	Phlda1	3.51781	0.00350163	0.0103244
30785	Cttnbp2	3.50086	0.0368591	0.0789691
14065	F2rl3	3.49458	0.0226627	0.0519989
545260	Arsi	3.46769	0.0384235	0.0817213
22410	Wnt10b	3.46458	0.0264605	0.059416
317757	Gimap5	3.42962	0.035693	0.0768303
381693	Wdr95	3.42393	0.00760397	0.0203648
19092	Prkg2	3.41425	0.0287332	0.0639132
93713	Pcdhga5	3.36102	0.0412558	0.0867775
14114	Fbln1	3.33358	0.000535608	0.00196433
12994	Csn3	3.30562	0.0282605	0.0629534
27028	Ermap	3.28882	0.0398053	0.0841777
102502	Pls1	3.23061	0.00452161	0.0129752
75599	Pcdh1	3.21359	0.0468995	0.0965193
102640256	Gm36368	3.2117	0.0399311	0.0844049
16878	Lif	3.21119	0.00419417	0.0121268
19329	Rab17	3.19458	0.00680058	0.0185165
15205	Hes1	3.19045	3.86511e-08	3.31906e-07
77358	9430069I07Rik	3.16739	0.00627601	0.0172766
12705	Cited1	3.16661	0.0115788	0.0292635
666060	Frmpd1	3.1333	3.91621e-05	0.000187691
12444	Ccnd2	3.1069	1.53376e-23	9.52946e-22
75689	Higd1b	3.09986	0.0209696	0.0487692
73230	Bmper	3.09897	3.81786e-19	1.52837e-17
12985	Csf3	3.09505	0.0142941	0.0349862
16876	Lhx9	3.06775	0.0145054	0.0354466
70433	Draxin	3.0486	1.81127e-12	3.06664e-11
56320	Dbn1	2.98962	0.0189483	0.0446582
12562	Cdh5	2.9492	2.1774e-06	1.36645e-05
15901	Id1	2.91827	0.0031293	0.00936335
20670	Sox15	2.90806	0.0184286	0.043598
17920	Myo6	2.90169	0.00751568	0.0201597
665180	Clec2l	2.90084	0.000463786	0.00173238
67603	Dusp6	2.85833	3.34433e-24	2.13586e-22
219148	Fam167a	2.80618	0.00870354	0.0228549
22409	Wnt10a	2.76509	0.00422188	0.0121992
666339	Muc3	2.74954	0.0138999	0.0341551
56315	Rhcg	2.73945	0.0368151	0.078887
223672	Apol9a	2.72443	0.0252363	0.0570913
19739	Rgs9	2.68621	0.0279235	0.0623038
83964	Jam3	2.68421	0.00853835	0.02249
17756	Map2	2.67405	0.00377337	0.0110075
73182	Pear1	2.67151	7.1894e-06	4.02272e-05
226251	Ablim1	2.64723	0.0014232	0.00467288
72701	Zfp618	2.64674	4.11714e-06	2.43436e-05
11989	Slc7a3	2.64237	0.0491668	0.100463
20613	Snai1	2.60512	0.00438266	0.0126292
216227	Slc17a8	2.59928	0.00371039	0.0108445
102636082	Gm8251	2.5844	0.0019355	0.00613832
13077	Cyp1a2	2.55478	0.0316097	0.0693343
170741	Pilrb1	2.55417	9.01095e-12	1.40124e-10
73390	Msl3l2	2.53241	0.00456207	0.0130831
97064	Wwtr1	2.52329	0.00368108	0.0107726
17381	Mmp12	2.49438	7.30478e-06	4.07897e-05
231633	Tmem119	2.48779	7.41497e-41	1.81812e-38
258568	Olfr1457	2.48198	0.00293943	0.00885115
383075	Enthd1	2.46971	6.66657e-07	4.62083e-06
13643	Efnb3	2.46601	2.00208e-05	0.0001025
71138	Gm17657	2.45854	0.0495419	0.101049
56471	Stmn4	2.45564	0.000203287	0.000826327
69191	Pdia2	2.44601	0.0320412	0.0701463
15112	Hao1	2.44309	1.72389e-06	1.10456e-05
17181	Matn2	2.42314	0.0101293	0.0260459
16176	Il1b	2.40691	1.00161e-10	1.33915e-09
18104	Nqo1	2.40218	0.00809086	0.0215031
317758	Gimap9	2.39793	0.0265101	0.0595178
14632	Gli1	2.37852	0.00111982	0.00376775
14917	Gucy2c	2.36958	0.00148676	0.0048537
	Gm10800	2.33211	1.9037e-05	9.80117e-05
56149	Tamalin	2.32931	1.50799e-05	7.90918e-05
268860	Abat	2.32281	0.00432913	0.0124907
17387	Mmp14	2.31473	0.0014155	0.00465426
320111	Prr18	2.30007	0.0129652	0.0321493
56370	Tagln3	2.28795	0.0223169	0.0514063
330230	Zfp853	2.2664	0.013221	0.0327154
231134	Dok7	2.26585	5.95698e-05	0.000274023
380714	Rph3al	2.25698	7.12147e-06	3.99122e-05
72401	Slc43a1	2.24526	0.0400395	0.0845818
16728	L1cam	2.21621	0.00111632	0.00375691
67393	Cxxc5	2.2112	3.48669e-05	0.000168814
435766	Tnni3k	2.20423	0.00918776	0.0239706
269356	Slc4a11	2.20288	0.00930897	0.0242499
16572	Kif5a	2.17993	0.00909141	0.0237734
216635	Hbq1a	2.17006	5.20173e-11	7.20736e-10
245827	Fat2	2.13549	0.0166687	0.0399718
18671	Abcb1a	2.13287	3.61883e-05	0.000174535
21906	Otop1	2.13104	0.0460132	0.09498
107831	Adgrb1	2.12254	1.95134e-06	1.23474e-05
213765	Nutm1	2.12136	0.00911434	0.0238121
80910	Gpr84	2.11471	1.93689e-17	6.1994e-16
240638	Slc16a12	2.09425	0.0313823	0.0689016
232889	Pla2g4c	2.08822	0.00350401	0.0103292
102075	Plekhg4	2.08673	0.000491932	0.00182314
20296	Ccl2	2.08567	3.907e-49	1.91597e-46
243369	Sspo	2.07833	0.00703139	0.0190205
319555	Nwd1	2.05148	3.38269e-09	3.48445e-08
80891	Fcrls	2.03177	4.08224e-05	0.000195036
545812	Pilrb2	2.02885	2.03984e-06	1.286e-05
13855	Epn2	2.01606	0.000646194	0.00231608
22271	Upp1	1.99467	3.31906e-07	2.42802e-06
102103	Mtus1	1.98337	1.21692e-11	1.84229e-10
333639	Mamld1	1.98114	1.70188e-08	1.55686e-07
232714	Mgam	1.97871	5.19582e-06	3.00522e-05
108115	Slco4a1	1.97464	8.35495e-23	4.84058e-21
212124	Cfap46	1.97034	0.0481043	0.0985999
14585	Gfra1	1.95977	0.0371389	0.0794569
378937	Lrrc24	1.95041	0.0362218	0.07781
14027	Evpl	1.93492	0.0139806	0.0343227
74574	Lvrn	1.92517	0.000343231	0.00132758
21926	Tnf	1.92212	1.47316e-14	3.36012e-13
75647	Ssmem1	1.9145	0.0136904	0.033725
78052	Tmem190	1.90922	0.000539057	0.00197494
74486	Osbpl10	1.89299	0.000211961	0.000858284
21908	Tlx1	1.88443	0.0417906	0.0875804
54342	Gnpnat1	1.87856	0.00274306	0.00835144
78919	Fndc8	1.87455	0.000421993	0.00159055
72668	Skida1	1.87159	0.00257765	0.00791276
11537	Cfd	1.86641	0.0183126	0.0433908
208080	Ubap1l	1.85963	0.0402917	0.084984
232431	Gprc5a	1.83099	0.0442277	0.0918745
16542	Kdr	1.81326	3.65527e-30	4.32677e-28
212733	Bicdl2	1.81152	0.000251668	0.00100397
547091	Gm6020	1.80517	0.000380169	0.00145447
380684	Nefh	1.80422	3.24779e-32	4.24718e-30
14657	Glra4	1.80092	0.0350651	0.0758017
433294	Mettl21c	1.79568	0.0161574	0.0389224
11775	Ap3b2	1.79124	4.18694e-07	3.00842e-06
12845	Comp	1.76975	0.000335735	0.0013021
15200	Hbegf	1.76844	6.46689e-40	1.47995e-37
12398	Cbfa2t3	1.76722	5.95702e-05	0.000274023
50523	Lats2	1.76706	1.08373e-11	1.65341e-10
20306	Ccl7	1.75818	1.88912e-21	9.39839e-20
14725	Lrp2	1.75379	3.58178e-06	2.15142e-05
68222	Fam166a	1.73499	0.00603579	0.0167153
241327	Olfml2a	1.73372	0.0254727	0.0575273
328162	Trmt61a	1.73073	8.0725e-21	3.75741e-19
211383	Amer3	1.72871	0.00599201	0.0166114
18612	Etv4	1.72594	0.000529941	0.00194718
107477	Guca1b	1.72217	0.0017657	0.00565412
104174	Gldc	1.71894	1.74591e-05	9.05669e-05
100504446	Prr22	1.717	0.0223523	0.0514621
19243	Ptp4a1	1.71282	0.00679347	0.0185082
56747	Sez6l	1.70872	7.01424e-07	4.85446e-06
112694759	Gm20517	1.68676	0.0485202	0.0993485
20293	Ccl12	1.67775	0.00203034	0.00639563
67169	Nradd	1.67398	0.0114147	0.0289019
11833	Aqp8	1.67348	5.53415e-05	0.000256895
214944	Mob3b	1.66913	7.73692e-06	4.2993e-05
53608	Map3k6	1.66072	5.17644e-10	6.09063e-09
103743	Tmem98	1.65623	0.00425234	0.0122795
15530	Hspg2	1.65544	0.000571444	0.00207799
664968	Tmem238	1.64912	5.15167e-14	1.08995e-12
226180	Ina	1.64271	1.11579e-11	1.70044e-10
13400	Dmpk	1.6347	0.042504	0.0888855
11838	Arc	1.63452	0.000705399	0.00250215
56554	Raet1d	1.63295	2.87274e-09	2.99057e-08
13835	Epha1	1.6253	0.0186304	0.0439997
211770	Trib1	1.62457	4.81472e-18	1.64455e-16
407790	Ndufa4l2	1.62053	0.00442528	0.0127307
224840	Treml4	1.61557	6.32674e-05	0.000288901
328232	Gfod1	1.60974	2.91839e-06	1.77626e-05
13024	Ctla2a	1.60458	0.00898789	0.0235341
211535	Odad1	1.59861	0.00641728	0.017609
20706	Serpinb9b	1.59718	3.94286e-07	2.85094e-06
74253	Klrg2	1.59131	2.948e-25	2.15314e-23
71768	Vwce	1.58059	0.0310822	0.068341
93961	B3galt5	1.57375	0.000141252	0.000595313
214575	Tdrd5	1.56711	5.47512e-22	2.86942e-20
18710	Pik3r3	1.56177	2.54695e-12	4.2186e-11
69684	Aarsd1	1.55537	0.0127263	0.0316624
213119	Itga10	1.55443	6.39902e-05	0.00029191
18103	Nme2	1.5514	1.53972e-06	9.93976e-06
109270	Prr5	1.55032	1.89875e-13	3.70337e-12
26408	Map3k5	1.54646	4.19979e-10	5.05854e-09
12795	Plk3	1.54429	5.51067e-27	4.85045e-25
17880	Myh11	1.54256	0.0427329	0.0893097
73072	Prr36	1.53846	0.011762	0.0296283
215085	Slc35f1	1.53795	0.0272661	0.0610253
215095	Astl	1.53305	0.0497402	0.101363
22354	Vipr1	1.5329	0.00687258	0.0186829
17357	Marcksl1	1.53105	3.11493e-08	2.72081e-07
76459	Car12	1.53083	2.54113e-23	1.54391e-21
76872	Ccdc116	1.52581	5.38817e-20	2.34873e-18
66196	Myo19	1.51981	8.79789e-62	8.62884e-59
72273	Smim24	1.51737	0.00070653	0.00250552
69543	Capns2	1.51376	0.0452789	0.0937179
18263	Odc1	1.51036	3.89901e-43	1.18972e-40
21341	Taf1c	1.50444	5.13454e-22	2.70124e-20
12686	Elovl3	1.50391	0.00289751	0.0087518
13401	Dmwd	1.50054	0.000134338	0.000568617
225362	Reep2	1.49951	0.00481966	0.0137129
12448	Ccne2	1.49533	1.61216e-14	3.6529e-13
74513	Neto2	1.4943	5.85417e-05	0.000269925
231931	Gimap6	1.48603	9.88503e-14	2.0049e-12
	Rtl10	1.48066	7.42622e-07	5.11895e-06
11568	Aebp1	1.47948	0.00039847	0.00151478
74251	Ankrd9	1.47488	3.83433e-11	5.39438e-10
381933	Spef1l	1.47006	0.0404826	0.0853472
672195	Gm10053	1.46956	0.00348502	0.0102843
72043	Sulf2	1.46941	1.49327e-62	1.70868e-59
319767	Atp10b	1.46868	1.32287e-05	7.02137e-05
223646	Naprt	1.46666	0.00278465	0.00845369
73327	Pradc1	1.46579	4.56292e-12	7.31933e-11
20289	Scx	1.45998	3.90366e-06	2.32313e-05
628705	Phf11c	1.45852	0.001858	0.00591518
240960	Dnah14	1.45738	0.0102915	0.0264334
22042	Tfrc	1.45661	1.22156e-16	3.64636e-15
22419	Wnt5b	1.45593	0.00011767	0.000504915
12035	Bcat1	1.44998	1.06886e-77	2.44608e-74
68270	Dnaaf1	1.44388	0.0127364	0.0316818
67291	Ccdc137	1.4437	8.07095e-16	2.1645e-14
270210	Zfp651	1.44006	0.0492042	0.100509
12569	Cdk5r1	1.43382	0.00125825	0.00418127
56546	Sec1	1.4331	2.93294e-06	1.78432e-05
16491	Kcna3	1.42953	3.72927e-06	2.23112e-05
13803	Enc1	1.42723	3.42529e-37	6.35577e-35
94180	Acsbg1	1.42308	0.000387496	0.00147798
16848	Lfng	1.42017	2.66791e-11	3.86018e-10
320586	A630089N07Rik	1.41636	8.94615e-05	0.000394701
69499	Tsr2	1.41412	4.89316e-07	3.47225e-06
68048	Aen	1.40941	4.90835e-08	4.12463e-07
224079	Atp13a4	1.40811	2.05039e-29	2.23443e-27
16421	Itgb7	1.39099	8.26771e-10	9.36666e-09
18636	Cfp	1.38997	2.54859e-09	2.68364e-08
14281	Fos	1.38772	0.018063	0.0428809
17965	Nbl1	1.38308	0.0044948	0.012909
83984	Tssk6	1.3821	1.78464e-05	9.23317e-05
104886	Rab15	1.37858	1.47006e-08	1.35563e-07
207683	Igsf11	1.37746	5.34393e-09	5.34043e-08
13340	Slc29a2	1.37604	7.66781e-13	1.36559e-11
14221	Fjx1	1.37212	3.48975e-05	0.000168903
100568458	Gm38431	1.37127	0.0484656	0.0992514
231004	Samd11	1.36974	0.000233916	0.000938057
20438	Siah1b	1.36404	1.01716e-17	3.3493e-16
234396	Ankle1	1.3636	2.83871e-09	2.95738e-08
20969	Sdc1	1.36201	6.62485e-47	2.67546e-44
223970	Rmi2	1.35955	6.01286e-19	2.35221e-17
330064	Slc5a6	1.35517	8.9134e-15	2.10654e-13
100705	Acacb	1.34928	0.000455853	0.00170553
23834	Cdc6	1.34602	8.41978e-06	4.63746e-05
332397	Nanos1	1.34043	0.0258063	0.0581849
70377	Derl3	1.34042	0.0397422	0.0840574
106248	Qtrt2	1.33843	4.66587e-07	3.32643e-06
17427	Mns1	1.3254	5.00779e-06	2.90257e-05
54615	Npff	1.32523	0.0380548	0.0810369
12927	Bcar1	1.322	3.34006e-06	2.01504e-05
78284	Creb3l4	1.31359	0.00072593	0.0025624
50500	Ttpa	1.31211	0.0211349	0.0490872
23872	Ets2	1.30799	5.89219e-06	3.36406e-05
76457	Ccdc134	1.30433	4.13408e-10	4.98814e-09
50884	Nckap1	1.30192	8.88713e-30	9.92107e-28
67065	Polr3d	1.30118	4.76269e-98	1.63491e-94
19679	Pitpnm2	1.30082	8.37678e-34	1.21075e-31
12894	Cpt1a	1.30033	3.03668e-23	1.82082e-21
270091	Lrrc36	1.2936	0.0488066	0.0998456
78908	Igsf3	1.29096	0.0402246	0.0849076
170483	Grin3b	1.28874	0.0466995	0.0961655
213053	Slc39a14	1.28468	6.47152e-26	5.10692e-24
546134	Gramd2	1.28321	0.035128	0.0758745
23845	Clec5a	1.28152	4.12417e-36	7.07863e-34
319164	H2ac6	1.28017	1.09865e-10	1.45473e-09
66039	Tmem254a	1.27687	9.84127e-16	2.62389e-14
67900	Mtfp1	1.27321	5.04026e-26	4.07104e-24
327957	Scimp	1.27088	1.01738e-05	5.51721e-05
18106	Cd244a	1.27087	3.06998e-05	0.000150711
18793	Plaur	1.27077	2.34858e-10	2.95857e-09
72500	Ier5l	1.2613	3.38919e-05	0.000164674
70348	Ube2cbp	1.25723	1.452e-06	9.43115e-06
665433	H2ac23	1.25595	0.0156108	0.0377314
20135	Rrm2	1.25581	6.90195e-08	5.64784e-07
54369	Nme6	1.25478	3.07742e-41	7.97283e-39
319166	H2ac8	1.2523	1.3216e-08	1.2278e-07
102633032	1700064H15Rik	1.2512	0.000110523	0.00047678
68385	Tlcd1	1.25055	1.32597e-14	3.05484e-13
59014	Rrs1	1.24302	5.26731e-27	4.66616e-25
27966	Rrp9	1.23971	6.51426e-15	1.58314e-13
269854	Nat14	1.23469	0.0267208	0.0599515
14709	Gng8	1.23413	0.00907316	0.0237347
13041	Ctsw	1.2293	0.000481838	0.0017925
16172	Il17ra	1.22792	0.000332749	0.00129213
192950	Nacad	1.22599	0.0136996	0.0337355
76737	Creld2	1.22335	7.48264e-07	5.15267e-06
71970	Zbed5	1.22059	6.5657e-06	3.7085e-05
319701	Fbxo48	1.21888	4.25444e-07	3.05372e-06
66120	Fkbp11	1.21865	2.75203e-21	1.33527e-19
231805	Pilra	1.21545	8.41524e-08	6.77711e-07
75973	Ccdc162	1.21359	0.0127435	0.0316903
15936	Ier2	1.21151	2.00681e-24	1.29979e-22
27279	Tnfrsf12a	1.20954	2.75746e-15	6.98573e-14
105675	Ppif	1.2092	2.86661e-40	6.78645e-38
69069	Tmem273	1.20907	3.57136e-11	5.0555e-10
227715	Exosc2	1.20771	2.6591e-17	8.41292e-16
68070	Pdzd2	1.20689	0.0276722	0.0618637
16178	Il1r2	1.20585	0.0207401	0.0483501
98711	Rdh10	1.20565	2.41214e-06	1.50141e-05
101612	Grwd1	1.20527	3.20115e-05	0.000156646
414801	Itprip	1.20452	1.53709e-07	1.18638e-06
194268	9930104L06Rik	1.20417	1.09147e-06	7.28936e-06
66965	Ctu2	1.19965	5.57337e-26	4.42358e-24
360198	H3c1	1.19776	2.98727e-08	2.62097e-07
216456	Gls2	1.19757	0.00612177	0.0169131
63955	Cables1	1.19428	0.00760054	0.0203595
13637	Efna2	1.1935	0.0279859	0.0624329
21950	Tnfsf9	1.19344	1.11748e-07	8.849e-07
240672	Dusp5	1.19305	2.29321e-12	3.84939e-11
67434	Ankrd33b	1.19173	4.52951e-34	6.76029e-32
51797	Ctps	1.19138	9.04989e-42	2.48528e-39
54128	Pmm2	1.19033	1.7712e-10	2.26446e-09
22793	Zyx	1.18948	4.54589e-05	0.00021524
110109	Nop2	1.18364	1.15287e-13	2.31095e-12
100608	Noc4l	1.18244	3.32827e-37	6.26034e-35
19016	Pparg	1.18204	0.0183326	0.0434159
72512	Sting1	1.18077	6.97907e-18	2.34876e-16
13035	Ctsg	1.18035	0.0409029	0.0861276
104910	Slc25a47	1.1799	0.000252166	0.00100566
54613	St3gal6	1.17813	3.62859e-09	3.71268e-08
68339	Ccdc88c	1.17669	6.25005e-18	2.119e-16
69627	Fam89a	1.17415	0.000645097	0.00231335
57258	Xpo4	1.17216	1.41581e-27	1.34072e-25
12181	Bop1	1.1718	1.55864e-16	4.6025e-15
78611	Btbd19	1.17084	2.46021e-09	2.59655e-08
12530	Cdc25a	1.17027	1.57308e-10	2.03008e-09
26909	Exo1	1.17005	7.95477e-10	9.05696e-09
12443	Ccnd1	1.16798	1.48584e-15	3.88135e-14
53414	Bysl	1.16793	3.12366e-24	2.00425e-22
110816	Pwp2	1.16776	7.46109e-17	2.25657e-15
212679	Mars2	1.16618	9.72188e-27	8.3432e-25
69770	Fam174c	1.16243	1.39177e-17	4.55008e-16
18140	Uhrf1	1.16108	6.18449e-06	3.51342e-05
192166	Sardh	1.15954	2.52073e-22	1.38449e-20
112136084	Gm45716	1.15952	6.74528e-05	0.000305776
224813	Lrrc73	1.15864	4.6587e-06	2.71975e-05
381522	Ccdc180	1.15549	0.0204726	0.0477751
80515	Rnf227	1.15511	6.1131e-10	7.12555e-09
18393	Orc2	1.15495	2.93773e-08	2.58411e-07
331623	Bend3	1.15175	6.38409e-07	4.44297e-06
70575	Gfod2	1.14997	5.64504e-20	2.45291e-18
59053	Hgh1	1.14941	3.19764e-11	4.56886e-10
70683	Utp20	1.14925	3.83287e-08	3.29756e-07
217995	Heatr1	1.14901	8.68888e-09	8.3315e-08
238673	Zfp367	1.14579	2.13622e-26	1.76701e-24
12447	Ccne1	1.14381	4.02625e-05	0.000192763
320685	Dctd	1.13937	1.92123e-14	4.31758e-13
18798	Plcb4	1.13937	0.00197234	0.00624015
24064	Spry2	1.13698	3.02931e-27	2.75466e-25
12122	Bid	1.1359	2.34827e-13	4.52867e-12
21885	Tle1	1.13441	1.03677e-19	4.39381e-18
18627	Per2	1.13255	1.25638e-06	8.274e-06
53871	Pkd2l2	1.13042	1.33572e-05	7.08687e-05
69928	Cenps	1.12993	4.14923e-11	5.80174e-10
20501	Slc16a1	1.12973	2.06305e-06	1.29884e-05
13972	Gnb1l	1.12971	2.00879e-13	3.90689e-12
107528	Magee1	1.12875	0.00639624	0.0175654
57432	Zc3h8	1.12681	1.35199e-09	1.4887e-08
66614	Gpatch4	1.12409	4.47467e-12	7.18617e-11
74111	Rbm19	1.12192	8.66831e-11	1.17035e-09
16818	Lck	1.11973	4.13112e-06	2.44081e-05
630146	Cd101	1.1195	0.0327901	0.071569
240697	Mcmdc2	1.11643	0.00796589	0.0212223
380669	Lin28b	1.11607	7.06192e-17	2.14056e-15
17131	Smad7	1.11274	1.12916e-11	1.71699e-10
244218	Ctf2	1.11253	0.014848	0.036187
13048	Cux2	1.11167	0.0189762	0.0446979
69716	Trip13	1.10857	3.18125e-16	8.95118e-15
23988	Pin1	1.10759	3.16575e-17	9.96994e-16
69885	Aunip	1.10507	2.46688e-05	0.000123834
67493	Mettl16	1.10386	2.8202e-09	2.94256e-08
207932	Urb1	1.10161	7.39718e-07	5.10149e-06
108121	U2af1	1.10146	1.22001e-13	2.43488e-12
18391	Sigmar1	1.0997	2.33672e-10	2.94632e-09
66483	Rpl36al	1.09662	0.00109448	0.00369427
118445	Klf16	1.0946	1.81202e-27	1.68114e-25
110877	Slc18a1	1.09449	0.0489514	0.100082
22224	Usp10	1.09448	1.4148e-30	1.71917e-28
71839	Osgin1	1.09024	8.04055e-17	2.42116e-15
226419	Dyrk3	1.09013	9.41492e-30	1.04255e-27
381101	Dnph1	1.08898	2.33751e-21	1.15041e-19
12519	Cd80	1.08862	0.00267124	0.00815447
276919	Gemin4	1.0874	0.0464703	0.0957639
171530	Ucn2	1.08717	3.8788e-06	2.31162e-05
319634	Efcab5	1.08674	0.00313928	0.00938913
68267	Slc25a22	1.08512	9.70216e-07	6.5529e-06
106795	Tcf19	1.08482	5.76971e-12	9.18006e-11
317750	Slc24a5	1.08256	9.97894e-16	2.65544e-14
17095	Lyl1	1.08255	1.03462e-09	1.15781e-08
276950	Slfn8	1.08228	8.27841e-06	4.56693e-05
230734	Yrdc	1.08016	2.85696e-19	1.16062e-17
234825	Klhdc4	1.07966	3.69244e-51	2.11254e-48
22247	Umps	1.07952	1.39415e-09	1.53144e-08
330695	Ctxn1	1.07896	0.0198914	0.0465534
17748	Mt1	1.07787	7.87575e-18	2.63119e-16
232087	Mat2a	1.07753	6.46626e-17	1.9687e-15
17216	Mcm2	1.07524	1.24556e-09	1.37704e-08
14104	Fasn	1.07463	3.38782e-12	5.53787e-11
12282	Hyou1	1.0732	1.98871e-16	5.74884e-15
217306	Cd300e	1.07218	0.00220837	0.00688356
57773	Wdr4	1.0702	8.02135e-29	8.34402e-27
83771	Tas1r3	1.06838	0.000884876	0.00305047
83383	Tfap4	1.0673	1.63087e-10	2.09644e-09
20810	Srm	1.06665	1.11737e-50	6.13706e-48
108673	Ccdc86	1.06547	0.000369168	0.00141673
17865	Mybl2	1.06511	2.6322e-10	3.27857e-09
19301	Pxmp2	1.06432	0.00522365	0.01471
72662	Dis3	1.06417	4.73187e-18	1.62382e-16
22256	Ung	1.06306	2.9495e-14	6.46959e-13
544678	Cfap74	1.0625	5.48553e-06	3.15815e-05
17311	Kitl	1.06234	0.03867	0.0821222
100043022	Gm9774	1.06021	0.000614977	0.00221983
101831	Faap24	1.05974	3.50134e-07	2.54915e-06
74356	4931428F04Rik	1.05882	5.47976e-08	4.56016e-07
235184	Msantd2	1.05828	8.03213e-20	3.4358e-18
67468	Mmd	1.05657	3.76815e-11	5.31216e-10
56436	Adrm1	1.05493	2.84993e-19	1.16062e-17
108159	Ubxn8	1.05415	5.14695e-14	1.08995e-12
64214	Rgs18	1.05284	0.000132967	0.000564032
17218	Mcm5	1.05248	7.23767e-07	4.99651e-06
12649	Chek1	1.05238	3.47042e-13	6.52751e-12
17121	Mxd3	1.04997	1.16272e-05	6.24379e-05
70004	1700028J19Rik	1.04815	0.0213356	0.0494946
216799	Nlrp3	1.04805	9.26167e-11	1.24191e-09
20305	Ccl6	1.04718	1.35428e-16	4.01633e-15
	Gm49405	1.04569	0.000179067	0.000736818
27374	Prmt5	1.04356	6.47391e-44	2.06728e-41
72429	Dnajc25	1.04278	0.000226162	0.000910416
20535	Slc4a2	1.04254	2.07881e-20	9.4205e-19
69697	Camsap3	1.04119	0.0236021	0.0538787
235627	Nbeal2	1.03949	2.53163e-07	1.89231e-06
14775	Gpx1	1.03806	2.94643e-16	8.34174e-15
70120	Yars2	1.03805	6.86236e-16	1.85486e-14
21771	Utp4	1.03665	3.64968e-29	3.9164e-27
70312	Cactin	1.03572	2.09946e-07	1.5883e-06
76166	Cplane2	1.03446	0.000397806	0.00151309
214987	Chtf8	1.03443	0.0167956	0.0402548
107221	Ffar4	1.03287	1.07536e-07	8.53511e-07
71991	Ercc8	1.03223	5.78212e-13	1.05019e-11
100503991	Acp4	1.0321	0.0343489	0.074439
72056	1810055G02Rik	1.0303	3.50618e-11	4.97349e-10
12767	Cxcr4	1.0302	3.8872e-25	2.77995e-23
107071	Wdr74	1.03016	1.40739e-31	1.80606e-29
672284	Nkx1-1	1.03007	0.000118441	0.000507588
226409	Zranb3	1.02985	6.52112e-31	8.0668e-29
19124	Procr	1.02917	2.90953e-23	1.75223e-21
330627	Trim66	1.02883	8.9404e-05	0.000394602
243574	Kbtbd8	1.02837	0.000176616	0.000727825
20382	Srsf2	1.02773	4.09594e-15	1.01519e-13
381801	Tatdn2	1.02746	1.08986e-21	5.5839e-20
15201	Hells	1.02624	9.07278e-06	4.96922e-05
12827	Col4a2	1.02543	0.00115195	0.00386736
77035	Kdm8	1.02531	5.77902e-09	5.75012e-08
320332	H4f16	1.02515	3.18869e-09	3.29946e-08
268739	Arhgef40	1.02446	1.64739e-05	8.58129e-05
18996	Pou4f1	1.02402	8.29332e-07	5.6542e-06
83701	Srrt	1.01798	9.04591e-07	6.13986e-06
229512	Smg5	1.01696	1.08901e-42	3.18153e-40
66164	Nip7	1.01667	8.33955e-63	1.041e-59
16181	Il1rn	1.01461	1.23546e-09	1.36697e-08
97908	H3c8	1.01385	6.84298e-10	7.89588e-09
17082	Il1rl1	1.00943	0.00415212	0.0120153
21339	Taf1a	1.00774	8.46884e-08	6.81228e-07
20826	Snu13	1.0071	1.84867e-14	4.16132e-13
67149	Nkain1	1.00642	1.21849e-25	9.29507e-24
56716	Mlst8	1.00619	4.21578e-10	5.07334e-09
20818	Srprb	1.00589	2.69916e-13	5.14752e-12
68816	Ppil1	1.00537	1.42746e-11	2.13979e-10
67936	Wdr55	1.00471	6.82474e-19	2.62494e-17
67895	Ppa1	1.0042	8.57139e-26	6.68714e-24
70769	Nolc1	1.00274	2.43299e-12	4.04448e-11
107094	Rrp12	1.00234	1.10239e-19	4.65752e-18
15505	Hsph1	1.00031	0.000345182	0.00133437
74121	Acoxl	1.00001	0.00236284	0.00731468

## Sheet: dn.shAnxa2-OGDR vs shCtrl-OGDR
Tables S9. RNA-seq identified significantly downregulated genes in shAnxa2-OGDR vs shCtrl-OGDR.
GeneID	Gene name	log2FoldChange	Pvalue	Padj
73988	4930438A08Rik	-5.68256	1.2298e-47	5.44724e-45
76074	Gbp8	-5.21521	3.61649e-06	2.16942e-05
108089	Rnf144a	-5.12995	0.00172823	0.00554964
271424	Ip6k3	-5.03583	0.00230267	0.00714529
20728	Spic	-4.9985	0.000175882	0.000725018
16153	Il10	-4.99457	0.000549221	0.00200888
664987	Gm14393	-4.8766	0.000177405	0.000730858
241525	Ypel4	-4.87081	1.91054e-07	1.455e-06
15464	Hrc	-4.87011	2.03697e-12	3.4403e-11
14810	Grin1	-4.67423	0.00279679	0.00848304
74145	F13a1	-4.64545	0.000142087	0.000598467
12353	Car6	-4.60199	0.00557992	0.0156045
78751	Zc3h6	-4.58557	3.42921e-06	2.0652e-05
227288	Cxcr1	-4.57945	0.00464491	0.0132956
18405	Orm1	-4.51755	0.0172847	0.0413046
73721	1110017D15Rik	-4.48792	0.0153554	0.0371926
26464	Vnn3	-4.45993	7.351e-09	7.15862e-08
20344	Selp	-4.43531	0.00937199	0.0243771
238662	Spata31d1b	-4.43385	0.0201314	0.047067
16803	Lbp	-4.38667	2.31588e-37	4.41657e-35
210530	P3h2	-4.3489	0.00150913	0.00491623
56293	Slc35g3	-4.32465	0.00323233	0.00962341
63828	Fn3k	-4.32378	0.0082403	0.0218333
622402	Akr1c12	-4.28621	0.00655473	0.0179396
53623	Gria3	-4.27859	0.0367113	0.0786893
384059	Tlr12	-4.21786	0.0148169	0.0361271
112407	Egln3	-4.21605	3.19057e-08	2.7798e-07
26438	Psg18	-4.20977	0.0315137	0.0691569
102631856	Gm30083	-4.15436	0.00333851	0.00990089
71912	Jsrp1	-4.14916	5.20591e-14	1.09804e-12
100502846	Gm19410	-4.0935	0.00535028	0.0150173
53417	Hif3a	-4.07101	0.00178667	0.0057072
330830	Drc7	-4.00643	0.00644053	0.0176587
18196	Nsg1	-4.00471	0.015222	0.0369348
14038	Wfdc18	-4.00234	0.00728344	0.019625
545622	Ptpn3	-3.98652	0.000415621	0.00157042
259277	Klk8	-3.96593	0.0100977	0.0259696
13082	Cyp26a1	-3.94934	0.0435748	0.0906986
245026	Col6a6	-3.9432	0.000113155	0.00048691
52377	Rcn3	-3.90513	0.0124437	0.0310946
207686	Cfap69	-3.88632	1.46447e-05	7.6956e-05
16199	Il9r	-3.84982	0.0154908	0.0374875
12306	Anxa2	-3.8259	4.84676e-09	4.8791e-08
228366	Large2	-3.78876	0.00717604	0.0193812
224044	Cyp2ab1	-3.77138	0.0158146	0.0381702
54483	Mefv	-3.71197	0.0278909	0.0622513
27217	Mixl1	-3.67881	0.00819483	0.0217478
100861753	Gm21188	-3.67565	0.00864973	0.0227397
18430	Oxtr	-3.66783	0.0194399	0.0456524
68515	Myadml2	-3.64261	1.1922e-38	2.48032e-36
213449	Tent5d	-3.58452	0.00957248	0.0248374
20341	Selenbp1	-3.57304	1.25515e-05	6.693e-05
100040049	Smim38	-3.56556	0.0173177	0.0413762
73713	Rbm20	-3.53964	0.000873631	0.0030201
436008	Gm5737	-3.51377	0.022453	0.0516582
240063	Zfp811	-3.45627	2.2301e-07	1.6825e-06
20360	Sema6c	-3.42868	0.0013954	0.00459258
545645	Gm13283	-3.38944	0.0378755	0.0807559
194231	Cnksr1	-3.37176	0.0480886	0.0985823
16977	Lrrc23	-3.36942	0.0425208	0.0889071
70737	Cgn	-3.3597	0.019109	0.0449752
434325	Tmem221	-3.35509	5.53747e-13	1.01245e-11
20342	Selenbp2	-3.2861	1.17957e-17	3.86554e-16
76257	Slc38a3	-3.25442	0.035071	0.0758017
21462	Tcp10b	-3.21952	0.0289605	0.0643354
268807	Klhl38	-3.21504	1.72705e-09	1.87168e-08
93887	Pcdhb16	-3.21227	0.00569067	0.0158786
56794	Hacl1	-3.18181	4.76738e-07	3.39176e-06
74548	Gsdmc4	-3.17203	0.0340383	0.0739117
237625	Pla2g3	-3.16505	0.0110557	0.0281017
67375	Qprt	-3.16354	0.000322279	0.00125645
23871	Ets1	-3.14182	2.57685e-06	1.58894e-05
26362	Axl	-3.11628	0.00643263	0.0176406
72555	Shisa9	-3.1162	0.0429057	0.0895891
100034251	Wfdc17	-3.11038	1.51248e-32	2.0163e-30
17988	Ndrg1	-3.10228	5.65224e-06	3.2446e-05
21825	Thbs1	-3.09966	0.0135044	0.0333445
15985	Cd79b	-3.09933	5.41133e-08	4.51142e-07
67473	Slc47a1	-3.07519	5.4536e-09	5.44211e-08
27059	Sh3d19	-3.06681	0.0499519	0.101704
17199	Mc1r	-3.0581	9.75759e-05	0.000424664
269642	Nat8l	-3.04565	6.86063e-07	4.75055e-06
54678	Zfp108	-3.03981	0.000718146	0.00253819
20974	Syngr3	-3.03321	0.0462939	0.0954733
381836	Sbk2	-3.01099	2.35745e-05	0.000118921
432555	Gm5431	-3.0089	7.52427e-06	4.19471e-05
235431	Coro2b	-2.9991	0.00154466	0.00502124
18751	Prkcb	-2.99469	0.0427647	0.0893626
215928	Mfsd4b5	-2.96596	0.0185794	0.0439095
11567	Avil	-2.96327	0.000555223	0.0020276
100041194	Ahnak2	-2.93936	1.12135e-07	8.86074e-07
14863	Gstm2	-2.91426	7.17282e-30	8.07295e-28
435626	Rufy4	-2.89426	0.00142266	0.00467225
11828	Aqp3	-2.89245	0.0148568	0.036202
18126	Nos2	-2.87884	0.0212107	0.0492549
272158	Poln	-2.87067	2.84444e-06	1.73279e-05
22066	Trpc4	-2.86823	1.50632e-06	9.74708e-06
57278	Bcam	-2.86532	0.0174612	0.0416684
18675	Phex	-2.86196	0.0118479	0.0298284
12561	Cdh4	-2.86195	0.0290148	0.0644351
60599	Trp53inp1	-2.84328	7.14233e-06	4.00128e-05
13853	Epm2a	-2.84308	0.00300111	0.00902108
17532	Mras	-2.8265	2.20742e-10	2.79872e-09
228139	P2rx3	-2.80535	7.34208e-08	5.9724e-07
14783	Grb10	-2.80145	0.0289478	0.0643175
72927	Hepacam	-2.79615	0.000636979	0.00228723
226040	Tmem252	-2.79437	6.49484e-05	0.000295888
69553	Ripor3	-2.7917	4.25297e-14	9.16758e-13
68203	Diras2	-2.76496	0.00028233	0.00111399
94094	Trim34a	-2.75705	0.0289814	0.0643713
212285	Arap2	-2.7559	2.6251e-10	3.27684e-09
30049	Scd3	-2.72927	0.0005314	0.00195202
54153	Rasa4	-2.72666	6.2078e-09	6.14116e-08
68854	Asb11	-2.72568	7.34769e-27	6.34535e-25
320502	Lmod3	-2.70493	5.4681e-07	3.84447e-06
21954	Tnni3	-2.69935	0.000205447	0.000833872
17167	Marco	-2.69715	9.96382e-18	3.2967e-16
56760	Clec1b	-2.68241	0.000939552	0.003218
386454	Rnf39	-2.67996	0.0252426	0.057092
66090	Ypel3	-2.67929	1.79068e-13	3.50253e-12
20678	Sox5	-2.65583	0.0147934	0.0360925
14026	Evl	-2.64475	3.96585e-08	3.39707e-07
68667	Trpm4	-2.63202	7.31606e-12	1.14808e-10
331474	Rtl5	-2.62767	4.30971e-12	6.93748e-11
56233	Hdac7	-2.62227	0.000160594	0.000669028
67426	Coq8a	-2.59139	9.47571e-05	0.000414234
18733	Pirb	-2.54682	3.8133e-57	2.92238e-54
16842	Lef1	-2.54405	0.00927898	0.024181
242202	Pde5a	-2.53602	1.47373e-05	7.7413e-05
56410	Cbln3	-2.48649	0.00440149	0.0126755
18576	Pde3b	-2.48117	0.000628833	0.00226152
18604	Pdk2	-2.46525	6.14556e-06	3.49564e-05
232801	Lilra5	-2.46106	0.0181709	0.0430998
208634	Tspan10	-2.45709	1.54487e-28	1.57131e-26
29809	Rabgap1l	-2.45261	0.0444624	0.0922782
17122	Mxd4	-2.45232	6.83691e-15	1.65569e-13
677289	Prr33	-2.44763	9.64824e-05	0.000421004
12176	Bnip3	-2.43948	9.65372e-08	7.70222e-07
17132	Maf	-2.42797	1.77236e-06	1.13139e-05
257635	Sdsl	-2.42736	6.26295e-07	4.36309e-06
75345	Slamf7	-2.4212	1.45809e-06	9.46618e-06
16634	Klra3	-2.40864	1.89668e-05	9.77232e-05
224997	Dlgap1	-2.40604	0.0330839	0.0720957
14048	Eya1	-2.40507	3.22522e-25	2.33082e-23
64058	Perp	-2.40234	0.0343338	0.0744296
14058	F10	-2.40215	0.00670784	0.0183003
70419	2810408A11Rik	-2.40151	0.0355151	0.0765194
234311	Ddx60	-2.39225	0.00431086	0.0124406
217169	Tns4	-2.38688	1.94636e-05	0.00010002
19734	Rgs16	-2.38575	0.00626578	0.0172589
216198	Tcp11l2	-2.37659	1.3542e-11	2.03887e-10
383435	Ms4a14	-2.36701	4.39315e-12	7.0635e-11
233424	Tmc3	-2.35793	0.00237727	0.00735518
13599	Ecel1	-2.35406	0.00106149	0.00359497
271375	Cd200r2	-2.34843	8.49353e-19	3.2306e-17
11433	Acp5	-2.34435	0.0131909	0.0326526
80749	Lrfn1	-2.33353	0.0303018	0.0668714
73707	Gucy2g	-2.33037	0.00519447	0.0146428
69065	Chac1	-2.32011	2.34563e-08	2.10371e-07
230810	Slc30a2	-2.29032	0.0413935	0.0869387
67331	Atp8b3	-2.28763	0.000133081	0.000564342
75785	Klhl24	-2.28633	5.5462e-30	6.39957e-28
107766	Haao	-2.26748	2.45344e-05	0.0001234
378435	Mafa	-2.26723	5.88522e-05	0.000270992
12628	Cfh	-2.26067	4.45934e-05	0.000211653
243906	Zfp14	-2.25917	0.000255066	0.00101634
23833	Cd52	-2.25841	6.20083e-43	1.85095e-40
18011	Neurl1a	-2.25481	1.06202e-05	5.73894e-05
22403	Ccn5	-2.23652	0.0475273	0.0975919
19659	Rbp1	-2.23632	0.0473606	0.0973369
12409	Cbr2	-2.22837	0.00356158	0.0104809
100535	Oas1d	-2.22438	0.0177308	0.0421944
237256	Zc3h12d	-2.22251	0.0299073	0.0660964
67182	Pdzk1ip1	-2.21116	1.7522e-06	1.12009e-05
12260	C1qb	-2.20382	0.0057726	0.0160778
381199	Tmem151a	-2.19963	0.00762778	0.0204206
93694	Clec2d	-2.19859	8.97454e-06	4.91738e-05
20130	Rras	-2.18892	2.59361e-07	1.93338e-06
13139	Dgka	-2.18246	2.90775e-07	2.14658e-06
72205	Eml2	-2.17956	4.74221e-18	1.62382e-16
75604	Tm4sf5	-2.16173	2.99544e-11	4.30235e-10
12374	Casr	-2.15731	0.0414314	0.0869736
75695	Rilpl1	-2.1434	0.000320312	0.00124985
114642	Brdt	-2.14193	1.54835e-07	1.19306e-06
14866	Gstm5	-2.13817	6.97716e-08	5.70598e-07
228140	Tnks1bp1	-2.1308	4.34806e-15	1.07573e-13
328967	Arhgef37	-2.12907	0.00472492	0.0134853
12829	Col4a4	-2.10358	0.00359769	0.0105691
18302	Oit3	-2.10133	1.81436e-06	1.15498e-05
12182	Bst1	-2.09982	5.55054e-08	4.60789e-07
19281	Ptprt	-2.09632	6.53991e-05	0.000297448
73287	Cabcoco1	-2.09556	0.0105678	0.0270165
22696	Zfp37	-2.09495	0.0031209	0.0093423
232413	Clec12a	-2.08996	1.63628e-40	3.94171e-38
20776	Tmie	-2.08206	0.0261211	0.0588175
30944	Zfp354c	-2.07918	0.0420813	0.0881493
107971	Frs3	-2.07852	0.000215593	0.000871192
12870	Cp	-2.06337	0.00789151	0.0210609
224661	Slc26a8	-2.06148	0.0445779	0.0924761
19883	Rora	-2.05965	2.44249e-07	1.82967e-06
224093	Fam43a	-2.05298	1.25143e-06	8.24537e-06
18725	Pira2	-2.04637	1.79344e-06	1.14326e-05
230979	Tnfrsf14	-2.03832	1.24848e-16	3.71862e-15
73363	1700056E22Rik	-2.03252	0.0166414	0.0399411
64008	Aqp9	-2.02356	1.08176e-05	5.83411e-05
436440	Gpr31b	-2.01738	0.00287506	0.00869355
18550	Furin	-2.01488	3.24521e-31	4.12593e-29
12862	Cox6a2	-2.01286	2.69207e-09	2.82174e-08
12452	Ccng2	-1.99072	7.28005e-18	2.44407e-16
114229	Kiss1r	-1.98742	0.0154984	0.0374993
20216	Acsm3	-1.98528	0.00840845	0.0222057
270192	Rab6b	-1.98067	1.33244e-21	6.7512e-20
436022	Dnaaf3	-1.97803	7.47732e-06	4.17023e-05
11535	Adm	-1.9701	0.0415165	0.0871389
75580	Zbtb4	-1.9697	2.37981e-18	8.53778e-17
22654	Zfp13	-1.96373	0.0020514	0.00645309
78252	Nxpe2	-1.95762	0.0165455	0.0397527
381853	Gipr	-1.95519	4.40761e-05	0.000209342
14132	Fcgrt	-1.95434	3.27306e-18	1.14067e-16
234404	Nxnl1	-1.9503	3.41702e-07	2.49172e-06
67731	Fbxo32	-1.94569	8.79883e-15	2.08305e-13
110326	Tas1r1	-1.9353	0.0394492	0.0835114
68352	Aspdh	-1.93506	0.0364857	0.0782991
104776	Aldh6a1	-1.92954	1.16307e-33	1.6464e-31
239827	Pigz	-1.91826	0.00988341	0.0255092
15162	Hck	-1.9168	1.17035e-06	7.76709e-06
56523	Pmfbp1	-1.91243	1.00552e-13	2.03041e-12
12483	Cd22	-1.9094	0.0002388	0.000956522
218544	Sgtb	-1.90887	1.17029e-05	6.28195e-05
332934	Zmynd12	-1.90848	0.0372552	0.0796808
16780	Lamb3	-1.90843	7.31353e-09	7.13225e-08
56312	Nupr1	-1.90429	1.07876e-22	6.12084e-21
16581	Kifc2	-1.90131	0.000287331	0.00113144
17118	Marcks	-1.89594	3.4852e-45	1.22706e-42
100038548	Gm10521	-1.89453	2.97024e-05	0.000146601
17064	Cd93	-1.88951	1.08777e-18	4.10335e-17
71886	2310002L09Rik	-1.88518	4.07728e-06	2.41628e-05
56485	Slc2a5	-1.87818	0.0314061	0.0689429
215332	Slc36a3	-1.8764	0.0246671	0.0560118
13058	Cybb	-1.87428	7.50608e-11	1.02147e-09
14296	Frat1	-1.87181	1.57337e-19	6.52688e-18
68318	Aph1c	-1.87053	6.05084e-13	1.09465e-11
12763	Cmah	-1.85679	0.00565799	0.0157938
100732	Mapre3	-1.85152	5.44206e-08	4.53229e-07
72282	1810062G17Rik	-1.84152	0.0146725	0.0358292
18569	Pdcd4	-1.84071	1.02728e-34	1.64019e-32
17907	Mylpf	-1.83504	4.14527e-06	2.44706e-05
320832	Sirpb1a	-1.83161	0.0211114	0.0490409
54199	Ccrl2	-1.82826	0.0129688	0.0321493
12070	Bex3	-1.82823	2.24313e-05	0.000113613
71233	Enkur	-1.82139	0.00748425	0.0200833
269799	Clec4a1	-1.81818	0.000312566	0.0012231
237360	Adamts14	-1.81539	0.0241155	0.0549047
264895	Acsf2	-1.81503	0.00581991	0.0161899
235050	Zfp810	-1.81014	4.2919e-10	5.14691e-09
69286	Glipr1l1	-1.80895	0.0151583	0.0368126
227835	Gtdc1	-1.80844	1.64246e-08	1.50451e-07
26874	Abcd2	-1.80524	2.07599e-28	2.08068e-26
244144	Usp35	-1.80343	2.03278e-14	4.56079e-13
20410	Sorbs3	-1.80156	1.40063e-05	7.39064e-05
225638	Alpk2	-1.79712	0.0062995	0.0173309
78825	Desi2	-1.79696	7.67575e-05	0.000344298
17869	Myc	-1.78817	0.00013727	0.000580313
78619	Zfp449	-1.78713	0.00103778	0.0035228
244310	Dlgap2	-1.78705	0.00946443	0.024585
12830	Col4a5	-1.77864	7.16987e-64	1.09388e-60
12504	Cd4	-1.7685	0.00157303	0.00510259
56213	Htra1	-1.7678	0.000984701	0.0033584
15586	Hyal1	-1.76376	4.1555e-25	2.94233e-23
245240	9930111J21Rik2	-1.76269	1.14048e-25	8.79772e-24
232371	C1rl	-1.75613	0.000129465	0.000550706
69277	3300002I08Rik	-1.75197	0.0122897	0.030777
320683	Zfp629	-1.74863	0.00034289	0.00132663
244886	Tmem266	-1.74622	0.0267639	0.0600384
328977	Zfp532	-1.74414	0.00518953	0.0146319
211389	Suox	-1.73865	1.83583e-07	1.40043e-06
15442	Hpse	-1.73531	0.0454754	0.0940625
24058	Sigirr	-1.73027	0.00290765	0.00877472
215772	Adgb	-1.7236	0.00016977	0.000702777
75686	Nudt16	-1.71865	1.01169e-12	1.77641e-11
227696	Phyhd1	-1.71719	0.00031502	0.00123164
21833	Thra	-1.71511	1.00959e-05	5.47714e-05
66176	Nat9	-1.71439	5.25116e-07	3.70904e-06
217340	Rnf157	-1.71336	7.27411e-08	5.92764e-07
18483	Palm	-1.70782	0.00478208	0.0136145
76041	Ccdc125	-1.70754	7.2349e-05	0.000326141
103406	Zfr2	-1.69998	4.00077e-07	2.88674e-06
381489	Rxfp1	-1.69806	0.0493957	0.100781
213068	Tmem71	-1.68738	0.000139999	0.000590625
18441	P2ry1	-1.6873	4.70331e-06	2.7423e-05
76850	Ago4	-1.68017	1.80627e-37	3.54312e-35
109225	Ms4a7	-1.67994	4.90239e-15	1.2042e-13
620695	Gm13889	-1.67447	0.0363679	0.0780872
13170	Dbp	-1.67377	5.68261e-19	2.23576e-17
12334	Capn2	-1.67362	0.00335649	0.00994441
14245	Lpin1	-1.67196	4.82515e-15	1.18735e-13
20715	Serpina3g	-1.66683	0.000284275	0.00112134
320981	Enpp6	-1.66564	6.55918e-06	3.70634e-05
110350	Dync2h1	-1.66478	5.55311e-27	4.85667e-25
69865	A1cf	-1.66465	0.0221109	0.051026
442827	Rab44	-1.66121	0.00228953	0.00711305
272322	Arntl2	-1.66066	0.0493631	0.100729
76820	Cyria	-1.65815	1.23528e-36	2.23179e-34
74747	Ddit4	-1.65263	0.000319302	0.00124697
73389	Hbp1	-1.65004	3.08281e-27	2.78487e-25
213272	Txndc2	-1.64904	0.0310445	0.0682909
19294	Nectin2	-1.64568	1.72348e-23	1.05648e-21
76229	Gm45844	-1.64512	0.0457897	0.0946182
235493	Fam214a	-1.64469	1.77489e-12	3.00878e-11
65256	Asb2	-1.64437	0.000252274	0.0010058
66775	Hacd4	-1.64365	1.18227e-38	2.48032e-36
22691	Zscan2	-1.64279	4.66809e-11	6.50077e-10
232984	B3gnt8	-1.64165	5.29702e-10	6.22184e-09
241158	Ankmy1	-1.63981	0.0103669	0.0265922
74286	Tbc1d21	-1.63944	0.000454031	0.00170013
14936	Gys1	-1.63612	3.05175e-16	8.62213e-15
241624	Exd1	-1.63112	3.54019e-06	2.1283e-05
27375	Tjp3	-1.62627	0.000302999	0.00118939
72147	Zbtb46	-1.62352	2.42661e-12	4.04018e-11
20737	Spn	-1.62343	1.37774e-11	2.06978e-10
245695	Tceanc	-1.61905	4.57573e-07	3.27066e-06
668225	Fignl2	-1.61667	0.000107608	0.000464935
209027	Pycr1	-1.6166	2.56817e-09	2.70219e-08
242125	Mab21l3	-1.61366	3.40184e-06	2.05141e-05
226841	Vash2	-1.60937	1.57531e-07	1.21247e-06
12262	C1qc	-1.6076	0.0332455	0.0724018
207474	Kctd12b	-1.60512	7.39601e-12	1.1593e-10
13346	Des	-1.60411	0.00495988	0.0140595
14067	F5	-1.60047	9.34815e-05	0.000409571
74551	Pck2	-1.59934	1.05958e-08	9.98567e-08
13733	Adgre1	-1.59144	5.78071e-63	7.93749e-60
207393	Elfn2	-1.59105	0.0146917	0.0358635
74376	Myo18b	-1.59058	0.00196406	0.00621679
73991	Atl1	-1.5878	3.26965e-05	0.000159317
26365	Ceacam1	-1.58597	0.000157244	0.000655867
170770	Bbc3	-1.5834	1.60824e-36	2.86789e-34
319776	Tmem72	-1.58192	0.0422147	0.0883883
102614	Rpp25	-1.58001	0.00448354	0.0128848
74735	Trim14	-1.57411	4.7789e-10	5.6813e-09
71746	Rgl3	-1.57253	6.16856e-05	0.000282524
228543	Rhov	-1.56963	0.000351217	0.00135465
105980076	Mef2b	-1.56849	0.00124049	0.00412696
66395	Ahnak	-1.56626	2.55684e-19	1.048e-17
18223	Numbl	-1.56072	4.37893e-08	3.71614e-07
16985	Lsp1	-1.56072	4.54032e-25	3.16463e-23
11540	Adora2a	-1.55764	0.00708494	0.0191578
279028	Adamts13	-1.55622	0.00993611	0.0256212
20408	Sh3gl3	-1.55592	0.0183256	0.0434066
333564	Fndc3c1	-1.55295	0.00539173	0.0151151
654824	Ankrd37	-1.55038	8.90318e-08	7.13241e-07
319504	Nrcam	-1.55026	2.52379e-18	8.97777e-17
71738	Mamdc2	-1.54961	7.97931e-28	7.77049e-26
16480	Jup	-1.54726	1.1946e-08	1.1189e-07
59038	Pxmp4	-1.54685	9.94826e-09	9.41417e-08
50527	Ero1a	-1.5464	5.2859e-05	0.000246621
18799	Plcd1	-1.53894	0.0417746	0.0875603
11770	Fabp4	-1.53315	8.89031e-25	5.98396e-23
60525	Acss2	-1.52794	2.67283e-05	0.000133022
83382	Siglece	-1.52765	1.88152e-07	1.43369e-06
76571	Styxl1	-1.52566	0.0458145	0.0946553
79221	Hdac9	-1.52155	0.0454152	0.0939717
74052	Ttc21a	-1.52012	0.00038996	0.00148655
55925	Syt8	-1.51787	2.44247e-05	0.000122938
338523	Kdm7a	-1.51666	4.51265e-16	1.24674e-14
106522	Pkdcc	-1.51591	2.81732e-15	7.09811e-14
14133	Fcna	-1.51477	2.5288e-07	1.89123e-06
286942	Kif19a	-1.50642	7.97001e-10	9.06679e-09
12865	Cox7a1	-1.50409	0.000709457	0.0025133
108995	Tbc1d10c	-1.49971	0.0142829	0.0349651
328949	Mcc	-1.49662	0.0492802	0.10059
171166	Mcoln3	-1.49246	1.21269e-05	6.49687e-05
68423	Ankrd13d	-1.4917	1.16216e-14	2.71389e-13
14356	Gm45799	-1.49047	0.025575	0.0577298
67488	Calcoco1	-1.48974	1.25649e-14	2.90943e-13
71862	Gpr160	-1.48969	0.024242	0.0551469
76933	Ifi27l2a	-1.4869	0.00305882	0.00917046
114615	Elac1	-1.48582	9.96559e-28	9.63644e-26
71242	Spata24	-1.4855	0.00272706	0.00831008
432442	Akap7	-1.48516	2.60842e-06	1.60467e-05
22249	Unc13b	-1.48491	0.00649546	0.0177916
230909	Gm572	-1.48342	0.00102327	0.00347872
329828	Myorg	-1.48217	4.71736e-06	2.74753e-05
68303	Fam114a1	-1.48115	4.48288e-06	2.62716e-05
381628	Adgrf3	-1.47972	0.00857968	0.0225815
76787	Ppfia3	-1.47684	3.53304e-08	3.06071e-07
211135	D130040H23Rik	-1.4759	0.000797067	0.00277498
76874	4930469K13Rik	-1.47525	0.0432952	0.0902651
70789	Kynu	-1.47353	4.13498e-06	2.44204e-05
72194	Fbxl20	-1.46912	3.10223e-10	3.8272e-09
269109	Dpp10	-1.46481	0.00594367	0.0164907
626870	Gm11992	-1.46371	0.00015479	0.000646615
12522	Cd83	-1.46306	2.70906e-32	3.57675e-30
208117	Aph1b	-1.4618	0.000454036	0.00170013
223739	5031439G07Rik	-1.46031	0.0201943	0.0471979
71306	Mfap3l	-1.45996	7.1914e-23	4.20192e-21
17119	Mxd1	-1.4591	2.16614e-15	5.54912e-14
56017	Slc2a8	-1.45525	1.39984e-05	7.38995e-05
50873	Prkn	-1.45521	6.07641e-06	3.46348e-05
320924	Ccbe1	-1.45323	4.90042e-06	2.84514e-05
207742	Rnf43	-1.45264	1.82326e-15	4.70585e-14
231070	Insig1	-1.45249	3.24853e-10	3.98619e-09
67452	Pnpla8	-1.45102	2.22506e-11	3.27112e-10
56441	Naa80	-1.45017	1.99742e-07	1.51696e-06
15401	Hoxa4	-1.4496	0.00201604	0.0063608
13807	Eno2	-1.44921	7.5366e-09	7.33417e-08
73442	Hspa12a	-1.44673	9.24536e-06	5.05568e-05
235461	Mindy2	-1.44639	4.42201e-16	1.22831e-14
207182	Ggt7	-1.44513	0.0066968	0.0182738
80911	Acox3	-1.44363	2.74237e-08	2.42938e-07
269514	Fbxl4	-1.44315	1.42936e-05	7.53419e-05
17476	Mpeg1	-1.44232	1.6239e-114	2.2298e-110
67856	Echdc3	-1.44171	0.0208851	0.0485989
18715	Pim2	-1.44145	0.00729267	0.0196422
21425	Tfeb	-1.44121	2.57061e-21	1.26061e-19
107250	Kazald1	-1.44061	0.00590696	0.0163988
320509	9930022D16Rik	-1.4399	0.00044199	0.00166045
13549	Dyrk1b	-1.43913	1.32514e-19	5.54739e-18
71099	Tssk4	-1.43324	0.0109888	0.0279575
22693	Zfp30	-1.42821	0.0120036	0.0301654
353211	Prune2	-1.4275	0.00266993	0.00815227
385674	Zfp174	-1.42643	0.00137331	0.00452422
213002	Ifitm6	-1.42054	0.000761115	0.00267286
338369	Tmem220	-1.42022	0.00405791	0.0117675
70266	Kyat1	-1.4196	0.000839964	0.00291472
241547	Harbi1	-1.41825	1.71903e-07	1.31498e-06
18208	Ntn1	-1.41157	0.000206793	0.000838343
64450	Gpr85	-1.41152	1.80049e-06	1.14722e-05
107503	Atf5	-1.40887	2.17989e-47	9.35377e-45
171580	Mical1	-1.40843	1.31346e-15	3.4484e-14
73430	Zfp974	-1.40771	4.36243e-07	3.12797e-06
11628	Aicda	-1.40703	0.00334923	0.00992625
67991	Nacc2	-1.40476	9.63208e-33	1.30949e-30
620078	C130026I21Rik	-1.40455	2.20532e-11	3.24906e-10
630836	2010315B03Rik	-1.40327	2.01694e-09	2.16364e-08
219131	Phf11a	-1.40132	0.0248194	0.056274
12494	Cd38	-1.39962	0.00227404	0.00707
77864	Ypel2	-1.39924	2.59816e-06	1.60051e-05
320225	Catsperg1	-1.3984	8.29901e-06	4.5763e-05
110794	Cebpe	-1.39823	0.00877682	0.0230321
23880	Fyb	-1.39667	1.08822e-28	1.12348e-26
56278	Gkap1	-1.39576	0.000118176	0.000506611
	Gm10801	-1.39562	0.0204963	0.0478224
227693	Zer1	-1.39479	1.88523e-09	2.03188e-08
269423	Abhd18	-1.39479	3.4311e-06	2.06543e-05
20684	Sp100	-1.39462	8.48675e-08	6.82269e-07
107889	Gcm2	-1.39383	1.58058e-27	1.4865e-25
70381	Tecpr1	-1.39303	3.52001e-09	3.61505e-08
77128	Crebrf	-1.39229	1.53657e-12	2.63075e-11
245007	Zbtb38	-1.39173	3.97746e-39	8.66898e-37
77036	1700109H08Rik	-1.3916	0.00174504	0.0055971
240549	Gm4952	-1.38744	0.00827179	0.0218874
108682	Gpt2	-1.38043	4.60266e-07	3.2882e-06
79565	Mettl27	-1.37819	1.07452e-05	5.79963e-05
245423	Tm9sf5	-1.37774	2.1577e-05	0.000109731
667214	9930111J21Rik1	-1.3774	3.75134e-08	3.2335e-07
100040462	Mndal	-1.37621	2.78182e-08	2.46116e-07
223776	Selenoo	-1.37032	9.29779e-09	8.85353e-08
381633	Gm1673	-1.36869	6.28925e-08	5.16494e-07
18125	Nos1	-1.36855	0.0126773	0.0315633
75605	Kdm5b	-1.36812	6.72382e-19	2.59339e-17
16168	Il15	-1.36122	5.2968e-07	3.73743e-06
15950	Ifi203	-1.36006	3.65086e-29	3.9164e-27
21916	Tmod1	-1.35934	1.47628e-06	9.57525e-06
80837	Rhoj	-1.35626	0.00761552	0.0203917
384619	Kash5	-1.35559	0.0262905	0.0591118
243833	Zfp128	-1.35472	1.31625e-05	6.99167e-05
16988	Lst1	-1.35411	7.5718e-10	8.65682e-09
93734	Mpv17l	-1.35278	9.21645e-11	1.23706e-09
20357	Sema5b	-1.35235	2.50897e-10	3.14618e-09
12700	Cish	-1.34716	0.0201193	0.0470468
71740	Nectin4	-1.34538	0.000539077	0.00197494
15531	Ndst1	-1.34371	2.02126e-23	1.23351e-21
16574	Kif5c	-1.34122	1.7189e-05	8.9301e-05
19201	Pstpip2	-1.33932	0.0203262	0.0474738
76117	Arhgap15	-1.33834	1.10426e-34	1.74282e-32
69546	Mapk1ip1	-1.3368	4.16514e-08	3.54786e-07
230088	Fam214b	-1.33631	8.62257e-05	0.000382294
76580	Mib2	-1.33628	2.07045e-08	1.87158e-07
12192	Zfp36l1	-1.33421	5.42492e-44	1.77356e-41
319765	Igf2bp2	-1.33389	6.0724e-100	2.77932e-96
56018	Stard10	-1.33159	0.00392615	0.0114143
243621	Iqsec3	-1.33021	0.010968	0.0279194
378431	Txlnb	-1.3268	1.14142e-11	1.73372e-10
73910	Arhgap18	-1.32247	4.69305e-07	3.34407e-06
69215	Sat2	-1.32122	5.77909e-06	3.30636e-05
18987	Pou2f2	-1.32114	2.29267e-18	8.26263e-17
117591	Slc2a9	-1.3192	5.21624e-10	6.13221e-09
28146	Serp1	-1.31914	1.37961e-43	4.30531e-41
240216	E230025N22Rik	-1.31736	0.000797062	0.00277498
213980	Fbxw10	-1.3161	0.00102929	0.00349573
68992	Zfp580	-1.31552	6.78568e-06	3.81861e-05
56055	Gtpbp2	-1.31488	0.00171881	0.00552329
27419	Naglu	-1.31486	7.04645e-06	3.95402e-05
17760	Map6	-1.31441	1.00363e-15	2.66554e-14
72421	Ttc30b	-1.31395	1.07468e-06	7.18773e-06
71474	Ppp6r2	-1.31288	3.68713e-08	3.18214e-07
69050	Ppard	-1.31259	8.90464e-23	5.07343e-21
235504	Slc17a5	-1.31259	1.98461e-69	3.40633e-66
56464	Ctsf	-1.3124	8.83627e-48	4.04436e-45
244853	Nxpe4	-1.31222	1.82308e-16	5.3261e-15
68214	Gsto2	-1.30915	0.000984046	0.003357
75538	Fam71e1	-1.3071	0.00702839	0.0190161
232854	Zfp418	-1.30497	7.06234e-05	0.00031878
58809	Rnase4	-1.30463	3.26762e-05	0.000159275
270160	Rab39	-1.30389	3.69189e-06	2.21079e-05
18439	P2rx7	-1.30344	5.09234e-07	3.60056e-06
215814	Ccdc28a	-1.30177	4.93715e-07	3.49984e-06
240690	St18	-1.29882	4.5815e-05	0.000216599
16411	Itgax	-1.29785	1.58358e-12	2.70114e-11
74626	Tmem81	-1.29777	1.41842e-08	1.3133e-07
216831	Arhgap44	-1.29749	6.23921e-30	7.08021e-28
80283	Abtb1	-1.29708	1.98668e-07	1.50963e-06
73166	Tm7sf2	-1.29702	3.02586e-05	0.000148971
75578	Fggy	-1.29701	1.90279e-05	9.80017e-05
381582	Tmem240	-1.29446	0.0116531	0.0294025
328059	Slc7a15	-1.29264	0.00143089	0.00469333
212503	Paox	-1.29214	2.99451e-15	7.51694e-14
80861	Dhx58	-1.2908	4.5873e-13	8.48898e-12
320181	Fndc7	-1.29043	0.000665473	0.00237217
319930	Ceacam19	-1.28676	0.0195585	0.0458838
22342	Lin7b	-1.28482	0.00292814	0.00882103
63953	Dusp10	-1.28427	6.34131e-05	0.00028947
319263	Pcmtd1	-1.28361	2.28384e-11	3.33966e-10
271697	Cdk15	-1.28316	1.06646e-05	5.76066e-05
54122	Uevld	-1.28287	3.90752e-17	1.22498e-15
72778	Dnajc22	-1.2825	3.17402e-05	0.000155374
24014	Rnasel	-1.28165	7.45708e-10	8.54701e-09
622976	Gm6377	-1.28116	3.005e-08	2.6315e-07
14999	H2-DMb1	-1.28089	3.69696e-14	7.98692e-13
381148	Prob1	-1.27972	2.5616e-05	0.000128043
77559	Agl	-1.2796	2.31135e-14	5.13547e-13
21941	Tnfrsf8	-1.27931	0.00396383	0.0115087
26417	Mapk3	-1.2788	1.08451e-09	1.20871e-08
56734	Tulp2	-1.27807	0.039053	0.0828549
64292	Ptges	-1.27694	0.000482814	0.00179516
213391	Rassf4	-1.27497	0.00256947	0.00789294
245126	Tarm1	-1.27465	3.35609e-07	2.45119e-06
227753	Gsn	-1.27318	8.54275e-18	2.84021e-16
20970	Sdc3	-1.27084	2.26346e-11	3.31693e-10
74013	Rftn2	-1.27041	3.73008e-10	4.53656e-09
69066	1810010H24Rik	-1.27035	0.047994	0.098403
27052	Aoah	-1.26848	0.0446089	0.0925265
14667	Gm2a	-1.26625	9.71418e-35	1.56924e-32
68552	Smim14	-1.2662	8.24995e-07	5.62742e-06
245867	Pcmtd2	-1.26408	2.69911e-09	2.82697e-08
243371	Lrrc61	-1.26382	2.51339e-06	1.55597e-05
52666	Arhgef25	-1.26184	0.000127871	0.000544262
231532	Arhgap24	-1.26118	5.42966e-06	3.1286e-05
208718	Dis3l2	-1.26025	1.63254e-08	1.49656e-07
72128	2610008E11Rik	-1.25939	3.99492e-06	2.37156e-05
16518	Kcnj2	-1.25896	8.41431e-22	4.3764e-20
233067	Lrfn3	-1.25824	5.78472e-07	4.04429e-06
16570	Kif3c	-1.25529	9.25469e-07	6.27304e-06
226041	Pgm5	-1.25444	9.16078e-05	0.000402131
434402	Gm5617	-1.25278	2.463e-05	0.000123745
140571	Plxnb3	-1.25277	3.71371e-10	4.52065e-09
66315	Senp7	-1.25219	3.32854e-10	4.07709e-09
67171	Dram2	-1.25117	3.58211e-23	2.11098e-21
240261	Ccdc112	-1.24731	1.54144e-09	1.68247e-08
16870	Lhx2	-1.24541	0.02758	0.0616826
213402	Armc2	-1.24503	8.02788e-05	0.000358474
225288	Fhod3	-1.24314	0.0080201	0.0213336
22153	Tubb4a	-1.24187	0.0135431	0.0334161
78334	Cdk19	-1.24121	7.58108e-40	1.70649e-37
106639	Vmac	-1.24051	9.29807e-06	5.07642e-05
244891	Scaper	-1.23829	4.04991e-08	3.46476e-07
230991	Fndc10	-1.23769	3.43478e-05	0.000166653
26399	Map2k6	-1.23664	0.00028605	0.00112737
59010	Sqor	-1.23653	6.16083e-06	3.50142e-05
63986	Gmfg	-1.23357	5.96631e-08	4.92328e-07
72324	Plxdc1	-1.2328	2.68221e-16	7.65685e-15
434484	Sp140	-1.23275	3.60029e-13	6.74112e-12
23831	Car14	-1.23243	0.019164	0.0450743
244238	Mrgpre	-1.23171	5.06744e-17	1.56714e-15
236451	Phf11b	-1.23087	1.00509e-06	6.76728e-06
269695	Rnft2	-1.23084	7.28612e-08	5.93039e-07
74354	Lrguk	-1.22798	2.2597e-12	3.79779e-11
57781	Cd200r1	-1.22795	2.28377e-11	3.33966e-10
213350	Gatd1	-1.22703	7.07748e-21	3.32811e-19
20193	S100a1	-1.22659	0.00264342	0.00807853
74048	Vsir	-1.22429	6.94744e-15	1.6736e-13
14166	Fgf11	-1.22408	3.47506e-13	6.52751e-12
16000	Igf1	-1.22285	3.95238e-07	2.85633e-06
51938	Ccdc39	-1.22263	0.0395449	0.0836787
170753	Zfp704	-1.22007	1.39077e-44	4.77416e-42
331004	Slc9a9	-1.21986	0.000340893	0.00131928
269389	Tox2	-1.21665	5.38645e-05	0.000250716
170835	Inpp5j	-1.21548	1.14246e-08	1.07079e-07
16154	Il10ra	-1.21257	1.58913e-08	1.45955e-07
57265	Fzd2	-1.2117	0.000156245	0.000652096
75480	1700003F12Rik	-1.2111	0.0290518	0.064486
320129	Grk3	-1.21024	3.94785e-09	4.01838e-08
14788	Gpr162	-1.20855	4.58184e-34	6.76487e-32
71389	Chd6	-1.20803	2.51383e-38	5.15185e-36
66153	Fbxo36	-1.20738	1.17384e-09	1.30405e-08
218518	Marveld2	-1.20607	0.0144981	0.0354349
194590	Reps2	-1.20584	5.80297e-28	5.73242e-26
26456	Sema4g	-1.20517	0.00366312	0.0107337
19645	Rb1	-1.2049	1.12046e-22	6.33131e-21
235044	Plppr2	-1.20241	0.000512382	0.00188911
68794	Flnc	-1.20038	0.00844602	0.0222852
20556	Slfn2	-1.19869	0.0219447	0.0507192
52840	Dbndd2	-1.19594	0.000116506	0.000500544
66300	Inafm1	-1.19498	3.33714e-07	2.43995e-06
17690	Msi1	-1.19487	0.000483537	0.00179736
23969	Pacsin1	-1.19267	0.0111441	0.0283055
100637	N4bp2l1	-1.19203	2.81711e-05	0.000139595
269713	Clip2	-1.19025	1.21311e-24	8.08601e-23
329679	Fnip2	-1.18998	2.50628e-53	1.49625e-50
104099	Itga9	-1.18989	0.0396482	0.0838844
27384	Akr1c13	-1.18791	0.00116011	0.00389094
320634	Ocrl	-1.18306	6.45716e-19	2.51171e-17
12523	Cd84	-1.18094	3.83096e-57	2.92238e-54
73368	Col20a1	-1.18061	2.97981e-05	0.000146915
20541	Slc8a1	-1.18036	0.000101045	0.00043865
329540	Nol4l	-1.17871	5.84555e-13	1.06031e-11
24100	Tpra1	-1.17828	3.63862e-10	4.44105e-09
233016	Blvrb	-1.17519	4.95416e-10	5.85418e-09
71983	Tmco6	-1.17502	1.00639e-06	6.77054e-06
207425	Wdr11	-1.17491	2.1531e-108	1.4782e-104
15235	Mst1	-1.17472	3.45684e-12	5.63728e-11
74665	Drc3	-1.17469	0.000410778	0.00155426
226421	Rab7b	-1.17413	2.18462e-37	4.22492e-35
381605	Tbc1d2	-1.17393	4.50108e-06	2.63671e-05
329739	Fam102b	-1.17314	5.16594e-36	8.75722e-34
380912	Zfp395	-1.17267	2.10299e-18	7.61905e-17
211228	Lrrc25	-1.17208	0.000101676	0.000440926
399603	Lratd2	-1.17199	5.00999e-09	5.03235e-08
213027	Evi5l	-1.17176	1.30666e-08	1.21484e-07
71375	Foxn3	-1.17068	4.53113e-18	1.56718e-16
78178	Magi1	-1.17003	1.82105e-06	1.15763e-05
101497	Plekhg2	-1.1685	3.09209e-10	3.81812e-09
100504116	Brd3os	-1.16784	0.00314269	0.00939522
100043915	Gm4724	-1.16728	0.0128757	0.0319645
15951	Ifi204	-1.16576	4.25951e-12	6.87278e-11
17312	Clec10a	-1.16278	9.05079e-14	1.84935e-12
170742	Sertad3	-1.16198	1.19143e-06	7.8803e-06
17974	Nck2	-1.1619	2.82839e-16	8.0407e-15
140482	Zfp358	-1.16121	7.14672e-06	4.0021e-05
80720	Pbx4	-1.16039	0.0148181	0.0361271
14389	Gab2	-1.16037	2.52386e-25	1.85321e-23
14958	H1f0	-1.15999	6.15778e-05	0.000282218
14251	Flot1	-1.15948	1.38764e-06	9.05593e-06
12226	Btg1	-1.15358	5.37439e-06	3.09936e-05
241066	Carf	-1.14993	3.50903e-07	2.55204e-06
212168	Zswim4	-1.14918	9.37338e-05	0.000410414
76561	Snx7	-1.14878	1.63317e-18	6.01209e-17
227154	Stradb	-1.14804	2.97818e-08	2.61467e-07
74919	Slc35f6	-1.14801	0.00024416	0.00097657
69635	Dapk1	-1.1479	2.76136e-49	1.40431e-46
192285	Phf21a	-1.14772	2.64797e-12	4.38064e-11
50498	Ebi3	-1.14369	2.30974e-20	1.04326e-18
230761	Zfp362	-1.14221	2.93486e-09	3.05292e-08
225392	Rell2	-1.13958	0.0153641	0.0372071
399558	Flrt2	-1.13906	5.61797e-12	8.949e-11
228775	Trib3	-1.13882	0.000485297	0.00180195
622665	Ccdc17	-1.13688	0.000199561	0.000814073
11549	Adra1a	-1.13271	6.28926e-11	8.63579e-10
216190	Appl2	-1.13175	3.98316e-12	6.44962e-11
213081	Wdr19	-1.13164	1.02667e-08	9.70217e-08
16423	Cd47	-1.13164	2.81199e-10	3.49109e-09
252967	Ropn1l	-1.12877	0.011174	0.0283666
14809	Grik5	-1.12795	0.00801695	0.0213294
12337	Capn5	-1.1274	2.3993e-45	8.66969e-43
319197	Gpr4	-1.12738	0.00501118	0.0141844
71101	Uvssa	-1.12523	1.39265e-08	1.29191e-07
269180	Inpp4a	-1.12491	5.02292e-07	3.55698e-06
244556	Zfp791	-1.12413	4.73381e-06	2.7554e-05
77619	Prelid2	-1.1235	0.00166274	0.00535996
237412	Gm4924	-1.1235	0.00515326	0.0145476
230822	Ncmap	-1.12335	0.0451959	0.0936258
381922	Cdiptos	-1.12241	0.000484376	0.0017995
66885	Acadsb	-1.12127	3.96661e-17	1.24067e-15
71602	Myo1e	-1.12115	8.01449e-07	5.47497e-06
18628	Per3	-1.12012	0.000740017	0.00260409
100532	Rell1	-1.11876	4.90527e-22	2.60055e-20
107885	Mthfs	-1.1185	8.07051e-06	4.46479e-05
23821	Bace1	-1.11819	8.55005e-08	6.86554e-07
19024	Ppfibp2	-1.1177	3.72403e-12	6.03716e-11
69358	Lrrc51	-1.11698	0.00973001	0.0251938
381373	Sp9	-1.11432	0.0188683	0.0444774
16578	Kif9	-1.11198	0.0103271	0.0265098
16869	Lhx1	-1.11174	0.012664	0.0315497
17940	Naip1	-1.11151	0.00105021	0.00356236
66371	Chmp4c	-1.11149	0.0126605	0.0315497
67131	Acbd4	-1.11136	0.00104929	0.00356012
13198	Ddit3	-1.11101	2.0842e-05	0.000106387
15483	Hsd11b1	-1.10939	0.0139462	0.0342628
629378	Dact3	-1.10896	1.07515e-05	5.80072e-05
77116	Mtmr2	-1.10611	0.000727195	0.00256621
12039	Bckdha	-1.10557	1.3282e-15	3.48045e-14
67238	Fam220a	-1.10535	0.0476976	0.0978831
71755	Dhdh	-1.10414	3.09299e-18	1.08897e-16
67091	Trappc6a	-1.10282	1.16716e-06	7.75342e-06
232811	Kmt5c	-1.10162	1.21358e-29	1.33309e-27
109689	Arrb1	-1.1015	1.04835e-53	6.85472e-51
242557	Atg4c	-1.10089	2.55782e-14	5.66475e-13
19731	Rgl1	-1.09949	2.44839e-13	4.70194e-12
14859	Gsta3	-1.09677	0.0204413	0.0477184
329977	Fhad1	-1.0964	0.0292597	0.0648845
70604	Dnajb14	-1.09617	3.90908e-50	2.06444e-47
67867	Lrrc28	-1.09489	1.64987e-08	1.5103e-07
233186	Siglecf	-1.09311	0.00189499	0.00602179
14226	Fkbp1b	-1.09058	9.6621e-08	7.70443e-07
171211	Edaradd	-1.08953	8.56605e-05	0.000380058
71706	Slc46a3	-1.08898	6.8093e-16	1.84415e-14
72345	Amer1	-1.08821	1.14496e-12	1.9951e-11
234684	Lrrc29	-1.0879	0.00384187	0.0111859
381113	Cdkl4	-1.08621	0.000115778	0.00049773
72536	Tagap	-1.08515	8.3056e-09	8.01435e-08
12489	Cd33	-1.08443	2.80188e-05	0.000138991
19222	Ptgir	-1.0843	1.35005e-06	8.84424e-06
70713	Gpr137c	-1.08399	0.00362281	0.010634
56526	Septin6	-1.08371	1.77902e-53	1.11035e-50
27357	Gyg	-1.08293	4.55282e-18	1.57072e-16
18194	Nsdhl	-1.0825	3.72088e-11	5.25632e-10
69034	Nupr1l	-1.08157	0.0385834	0.0820106
270035	Letm2	-1.08066	0.0360445	0.0774776
381067	Zfp229	-1.08022	0.0435757	0.0906986
12495	Entpd1	-1.08022	1.94038e-16	5.62097e-15
69379	C8g	-1.08013	0.00788333	0.0210472
54447	Asah2	-1.07734	8.2849e-05	0.000368633
58223	Mmp19	-1.07723	7.40357e-05	0.000333088
53321	Cntnap1	-1.0762	0.0338488	0.0735641
101568	Vrk3	-1.07585	1.70419e-10	2.1849e-09
16522	Kcnj6	-1.0756	0.00444202	0.0127735
66867	Hmg20a	-1.07503	1.1442e-39	2.53402e-37
57740	Stk32c	-1.07401	0.00302575	0.00908718
11749	Anxa6	-1.07341	3.64689e-12	5.92609e-11
71966	Nkiras2	-1.07327	6.52157e-42	1.86558e-39
52055	Rab11fip5	-1.07251	2.66367e-21	1.29698e-19
269604	Gpr157	-1.07219	7.07305e-08	5.77408e-07
216188	Aldh1l2	-1.0721	0.00633615	0.0174205
239570	Ttc38	-1.07123	2.27213e-05	0.000114997
54636	Wdr45	-1.06869	1.05967e-06	7.10467e-06
66361	Zfand1	-1.06643	2.72421e-14	6.02353e-13
75541	Nat8f4	-1.06627	0.0375013	0.0801198
75099	Lysmd4	-1.06508	8.5087e-12	1.32765e-10
68943	Pink1	-1.06379	1.62277e-05	8.47877e-05
20256	Clec11a	-1.06164	0.00036599	0.00140532
66522	Pgpep1	-1.0615	7.43211e-05	0.000334263
12509	Cd59a	-1.06132	7.09462e-06	3.97779e-05
226089	Ric1	-1.05965	4.47806e-29	4.72987e-27
668101	Sirpb1b	-1.05957	0.0250968	0.0568185
20229	Sat1	-1.0593	1.11175e-19	4.68265e-18
214579	Aldh5a1	-1.05783	0.00336769	0.00997019
19340	Rab3d	-1.05639	4.84509e-07	3.43992e-06
171095	Il17rc	-1.05485	0.0491069	0.100355
21816	Tgm1	-1.05399	0.0316551	0.0694117
22339	Vegfa	-1.05378	2.00184e-06	1.26436e-05
13483	Dpp6	-1.05343	0.022606	0.0518895
13860	Eps8	-1.05071	7.91499e-46	3.04352e-43
26450	Rbbp9	-1.04784	2.10971e-09	2.25085e-08
227801	Dennd1a	-1.04733	7.97951e-46	3.04352e-43
16001	Igf1r	-1.04688	3.92447e-07	2.84064e-06
73914	Irak3	-1.04544	0.00999377	0.0257423
23992	Prkra	-1.044	2.44874e-06	1.52074e-05
22757	Zkscan5	-1.04312	3.40113e-05	0.000165137
14708	Gng7	-1.04301	6.2219e-11	8.55185e-10
319446	Dpep2	-1.04203	0.0179685	0.0427009
67946	Spata6	-1.0419	1.30278e-05	6.9228e-05
74552	Nipal3	-1.04188	5.71587e-08	4.73941e-07
19241	Tmsb4x	-1.04103	1.51361e-10	1.95884e-09
67880	Dcxr	-1.0409	4.2767e-05	0.00020383
29869	Ulk2	-1.03907	0.000500632	0.00185088
22241	Ulk1	-1.03869	1.62125e-11	2.41709e-10
13036	Ctsh	-1.03744	3.44123e-27	3.08834e-25
67038	Ly6m	-1.03623	0.0136475	0.0336302
384763	Zfp667	-1.03611	5.21017e-05	0.00024349
211798	Mfsd9	-1.0351	0.00604022	0.0167214
70951	Spata1	-1.03496	0.00259564	0.00795728
67608	Narf	-1.03435	9.99539e-07	6.73769e-06
21953	Tnni2	-1.03383	2.06252e-09	2.20909e-08
69234	Zfp688	-1.03342	0.000273935	0.00108366
81500	Sil1	-1.0328	7.83825e-06	4.34505e-05
622320	Kctd21	-1.03242	5.72047e-06	3.27966e-05
217695	Zfyve1	-1.03173	8.19659e-08	6.62043e-07
	Gm42715	-1.03046	0.0458618	0.0947245
76645	Pkd1l2	-1.02949	0.000338717	0.0013116
237542	Osbpl8	-1.02889	3.44488e-91	9.46034e-88
73254	Ccdc18	-1.02769	2.94781e-07	2.17498e-06
107986	Ddb2	-1.02739	1.96236e-05	0.000100617
12453	Ccni	-1.02514	1.40749e-06	9.17673e-06
18617	Rhox5	-1.02401	6.69805e-05	0.000303936
16403	Itga6	-1.02357	0.0196183	0.0460005
72057	Phf10	-1.02285	3.89985e-08	3.3468e-07
215821	Arfgef3	-1.02219	1.11074e-24	7.43977e-23
626359	Wdr93	-1.02083	0.00619525	0.017092
72480	Tspyl4	-1.01963	2.35684e-06	1.46965e-05
11816	Apoe	-1.01941	1.44133e-22	8.07794e-21
18763	Pkd1	-1.01931	1.37158e-07	1.06643e-06
56325	Abcb9	-1.01919	9.33152e-11	1.25006e-09
22214	Ube2h	-1.01836	2.69234e-05	0.000133798
20440	St6gal1	-1.01825	5.16173e-10	6.07853e-09
12972	Cryz	-1.01766	9.25583e-07	6.27304e-06
110784	Nr3c2	-1.01756	3.8079e-06	2.27134e-05
213575	Dync2li1	-1.01697	0.00244633	0.00755182
13631	Eef2k	-1.01557	7.43589e-13	1.326e-11
77462	Tmem116	-1.01449	2.85438e-10	3.54052e-09
13800	Enah	-1.01345	0.022665	0.0519989
269346	Slc28a2	-1.01342	2.13347e-12	3.59886e-11
319934	Sbf2	-1.01278	7.78818e-57	5.62839e-54
100317	AU040320	-1.0127	4.02089e-08	3.44208e-07
14659	Glrp1	-1.01238	0.000218062	0.000880131
279029	Stkld1	-1.0115	0.000220618	0.000889401
97287	Mtmr14	-1.01034	1.90746e-06	1.20809e-05
69129	Pex11g	-1.00567	0.00594315	0.0164907
16592	Fabp5	-1.00414	2.47435e-13	4.74515e-12
65098	Zfand6	-1.00401	1.50289e-15	3.90837e-14
67432	Hoga1	-1.00399	0.00108	0.00365167
214359	Tmem51	-1.00331	8.26876e-08	6.66696e-07
14020	Evi5	-1.00324	2.77709e-30	3.31584e-28
27416	Abcc5	-1.0024	3.13527e-06	1.899e-05
70834	Spag9	-1.00193	1.45723e-25	1.0934e-23
80291	Rilpl2	-1.00182	0.0114355	0.028944
210146	Irgq	-1.00164	4.52503e-20	1.99145e-18
21928	Tnfaip2	-1.00147	0.000203372	0.000826428
13496	Arid3a	-1.00109	3.49517e-40	8.13426e-38
20491	Sla	-1.00096	2.1043e-13	4.0811e-12
17289	Mertk	-1.00045	3.64654e-07	2.64784e-06
