# Supplementary material for: Multi-Omics Profiling Identifies Microglial Annexin A2 as a Key Mediator of NF-κB Pro-inflammatory Signaling in Ischemic Reperfusion Injury
Source: Mol Cell Proteomics. 2024 Jan 20;23(2):100723. doi: 10.1016/j.mcpro.2024.100723 (PMC10879806; doi:10.1016/j.mcpro.2024.100723)
Supplement: Supplemental table S10 [file mmc10.xlsx]

## Sheet: GO-Up
Table S11. Biological process for upregulated genes in shCtrl-OGDR vs shCtrl-CTRL.
ID	Biological process	Gene ratio	Pvalue	Count	Gene names
GO:0050727	inflammatory response	0.0436975	2.50525e-08	26	Acp5/Ccn4/Shpk/Lbp/Tnfaip3/Adora2a/Ace/Aoah/Acod1/C3/Pdcd4/Bst1/Siglece/Nupr1/Rora/Casp4/Hpse/Nfkbiz/Cd200r3/Dusp10/Il20rb/Ptges/Spn/Pde5a/Fabp4/Gpr31b
GO:0002819	adaptive immune response	0.0302521	2.32569e-06	18	H2-M2/Cd274/Cd40/Tnfaip3/Rsad2/Cd4/C3/Mr1/Foxj1/Nfkbiz/H2-Q4/Trpm4/Dusp10/Tnfrsf14/Il20rb/Il27/Spn/Nectin2
GO:0070555	response to interleukin-1	0.0184874	5.30643e-06	11	Hyal1/Cd40/Irak3/Acod1/Il1a/Src/Rora/St18/Hyal3/Saa3/Mapk3
GO:0071706	TNF superfamily cytokine production	0.0235294	5.57694e-05	14	Acp5/Axl/Cd33/Lbp/Cd274/Tnfaip3/Irak3/Il1a/Tnfrsf8/Oas1d/Nod1/Clec4a1/Spn/Mc1r
GO:0019221	cytokine-mediated signaling pathway	0.0352941	0.000207701	21	Axl/Irak3/Cd4/Prkn/Peli3/Traf1/Il1a/Src/Tyk2/Oas1d/St18/Il22ra1/Ikbke/Il20rb/Crebrf/Cxcl2/Pirb/Ifitm6/Ifitm2/Mapk3/Numbl
GO:0007249	I-kappaB kinase/NF-kappaB signaling	0.0235294	0.000318315	14	Relb/Cd40/Tnfaip3/Cd4/Prkn/Traf1/Il1a/Pink1/Pim2/Rora/Nod1/Trim14/Saa3/Prkcb
GO:0070374	ERK1 and ERK2 cascade	0.0218487	0.000944749	13	Itgb3/Cd4/C3/Pdgfrb/Il1a/Src/Glipr2/Nox4/Sstr4/Nod1/Mturn/Adra1a/Mapk3
GO:0043523	neuron apoptotic process	0.0268908	0.00104122	18	Axl/Grik5/Adora2a/Gdnf/Prkn/Fas/Ddit3/Lcn2/Grin1/Pink1/Nos1/Nupr1/Egln3/Ntf5/Bnip3/Prnp/Casp6/Casp9
GO:0007263	nitric oxide mediated signal transduction	0.00672269	0.00161277	4	Nos2/Nos1/Mafa/Pde5a
GO:0034121	toll-like receptor signaling pathway	0.010084	0.00348002	6	Lbp/Tnfaip3/Irak3/Rsad2/Acod1/Flot1

## Sheet: KEGG-Up
Table S10. KEGG pathway for upregulated genes in shCtrl-OGDR vs shCtrl-CTRL.
ID	KEGG pathway	Gene ratio	Pvalue	Count	Gene names
mmu04064	NF-kappa B signaling pathway	0.0373134	0.00107665	10	Traf1/Cd40/Tnfaip3/Cxcl2/Relb/Prkcb/Lbp/Gadd45a/Bcl2a1a/Birc3
mmu04933	AGE-RAGE signaling pathway	0.0335821	0.00299904	9	Nox4/Mapk3/Prkcb/Pim1/Mmp2/Il1a/Cybb/Col4a5/Col4a4
mmu04216	Ferroptosis	0.0186567	0.00622608	5	Cp/Cybb/Slc7a11/Sat2/Prnp
mmu04020	Calcium signaling pathway	0.0522388	0.0121022	14	Itpka/P2rx3/Atp2a3/Prkcb/Pdgfrb/P2rx1/Nos2/Nos1/Hrc/Grin1/Gdnf/Cd38/Adra1a/Adora2a
mmu04060	Cytokine-cytokine receptor interaction	0.0597015	0.0132815	16	Tnfsf15/Il27/Tnfrsf14/Il22ra1/Cxcr1/Il20rb/Gdf15/Tnfrsf9/Tnfrsf8/Cd40/Cxcl2/Il1a/Gdf9/Fas/Ccr10/Cd4
mmu05221	Acute myeloid leukemia	0.0223881	0.0173044	6	Jup/Myc/Pim1/Pim2/Mapk3/Bcl2a1a
mmu05022	Pathways of neurodegeneration	0.0820896	0.0230628	22	Tubb1/Pink1/Fzd2/Atp2a3/Prkn/Nox4/Ulk2/Mapk3/Tubb4a/Prnp/Prkcb/Nos2/Nos1/Klc2/Il1a/Grin1/Gpx3/Frat1/Fas/Ddit3/Cybb/Cox6a2
mmu04010	MAPK signaling pathway	0.0559701	0.0286712	15	Ntf5/Dusp10/Mapk3/Rras/Relb/Prkcb/Pdgfrb/Dusp8/Myc/Mras/Il1a/Fas/Ddit3/Gadd45a/Cacnb1
mmu01521	EGFR tyrosine kinase inhibitor resistance	0.0223881	0.0294907	6	Nrg2/Mapk3/Axl/Src/Prkcb/Pdgfrb
mmu04672	IgA production	0.0149254	0.0377932	4	Cd40/Madcam1/H2-Ob/Ccr10

## Sheet: GO-Down
Table S10. Biological process for downregulated genes in shAnxa2-OGDR vs shCtrl-OGDR.
ID	Biological process	Gene ratio	Pvalue	Count	Gene names
GO:0001818	negative regulation of cytokine production	0.0392405	2.16315e-10	31	Acp5/Axl/Cd33/Hdac9/Mertk/Cd83/Lbp/Il10/Dhx58/Arrb1/Igf1/Vsir/Irak3/Appl2/Hdac7/Mefv/Cd200r1/Pdcd4/Ddit3/Sigirr/Lef1/Furin/Oas1d/Cd59a/Cd84/Thbs1/Clec4a1/Abcd2/Lilra5/Mc1r/Ceacam1
GO:0050728	negative regulation of inflammatory response	0.0202532	2.30861e-06	16	Acp5/Ppard/Apoe/Il10/Igf1/Adora2a/Aoah/Rb1/Mefv/Cd200r1/Siglece/Ets1/Rora/Dusp10/Spn/Gpr31b
GO:0007263	nitric oxide mediated signal transduction	0.00886076	3.54162e-06	7	Apoe/Nos2/Vegfa/Nos1/Thbs1/Mafa/Pde5a
GO:0032720	negative regulation of tumor necrosis factor production	0.0126582	2.03612e-05	10	Acp5/Axl/Cd33/Lbp/Il10/Igf1/Vsir/Irak3/Clec4a1/Mc1r
GO:0002683	negative regulation of immune system process	0.0367089	2.06567e-05	29	Axl/Mertk/Il10/Dhx58/Igf1/Vsir/Adora2a/Irak3/Myc/Cd200r1/Zbtb46/Clec2d/Cd22/Oas1d/Cd59a/C1qc/Cd84/Dusp10/Zc3h12d/Thbs1/Tbc1d10c/Tnfrsf14/Spn/Tarm1/Pde5a/Cd47/Lst1/Ifi204/Ceacam1
GO:0045766	positive regulation of angiogenesis	0.0202532	4.8125e-05	16	Jup/Hyal1/Il10/Vegfa/Itgax/Adm/Ets1/Ctsh/Hpse/Btg1/Vash2/Rras/Thbs1/S100a1/Ccbe1/Prkcb
GO:0050808	synapse organization	0.0379747	4.90818e-05	30	Apoe/Ppfia3/Ndrg1/Igf1r/Neurl1a/Il10/Cntnap1/Nrcam/Ntn1/Grin1/Unc13b/Lrfn1/Col4a5/Mtmr2/Il10ra/Arhgap44/Eef2k/Palm/Ppfibp2/C1qc/C1qb/Lrfn3/Cbln3/Iqsec3/Flrt2/Pcdhb16/Oxtr/Ptprt/Klk8/Marcks
GO:0002695	negative regulation of leukocyte activation	0.0177215	0.00144385	14	Axl/Mertk/Il10/Vsir/Adora2a/Cd84/Zc3h12d/Tbc1d10c/Tnfrsf14/Spn/Tarm1/Pde5a/Lst1/Ceacam1
GO:0007409	axonogenesis	0.0316456	0.0026131	25	Lhx2/Cdh4/Apoe/Ulk2/Igf1r/Cntnap1/Lhx1/Arhgef25/Nrcam/Ntn1/Atl1/Evl/Enah/Vegfa/Sema4g/Kif5c/Grin1/Ulk1/Plxnb3/Sema6c/Flrt2/Sema5b/Map6/Flot1/Numbl
GO:0032692	negative regulation of interleukin-1 production	0.00632911	0.00362902	5	Acp5/Cd33/Igf1/Mefv/Ceacam1

## Sheet: KEGG-Down
Table S10. KEGG pathway for downregulated genes in shAnxa2-OGDR vs shCtrl-OGDR.
ID	KEGG pathway	Gene ratio	Pvalue	Count	Gene names
mmu04610	Complement and coagulation cascades	0.0265487	0.00853779	9	F13a1/C8g/Itgax/F5/F10/Cfh/Cd59a/C1qc/C1qb
mmu04150	mTOR signaling pathway	0.0353982	0.014953	12	Fnip2/Stradb/Ddit4/Fzd2/Ulk2/Mapk3/Ulk1/Prkcb/Igf1r/Igf1/Grb10/Lpin1
mmu00330	Arginine and proline metabolism	0.0176991	0.0151342	6	Pycr1/Sat2/Hoga1/Sat1/Nos2/Nos1
mmu04066	HIF-1 signaling pathway	0.0265487	0.0272545	9	Egln3/Mapk3/Vegfa/Prkcb/Nos2/Igf1r/Igf1/Eno2/Cybb
mmu04662	B cell receptor signaling pathway	0.020649	0.0319231	7	Lilra5/Mapk3/Prkcb/Pirb/Pira2/Cd79b/Cd22
mmu04152	AMPK signaling pathway	0.0265487	0.0491318	9	Stradb/Pck2/Scd3/Ulk1/Igf1r/Igf1/Gys1/Eef2k/Adra1a
