# Supplementary material for: Multi-Omics Profiling Identifies Microglial Annexin A2 as a Key Mediator of NF-κB Pro-inflammatory Signaling in Ischemic Reperfusion Injury
Source: Mol Cell Proteomics. 2024 Jan 20;23(2):100723. doi: 10.1016/j.mcpro.2024.100723 (PMC10879806; doi:10.1016/j.mcpro.2024.100723)
Supplement: Supplemental table S11 [file mmc11.xlsx]

## Sheet: Sheet1
Supplemental Table 12. Primer sequences for qRT-PCR
Gene	Forward (5'-3')				Reverse (3'-5')
Gapdh	AGAGGGATGCTGCCCTTACC				ATCCGTTCACACCGACCTTC
Anxa2	GAGCAGCTAACTCCAAGTCAG				GAGCCGAATCATCCTTTGCCT
Serpina3n	ATTTGTCCCAATGTCTGCGAA				TGGCTATCTTGGCTATAAAGGGG
Anxa1	ATGTATCCTCGGATGTTGCTGC				TGAGCATTGGTCCTCTTGGTA
C3	CCAGCTCCCCATTAGCTCTG				GCACTTGCCTCTTTAGGAAGTC
Spp1	AGCAAGAAACTCTTCCAAGCAA				GTGAGATTCGTCAGATTCATCCG
Msn	TCTTATGCCGTCCAGTCTAAGT				GGTCCTTGTTGAGTTTGTGCT
Ctss	CCATTGGGATCTCTGGAAGAAAA				TCATGCCCACTTGGTAGGTAT
Fn1	ATGTGGACCCCTCCTGATAGT				GCCCAGTGATTTCAGCAAAGG
Pecam1	GGAAGTGTCCTCCCTTGAGC				GCCTTCCGTTCTTAGGGTCG
Rps6ka5	CAGCAAAAGGATGGAAGCCAA				TGACAGGCTTCCGTGTGAGA
Fga	CACCTGCCTCATCTTGAGCG				GCATTGACTCTGATGTCTCTCCA
Tnfa	AGGTCCCTACAGGGAACAAA				TCTCTCTTTCCTTAGACACACGA
Il1b	CCAGAGATACAAAGAAATGATGG				ACTCCAGAAGACCAGAGGAAAT
Il6	CAGCATGGCTGATGTTAAGTTTTC				CCCAGGCAGGCGCATAC
Cox2	GGTCTACAAGACGCCACATCCCCT				TCGGCCTGGGATGGCATCAGTT
iNOS	GTTCTCAGCCCAACAATACAAGA				GTGGACGGGTCGATGTCAC
Arg1	CTCCAAGCCAAAGTCCTTAGAG				AGGAGCTGTCATTAGGGACATC
CD206	CTCTGTTCAGCTATTGGACGC				CGGAATTTCTGGGATTCAGCTTC
